# Supplementary material for: Integrative multi-omic sequencing reveals the MMTV-Myc mouse model mimics human breast cancer heterogeneity
Source: Breast Cancer Res. 2023 Oct 7;25:120. doi: 10.1186/s13058-023-01723-3 (PMC10559619; doi:10.1186/s13058-023-01723-3)
Supplement: Supplementary file 3 — Additional file 3: Human (NP_000213.1) and mouse (NP_001116205.1) KIT protein sequence alignment using Clustal Omega 1.2.4. The percent identity matrix calculated by Clustal 2.1 is shown at the bottom. The percent identity between human and mouse KIT protein is 82.77%. [file 13058_2023_1723_MOESM3_ESM.txt]

Human (NP_000213.1) and Mouse (NP_001116205.1) KIT Protein Sequence Alignment
CLUSTAL O(1.2.4) multiple sequence alignment


NP_000213.1         MRGARGAWDFLCVLLLLLRVQTGSSQPSVSPGEPSPPSIHPGKSDLIVRVGDEIRLLCTD	60
NP_001116205.1      MRGARGAWDLLCVLLVLLRGQTATSQPSASPGEPSPPSIHPAQSELIVEAGDTLSLTCID	60
                    *********:*****:*** **.:****.************.:*:***..** : * * *

NP_000213.1         PGFVKWTFEI-LDETNENKQNEWITEKAEATNTGKYTCTNKHGLSNSIYVFVRDPAKLFL	119
NP_001116205.1      PDFVRWTFKTYFNEMVENKKNEWIQEKAEATRTGTYTCSNSNGLTSSIYVFVRDPAKLFL	120
                    *.**:***:  ::*  ***:**** ******.**.***:*.:**:.**************

NP_000213.1         VDRSLYGKEDNDTLVRCPLTDPEVTNYSLKGCQGKPLPKDLRFIPDPKAGIMIKSVKRAY	179
NP_001116205.1      VGLPLFGKEDSDALVRCPLTDPQVSNYSLIECDGKSLPTDLTFVPNPKAGITIKNVKRAY	180
                    *.  *:****.*:*********:*:****  *:** **.** *:*:***** **.*****

NP_000213.1         HRLCLHCSVDQEGKSVLSEKFILKVRPAFKAVPVVSVSKASYLLREGEEFTVTCTIKDVS	239
NP_001116205.1      HRLCVRCAAQRDGTWLHSDKFTLKVRAAIKAIPVVSVPETSHLLKKGDTFTVVCTIKDVS	240
                    ****::*:.:::*. : *:** **** *:**:***** ::*:**::*: ***.*******

NP_000213.1         SSVYSTWKRENSQT--KLQEKYNSWHHGDFNYERQATLTISSARVNDSGVFMCYANNTFG	297
NP_001116205.1      TSVNSMWLKMNPQPQHIAQVKHNSWHRGDFNYERQETLTISSARVDDSGVFMCYANNTFG	300
                    :** * * : * *     * *:****:******** *********:**************

NP_000213.1         SANVTTTLEVVDKGFINIFPMINTTVFVNDGENVDLIVEYEAFPKPEHQQWIYMNRTFTD	357
NP_001116205.1      SANVTTTLKVVEKGFINISPVKNTTVFVTDGENVDLVVEYEAYPKPEHQQWIYMNRTSAN	360
                    ********:**:****** *: ******.*******:*****:************** ::

NP_000213.1         KWEDYPKSENESNIRYVSELHLTRLKGTEGGTYTFLVSNSDVNAAIAFNVYVNTKPEILT	417
NP_001116205.1      KGKDYVKSDNKSNIRYVNQLRLTRLKGTEGGTYTFLVSNSDASASVTFNVYVNTKPEILT	420
                    * :** **:*:******.:*:********************..*:::*************

NP_000213.1         YDRLVNGMLQCVAAGFPEPTIDWYFCPGTEQRCSASVLPVDVQTLNSSGPPFGKLVVQSS	477
NP_001116205.1      YDRLINGMLQCVAEGFPEPTIDWYFCTGAEQRCTTPVSPVDVQVQNVSVSPFGKLVVQSS	480
                    ****:******** ************ *:****:: * *****. * *  **********

NP_000213.1         IDSSAFKHNGTVECKAYNDVGKTSAYFNFAFKGNNKEQIHPHTLFTPLLIGFVIVAGMMC	537
NP_001116205.1      IDSSVFRHNGTVECKASNDVGKSSAFFNFAFKGNNKEQIQAHTLFTPLLIGFVVAAGAMG	540
                    ****.*:********* *****:**:*************: ************:.** * 

NP_000213.1         IIVMILTYKYLQKPMYEVQWKVVEEINGNNYVYIDPTQLPYDHKWEFPRNRLSFGKTLGA	597
NP_001116205.1      IIVMVLTYKYLQKPMYEVQWKVVEEINGNNYVYIDPTQLPYDHKWEFPRNRLSFGKTLGA	600
                    ****:*******************************************************

NP_000213.1         GAFGKVVEATAYGLIKSDAAMTVAVKMLKPSAHLTEREALMSELKVLSYLGNHMNIVNLL	657
NP_001116205.1      GAFGKVVEATAYGLIKSDAAMTVAVKMLKPSAHLTEREALMSELKVLSYLGNHMNIVNLL	660
                    ************************************************************

NP_000213.1         GACTIGGPTLVITEYCCYGDLLNFLRRKRDSFICSKQEDHAEAALYKNLLHSKESSCSDS	717
NP_001116205.1      GACTVGGPTLVITEYCCYGDLLNFLRRKRDSFIFSKQEEQAEAALYKNLLHSTEPSCD-S	719
                    ****:**************************** ****::************.* **. *

NP_000213.1         TNEYMDMKPGVSYVVPTKADKRRSVRIGSYIERDVTPAIMEDDELALDLEDLLSFSYQVA	777
NP_001116205.1      SNEYMDMKPGVSYVVPTKTDKRRSARIDSYIERDVTPAIMEDDELALDLDDLLSFSYQVA	779
                    :*****************:*****.**.*********************:**********

NP_000213.1         KGMAFLASKNCIHRDLAARNILLTHGRITKICDFGLARDIKNDSNYVVKGNARLPVKWMA	837
NP_001116205.1      KGMAFLASKNCIHRDLAARNILLTHGRITKICDFGLARDIRNDSNYVVKGNARLPVKWMA	839
                    ****************************************:*******************

NP_000213.1         PESIFNCVYTFESDVWSYGIFLWELFSLGSSPYPGMPVDSKFYKMIKEGFRMLSPEHAPA	897
NP_001116205.1      PESIFSCVYTFESDVWSYGIFLWELFSLGSSPYPGMPVDSKFYKMIKEGFRMVSPEHAPA	899
                    *****.**********************************************:*******

NP_000213.1         EMYDIMKTCWDADPLKRPTFKQIVQLIEKQISESTNHIYSNLANCSPNRQKPV-VDHSVR	956
NP_001116205.1      EMYDVMKTCWDADPLKRPTFKQVVQLIEKQISDSTKHIYSNLANCNPNPENPVVVDHSVR	959
                    ****:*****************:*********:**:*********.** ::** ******

NP_000213.1         INSVGSTASSSQPLLVHDDV	976
NP_001116205.1      VNSVGSSASSTQPLLVHEDA	979
                    :*****:***:******:*.

#
#
#  Percent Identity  Matrix - created by Clustal2.1 
#
#

     1: NP_000213.1     100.00   82.77
     2: NP_001116205.1   82.77  100.00
