# Supplementary material for: Integrative multi-omic sequencing reveals the MMTV-Myc mouse model mimics human breast cancer heterogeneity
Source: Breast Cancer Res. 2023 Oct 7;25:120. doi: 10.1186/s13058-023-01723-3 (PMC10559619; doi:10.1186/s13058-023-01723-3)
Supplement: Supplementary file 4 — Additional file 4: Human (NP_000955.1) and mouse (NP_001169999.1) RARA protein sequence alignment using Clustal Omega 1.2.4. The percent identity matrix calculated by Clustal 2.1 is shown at the bottom. The percent identity matrix between human and mouse RARA protein is 89.98%. [file 13058_2023_1723_MOESM4_ESM.txt]

Human (NP_000955.1) and Mouse (NP_001169999.1) RARA Protein Sequence Alignment
CLUSTAL O(1.2.4) multiple sequence alignment


NP_000955.1         MASNSSSCPTPGGGHLNGYPVPPYAFFFPPM----------LGGLSPPGALTTLQHQLPV	50
NP_001169999.1      ---------MYESVEVGGLTPAPNPFLVVDFYNQNRACLLQEKGLPAPGPYSTPLR----	47
                                . .:.*    *  *:.  :            **  **  :*  :    

NP_000955.1         SGYSTPSPATIETQSSSSEEIVPSPPSPPPLPRIYKPCFVCQDKSSGYHYGVSACEGCKG	110
NP_001169999.1      TPLWNGSNHSIETQSSSSEEIVPSPPSPPPLPRIYKPCFVCQDKSSGYHYGVSACEGCKG	107
                    :   . *  :**************************************************

NP_000955.1         FFRRSIQKNMVYTCHRDKNCIINKVTRNRCQYCRLQKCFEVGMSKESVRNDRNKKKKEVP	170
NP_001169999.1      FFRRSIQKNMVYTCHRDKNCIINKVTRNRCQYCRLQKCFDVGMSKESVRNDRNKKKKEAP	167
                    ***************************************:******************.*

NP_000955.1         KPECSESYTLTPEVGELIEKVRKAHQETFPALCQLGKYTTNNSSEQRVSLDIDLWDKFSE	230
NP_001169999.1      KPECSESYTLTPEVGELIEKVRKAHQETFPALCQLGKYTTNNSSEQRVSLDIDLWDKFSE	227
                    ************************************************************

NP_000955.1         LSTKCIIKTVEFAKQLPGFTTLTIADQITLLKAACLDILILRICTRYTPEQDTMTFSDGL	290
NP_001169999.1      LSTKCIIKTVEFAKQLPGFTTLTIADQITLLKAACLDILILRICTRYTPEQDTMTFSDGL	287
                    ************************************************************

NP_000955.1         TLNRTQMHNAGFGPLTDLVFAFANQLLPLEMDDAETGLLSAICLICGDRQDLEQPDRVDM	350
NP_001169999.1      TLNRTQMHNAGFGPLTDLVFAFANQLLPLEMDDAETGLLSAICLICGDRQDLEQPDKVDM	347
                    ********************************************************:***

NP_000955.1         LQEPLLEALKVYVRKRRPSRPHMFPKMLMKITDLRSISAKGAERVITLKMEIPGSMPPLI	410
NP_001169999.1      LQEPLLEALKVYVRKRRPSRPHMFPKMLMKITDLRSISAKGAERVITLKMEIPGSMPPLI	407
                    ************************************************************

NP_000955.1         QEMLENSEGLDTLSGQPGGGGRDGGGLAPPPGSCSPSLSPSSNRSSPATHSP	462
NP_001169999.1      QEMLENSEGLDTLSGQSGGGTRDGGGLAPPPGSCSPSLSPSSHRSSPATQSP	459
                    **************** *** *********************:******:**

#
#
#  Percent Identity  Matrix - created by Clustal2.1 
#
#

     1: NP_000955.1     100.00   89.98
     2: NP_001169999.1   89.98  100.00
