# Supplementary material for: Integrative multi-omic sequencing reveals the MMTV-Myc mouse model mimics human breast cancer heterogeneity
Source: Breast Cancer Res. 2023 Oct 7;25:120. doi: 10.1186/s13058-023-01723-3 (PMC10559619; doi:10.1186/s13058-023-01723-3)
Supplement: Supplementary file 26 — Additional file 26: Table S1. Estimated integer copy number gain or loss by gene for all 9 tumors that underwent whole genome sequencing. [file 13058_2023_1723_MOESM26_ESM.xlsx]

## Sheet: Sheet1
Hugo_Symbol	Entrez_Gene_Id	TA39_927	TA41_1938	WT13_1356	WT13_1445	WT13_1576	WT13_842	WT13_864	WT21_1066	WT21_222
0610005C13Rik	1	0	0	0	0	0	0	0	0	0
0610009B22Rik	2	0	0	1	0	1	1	1	0	0
0610012G03Rik	3	0	0	0	0	0	0	0	0	0
0610040J01Rik	6	0	0	0	0	0	0	0	0	0
1110004F10Rik	7	0	0	0	0	0	0	0	0	0
1110006O24Rik	8	0	0	0	0	0	0	0	0	0
1110008P14Rik	9	0	0	0	0	0	0	0	0	0
1110032A03Rik	12	0	0	0	0	0	0	0	0	0
1110038F14Rik	13	0	0	1	0	2	2	2	0	0
1110051M20Rik	14	0	0	0	0	0	0	0	0	0
1110059E24Rik	15	0	0	0	0	0	0	0	0	0
1110059G10Rik	16	0	0	0	0	0	0	0	0	0
1190005I06Rik	17	0	0	0	0	0	0	0	0	0
1300017J02Rik	18	0	0	0	0	0	0	0	0	0
1500004A13Rik	19	0	0	0	0	0	0	0	0	0
1600012H06Rik	20	0	0	1	0	0	1	0	0	0
1600014C10Rik	22	0	0	0	0	0	0	0	0	0
1700001C19Rik	25	0	0	1	0	0	1	0	0	0
1700001G17Rik	27	0	0	0	0	0	0	0	0	0
1700001K19Rik	28	0	0	1	0	0	0	0	0	0
1700001O22Rik	29	0	0	0	0	0	0	0	0	0
1700010I14Rik	30	0	0	1	0	0	1	0	0	0
1700016D06Rik	33	0	0	0	0	0	0	0	0	0
1700017B05Rik	34	0	0	0	0	0	0	0	0	0
1700018B24Rik	35	0	0	0	0	0	0	0	0	0
1700018F24Rik	36	0	0	0	0	0	0	0	0	0
1700020D05Rik	37	0	0	0	0	0	0	0	0	0
1700028P14Rik	38	0	0	0	0	0	0	0	0	0
1700029F12Rik	39	0	0	0	0	0	0	0	0	1
1700029H14Rik	40	0	0	0	0	0	0	0	0	0
1700029P11Rik	41	0	0	1	0	2	2	2	0	0
1700030K09Rik	42	0	0	0	0	0	0	0	0	0
1700034I23Rik	43	0	0	0	0	0	0	0	0	0
1700037H04Rik	44	0	0	0	0	0	0	0	0	0
1700067P10Rik	46	0	0	1	0	0	1	0	0	0
1700073E17Rik	47	0	0	0	0	0	0	0	0	0
1700074P13Rik	49	0	0	0	0	0	0	0	0	0
1700088E04Rik	50	0	0	1	0	2	2	2	0	0
1700093K21Rik	51	0	0	1	0	1	1	1	0	0
1700094D03Rik	52	0	0	0	0	0	0	0	0	0
1700094J05Rik	53	0	0	0	0	0	0	0	0	1
1700097N02Rik	54	0	0	1	0	0	1	0	0	0
1700102P08Rik	57	0	0	0	0	0	0	0	0	0
1700120B22Rik	58	0	0	0	0	0	0	0	0	1
1700120K04Rik	59	0	0	0	0	0	0	0	0	0
1700123K08Rik	60	0	0	0	0	0	0	0	0	0
1700123O20Rik	61	0	0	0	0	0	0	0	0	0
1700129C05Rik	62	0	0	0	0	0	0	0	0	0
1810021B22Rik	63	0	0	1	0	2	2	2	0	0
1810030O07Rik	64	0	0	0	0	0	0	0	0	-1
1810044D09Rik	66	0	0	0	0	0	0	0	0	0
1810055G02Rik	67	0	0	0	0	0	0	0	0	0
1810058I24Rik	68	0	0	0	0	0	0	0	0	0
1810065E05Rik	69	0	0	1	0	1	1	1	0	0
2010003K11Rik	70	0	0	0	0	0	0	0	0	0
2010106E10Rik	71	0	0	0	0	1	0	0	0	-1
2010204K13Rik	72	1	1	0	0	1	0	0	1	-1
2210010C04Rik	73	0	0	0	0	0	0	0	0	0
2210016F16Rik	76	0	0	0	0	0	0	0	0	1
2210016L21Rik	78	0	0	0	0	0	0	0	0	0
2210407C18Rik	79	0	0	1	0	1	1	1	0	0
2210409E12Rik	80	0	0	1	0	1	1	1	0	0
2210418O10Rik	81	0	0	0	0	-1	-1	-1	-1	-1
2310010J17Rik	82	0	0	0	0	0	0	0	0	0
2310011J03Rik	83	0	0	0	0	0	0	0	0	1
2310022A10Rik	84	0	0	0	0	0	0	0	0	0
2310030G06Rik	85	0	0	0	0	0	0	0	0	0
2310033P09Rik	86	0	0	1	0	1	1	1	0	0
2310034C09Rik	87	0	0	0	0	0	0	0	0	0
2310039H08Rik	88	0	0	1	0	0	1	0	0	0
2310050C09Rik	89	0	0	0	0	0	0	0	0	0
2310057N15Rik	90	0	0	0	0	0	0	0	0	0
2310061I04Rik	91	0	0	1	0	0	1	0	0	0
2410002F23Rik	93	0	0	0	0	0	0	0	0	0
2410004B18Rik	94	0	0	0	0	0	0	0	0	0
2410018L13Rik	95	-1	-1	1	-1	-1	-1	-1	-1	-1
2510002D24Rik	96	0	0	0	0	0	0	0	0	0
2510009E07Rik	97	0	0	0	0	0	0	0	0	0
2510039O18Rik	98	0	0	0	0	0	0	0	0	0
2610001J05Rik	100	0	0	0	0	0	0	0	0	0
2610301B20Rik	102	0	0	0	0	0	0	0	0	0
2610507B11Rik	103	0	0	1	0	1	1	1	0	0
2610524H06Rik	105	0	0	0	0	0	0	0	0	0
2610528A11Rik	106	0	0	0	0	0	0	0	0	0
2610528J11Rik	107	0	0	0	0	0	0	0	0	0
2700097O09Rik	108	0	0	1	0	0	0	0	0	0
2700099C18Rik	109	0	0	1	0	0	1	0	0	0
2810002D19Rik	110	0	0	0	0	0	0	0	0	0
2810004N23Rik	111	0	0	0	0	0	0	0	0	0
2810025M15Rik	112	0	0	0	0	0	0	0	0	0
2810459M11Rik	113	0	0	0	0	0	0	0	0	0
3010003L21Rik	114	0	0	0	0	0	0	0	0	0
3110009E18Rik	115	0	0	0	0	0	0	0	0	0
3110040N11Rik	116	0	0	0	0	0	0	0	0	0
3110070M22Rik	117	0	0	0	0	0	0	0	0	1
3830406C13Rik	118	0	0	0	0	0	0	0	0	0
4632415L05Rik	119	0	0	0	0	0	0	0	0	0
4833420G17Rik	121	0	0	0	0	0	0	0	0	1
4833439L19Rik	124	0	0	0	0	0	0	0	0	1
4921524J17Rik	127	0	0	0	0	0	0	0	0	0
4921536K21Rik	128	0	0	1	0	1	1	1	0	0
4930429B21Rik	129	0	0	0	0	0	0	0	0	0
4930430F08Rik	130	0	0	0	0	0	0	0	0	1
4930433N12Rik	131	0	0	0	0	0	0	0	0	0
4930453N24Rik	132	0	0	0	0	0	0	0	0	0
4930470P17Rik	136	0	0	0	0	0	0	0	0	0
4930483J18Rik	137	0	0	1	0	2	2	2	0	0
4930507D05Rik	138	0	0	0	0	0	0	0	0	1
4930520O04Rik	140	0	0	0	0	0	0	0	0	0
4930524B15Rik	141	0	0	1	0	1	1	1	0	0
4930533N22Rik	142	0	0	0	0	0	0	0	0	0
4930544G11Rik	143	0	0	0	0	0	0	0	0	0
4930550L24Rik	144	0	0	0	0	0	0	0	0	-1
4930591A17Rik	145	0	0	0	0	0	0	0	0	0
4931406C07Rik	146	0	0	0	0	0	0	0	0	0
4931417E11Rik	148	0	0	0	0	0	0	0	0	0
4932438A13Rik	149	0	0	0	0	0	0	0	0	0
4932438H23Rik	150	0	0	0	0	0	0	0	0	0
4932441J04Rik	151	0	0	0	0	0	0	0	0	0
4933400A11Rik	152	0	0	0	0	1	0	0	0	0
4933411G06Rik	153	0	0	0	0	0	0	0	0	1
4933417A18Rik	154	0	0	0	0	0	0	0	0	1
4933421I07Rik	155	0	0	0	0	0	0	0	0	0
4933428G20Rik	156	0	0	1	0	1	1	1	0	0
4933431E20Rik	157	0	0	0	0	0	0	0	0	0
4933436I01Rik	158	0	0	0	0	0	0	0	0	-1
5031439G07Rik	159	0	0	1	0	2	2	2	0	0
6030458C11Rik	160	0	0	1	0	2	2	2	0	0
6330403K07Rik	162	0	0	1	0	1	1	1	0	0
6430548M08Rik	163	0	0	0	0	0	0	0	0	0
9130401M01Rik	165	0	0	1	0	2	2	2	0	0
9430015G10Rik	166	0	0	0	0	0	0	0	0	0
9530002B09Rik	167	0	0	0	0	0	0	0	0	0
9530068E07Rik	168	0	0	1	0	1	1	1	0	0
A230006K03Rik	170	0	0	0	0	0	0	0	0	0
A2m	171	0	0	0	0	0	0	0	0	0
A430005L14Rik	172	0	0	0	0	0	0	0	0	0
A4galt	173	0	0	1	0	2	2	2	0	0
A530016L24Rik	174	0	0	1	0	0	0	0	0	0
A530058N18Rik	175	0	0	0	0	0	0	0	0	0
A630072M18Rik	176	0	0	0	0	0	0	0	0	0
A930018P22Rik	177	0	0	0	0	0	0	0	0	0
AA545190	178	0	0	0	0	0	0	0	0	0
AF067061	179	0	0	0	0	0	0	0	0	1
AF067063	180	0	0	0	0	0	0	0	0	1
AF366264	181	0	0	0	0	0	0	0	0	0
AI413582	182	0	0	1	0	0	1	0	0	0
AI504432	183	0	0	0	0	0	0	0	0	0
AI506816	184	0	0	0	0	0	0	0	0	0
AI597479	185	0	0	0	0	0	0	0	0	0
AI661453	186	0	0	1	0	0	1	0	0	0
AI837181	187	0	0	0	0	0	0	0	0	0
AU020206	188	0	0	0	0	0	0	0	0	0
AU021092	189	0	0	0	0	0	0	0	0	0
AU040320	190	0	0	0	0	0	0	0	0	0
AW112010	192	0	0	0	0	0	0	0	0	0
AW209491	193	0	0	0	0	0	0	0	0	1
AW549877	194	0	0	1	0	2	2	2	0	0
AY074887	195	0	0	0	0	0	0	0	0	0
Aaas	196	0	0	1	0	2	2	2	0	0
Aacs	197	0	0	0	0	0	0	0	0	0
Aadac	200	0	0	0	0	0	0	0	0	0
Aadat	201	0	0	0	0	0	0	0	0	0
Aagab	202	0	0	0	0	0	0	0	0	0
Aak1	204	0	0	0	0	0	0	0	0	0
Aamdc	209	0	0	0	0	0	0	0	0	0
Aamp	210	0	0	0	0	0	0	0	0	0
Aanat	211	0	0	1	0	1	1	1	0	0
Aar2	212	0	0	0	0	0	0	0	0	0
Aard	215	0	0	1	0	2	2	2	0	0
Aars	216	0	0	0	0	0	0	0	0	0
Aarsd1	218	0	0	1	0	1	1	1	0	0
Aass	219	0	0	0	0	0	0	0	0	0
Aatf	220	0	0	1	0	1	1	1	0	0
Aatk	221	0	0	1	0	1	1	1	0	0
Abat	222	0	0	0	0	0	0	0	0	0
Abca1	223	0	0	0	0	0	0	0	0	0
Abca2	226	0	0	0	0	0	0	0	0	0
Abca3	227	0	0	1	0	0	1	0	0	0
Abca4	230	0	0	0	0	0	0	0	0	0
Abca7	231	0	0	0	0	0	0	0	0	1
Abca8a	232	0	0	1	0	1	1	1	0	0
Abca8b	233	0	0	1	0	1	1	1	0	0
Abcb10	234	0	0	0	0	0	0	0	0	0
Abcb11	237	0	0	0	0	0	0	0	0	0
Abcb1a	238	0	0	0	0	0	0	0	0	0
Abcb1b	240	0	0	0	0	0	0	0	0	0
Abcb4	241	0	0	0	0	0	0	0	0	0
Abcb6	242	0	0	0	0	0	0	0	0	0
Abcb7	243	0	0	0	0	1	0	0	0	-1
Abcb8	246	0	0	0	0	0	0	0	0	0
Abcb9	248	0	0	0	0	0	0	0	0	0
Abcc1	251	0	0	0	0	0	0	0	0	0
Abcc10	253	0	0	1	0	0	1	0	0	0
Abcc3	254	0	0	1	0	1	1	1	0	0
Abcc5	255	0	0	0	0	0	0	0	0	0
Abcc6	262	0	0	0	0	0	0	0	0	0
Abcc8	263	0	0	0	0	0	0	0	0	0
Abcc9	264	0	0	0	0	0	0	0	0	0
Abcd1	265	0	0	0	0	0	0	0	0	-1
Abcd2	266	0	0	1	0	2	2	2	0	0
Abcd3	267	0	0	0	0	0	0	0	0	0
Abcd4	268	0	0	1	0	0	0	0	0	1
Abce1	270	0	0	0	0	0	0	0	0	0
Abcf1	272	0	0	1	0	0	1	0	0	0
Abcf2	278	0	0	0	0	0	0	0	0	0
Abcf3	280	0	0	0	0	0	0	0	0	0
Abcg1	283	0	0	1	0	0	1	0	0	0
Abcg2	284	0	0	0	0	0	0	0	0	0
Abcg3	285	0	0	0	0	0	0	0	0	0
Abcg4	287	0	0	0	0	0	0	0	0	0
Abcg5	289	0	0	1	0	0	1	0	0	0
Abcg8	290	0	0	1	0	0	1	0	0	0
Abhd1	291	0	0	0	0	0	0	0	0	0
Abhd10	292	0	0	0	0	0	0	0	0	0
Abhd11os	294	0	0	0	0	0	0	0	0	0
Abhd12	295	0	0	0	0	0	0	0	0	0
Abhd14a	297	0	0	0	0	0	0	0	0	0
Abhd14b	298	0	0	0	0	0	0	0	0	0
Abhd15	299	0	0	1	0	1	1	1	0	0
Abhd16a	300	0	0	1	0	0	1	0	0	0
Abhd17a	302	0	0	0	0	0	0	0	0	1
Abhd17c	303	0	0	0	0	0	0	0	0	0
Abhd2	304	0	0	0	0	0	0	0	0	0
Abhd3	305	0	0	0	0	0	0	0	0	0
Abhd4	306	0	0	0	0	0	0	0	0	0
Abhd5	308	0	0	0	0	0	0	0	0	0
Abhd6	310	0	0	0	0	0	0	0	0	0
Abhd8	312	0	0	0	0	0	0	0	0	0
Abi1	313	0	0	0	0	0	0	0	0	0
Abi3bp	317	0	0	0	0	0	0	0	0	0
Abl1	319	0	0	0	0	0	0	0	0	0
Abo	320	0	0	0	0	0	0	0	0	0
Abr	321	0	0	1	0	1	1	1	0	0
Abt1	322	0	0	0	0	0	0	0	0	1
Abtb1	323	0	0	0	0	0	0	0	0	0
Acaa1a	324	0	0	0	0	0	0	0	0	0
Acaa1b	326	0	0	0	0	0	0	0	0	0
Acaa2	327	0	0	0	0	0	0	0	0	0
Acaca	330	0	0	1	0	1	1	1	0	0
Acacb	331	0	0	0	0	0	0	0	0	0
Acad10	332	0	0	0	0	0	0	0	0	0
Acad11	333	0	0	0	0	0	0	0	0	0
Acad8	335	0	0	0	0	0	0	0	0	0
Acad9	337	0	0	0	0	0	0	0	0	0
Acadl	339	0	0	0	0	0	0	0	0	0
Acadm	341	0	0	0	0	0	0	0	0	0
Acads	342	0	0	0	0	0	0	0	0	0
Acadsb	343	0	0	0	0	0	0	0	0	0
Acadvl	344	0	0	1	0	1	1	1	0	0
Acan	345	0	0	0	0	0	0	0	0	0
Acat1	346	0	0	0	0	0	0	0	0	0
Acat2	349	0	0	1	0	0	1	0	0	0
Acbd3	350	0	0	0	0	0	0	0	0	0
Acbd6	353	0	0	0	0	0	0	0	0	0
Acd	355	0	0	0	0	0	0	0	0	0
Ace	356	0	0	1	0	1	1	1	0	0
Ace2	358	0	0	0	0	1	0	0	0	-1
Acer1	361	0	0	1	0	0	1	0	0	0
Acer2	362	0	0	0	0	0	0	0	0	0
Ache	364	0	0	0	0	0	0	0	0	0
Acin1	365	0	0	0	0	0	0	0	0	0
Ackr1	367	0	0	0	0	0	0	0	0	0
Ackr2	368	0	0	0	0	0	0	0	0	0
Ackr3	370	0	0	0	0	0	0	0	0	0
Ackr4	371	0	0	0	0	0	0	0	0	0
Acly	372	0	0	1	0	1	1	1	0	0
Acnat2	377	0	0	0	0	0	0	0	0	0
Aco1	378	0	0	0	0	0	0	0	0	0
Aco2	380	0	0	1	0	2	2	2	0	0
Acot1	382	0	0	1	0	0	0	0	0	1
Acot11	383	0	0	0	0	0	0	0	0	0
Acot12	384	0	0	0	0	0	0	0	0	1
Acot13	386	0	0	0	0	0	0	0	0	1
Acot2	387	0	0	1	0	0	0	0	0	1
Acot3	388	0	0	1	0	0	0	0	0	1
Acot4	389	0	0	1	0	0	0	0	0	1
Acot5	391	0	0	1	0	0	0	0	0	1
Acot6	392	0	0	1	0	0	0	0	0	1
Acot7	394	0	0	0	0	0	0	0	0	0
Acot8	395	0	0	0	0	0	0	0	0	0
Acot9	396	0	0	0	0	1	0	0	0	-1
Acox1	397	0	0	1	0	1	1	1	0	0
Acox2	399	0	0	0	0	0	0	0	0	0
Acox3	400	0	0	0	0	0	0	0	0	0
Acp1	401	0	0	1	0	0	0	0	0	0
Acp2	407	0	0	0	0	0	0	0	0	0
Acp5	410	0	0	0	0	0	0	0	0	0
Acp6	411	0	0	0	0	0	0	0	0	0
Acpp	412	0	0	0	0	0	0	0	0	0
Acr	414	0	0	1	0	2	2	2	0	0
Acrbp	415	0	0	0	0	0	0	0	0	0
Acrv1	417	0	0	0	0	0	0	0	0	0
Acsbg1	418	0	0	0	0	0	0	0	0	0
Acsf2	419	0	0	1	0	1	1	1	0	0
Acsf3	420	0	0	0	0	0	0	0	0	0
Acsl1	421	0	0	0	0	0	0	0	0	0
Acsl4	425	0	0	0	0	0	0	0	0	-1
Acsl6	428	0	0	1	0	1	1	1	0	0
Acsm1	429	0	0	0	0	0	0	0	0	0
Acsm2	430	0	0	0	0	0	0	0	0	0
Acsm3	434	0	0	0	0	0	0	0	0	0
Acss1	435	0	0	0	0	0	0	0	0	0
Acss2	438	0	0	0	0	0	0	0	0	0
Acta1	440	0	0	0	0	0	0	0	0	0
Actb	441	0	0	0	0	0	0	0	0	0
Actc1	446	0	0	0	0	0	0	0	0	0
Actg1	447	0	0	1	0	1	1	1	0	0
Actg2	448	0	0	0	0	0	0	0	0	0
Actl11	449	0	0	0	0	0	0	0	0	0
Actl6a	450	0	0	0	0	0	0	0	0	0
Actl6b	452	0	0	0	0	0	0	0	0	0
Actl7a	453	0	0	0	0	0	0	0	0	0
Actl7b	454	0	0	0	0	0	0	0	0	0
Actn1	455	0	0	1	0	0	0	0	0	1
Actn2	458	0	0	0	0	0	0	0	0	1
Actn3	459	0	0	0	0	0	0	0	0	0
Actn4	460	0	0	0	0	0	0	0	0	0
Actr10	461	0	0	1	0	0	0	0	0	1
Actr1b	463	0	0	0	0	0	0	0	0	0
Actr2	465	0	0	1	0	1	1	1	0	0
Actr3	466	0	0	0	0	0	0	0	0	0
Actr6	469	0	0	0	0	0	0	0	0	1
Actr8	470	0	0	0	0	0	0	0	0	0
Actrt1	471	0	0	0	0	0	0	0	0	-1
Actrt2	472	0	0	0	0	0	0	0	0	0
Acvr1	473	0	0	0	0	0	0	0	0	0
Acvr1b	476	0	0	1	0	2	2	2	0	0
Acvr1c	478	0	0	0	0	0	0	0	0	0
Acvr2a	479	0	0	0	0	0	0	0	0	0
Acvr2b	481	0	0	0	0	0	0	0	0	0
Acvrl1	482	0	0	1	0	2	2	2	0	0
Acy1	483	0	0	0	0	0	0	0	0	0
Acy3	484	0	0	0	0	0	0	0	0	0
Acyp1	485	0	0	1	0	0	0	0	0	1
Acyp2	488	0	0	1	0	1	1	1	0	0
Ada	489	0	0	0	0	0	0	0	0	0
Adad1	490	0	0	0	0	0	0	0	0	0
Adam10	491	0	0	0	0	0	0	0	0	0
Adam11	494	0	0	1	0	1	1	1	0	0
Adam12	495	0	0	0	0	0	0	0	0	0
Adam15	497	0	0	0	0	0	0	0	0	0
Adam17	501	0	0	1	0	0	0	0	0	0
Adam18	504	0	0	0	0	0	0	0	0	0
Adam19	505	0	0	1	0	1	1	1	0	0
Adam1a	507	0	0	0	0	0	0	0	0	0
Adam1b	508	0	0	0	0	0	0	0	0	0
Adam2	510	0	0	0	0	0	0	0	0	0
Adam21	511	0	0	1	0	0	0	0	0	1
Adam22	512	0	0	0	0	0	0	0	0	0
Adam23	513	0	0	0	0	0	0	0	0	0
Adam24	514	0	0	0	0	0	0	0	0	0
Adam25	515	0	0	0	0	0	0	0	0	0
Adam26a	516	0	0	0	0	0	0	0	0	0
Adam28	517	0	0	0	0	0	0	0	0	0
Adam3	519	0	0	0	0	0	0	0	0	0
Adam33	520	0	0	0	0	0	0	0	0	0
Adam34	521	0	0	0	0	0	0	0	0	0
Adam4	522	0	0	1	0	0	0	0	0	1
Adam5	523	0	0	0	0	0	0	0	0	0
Adam7	524	0	0	0	0	0	0	0	0	0
Adam8	525	0	0	0	0	0	0	0	0	0
Adam9	526	0	0	0	0	0	0	0	0	0
Adamdec1	527	0	0	0	0	0	0	0	0	0
Adamts1	528	0	0	0	0	0	0	0	0	0
Adamts10	529	0	0	1	0	0	1	0	0	0
Adamts15	530	0	0	0	0	0	0	0	0	0
Adamts4	531	0	0	0	0	0	0	0	0	0
Adamts5	533	0	0	0	0	0	0	0	0	0
Adamts7	535	0	0	0	0	0	0	0	0	0
Adamts8	536	0	0	0	0	0	0	0	0	0
Adamtsl4	537	0	0	0	0	0	0	0	0	0
Adamtsl5	538	0	0	0	0	0	0	0	0	1
Adap2	539	0	0	1	0	1	1	1	0	0
Adar	541	0	0	0	0	0	0	0	0	0
Adarb1	542	0	0	0	0	0	0	0	0	1
Adarb2	544	0	0	0	0	0	0	0	0	1
Adat1	545	0	0	0	0	0	0	0	0	0
Adat2	547	0	0	0	2	0	0	0	0	1
Adck1	548	0	0	1	0	0	0	0	0	1
Adcy2	549	0	0	0	0	0	0	0	0	1
Adcy3	550	0	0	1	0	0	0	0	0	0
Adcy4	554	0	0	0	0	0	0	0	0	0
Adcy6	555	0	0	1	0	2	2	2	0	0
Adcy7	556	0	0	0	0	0	0	0	0	0
Adcy8	559	0	0	1	0	2	2	2	0	0
Adcy9	560	0	0	0	0	1	0	0	1	0
Adcyap1	563	0	0	1	0	0	1	0	0	0
Adcyap1r1	564	0	0	0	0	0	0	0	0	0
Add1	566	0	0	0	0	0	0	0	0	0
Add2	569	0	0	0	0	0	0	0	0	0
Adh1	572	0	0	0	0	0	0	0	0	-1
Adh4	573	0	0	0	0	0	0	0	0	-1
Adh5	574	0	0	0	0	0	0	0	0	-1
Adh7	575	0	0	0	0	0	0	0	0	-1
Adhfe1	577	0	0	0	0	0	0	0	0	0
Adi1	579	0	0	1	0	0	0	0	0	0
Adig	582	0	0	0	0	0	0	0	0	0
Adipoq	583	0	0	0	0	0	0	0	0	0
Adipor1	584	0	0	0	0	0	0	0	0	0
Adipor2	587	0	0	0	0	0	0	0	0	0
Adk	588	0	0	0	0	0	0	0	0	0
Adm	592	0	0	0	0	0	0	0	0	0
Adnp2	593	0	0	0	0	0	0	0	0	0
Adora1	595	0	0	0	0	0	0	0	0	0
Adora2a	597	0	0	0	0	0	0	0	0	1
Adora2b	599	0	0	1	0	1	1	1	0	0
Adpgk	601	0	0	0	0	0	0	0	0	0
Adprh	603	0	0	0	0	0	0	0	0	0
Adprhl2	605	0	0	0	0	0	0	0	0	0
Adprm	606	0	0	1	0	1	1	1	0	0
Adra1a	607	0	0	0	0	0	0	0	0	0
Adra1b	608	0	0	1	0	1	1	1	0	0
Adra2b	609	0	0	0	0	0	0	0	0	0
Adra2c	610	0	0	0	0	0	0	0	0	0
Adrb2	611	0	0	0	0	0	0	0	0	0
Adrb3	612	0	0	0	0	0	0	0	0	0
Adrm1	614	0	0	0	0	0	0	0	0	0
Adsl	616	0	0	1	0	2	2	2	0	0
Adss	617	0	0	0	0	0	0	0	0	0
Adssl1	618	0	0	1	0	0	0	0	0	0
Adtrp	619	0	0	0	0	0	0	0	0	1
Aebp1	620	0	0	1	0	1	1	1	0	0
Aebp2	622	0	0	0	0	0	0	0	0	0
Aen	624	0	0	0	0	0	0	0	0	0
Aff1	627	0	0	0	0	0	0	0	0	0
Aff2	630	0	0	0	0	0	0	0	0	-1
Aff4	631	0	0	1	0	1	1	1	0	0
Afg3l1	633	0	0	0	0	0	0	0	0	0
Afg3l2	635	0	0	0	0	0	0	0	0	0
Afm	637	0	0	0	0	0	0	0	0	0
Afmid	639	0	0	1	0	1	1	1	0	0
Afp	640	0	0	0	0	0	0	0	0	0
Aftph	645	0	0	1	0	1	1	1	0	0
Agap1	647	0	0	0	0	0	0	0	0	0
Agap2	648	0	0	0	0	0	0	0	0	1
Agap3	649	0	0	0	0	0	0	0	0	0
Agbl3	651	0	0	0	0	0	0	0	0	0
Agbl5	653	0	0	0	0	0	0	0	0	0
Ager	655	0	0	1	0	0	1	0	0	0
Agfg1	656	0	0	0	0	0	0	0	0	0
Agfg2	661	0	0	0	0	0	0	0	0	0
Aggf1	663	0	0	0	0	0	0	0	0	1
Agk	664	0	0	0	0	0	0	0	0	0
Agl	666	0	0	0	0	0	0	0	0	0
Agmat	668	0	0	0	0	0	0	0	0	0
Ago2	669	0	0	1	0	2	2	2	0	0
Agpat1	670	0	0	1	0	0	1	0	0	0
Agpat3	672	0	0	0	0	0	0	0	0	1
Agpat5	673	0	0	0	0	0	0	0	0	0
Agr2	674	0	0	1	0	0	0	0	0	0
Agr3	676	0	0	1	0	0	0	0	0	0
Agrn	677	0	0	0	0	0	0	0	0	0
Agrp	678	0	0	0	0	0	0	0	0	0
Agt	679	0	0	0	0	0	0	0	0	0
Agtpbp1	680	0	0	0	0	0	0	0	0	1
Agtr2	682	0	0	0	0	0	0	0	0	-1
Agtrap	683	0	0	0	0	0	0	0	0	0
Agxt	685	0	0	0	0	0	0	0	0	0
Ahctf1	686	0	0	0	0	0	0	0	0	0
Ahcy	688	0	0	0	0	0	0	0	0	0
Ahcyl1	689	0	0	0	0	0	0	0	0	0
Ahcyl2	692	0	0	0	0	0	0	0	0	0
Ahdc1	695	0	0	0	0	0	0	0	0	0
Ahi1	697	0	0	0	0	0	0	0	0	1
Ahnak	699	0	0	0	0	0	0	0	0	0
Ahr	703	0	0	1	0	0	0	0	0	0
Ahrr	705	0	0	0	0	0	0	0	0	1
Ahsa1	706	0	0	1	0	0	0	0	0	1
Ahsa2	707	0	0	1	0	1	1	1	0	0
Ahsg	708	0	0	0	0	0	0	0	0	0
Aicda	709	0	0	0	0	0	0	0	0	0
Aida	710	0	0	0	0	0	0	0	0	0
Aif1	712	0	0	1	0	0	1	0	0	0
Aif1l	713	0	0	0	0	0	0	0	0	0
Aifm1	716	0	0	0	0	0	0	0	0	-1
Aig1	717	0	0	0	2	0	0	0	0	1
Aim2	718	0	0	0	0	0	0	0	0	0
Aimp1	719	0	0	0	0	0	0	0	0	0
Aimp2	720	0	0	0	0	0	0	0	0	0
Aip	722	0	0	0	0	0	0	0	0	0
Aipl1	723	0	0	1	0	1	1	1	0	0
Aire	725	0	0	0	0	0	0	0	0	1
Airn	726	0	0	1	0	0	1	0	0	0
Ajuba	727	0	0	0	0	0	0	0	0	0
Ak1	728	0	0	0	0	0	0	0	0	0
Ak2	730	0	0	0	0	0	0	0	0	0
Ak4	732	0	0	0	0	0	0	0	0	0
Ak5	736	0	0	0	0	0	0	0	0	0
Akap1	737	0	0	1	0	1	1	1	0	0
Akap10	739	0	0	1	0	1	1	1	0	0
Akap12	740	0	0	0	0	0	0	0	0	1
Akap17b	741	0	1	0	0	1	0	0	1	-1
Akap3	742	0	0	0	0	0	0	0	0	0
Akap4	743	1	1	0	0	1	0	0	1	-1
Akap7	746	0	0	0	0	0	0	0	0	1
Akap8	747	0	0	1	0	0	1	0	0	0
Akap8l	749	0	0	1	0	0	1	0	0	0
Akap9	750	0	0	0	0	0	0	0	0	0
Akip1	752	0	0	0	0	0	0	0	0	0
Akirin1	753	0	0	0	0	0	0	0	0	0
Akirin2	755	0	0	0	0	0	0	0	0	0
Akna	757	0	0	0	0	0	0	0	0	0
Akp3	759	0	0	0	0	0	0	0	0	0
Akr1a1	760	0	0	0	0	0	0	0	0	0
Akr1b10	764	0	0	0	0	0	0	0	0	0
Akr1b7	766	0	0	0	0	0	0	0	0	0
Akr1b8	767	0	0	0	0	0	0	0	0	0
Akr1c12	768	0	0	0	0	0	0	0	0	1
Akr1c13	769	0	0	0	0	0	0	0	0	1
Akr1c14	770	0	0	0	0	0	0	0	0	1
Akr1c18	771	0	0	0	0	0	0	0	0	1
Akr1c20	772	0	0	0	0	0	0	0	0	1
Akr1c21	774	0	0	0	0	0	0	0	0	1
Akr1c6	775	0	0	0	0	0	0	0	0	1
Akr1cl	776	0	0	0	0	0	0	0	0	0
Akr1d1	777	0	0	0	0	0	0	0	0	0
Akr1e1	779	0	0	0	0	0	0	0	0	1
Akr7a5	780	0	0	0	0	0	0	0	0	0
Akt1	782	0	0	1	0	0	0	0	0	0
Akt2	784	0	0	0	0	0	0	0	0	0
Akt3	786	0	0	0	0	0	0	0	0	0
Aktip	788	0	0	0	0	0	0	0	0	0
Alad	791	0	0	0	0	0	0	0	0	0
Alas1	792	0	0	0	0	0	0	0	0	0
Alas2	794	0	0	0	0	0	0	0	0	-1
Alb	795	0	0	0	0	0	0	0	0	0
Alcam	796	0	0	0	0	0	0	0	0	0
Aldh16a1	798	0	0	0	0	0	0	0	0	0
Aldh1a1	799	0	0	0	0	0	0	0	0	0
Aldh1a2	800	0	0	0	0	0	0	0	0	0
Aldh1a3	801	0	0	0	0	0	0	0	0	0
Aldh1a7	804	0	0	0	0	0	0	0	0	0
Aldh1b1	805	0	0	0	0	0	0	0	0	0
Aldh1l1	806	0	0	0	0	0	0	0	0	0
Aldh2	808	0	0	0	0	0	0	0	0	0
Aldh3a1	811	0	0	1	0	1	1	1	0	0
Aldh3a2	812	0	0	1	0	1	1	1	0	0
Aldh3b1	813	0	0	0	0	0	0	0	0	0
Aldh4a1	814	0	0	0	0	0	0	0	0	0
Aldh6a1	815	0	0	1	0	0	0	0	0	1
Aldh7a1	816	0	0	0	0	0	0	0	0	0
Aldh8a1	819	0	0	0	0	0	0	0	0	1
Aldh9a1	821	0	0	0	0	0	0	0	0	0
Aldoa	823	0	0	0	0	0	0	0	0	0
Aldoart1	827	0	0	0	0	0	0	0	0	0
Aldoart2	828	0	0	1	0	0	0	0	0	0
Aldob	829	0	0	0	0	0	0	0	0	0
Aldoc	830	0	0	1	0	1	1	1	0	0
Alg1	832	0	0	0	0	0	0	0	0	0
Alg12	833	0	0	1	0	2	2	2	0	0
Alg13	836	0	0	0	0	0	0	0	0	-1
Alg14	837	0	0	0	0	0	0	0	0	0
Alg2	840	0	0	0	0	0	0	0	0	0
Alg3	842	0	0	0	0	0	0	0	0	0
Alg5	843	0	0	0	0	0	0	0	0	0
Alg9	844	0	0	0	0	0	0	0	0	0
Alk	845	0	0	1	0	0	1	0	0	0
Alkbh4	846	0	0	0	0	0	0	0	0	0
Alkbh5	849	0	0	1	0	1	1	1	0	0
Allc	850	0	0	1	0	0	0	0	0	0
Alox12	851	0	0	1	0	1	1	1	0	0
Alox12b	853	0	0	1	0	1	1	1	0	0
Alox12e	854	0	0	1	0	1	1	1	0	0
Alox15	855	0	0	1	0	1	1	1	0	0
Alox5ap	856	0	0	0	0	0	0	0	0	0
Alox8	857	0	0	1	0	1	1	1	0	0
Aloxe3	858	0	0	1	0	1	1	1	0	0
Alpk2	859	0	0	0	0	0	0	0	0	0
Alpk3	860	0	0	0	0	0	0	0	0	0
Alpl	861	0	0	0	0	0	0	0	0	0
Alppl2	862	0	0	0	0	0	0	0	0	0
Als2	864	0	0	0	0	0	0	0	0	0
Als2cl	866	0	0	0	0	0	0	0	0	0
Alx3	867	0	0	0	0	0	0	0	0	0
Alx4	868	0	0	0	0	0	0	0	0	0
Alyref	869	0	0	1	0	1	1	1	0	0
Amacr	870	0	0	1	0	2	2	2	0	0
Ambn	871	0	0	0	0	0	0	0	0	0
Ambp	872	0	0	0	0	0	0	0	0	0
Ambra1	873	0	0	0	0	0	0	0	0	0
Amd1	874	0	0	0	0	0	0	0	0	1
Amdhd1	876	0	0	0	0	0	0	0	0	1
Amelx	877	0	0	0	0	1	0	0	0	0
Amfr	879	0	0	0	0	0	0	0	0	0
Amh	880	0	0	0	0	0	0	0	0	1
Amhr2	881	0	0	1	0	2	2	2	0	0
Amigo1	882	0	0	0	0	0	0	0	0	0
Ammecr1	884	0	0	0	0	0	0	0	0	-1
Ammecr1l	885	0	0	0	0	0	0	0	0	0
Amn	888	0	0	1	0	0	0	0	0	0
Amot	889	0	0	0	0	0	0	0	0	-1
Amotl2	892	0	0	0	0	0	0	0	0	0
Ampd2	893	0	0	0	0	0	0	0	0	0
Ampd3	895	0	0	0	0	0	0	0	0	0
Amph	896	0	0	0	0	0	0	0	0	1
Amy1	897	0	0	0	0	0	0	0	0	0
Amz2	898	0	0	1	0	1	1	1	0	0
Anapc1	900	0	0	0	0	0	0	0	0	0
Anapc11	902	0	0	1	0	1	1	1	0	0
Anapc13	903	0	0	0	0	0	0	0	0	0
Anapc15	904	0	0	0	0	0	0	0	0	0
Anapc16	906	0	0	0	0	0	0	0	0	1
Anapc2	910	0	0	0	0	0	0	0	0	0
Anapc4	911	0	0	0	0	0	0	0	0	0
Anapc5	913	0	0	0	0	0	0	0	0	0
Anapc7	919	0	0	0	0	0	0	0	0	0
Ang	920	0	0	0	0	0	0	0	0	0
Ang2	921	0	0	0	0	0	0	0	0	0
Ang3	922	0	0	-1	0	-1	-1	-1	-1	-1
Angel1	923	0	0	1	0	0	0	0	0	1
Angel2	924	0	0	0	0	0	0	0	0	0
Angpt1	929	0	0	1	0	2	2	2	0	0
Angpt2	930	0	0	0	0	0	0	0	0	0
Angpt4	931	0	0	0	0	0	0	0	0	0
Angptl1	932	0	0	0	0	0	0	0	0	0
Angptl2	933	0	0	0	0	0	0	0	0	0
Angptl3	937	0	0	0	0	0	0	0	0	0
Angptl4	938	0	0	1	0	0	1	0	0	0
Angptl6	940	0	0	0	0	0	0	0	0	0
Angptl7	941	0	0	0	0	0	0	0	0	0
Ank	942	0	0	1	0	2	2	2	0	0
Ank1	943	0	0	0	0	0	0	0	0	0
Ank3	946	0	0	0	0	0	0	0	0	1
Ankef1	949	0	0	0	0	0	0	0	0	0
Ankfy1	951	0	0	1	0	1	1	1	0	0
Ankhd1	952	0	0	0	0	0	0	0	0	0
Ankib1	954	0	0	0	0	0	0	0	0	0
Ankmy2	956	0	0	1	0	0	0	0	0	0
Ankra2	959	0	0	0	0	0	0	0	0	1
Ankrd10	960	0	0	0	0	0	0	0	0	0
Ankrd12	962	0	0	1	0	0	1	0	0	0
Ankrd13a	963	0	0	0	0	0	0	0	0	0
Ankrd13c	964	0	0	0	0	0	0	0	0	0
Ankrd17	965	0	0	0	0	0	0	0	0	0
Ankrd24	970	0	0	0	0	0	0	0	0	1
Ankrd26	973	0	0	0	0	0	0	0	0	0
Ankrd27	974	0	0	0	0	0	0	0	0	0
Ankrd33	975	0	0	1	0	2	2	2	0	0
Ankrd33b	976	0	0	1	0	2	2	2	0	0
Ankrd36	977	0	0	1	0	1	1	1	0	0
Ankrd40	978	0	0	1	0	1	1	1	0	0
Ankrd44	980	0	0	0	0	0	0	0	0	0
Ankrd46	981	0	0	1	0	2	2	2	0	0
Ankrd49	982	0	0	0	0	0	0	0	0	0
Ankrd54	983	0	0	1	0	2	2	2	0	0
Ankrd6	985	0	0	0	0	0	0	0	0	0
Ankrd61	987	0	0	0	0	0	0	0	0	0
Anks1	988	0	0	1	0	0	1	0	0	0
Anks3	989	0	0	0	0	0	0	0	0	0
Ankzf1	991	0	0	0	0	0	0	0	0	0
Anln	996	0	0	0	0	0	0	0	0	0
Ano1	997	0	0	0	0	0	0	0	0	0
Ano10	998	0	0	0	0	0	0	0	0	0
Anp32a	999	0	0	0	0	0	0	0	0	0
Anp32b	1002	0	0	0	0	0	0	0	0	0
Anp32e	1003	0	0	0	0	0	0	0	0	0
Anpep	1005	0	0	0	0	0	0	0	0	0
Antxr1	1006	0	0	0	0	0	0	0	0	0
Antxr2	1008	0	0	0	0	0	0	0	0	0
Anxa1	1009	0	0	0	0	0	0	0	0	0
Anxa10	1010	0	0	0	0	0	0	0	0	0
Anxa13	1012	0	0	1	0	2	2	2	0	0
Anxa2	1013	0	0	0	0	0	0	0	0	0
Anxa3	1016	0	0	0	0	0	0	0	0	0
Anxa4	1017	0	0	0	0	0	0	0	0	0
Anxa5	1019	0	0	0	0	0	0	0	0	0
Anxa6	1020	0	0	1	0	1	1	1	0	0
Anxa7	1023	0	0	0	0	0	0	0	0	0
Anxa8	1026	0	0	0	0	0	0	0	0	0
Anxa9	1028	0	0	0	0	0	0	0	0	0
Aoah	1029	0	0	0	0	0	0	0	0	1
Aoc1	1030	0	0	0	0	0	0	0	0	0
Aoc3	1031	0	0	1	0	1	1	1	0	0
Aox1	1032	0	0	0	0	0	0	0	0	0
Aox3	1033	0	0	0	0	0	0	0	0	0
Aox4	1034	0	0	0	0	0	0	0	0	0
Ap1ar	1035	0	0	0	0	0	0	0	0	0
Ap1b1	1036	0	0	1	0	1	1	1	0	0
Ap1g1	1037	0	0	0	0	0	0	0	0	0
Ap1g2	1040	0	0	0	0	0	0	0	0	0
Ap1m1	1041	0	0	0	0	0	0	0	0	0
Ap1m2	1042	0	0	0	0	0	0	0	0	0
Ap1s1	1043	0	0	0	0	0	0	0	0	0
Ap1s2	1044	0	0	0	0	1	0	0	0	-1
Ap2a1	1047	0	0	0	0	0	0	0	0	0
Ap2a2	1048	0	0	0	0	0	0	0	0	0
Ap2b1	1053	0	0	1	0	1	1	1	0	0
Ap2m1	1055	0	0	0	0	0	0	0	0	0
Ap2s1	1056	0	0	0	0	0	0	0	0	0
Ap3b1	1057	0	0	0	0	0	0	0	0	1
Ap3b2	1059	0	0	0	0	0	0	0	0	0
Ap3d1	1061	0	0	0	0	0	0	0	0	1
Ap3m1	1062	0	0	0	0	0	0	0	0	0
Ap3m2	1066	0	0	0	0	0	0	0	0	0
Ap3s1	1069	0	0	0	0	0	0	0	0	0
Ap3s2	1070	0	0	0	0	0	0	0	0	0
Ap4b1	1073	0	0	0	0	0	0	0	0	0
Ap4m1	1075	0	0	0	0	0	0	0	0	0
Ap4s1	1076	0	0	1	0	0	0	0	0	0
Ap5m1	1077	0	0	0	0	0	0	0	0	0
Ap5s1	1080	0	0	0	0	0	0	0	0	0
Apaf1	1082	0	0	0	0	0	0	0	0	1
Apba2	1084	0	0	0	0	0	0	0	0	0
Apba3	1085	0	0	0	0	0	0	0	0	1
Apbb1	1086	0	0	0	0	0	0	0	0	0
Apbb1ip	1088	0	0	0	0	0	0	0	0	0
Apbb2	1089	0	0	0	0	0	0	0	0	0
Apbb3	1092	0	0	0	0	0	0	0	0	0
Apc	1093	0	0	0	0	0	0	0	0	0
Apc2	1096	0	0	0	0	0	0	0	0	1
Apcdd1	1100	0	0	0	0	0	0	0	0	0
Apcs	1104	0	0	0	0	0	0	0	0	0
Apeh	1105	0	0	0	0	0	0	0	0	0
Apex1	1106	0	0	0	0	0	0	0	0	0
Apex2	1109	0	0	0	0	0	0	0	0	-1
Aph1a	1111	0	0	0	0	0	0	0	0	0
Api5	1114	0	0	0	0	0	0	0	0	0
Apip	1118	0	0	0	0	0	0	0	0	0
Aplf	1119	0	0	0	0	0	0	0	0	0
Apln	1121	0	0	0	0	0	0	0	0	-1
Aplnr	1122	0	0	0	0	0	0	0	0	0
Aplp1	1124	0	0	0	0	0	0	0	0	0
Aplp2	1126	0	0	0	0	0	0	0	0	0
Apmap	1131	0	0	0	0	0	0	0	0	0
Apoa1	1133	0	0	0	0	0	0	0	0	0
Apoa2	1137	0	0	0	0	0	0	0	0	0
Apoa4	1138	0	0	0	0	0	0	0	0	0
Apoa5	1140	0	0	0	0	0	0	0	0	0
Apob	1141	0	0	1	0	0	0	0	0	0
Apobec1	1142	0	0	0	0	0	0	0	0	0
Apobec2	1143	0	0	1	0	0	1	0	0	0
Apobec3	1144	0	0	1	0	2	2	2	0	0
Apobr	1145	0	0	0	0	0	0	0	0	0
Apoc1	1146	0	0	0	0	0	0	0	0	0
Apoc2	1147	0	0	0	0	0	0	0	0	0
Apoc3	1148	0	0	0	0	0	0	0	0	0
Apoc4	1149	0	0	0	0	0	0	0	0	0
Apod	1150	0	0	0	0	0	0	0	0	0
Apoe	1151	0	0	0	0	0	0	0	0	0
Apof	1152	0	0	0	0	0	0	0	0	1
Apoh	1153	0	0	1	0	1	1	1	0	0
Apom	1154	0	0	1	0	0	1	0	0	0
Apon	1156	0	0	0	0	0	0	0	0	1
Apool	1157	0	0	0	0	1	0	0	0	-1
App	1158	0	0	0	0	0	0	0	0	0
Appbp2	1162	0	0	1	0	1	1	1	0	0
Appl1	1163	0	0	0	0	0	0	0	0	0
Appl2	1164	0	0	0	0	0	0	0	0	1
Aprt	1165	0	0	0	0	0	0	0	0	0
Aptx	1167	0	0	0	0	0	0	0	0	0
Aqp1	1168	0	0	0	0	0	0	0	0	0
Aqp2	1169	0	0	1	0	2	2	2	0	0
Aqp3	1170	0	0	0	0	0	0	0	0	0
Aqp4	1173	0	0	0	0	0	0	0	0	0
Aqp5	1175	0	0	1	0	2	2	2	0	0
Aqp7	1176	0	0	0	0	0	0	0	0	0
Aqp8	1178	0	0	0	0	0	0	0	0	0
Aqp9	1179	0	0	0	0	0	0	0	0	0
Aqr	1181	0	0	0	0	0	0	0	0	0
Ar	1186	0	0	0	0	1	0	0	0	-1
Araf	1187	0	0	0	0	0	0	0	0	-1
Arap1	1188	0	0	0	0	0	0	0	0	0
Arap2	1189	0	0	0	0	0	0	0	0	0
Arap3	1190	0	0	0	0	0	0	0	0	0
Arc	1192	0	0	1	0	2	2	2	0	0
Arcn1	1193	0	0	0	0	0	0	0	0	0
Areg	1195	0	0	0	0	0	0	0	0	0
Arf1	1196	0	0	1	0	1	1	1	0	0
Arf2	1199	0	0	1	0	1	1	1	0	0
Arf3	1203	0	0	1	0	2	2	2	0	0
Arf4	1208	0	0	0	0	0	0	0	0	0
Arf5	1212	0	0	0	0	0	0	0	0	0
Arf6	1213	0	0	1	0	0	0	0	0	1
Arfgap1	1217	0	0	0	0	0	0	0	0	0
Arfgap2	1218	0	0	0	0	0	0	0	0	0
Arfgap3	1220	0	0	1	0	2	2	2	0	0
Arfgef1	1221	0	0	0	0	0	0	0	0	0
Arfip2	1222	0	0	0	0	0	0	0	0	0
Arfrp1	1223	0	0	0	0	0	0	0	0	0
Arg1	1226	0	0	0	0	0	0	0	0	1
Arg2	1227	0	0	1	0	0	0	0	0	1
Arglu1	1229	0	0	0	0	0	0	0	0	0
Arhgap1	1231	0	0	0	0	0	0	0	0	0
Arhgap10	1233	0	0	0	0	0	0	0	0	0
Arhgap12	1234	0	0	0	0	0	0	0	0	0
Arhgap17	1236	0	0	0	0	0	0	0	0	0
Arhgap18	1237	0	0	0	0	0	0	0	0	1
Arhgap20	1238	0	0	0	0	0	0	0	0	0
Arhgap21	1239	0	0	0	0	0	0	0	0	0
Arhgap23	1241	0	0	1	0	1	1	1	0	0
Arhgap24	1243	0	0	0	0	0	0	0	0	0
Arhgap27	1244	0	0	1	0	1	1	1	0	0
Arhgap29	1245	0	0	0	0	0	0	0	0	0
Arhgap31	1246	0	0	0	0	0	0	0	0	0
Arhgap35	1248	0	0	0	0	0	0	0	0	0
Arhgap39	1249	0	0	1	0	2	2	2	0	0
Arhgap4	1250	0	0	0	0	0	0	0	0	-1
Arhgap5	1251	0	0	1	0	0	0	0	0	0
Arhgap6	1252	0	0	0	0	1	0	0	0	-1
Arhgap8	1255	0	0	1	0	2	2	2	0	0
Arhgap9	1256	0	0	0	0	0	0	0	0	1
Arhgdia	1260	0	0	1	0	1	1	1	0	0
Arhgdib	1261	0	0	0	0	0	0	0	0	0
Arhgdig	1262	0	0	1	0	0	1	0	0	0
Arhgef1	1263	0	0	0	0	0	0	0	0	0
Arhgef10	1264	0	0	0	0	0	0	0	0	0
Arhgef10l	1266	0	0	0	0	0	0	0	0	0
Arhgef12	1267	0	0	0	0	0	0	0	0	0
Arhgef16	1270	0	0	0	0	0	0	0	0	0
Arhgef18	1271	0	0	0	0	0	0	0	0	0
Arhgef2	1272	0	0	0	0	0	0	0	0	0
Arhgef25	1275	0	0	0	0	0	0	0	0	1
Arhgef28	1279	0	0	0	0	0	0	0	0	1
Arhgef3	1281	0	0	0	0	0	0	0	0	0
Arhgef40	1282	0	0	0	0	0	0	0	0	0
Arhgef5	1285	0	0	0	0	0	0	0	0	0
Arhgef7	1286	0	0	0	0	0	0	0	0	0
Arid1a	1288	0	0	-1	0	0	0	0	0	0
Arid2	1290	0	0	1	0	2	2	2	0	0
Arid3a	1291	0	0	0	0	0	0	0	0	1
Arid3b	1292	0	0	0	0	0	0	0	0	0
Arid4b	1293	0	0	0	0	0	0	0	0	1
Arid5a	1298	0	0	0	0	0	0	0	0	0
Arid5b	1299	0	0	0	0	0	0	0	0	1
Arih1	1301	0	0	0	0	0	0	0	0	0
Arih2	1304	0	0	0	0	0	0	0	0	0
Arl1	1308	0	0	0	0	0	0	0	0	1
Arl10	1309	0	0	0	0	0	0	0	0	1
Arl14ep	1310	0	0	0	0	0	0	0	0	0
Arl16	1313	0	0	1	0	1	1	1	0	0
Arl2	1315	0	0	0	0	0	0	0	0	0
Arl2bp	1316	0	0	0	0	0	0	0	0	0
Arl4a	1318	0	0	1	0	0	0	0	0	0
Arl4c	1320	0	0	0	0	0	0	0	0	0
Arl4d	1321	0	0	1	0	1	1	1	0	0
Arl5a	1323	0	0	0	0	0	0	0	0	0
Arl6	1325	0	0	0	0	0	0	0	0	0
Arl6ip1	1326	0	0	0	0	0	0	0	0	0
Arl6ip4	1329	0	0	0	0	0	0	0	0	0
Arl6ip5	1330	0	0	0	0	0	0	0	0	0
Arl6ip6	1331	0	0	0	0	0	0	0	0	0
Arl8a	1333	0	0	0	0	0	0	0	0	0
Arl8b	1334	0	0	0	0	0	0	0	0	0
Armc1	1337	0	0	0	0	0	0	0	0	0
Armc10	1339	0	0	0	0	0	0	0	0	0
Armc12	1340	0	0	1	0	0	1	0	0	0
Armc5	1341	0	0	0	0	0	0	0	0	0
Armc6	1342	0	0	0	0	0	0	0	0	0
Armc7	1344	0	0	1	0	1	1	1	0	0
Armcx1	1345	0	0	0	0	0	0	0	0	-1
Armcx2	1346	0	0	0	0	0	0	0	0	-1
Armcx3	1349	0	0	0	0	0	0	0	0	-1
Armcx4	1351	0	0	0	0	0	0	0	0	-1
Armcx5	1352	0	0	0	0	0	0	0	0	-1
Arnt	1353	0	0	0	0	0	0	0	0	0
Arnt2	1355	0	0	0	0	0	0	0	0	0
Arntl	1357	0	0	0	0	0	0	0	0	0
Arntl2	1358	0	0	0	0	0	0	0	0	0
Arpc1a	1359	0	0	0	0	0	0	0	0	0
Arpc2	1360	0	0	0	0	0	0	0	0	0
Arpc3	1361	0	0	0	0	0	0	0	0	0
Arpc4	1362	0	0	0	0	0	0	0	0	0
Arpc5	1364	0	0	0	0	0	0	0	0	0
Arpc5l	1365	0	0	0	0	0	0	0	0	0
Arpp19	1367	0	0	0	0	0	0	0	0	0
Arpp21	1370	0	0	0	0	0	0	0	0	0
Arr3	1373	0	0	0	0	1	0	0	0	-1
Arrb1	1375	0	0	0	0	0	0	0	0	0
Arrb2	1376	0	0	1	0	1	1	1	0	0
Arrdc1	1378	0	0	0	0	0	0	0	0	0
Arrdc4	1381	0	0	0	0	0	0	0	0	0
Arsa	1383	0	0	1	0	2	2	2	0	0
Arsg	1384	0	0	1	0	1	1	1	0	0
Arsi	1386	0	0	0	0	0	0	0	0	0
Art1	1387	0	0	0	0	0	0	0	0	0
Art2b	1390	0	0	0	0	0	0	0	0	0
Art3	1391	0	0	0	0	0	0	0	0	0
Art4	1392	0	0	0	0	0	0	0	0	0
Art5	1393	0	0	0	0	0	0	0	0	0
Artn	1395	0	0	0	0	0	0	0	0	0
Arvcf	1396	0	0	0	0	0	0	0	0	0
Arx	1399	0	0	0	0	1	0	0	0	-1
Asah1	1401	0	0	0	0	0	0	0	0	0
Asap1	1402	0	0	1	0	2	2	2	0	0
Asb10	1404	0	0	0	0	0	0	0	0	0
Asb11	1405	0	0	0	0	1	0	0	0	-1
Asb12	1406	0	0	0	0	1	0	0	0	0
Asb13	1407	0	0	0	0	0	0	0	0	1
Asb14	1410	0	0	0	0	0	0	0	0	0
Asb15	1411	0	0	0	0	0	0	0	0	0
Asb16	1412	0	0	1	0	1	1	1	0	0
Asb17	1413	0	0	0	0	0	0	0	0	0
Asb18	1414	0	0	0	0	0	0	0	0	0
Asb3	1415	0	0	1	0	1	1	1	0	0
Asb4	1416	0	0	0	0	0	0	0	0	0
Asb5	1418	0	0	0	0	0	0	0	0	0
Asb6	1419	0	0	0	0	0	0	0	0	0
Asb7	1421	0	0	0	0	0	0	0	0	0
Asb8	1422	0	0	1	0	2	2	2	0	0
Asb9	1424	0	0	0	0	1	0	0	0	-1
Ascc1	1425	0	0	0	0	0	0	0	0	1
Ascc2	1426	0	0	1	0	1	1	1	0	0
Ascl1	1428	0	0	0	0	0	0	0	0	1
Ascl2	1429	0	0	0	0	0	0	0	0	0
Ascl3	1432	0	0	0	0	0	0	0	0	0
Asf1a	1433	0	0	0	0	0	0	0	0	1
Asf1b	1435	0	0	0	0	0	0	0	0	0
Asgr1	1436	0	0	1	0	1	1	1	0	0
Asgr2	1437	0	0	1	0	1	1	1	0	0
Ash1l	1438	0	0	0	0	0	0	0	0	0
Ash2l	1441	0	0	0	0	0	0	0	0	0
Asic2	1443	0	0	1	0	1	1	1	0	0
Asic5	1444	0	0	0	0	0	0	0	0	0
Asl	1445	0	0	0	0	0	0	0	0	0
Asns	1446	0	0	0	0	0	0	0	0	0
Asnsd1	1448	0	0	0	0	0	0	0	0	0
Aspa	1449	0	0	1	0	1	1	1	0	0
Aspdh	1450	0	0	0	0	0	0	0	0	0
Asph	1451	0	0	0	0	0	0	0	0	0
Aspm	1456	0	0	0	0	0	0	0	0	0
Aspn	1458	0	0	0	0	0	0	0	0	1
Asprv1	1460	0	0	0	0	0	0	0	0	0
Aspscr1	1461	0	0	1	0	1	1	1	0	0
Asrgl1	1462	0	0	0	0	0	0	0	0	0
Aste1	1465	0	0	0	0	0	0	0	0	0
Astn1	1466	0	0	0	0	0	0	0	0	0
Astn2	1467	0	0	0	0	0	0	0	0	0
Asxl1	1468	0	0	0	0	0	0	0	0	0
Asz1	1470	0	0	0	0	0	0	0	0	0
Atad2b	1472	0	0	1	0	0	0	0	0	0
Atad3a	1473	0	0	0	0	0	0	0	0	0
Atcay	1477	0	0	0	0	0	0	0	0	1
Ate1	1480	0	0	471	0	0	0	0	0	1
Atf2	1482	0	0	0	0	0	0	0	0	0
Atf3	1486	0	0	0	0	0	0	0	0	0
Atf4	1487	0	0	1	0	2	2	2	0	0
Atf5	1490	0	0	0	0	0	0	0	0	0
Atf6	1491	0	0	0	0	0	0	0	0	0
Atf6b	1492	0	0	1	0	0	1	0	0	0
Atf7	1493	0	0	1	0	2	2	2	0	0
Atf7ip	1495	0	0	0	0	0	0	0	0	0
Atf7ip2	1496	0	0	0	0	0	0	0	0	0
Atg10	1497	0	0	0	0	0	0	0	0	1
Atg101	1498	0	0	1	0	2	2	2	0	0
Atg12	1499	0	0	0	0	0	0	0	0	0
Atg13	1502	0	0	0	0	0	0	0	0	0
Atg14	1504	0	0	0	0	0	0	0	0	0
Atg16l1	1505	0	0	0	0	0	0	0	0	0
Atg2a	1506	0	0	0	0	0	0	0	0	0
Atg2b	1507	0	0	1	0	0	0	0	0	0
Atg3	1508	0	0	0	0	0	0	0	0	0
Atg4b	1510	0	0	0	0	0	0	0	0	0
Atg4d	1512	0	0	0	0	0	0	0	0	0
Atg5	1513	0	0	0	0	0	0	0	0	1
Atg7	1516	0	0	0	0	0	0	0	0	-1
Atg9b	1519	0	0	0	0	0	0	0	0	0
Atl2	1520	0	0	1	0	0	1	0	0	0
Atl3	1522	0	0	0	0	0	0	0	0	0
Atm	1525	0	0	0	0	0	0	0	0	0
Atmin	1526	0	0	0	0	0	0	0	0	0
Atn1	1527	0	0	0	0	0	0	0	0	0
Atoh1	1528	0	0	0	0	0	0	0	0	0
Atoh7	1529	0	0	0	0	0	0	0	0	1
Atoh8	1531	0	0	0	0	0	0	0	0	0
Atox1	1532	0	0	1	0	1	1	1	0	0
Atp10a	1535	0	0	0	0	0	0	0	0	0
Atp11a	1536	0	0	0	0	0	0	0	0	0
Atp11b	1538	0	0	0	0	0	0	0	0	0
Atp11c	1539	0	0	0	0	0	0	0	0	-1
Atp12a	1540	0	0	0	0	0	0	0	0	0
Atp13a1	1541	0	0	0	0	0	0	0	0	0
Atp13a2	1542	0	0	0	0	0	0	0	0	0
Atp13a3	1545	0	0	0	0	0	0	0	0	0
Atp1a1	1547	0	0	0	0	0	0	0	0	0
Atp1a2	1551	0	0	0	0	0	0	0	0	0
Atp1a3	1555	0	0	0	0	0	0	0	0	0
Atp1b1	1557	0	0	0	0	0	0	0	0	0
Atp1b2	1562	0	0	1	0	1	1	1	-1	0
Atp1b3	1564	0	0	0	0	0	0	0	0	0
Atp1b4	1565	0	0	0	0	0	0	0	0	-1
Atp2a1	1566	0	0	0	0	0	0	0	0	0
Atp2a2	1567	0	0	0	0	0	0	0	0	0
Atp2a3	1571	0	0	1	0	1	1	1	0	0
Atp2b2	1573	0	0	0	0	0	0	0	0	0
Atp2c1	1576	0	0	0	0	0	0	0	0	0
Atp2c2	1578	0	0	0	0	0	0	0	0	0
Atp4a	1579	0	0	0	0	0	0	0	0	0
Atp4b	1580	0	0	0	0	0	0	0	0	0
Atp5a1	1581	0	0	0	0	0	0	0	0	0
Atp5b	1584	0	0	0	0	0	0	0	0	1
Atp5c1	1585	0	0	0	0	0	0	0	0	0
Atp5d	1587	0	0	0	0	0	0	0	0	1
Atp5e	1589	0	0	0	0	0	0	0	0	0
Atp5g1	1590	0	0	1	0	1	1	1	0	0
Atp5g2	1591	0	0	1	0	2	2	2	0	0
Atp5g3	1593	0	0	0	0	0	0	0	0	0
Atp5h	1594	0	0	1	0	1	1	1	0	0
Atp5j	1596	0	0	0	0	0	0	0	0	0
Atp5j2	1597	0	0	0	0	0	0	0	0	0
Atp5k	1599	0	0	0	0	0	0	0	0	0
Atp5l	1602	0	0	0	0	0	0	0	0	0
Atp5o	1603	0	0	0	0	0	0	0	0	0
Atp6ap1	1605	0	0	0	0	0	0	0	0	-1
Atp6ap2	1606	0	0	0	0	0	0	0	0	-1
Atp6v0a1	1609	0	0	1	0	1	1	1	0	0
Atp6v0a2	1613	0	0	0	0	0	0	0	0	0
Atp6v0a4	1616	0	0	0	0	0	0	0	0	0
Atp6v0b	1617	0	0	0	0	0	0	0	0	0
Atp6v0c	1620	0	0	1	0	0	1	0	0	0
Atp6v0d1	1623	0	0	0	0	0	0	0	0	0
Atp6v0e	1624	0	0	1	0	0	1	0	0	0
Atp6v0e2	1625	0	0	0	0	0	0	0	0	0
Atp6v1a	1626	0	0	0	0	0	0	0	0	0
Atp6v1b1	1628	0	0	0	0	0	0	0	0	0
Atp6v1b2	1629	0	0	0	0	0	0	0	0	0
Atp6v1c1	1632	0	0	1	0	2	2	2	0	0
Atp6v1c2	1635	0	0	1	0	0	0	0	0	0
Atp6v1d	1636	0	0	1	0	0	0	0	0	1
Atp6v1e1	1639	0	0	0	0	0	0	0	0	0
Atp6v1e2	1642	0	0	1	0	0	1	0	0	0
Atp6v1f	1643	0	0	0	0	0	0	0	0	0
Atp6v1g1	1644	0	0	0	0	0	0	0	0	0
Atp6v1g2	1647	0	0	1	0	0	1	0	0	0
Atp6v1h	1648	0	0	0	0	0	0	0	0	0
Atp7a	1649	0	0	0	0	1	0	0	0	-1
Atp7b	1651	0	0	0	0	0	0	0	0	0
Atp8a1	1653	0	0	0	0	0	0	0	0	0
Atp8a2	1655	0	0	0	0	0	0	0	0	0
Atp8b2	1656	0	0	0	0	0	0	0	0	0
Atp8b3	1657	0	0	0	0	0	0	0	0	1
Atp9a	1658	0	0	0	0	0	0	0	0	0
Atp9b	1661	0	0	0	0	0	0	0	0	0
Atpaf2	1662	0	0	1	0	1	1	1	0	0
Atpif1	1663	0	0	0	0	0	0	0	0	0
Atr	1665	0	0	0	0	0	0	0	0	0
Atraid	1666	0	0	0	0	0	0	0	0	0
Atrn	1667	0	0	0	0	0	0	0	0	0
Atrx	1668	0	0	0	0	1	0	0	0	-1
Atxn1	1673	0	0	0	0	0	0	0	0	1
Atxn10	1674	0	0	1	0	2	2	2	0	0
Atxn2	1678	0	0	0	0	0	0	0	0	0
Atxn7	1682	0	0	0	0	0	0	0	0	0
Atxn7l1	1683	0	0	1	0	0	0	0	0	0
Atxn7l3	1685	0	0	1	0	1	1	1	0	0
Atxn7l3b	1686	0	0	0	0	0	0	0	0	1
Auh	1690	0	0	0	0	0	0	0	0	1
Aup1	1694	0	0	0	0	0	0	0	0	0
Aurka	1695	0	0	0	0	0	0	0	0	0
Aurkaip1	1696	0	0	0	0	0	0	0	0	0
Aurkb	1697	0	0	1	0	1	1	1	0	0
Aurkc	1699	0	0	0	0	0	0	0	0	0
Auts2	1700	0	0	0	0	0	0	0	0	0
Avil	1703	0	0	0	0	0	0	0	0	1
Avl9	1704	0	0	0	0	0	0	0	0	0
Avp	1705	0	0	0	0	0	0	0	0	0
Avpr1a	1706	0	0	0	0	0	0	0	0	1
Avpr1b	1708	0	0	0	0	0	0	0	0	0
Avpr2	1709	0	0	0	0	0	0	0	0	-1
Axin1	1710	0	0	1	0	0	1	0	0	0
Axin2	1712	0	0	1	0	1	1	1	0	0
Axl	1714	0	0	0	0	0	0	0	0	0
Aym1	1716	0	0	0	0	0	0	0	0	0
Azgp1	1717	0	0	0	0	0	0	0	0	0
Azi2	1718	0	0	0	0	0	0	0	0	0
Azin1	1720	0	0	1	0	2	2	2	0	0
B130024G19Rik	1722	0	0	0	0	0	0	0	0	0
B230219D22Rik	1723	0	0	0	0	0	0	0	0	1
B230354K17Rik	1724	0	0	1	0	0	1	0	0	0
B2m	1726	0	0	0	0	0	0	0	0	0
B3galnt1	1728	0	0	0	0	0	0	0	0	0
B3galnt2	1729	0	0	0	0	0	0	0	0	1
B3galt1	1731	0	0	0	0	0	0	0	0	0
B3galt2	1733	0	0	0	0	0	0	0	0	0
B3galt4	1735	0	0	1	0	0	1	0	0	0
B3galt5	1736	0	0	0	0	0	0	0	0	0
B3galt6	1737	0	0	0	0	0	0	0	0	0
B3gat1	1739	0	0	0	0	0	0	0	0	0
B3gat3	1742	0	0	0	0	0	0	0	0	0
B3gnt2	1744	0	0	1	0	1	1	1	0	0
B3gnt3	1746	0	0	0	0	0	0	0	0	0
B3gnt4	1747	0	0	0	0	0	0	0	0	0
B3gnt5	1748	0	0	0	0	0	0	0	0	0
B3gnt8	1750	0	0	0	0	0	0	0	0	0
B3gnt9	1751	0	0	0	0	0	0	0	0	0
B3gntl1	1752	0	0	1	0	1	1	1	0	0
B4galnt1	1753	0	0	0	0	0	0	0	0	1
B4galnt2	1755	0	0	1	0	1	1	1	0	0
B4galt1	1757	0	0	0	0	0	0	0	0	0
B4galt2	1758	0	0	0	0	0	0	0	0	0
B4galt3	1760	0	0	0	0	0	0	0	0	0
B4galt4	1762	0	0	0	0	0	0	0	0	0
B4galt5	1763	0	0	0	0	0	0	0	0	0
B4galt6	1764	0	0	0	0	0	0	0	0	0
B4galt7	1768	0	0	0	0	0	0	0	0	1
B9d1	1770	0	0	1	0	1	1	1	0	0
B9d2	1771	0	0	0	0	0	0	0	0	0
BB283400	1772	0	0	0	0	0	0	0	0	0
BC002059	1773	0	0	1	0	0	1	0	0	0
BC003965	1774	0	0	1	0	0	1	0	0	0
BC004004	1776	0	0	1	0	0	1	0	0	0
BC005537	1780	0	0	0	0	0	0	0	0	1
BC005624	1782	0	0	0	0	0	0	0	0	0
BC006965	1784	0	0	1	0	1	1	1	0	0
BC016548	1785	0	0	0	0	0	0	0	0	0
BC016579	1786	0	0	0	0	0	0	0	0	0
BC018473	1787	0	0	1	0	1	1	1	0	0
BC024139	1788	0	0	1	0	2	2	2	0	0
BC028528	1789	0	0	0	0	0	0	0	0	0
BC029722	1790	0	0	0	0	0	0	0	0	0
BC031181	1791	0	0	0	0	0	0	0	0	0
BC048403	1792	0	0	0	0	0	0	0	0	1
BC051019	1793	0	0	0	0	0	0	0	0	0
BC053393	1794	0	0	1	0	1	1	1	0	0
BC065403	1795	0	0	0	0	0	0	0	0	0
BC147527	1796	0	0	0	0	0	0	0	0	1
Baalc	1797	0	0	1	0	2	2	2	0	0
Baat	1799	0	0	0	0	0	0	0	0	0
Babam1	1801	0	0	0	0	0	0	0	0	0
Bace1	1802	0	0	0	0	0	0	0	0	0
Bace2	1806	0	0	0	0	0	0	0	0	0
Bach1	1809	0	0	0	0	0	0	0	0	0
Bach2	1811	0	0	0	0	0	0	0	0	0
Bad	1812	0	0	0	0	0	0	0	0	0
Bag1	1814	0	0	0	0	0	0	0	0	0
Bag2	1815	0	0	0	0	0	0	0	0	0
Bag3	1816	0	0	0	0	0	0	0	0	0
Bag4	1817	0	0	0	0	0	0	0	0	0
Bag5	1819	0	0	1	0	0	0	0	0	0
Bag6	1820	0	0	1	0	0	1	0	0	0
Baiap2	1821	0	0	1	0	1	1	1	0	0
Baiap2l1	1825	0	0	0	0	0	0	0	0	0
Baiap3	1827	0	0	1	0	0	1	0	0	0
Bak1	1828	0	0	1	0	0	1	0	0	0
Bambi	1830	0	0	0	0	0	0	0	0	0
Banf1	1831	0	0	0	0	0	0	0	0	0
Banp	1834	0	0	0	0	0	0	0	0	0
Bap1	1835	0	0	0	0	0	0	0	0	0
Bard1	1837	0	0	0	0	0	0	0	0	0
Barhl1	1838	0	0	0	0	0	0	0	0	0
Barx1	1840	0	0	0	0	0	0	0	0	1
Barx2	1841	0	0	0	0	0	0	0	0	0
Basp1	1842	0	0	1	0	2	2	2	0	0
Batf	1843	0	0	1	0	0	0	0	0	1
Batf2	1844	0	0	0	0	0	0	0	0	0
Batf3	1845	0	0	0	0	0	0	0	0	0
Bax	1846	0	0	0	0	0	0	0	0	0
Baz1b	1847	0	0	0	0	0	0	0	0	0
Baz2a	1850	0	0	0	0	0	0	0	0	1
Baz2b	1853	0	0	0	0	0	0	0	0	0
Bbc3	1854	0	0	0	0	0	0	0	0	0
Bbox1	1855	0	0	0	0	0	0	0	0	0
Bbs2	1856	0	0	0	0	0	0	0	0	0
Bbs9	1857	0	0	0	0	0	0	0	0	0
Bbx	1858	0	0	0	0	0	0	0	0	0
Bcam	1861	0	0	0	0	0	0	0	0	0
Bcan	1862	0	0	0	0	0	0	0	0	0
Bcap29	1863	0	0	1	0	0	0	0	0	0
Bcap31	1864	0	0	0	0	0	0	0	0	-1
Bcar1	1866	0	0	0	0	0	0	0	0	0
Bcar3	1868	0	0	0	0	0	0	0	0	0
Bcas2	1869	0	0	0	0	0	0	0	0	0
Bcas3	1872	0	0	1	0	1	1	1	0	0
Bcat1	1874	0	0	0	0	0	0	0	0	0
Bcat2	1876	0	0	0	0	0	0	0	0	0
Bccip	1877	0	0	0	0	0	0	0	0	0
Bcdin3d	1878	0	0	1	0	2	2	2	0	0
Bche	1879	0	0	0	0	0	0	0	0	0
Bckdha	1881	0	0	0	0	0	0	0	0	0
Bckdhb	1882	0	0	0	0	0	0	0	0	0
Bckdk	1883	0	0	0	0	0	0	0	0	0
Bcl10	1884	0	0	0	0	0	0	0	0	0
Bcl11a	1887	0	0	1	0	1	1	1	0	0
Bcl11b	1889	0	0	1	0	0	0	0	0	0
Bcl2	1890	0	0	0	0	0	0	0	0	0
Bcl2l1	1891	0	0	0	0	0	0	0	0	0
Bcl2l10	1895	0	0	0	0	0	0	0	0	0
Bcl2l11	1896	0	0	0	0	0	0	0	0	0
Bcl2l13	1901	0	0	0	0	0	0	0	0	0
Bcl2l14	1902	0	0	0	0	0	0	0	0	0
Bcl2l15	1904	0	0	0	0	0	0	0	0	0
Bcl2l2	1905	0	0	0	0	0	0	0	0	0
Bcl3	1909	0	0	0	0	0	0	0	0	0
Bcl6	1910	0	0	0	0	0	0	0	0	0
Bcl6b	1912	0	0	1	0	1	1	1	0	0
Bcl7a	1913	0	0	0	0	0	0	0	0	0
Bcl7b	1914	0	0	0	0	0	0	0	0	0
Bcl7c	1915	0	0	0	0	0	0	0	0	0
Bcl9	1916	0	0	0	0	0	0	0	0	0
Bcl9l	1917	0	0	0	0	0	0	0	0	0
Bclaf1	1918	0	0	0	0	0	0	0	0	1
Bco2	1920	0	0	0	0	0	0	0	0	0
Bcr	1921	0	0	0	0	0	0	0	0	1
Bcs1l	1923	0	0	0	0	0	0	0	0	0
Bdh1	1924	0	0	0	0	0	0	0	0	0
Bdkrb1	1926	0	0	1	0	0	0	0	0	0
Bdkrb2	1927	0	0	1	0	0	0	0	0	0
Bdnf	1928	0	0	0	0	0	0	0	0	0
Bean1	1930	0	0	0	0	0	0	0	0	0
Becn1	1931	0	0	1	0	1	1	1	0	0
Best2	1935	0	0	0	0	0	0	0	0	0
Bet1	1936	0	0	0	0	0	0	0	0	0
Bet1l	1938	0	0	0	0	0	0	0	0	0
Bex1	1942	0	0	0	0	0	0	0	0	-1
Bex2	1943	0	0	0	0	0	0	0	0	-1
Bex4	1944	0	0	0	0	0	0	0	0	-1
Bex6	1945	0	0	0	0	0	0	0	0	0
Bfar	1946	0	0	0	0	0	0	0	0	0
Bfsp1	1949	0	0	0	0	0	0	0	0	0
Bgn	1950	0	0	0	0	0	0	0	0	-1
Bhlha15	1953	0	0	0	0	0	0	0	0	0
Bhlhe22	1955	0	0	0	0	0	0	0	0	0
Bhlhe23	1956	0	0	0	0	0	0	0	0	0
Bhlhe40	1957	0	0	0	0	0	0	0	0	0
Bhlhe41	1958	0	0	0	0	0	0	0	0	0
Bhmt	1959	0	0	0	0	0	0	0	0	1
Bhmt2	1960	0	0	0	0	0	0	0	0	1
Bicc1	1962	0	0	0	0	0	0	0	0	1
Bicd1	1963	0	0	0	0	0	0	0	0	0
Bicd2	1966	0	0	0	0	0	0	0	0	1
Bid	1971	0	0	0	0	0	0	0	0	0
Bik	1973	0	0	1	0	2	2	2	0	0
Bin1	1976	0	0	0	0	0	0	0	0	0
Bin3	1978	0	0	0	0	0	0	0	0	0
Birc2	1979	0	0	0	0	0	0	0	0	0
Birc3	1980	0	0	0	0	0	0	0	0	0
Birc5	1982	0	0	1	0	1	1	1	0	0
Birc6	1983	0	0	1	0	0	1	0	0	0
Blcap	1986	0	0	0	0	0	0	0	0	0
Blk	1987	0	0	0	0	0	0	0	0	0
Blm	1988	0	0	0	0	0	0	0	0	0
Blmh	1989	0	0	1	0	1	1	1	0	0
Bloc1s3	1991	0	0	0	0	0	0	0	0	0
Bloc1s4	1992	0	0	0	0	0	0	0	0	0
Bloc1s5	1993	0	0	0	0	0	0	0	0	1
Bloc1s6	1994	0	0	0	0	0	0	0	0	0
Blvra	1996	0	0	0	0	0	0	0	0	0
Blvrb	1997	0	0	0	0	0	0	0	0	0
Blzf1	1998	0	0	0	0	0	0	0	0	0
Bmf	2000	0	0	0	0	0	0	0	0	0
Bmi1	2001	0	0	0	0	0	0	0	0	0
Bmp1	2003	0	0	0	0	0	0	0	0	0
Bmp10	2006	0	0	0	0	0	0	0	0	0
Bmp15	2007	1	1	0	0	1	0	0	1	-1
Bmp2	2008	0	0	0	0	0	0	0	0	0
Bmp2k	2009	0	0	0	0	0	0	0	0	0
Bmp4	2011	0	0	0	0	0	0	0	0	0
Bmp5	2012	0	0	0	0	0	0	0	0	0
Bmp6	2014	0	0	0	0	0	0	0	0	1
Bmp7	2015	0	0	0	0	0	0	0	0	0
Bmp8a	2018	0	0	0	0	0	0	0	0	0
Bmp8b	2019	0	0	0	0	0	0	0	0	0
Bmpr1a	2020	0	0	0	0	0	0	0	0	0
Bmpr1b	2025	0	0	0	0	0	0	0	0	-1
Bmpr2	2026	0	0	0	0	0	0	0	0	0
Bms1	2027	0	0	0	0	0	0	0	0	0
Bmx	2028	0	0	0	0	1	0	0	0	-1
Bmyc	2029	0	0	0	0	0	0	0	0	0
Bnc1	2030	0	0	0	0	0	0	0	0	0
Bnip1	2031	0	0	1	0	0	1	0	0	0
Bnip2	2032	0	0	0	0	0	0	0	0	0
Bnip3	2036	0	0	0	0	0	0	0	0	0
Bnipl	2037	0	0	0	0	0	0	0	0	0
Boc	2038	0	0	0	0	0	0	0	0	0
Bod1l	2041	0	0	0	0	0	0	0	0	0
Bok	2042	0	0	0	0	0	0	0	0	0
Bola1	2043	0	0	0	0	0	0	0	0	0
Bola2	2045	0	0	0	0	0	0	0	0	0
Boll	2050	0	0	0	0	0	0	0	0	0
Bop1	2051	0	0	1	0	2	2	2	0	0
Bpgm	2052	0	0	0	0	0	0	0	0	0
Bphl	2055	0	0	0	0	0	0	0	0	1
Bpifa1	2057	0	0	0	0	0	0	0	0	0
Bpifa2	2058	0	0	0	0	0	0	0	0	0
Bpifb1	2059	0	0	0	0	0	0	0	0	0
Bpifb2	2061	0	0	0	0	0	0	0	0	0
Bpifb5	2062	0	0	0	0	0	0	0	0	0
Bpnt1	2063	0	0	0	0	0	0	0	0	0
Bptf	2065	0	0	1	0	1	1	1	0	0
Braf	2069	0	0	0	0	0	0	0	0	0
Brap	2070	0	0	0	0	0	0	0	0	0
Brat1	2072	0	0	0	0	0	0	0	0	0
Brca1	2076	0	0	1	0	1	1	1	0	0
Brca2	2080	0	0	0	0	0	0	0	0	0
Brcc3	2081	0	0	0	0	0	0	0	0	-1
Brd1	2084	0	0	1	0	2	2	2	0	0
Brd2	2085	0	0	1	0	0	1	0	0	0
Brd3	2087	0	0	0	0	0	0	0	0	0
Brd4	2090	0	0	1	0	0	1	0	0	0
Brd7	2093	0	0	0	0	0	0	0	0	0
Brd8	2094	0	0	0	0	0	0	0	0	0
Brdt	2098	0	0	0	0	0	0	0	0	0
Bri3	2100	0	0	0	0	0	0	0	0	0
Brinp1	2101	0	0	0	0	0	0	0	0	0
Brip1os	2102	0	0	1	0	1	1	1	0	0
Brix1	2103	0	0	1	0	2	2	2	0	0
Brk1	2105	0	0	0	0	0	0	0	0	0
Brms1	2107	0	0	0	0	0	0	0	0	0
Brox	2109	0	0	0	0	0	0	0	0	0
Brpf1	2111	0	0	0	0	0	0	0	0	0
Brs3	2112	0	0	0	0	0	0	0	0	-1
Brwd1	2113	0	0	0	0	0	0	0	0	0
Brwd3	2117	0	0	0	0	1	0	0	0	-1
Bscl2	2118	0	0	0	0	0	0	0	0	0
Bsdc1	2120	0	0	0	0	0	0	0	0	0
Bsg	2122	0	0	0	0	0	0	0	0	1
Bsn	2123	0	0	0	0	0	0	0	0	0
Bsnd	2125	0	0	0	0	0	0	0	0	0
Bspry	2126	0	0	0	0	0	0	0	0	0
Bst1	2127	0	0	0	0	0	0	0	0	0
Bst2	2129	0	0	0	0	0	0	0	0	0
Btbd1	2130	0	0	0	0	0	0	0	0	0
Btbd10	2132	0	0	0	0	0	0	0	0	0
Btbd17	2133	0	0	1	0	1	1	1	0	0
Btbd2	2135	0	0	0	0	0	0	0	0	1
Btbd3	2136	0	0	0	0	0	0	0	0	0
Btc	2137	0	0	0	0	0	0	0	0	0
Btd	2139	0	0	0	0	0	0	0	0	0
Btf3	2140	0	0	0	0	0	0	0	0	1
Btf3l4	2143	0	0	0	0	0	0	0	0	0
Btg1	2146	0	0	0	0	0	0	0	0	1
Btg2	2148	0	0	0	0	0	0	0	0	0
Btg4	2150	0	0	0	0	0	0	0	0	0
Btk	2151	0	0	0	0	0	0	0	0	-1
Btn1a1	2152	0	0	0	0	0	0	0	0	1
Btnl10	2155	0	0	1	0	1	1	1	0	0
Bub1	2156	0	0	0	0	0	0	0	0	0
Bub1b	2158	0	0	0	0	0	0	0	0	0
Bub3	2159	0	0	0	0	0	0	0	0	0
Bud13	2163	0	0	0	0	0	0	0	0	0
Bud31	2164	0	0	0	0	0	0	0	0	0
Bves	2167	0	0	0	0	0	0	0	0	1
Bysl	2168	0	0	1	0	0	1	0	0	0
Bzw1	2170	0	0	0	0	0	0	0	0	0
Bzw2	2175	0	0	1	0	0	0	0	0	0
C030006K11Rik	2176	0	0	1	0	2	2	2	0	0
C130036L24Rik	2178	0	0	0	0	0	0	0	0	0
C1d	2179	0	0	1	0	1	1	1	0	0
C1galt1	2182	0	0	0	0	0	0	0	0	0
C1galt1c1	2184	0	0	0	0	0	0	0	0	-1
C1qa	2186	0	0	0	0	0	0	0	0	0
C1qb	2187	0	0	0	0	0	0	0	0	0
C1qbp	2190	0	0	1	0	1	1	1	0	0
C1qc	2192	0	0	0	0	0	0	0	0	0
C1ql1	2193	0	0	1	0	1	1	1	0	0
C1ql3	2194	0	0	0	0	0	0	0	0	0
C1qtnf1	2197	0	0	1	0	1	1	1	0	0
C1qtnf3	2199	0	0	1	0	2	2	2	0	0
C1qtnf4	2200	0	0	0	0	0	0	0	0	0
C1qtnf6	2201	0	0	1	0	2	2	2	0	0
C1ra	2202	0	0	0	0	0	0	0	0	0
C1s1	2203	0	0	0	0	0	0	0	0	0
C2	2204	0	0	1	0	0	1	0	0	0
C2cd2	2205	0	0	0	0	0	0	0	0	0
C2cd2l	2206	0	0	0	0	0	0	0	0	0
C2cd3	2207	0	0	0	0	0	0	0	0	0
C3	2208	0	0	1	0	0	1	0	0	0
C330007P06Rik	2209	0	1	0	0	1	0	0	1	-1
C3ar1	2211	0	0	0	0	0	0	0	0	0
C4bp	2213	0	0	0	0	0	0	0	0	0
C4bp-ps1	2214	0	0	0	0	0	0	0	0	0
C5ar1	2215	0	0	0	0	0	0	0	0	0
C6	2216	0	0	1	0	2	2	2	0	0
C77080	2217	0	0	0	0	0	0	0	0	0
C86187	2218	0	0	0	0	0	0	0	0	0
C87436	2220	0	0	0	0	0	0	0	0	0
C8a	2221	0	0	0	0	0	0	0	0	0
C8b	2222	0	0	0	0	0	0	0	0	0
C8g	2223	0	0	0	0	0	0	0	0	0
C9	2224	0	0	1	0	2	2	2	0	0
Caap1	2225	0	0	0	0	0	0	0	0	0
Cab39	2226	0	0	0	0	0	0	0	0	0
Cab39l	2228	0	0	0	0	0	0	0	0	0
Cables1	2231	0	0	0	0	0	0	0	0	0
Cables2	2232	0	0	0	0	0	0	0	0	0
Cabp1	2233	0	0	0	0	0	0	0	0	0
Cabp2	2234	0	0	0	0	0	0	0	0	0
Cabp4	2235	0	0	0	0	0	0	0	0	0
Cabp5	2236	0	0	0	0	0	0	0	0	0
Cabp7	2238	0	0	1	0	1	1	1	0	0
Cabyr	2239	0	0	0	0	0	0	0	0	0
Cacfd1	2242	0	0	0	0	0	0	0	0	0
Cachd1	2245	0	0	0	0	0	0	0	0	0
Cacna1a	2247	0	0	0	0	0	0	0	0	0
Cacna1b	2249	0	0	0	0	0	0	0	0	0
Cacna1c	2250	0	0	0	0	0	0	0	0	0
Cacna1d	2251	0	0	0	0	0	0	0	0	0
Cacna1e	2253	0	0	0	0	0	0	0	0	0
Cacna1f	2254	1	1	0	0	1	0	0	1	-1
Cacna1g	2255	0	0	1	0	1	1	1	0	0
Cacna1h	2256	0	0	1	0	0	1	0	0	0
Cacna1s	2258	0	0	0	0	0	0	0	0	0
Cacna2d1	2259	0	0	0	0	0	0	0	0	0
Cacna2d2	2261	0	0	0	0	0	0	0	0	0
Cacna2d3	2264	0	0	0	0	0	0	0	0	0
Cacnb1	2265	0	0	1	0	1	1	1	0	0
Cacnb2	2268	0	0	0	0	0	0	0	0	0
Cacnb3	2269	0	0	1	0	2	2	2	0	0
Cacnb4	2270	0	0	0	0	0	0	0	0	0
Cacng1	2272	0	0	1	0	1	1	1	0	0
Cacng2	2273	0	0	1	0	2	2	2	0	0
Cacng3	2274	0	0	0	0	0	0	0	0	0
Cacng4	2275	0	0	1	0	1	1	1	0	0
Cacng5	2276	0	0	1	0	1	1	1	0	0
Cacng6	2278	0	0	0	0	0	0	0	0	0
Cacng7	2280	0	0	0	0	0	0	0	0	0
Cacng8	2281	0	0	0	0	0	0	0	0	0
Cacybp	2282	0	0	0	0	0	0	0	0	0
Cad	2283	0	0	0	0	0	0	0	0	0
Cadm1	2285	0	0	0	0	0	0	0	0	0
Cadm3	2289	0	0	0	0	0	0	0	0	0
Cadm4	2292	0	0	0	0	0	0	0	0	0
Cadps	2293	0	0	0	0	0	0	0	0	0
Cadps2	2294	0	0	0	0	0	0	0	0	0
Calb1	2295	0	0	0	0	0	0	0	0	0
Calb2	2297	0	0	0	0	0	0	0	0	0
Calca	2298	0	0	0	0	0	0	0	0	0
Calcb	2300	0	0	0	0	0	0	0	0	0
Calcoco2	2301	0	0	1	0	1	1	1	0	0
Calcr	2302	0	0	0	0	0	0	0	0	0
Calcrl	2303	0	0	0	0	0	0	0	0	0
Cald1	2305	0	0	0	0	0	0	0	0	0
Calm4	2308	0	0	0	0	0	0	0	0	1
Calml3	2309	0	0	0	0	0	0	0	0	1
Calml4	2310	0	0	0	0	0	0	0	0	0
Caln1	2311	0	0	0	0	0	0	0	0	0
Calr	2312	0	0	0	0	0	0	0	0	0
Calu	2315	0	0	0	0	0	0	0	0	0
Camk1	2316	0	0	0	0	0	0	0	0	0
Camk1d	2318	0	0	0	0	0	0	0	0	0
Camk1g	2320	0	0	0	0	0	0	0	0	0
Camk2a	2321	0	0	0	0	0	0	0	0	0
Camk2b	2322	0	0	1	0	1	1	1	0	0
Camk2d	2323	0	0	0	0	0	0	0	0	0
Camk2g	2325	0	0	0	0	0	0	0	0	0
Camk4	2327	0	0	0	0	0	0	0	0	0
Camkk1	2330	0	0	1	0	1	1	1	0	0
Camkk2	2331	0	0	0	0	0	0	0	0	0
Camkv	2334	0	0	0	0	0	0	0	0	0
Caml	2335	0	0	0	0	0	0	0	0	1
Camp	2336	0	0	0	0	0	0	0	0	0
Camsap1	2337	0	0	0	0	0	0	0	0	0
Camta2	2340	0	0	1	0	1	1	1	0	0
Cand1	2341	0	0	0	0	0	0	0	0	1
Cant1	2343	0	0	1	0	1	1	1	0	0
Canx	2346	0	0	1	0	1	1	1	0	0
Cap1	2349	0	0	0	0	0	0	0	0	0
Cap2	2351	0	0	0	0	0	0	0	0	1
Capg	2353	0	0	0	0	0	0	0	0	0
Capn1	2354	0	0	0	0	0	0	0	0	0
Capn10	2356	0	0	0	0	0	0	0	0	0
Capn12	2358	0	0	0	0	0	0	0	0	0
Capn15	2359	0	0	1	0	0	1	0	0	0
Capn2	2363	0	0	0	0	0	0	0	0	0
Capn3	2364	0	0	0	0	0	0	0	0	0
Capn5	2365	0	0	0	0	0	0	0	0	0
Capn6	2367	0	0	0	0	0	0	0	0	-1
Capn7	2369	0	0	0	0	0	0	0	0	0
Capn8	2372	0	0	0	0	0	0	0	0	0
Capn9	2374	0	0	0	0	0	0	0	0	0
Capns1	2375	0	0	0	0	0	0	0	0	0
Caprin1	2376	0	0	0	0	0	0	0	0	0
Caprin2	2382	0	0	0	0	0	0	0	0	0
Caps2	2383	0	0	0	0	0	0	0	0	1
Capza1	2384	0	0	0	0	0	0	0	0	0
Capza2	2386	0	0	0	0	0	0	0	0	0
Capza3	2388	0	0	0	0	0	0	0	0	0
Capzb	2389	0	0	0	0	0	0	0	0	0
Car1	2393	0	0	0	0	0	0	0	0	0
Car10	2394	0	0	1	0	1	1	1	0	0
Car11	2395	0	0	0	0	0	0	0	0	0
Car12	2396	0	0	0	0	0	0	0	0	0
Car13	2397	0	0	0	0	0	0	0	0	0
Car14	2399	0	0	0	0	0	0	0	0	0
Car15	2400	0	0	0	0	0	0	0	0	0
Car2	2401	0	0	0	0	0	0	0	0	0
Car3	2402	0	0	0	0	0	0	0	0	0
Car4	2404	0	0	1	0	1	1	1	0	0
Car5a	2406	0	0	0	0	0	0	0	0	0
Car5b	2407	0	0	0	0	1	0	0	0	-1
Car6	2408	0	0	0	0	0	0	0	0	0
Car7	2409	0	0	0	0	0	0	0	0	0
Car8	2410	0	0	0	0	0	0	0	0	0
Car9	2412	0	0	0	0	0	0	0	0	0
Card10	2413	0	0	1	0	2	2	2	0	0
Card14	2414	0	0	1	0	1	1	1	0	0
Carf	2415	0	0	0	0	0	0	0	0	0
Carhsp1	2416	0	0	0	0	0	0	0	0	0
Carm1	2418	0	0	0	0	0	0	0	0	0
Carns1	2419	0	0	0	0	0	0	0	0	0
Cars	2420	0	0	0	0	0	0	0	0	0
Cartpt	2422	0	0	0	0	0	0	0	0	1
Casc3	2423	0	0	1	0	1	1	1	0	0
Casd1	2424	0	0	0	0	0	0	0	0	0
Cask	2426	0	0	0	0	0	0	0	0	-1
Caskin2	2429	0	0	1	0	1	1	1	0	0
Casp1	2430	0	0	0	0	0	0	0	0	0
Casp12	2431	0	0	0	0	0	0	0	0	0
Casp14	2433	0	0	0	0	0	0	0	0	1
Casp2	2434	0	0	0	0	0	0	0	0	0
Casp3	2435	0	0	0	0	0	0	0	0	0
Casp4	2437	0	0	0	0	0	0	0	0	0
Casp6	2438	0	0	0	0	0	0	0	0	0
Casp8	2439	0	0	0	0	0	0	0	0	0
Casp8ap2	2440	0	0	0	0	0	0	0	0	0
Casp9	2441	0	0	0	0	0	0	0	0	0
Casq1	2443	0	0	0	0	0	0	0	0	0
Casq2	2444	0	0	0	0	0	0	0	0	0
Casr	2445	0	0	0	0	0	0	0	0	0
Cast	2447	0	0	0	0	0	0	0	0	1
Cat	2449	0	0	0	0	0	0	0	0	0
Catsper1	2451	0	0	0	0	0	0	0	0	0
Catsper2	2452	0	0	0	0	0	0	0	0	0
Catsperg1	2453	0	0	0	0	0	0	0	0	0
Cav1	2454	0	0	0	0	0	0	0	0	0
Cav2	2455	0	0	0	0	0	0	0	0	0
Cav3	2457	0	0	0	0	0	0	0	0	0
Cbfa2t2	2458	0	0	0	0	0	0	0	0	0
Cbfa2t3	2459	0	0	0	0	0	0	0	0	0
Cbfb	2463	0	0	0	0	0	0	0	0	0
Cbl	2464	0	0	0	0	0	0	0	0	0
Cblc	2466	0	0	0	0	0	0	0	0	0
Cbll1	2468	0	0	1	0	0	0	0	0	0
Cbln1	2470	0	0	0	0	0	0	0	0	0
Cbln3	2473	0	0	0	0	0	0	0	0	0
Cbr1	2474	0	0	0	0	0	0	0	0	0
Cbr2	2475	0	0	1	0	1	1	1	0	0
Cbr3	2476	0	0	0	0	0	0	0	0	0
Cbr4	2477	0	0	0	0	0	0	0	0	0
Cbs	2478	0	0	1	0	0	1	0	0	0
Cbwd1	2480	0	0	0	0	0	0	0	0	0
Cbx1	2481	0	0	1	0	1	1	1	0	0
Cbx2	2486	0	0	1	0	1	1	1	0	0
Cbx3	2488	0	0	0	0	0	0	0	0	0
Cbx4	2489	0	0	1	0	1	1	1	0	0
Cbx5	2490	0	0	1	0	2	2	2	0	0
Cbx6	2494	0	0	1	0	2	2	2	0	0
Cbx7	2495	0	0	1	0	2	2	2	0	0
Cbx8	2497	0	0	1	0	1	1	1	0	0
Cby1	2499	0	0	1	0	2	2	2	0	0
Cc2d1a	2500	0	0	0	0	0	0	0	0	0
Ccar2	2501	0	0	0	0	0	0	0	0	0
Ccdc102a	2502	0	0	0	0	0	0	0	0	0
Ccdc106	2504	0	0	0	0	0	0	0	0	0
Ccdc107	2505	0	0	0	0	0	0	0	0	0
Ccdc114	2506	0	0	0	0	0	0	0	0	0
Ccdc115	2507	0	0	0	0	0	0	0	0	0
Ccdc117	2508	0	0	1	0	1	1	1	0	0
Ccdc12	2510	0	0	0	0	0	0	0	0	0
Ccdc120	2513	1	1	0	0	1	0	0	1	-1
Ccdc127	2514	0	0	0	0	0	0	0	0	1
Ccdc130	2515	0	0	0	0	0	0	0	0	0
Ccdc134	2516	0	0	1	0	2	2	2	0	0
Ccdc136	2517	0	0	0	0	0	0	0	0	0
Ccdc137	2518	0	0	1	0	1	1	1	0	0
Ccdc159	2519	0	0	0	0	0	0	0	0	0
Ccdc163	2520	0	0	0	0	0	0	0	0	0
Ccdc166	2521	0	0	1	0	2	2	2	0	0
Ccdc167	2523	0	0	1	0	0	1	0	0	0
Ccdc175	2524	0	0	1	0	0	0	0	0	1
Ccdc22	2525	1	1	0	0	1	0	0	1	-1
Ccdc25	2526	0	0	0	0	0	0	0	0	0
Ccdc28a	2527	0	0	0	0	0	0	0	0	1
Ccdc34	2529	0	0	0	0	0	0	0	0	0
Ccdc43	2530	0	0	1	0	1	1	1	0	0
Ccdc47	2532	0	0	1	0	1	1	1	0	0
Ccdc50	2535	0	0	0	0	0	0	0	0	0
Ccdc58	2539	0	0	0	0	0	0	0	0	0
Ccdc59	2540	0	0	0	0	0	0	0	0	1
Ccdc6	2541	0	0	0	0	0	0	0	0	1
Ccdc65	2542	0	0	1	0	2	2	2	0	0
Ccdc70	2543	0	0	0	0	0	0	0	0	0
Ccdc71	2544	0	0	0	0	0	0	0	0	0
Ccdc71l	2545	0	0	1	0	0	0	0	0	0
Ccdc77	2546	0	0	0	0	0	0	0	0	0
Ccdc80	2549	0	0	0	0	0	0	0	0	0
Ccdc82	2551	0	0	0	0	0	0	0	0	0
Ccdc84	2552	0	0	0	0	0	0	0	0	0
Ccdc85a	2554	0	0	1	0	1	1	1	0	0
Ccdc86	2556	0	0	0	0	0	0	0	0	0
Ccdc88a	2558	0	0	1	0	1	1	1	0	0
Ccdc88c	2559	0	0	1	0	0	0	0	0	0
Ccdc9	2560	0	0	0	0	0	0	0	0	0
Ccdc90b	2561	0	0	0	0	0	0	0	0	0
Ccdc91	2562	0	0	0	0	0	0	0	0	0
Ccdc92	2564	0	0	0	0	0	0	0	0	0
Ccdc93	2565	0	0	0	0	0	0	0	0	0
Ccdc96	2567	0	0	0	0	0	0	0	0	0
Ccdc97	2568	0	0	0	0	0	0	0	0	0
Ccer1	2570	0	0	0	0	0	0	0	0	1
Cck	2571	0	0	0	0	0	0	0	0	0
Cckar	2572	0	0	0	0	0	0	0	0	0
Cckbr	2573	0	0	0	0	0	0	0	0	0
Ccl1	2575	0	0	1	0	1	1	1	0	0
Ccl11	2576	0	0	1	0	1	1	1	0	0
Ccl12	2577	0	0	1	0	1	1	1	0	0
Ccl17	2578	0	0	0	0	0	0	0	0	0
Ccl2	2579	0	0	1	0	1	1	1	0	0
Ccl20	2580	0	0	0	0	0	0	0	0	0
Ccl22	2581	0	0	0	0	0	0	0	0	0
Ccl24	2582	0	0	0	0	0	0	0	0	0
Ccl25	2583	0	0	0	0	0	0	0	0	0
Ccl27a	2584	0	0	0	0	0	0	0	0	0
Ccl28	2585	0	0	0	0	0	0	0	0	1
Ccl3	2587	0	0	1	0	1	1	1	0	0
Ccl4	2588	0	0	1	0	1	1	1	0	0
Ccl5	2589	0	0	1	0	1	1	1	0	0
Ccl6	2590	0	0	1	0	1	1	1	0	0
Ccl7	2592	0	0	1	0	1	1	1	0	0
Ccl8	2593	0	0	1	0	1	1	1	0	0
Ccl9	2594	0	0	1	0	1	1	1	0	0
Ccm2	2596	0	0	1	0	1	1	1	0	0
Ccm2l	2599	0	0	0	0	0	0	0	0	0
Ccna1	2600	0	0	0	0	0	0	0	0	0
Ccna2	2601	0	0	0	0	0	0	0	0	0
Ccnb1	2603	0	0	0	0	0	0	0	0	1
Ccnb1ip1	2604	0	0	0	0	0	0	0	0	0
Ccnb2	2605	0	0	0	0	0	0	0	0	0
Ccnb3	2606	1	1	0	0	1	0	0	1	-1
Ccnc	2607	0	0	0	0	0	0	0	0	0
Ccnd1	2610	0	0	0	0	0	0	0	0	0
Ccnd2	2613	0	0	0	0	0	0	0	0	0
Ccnd3	2620	0	0	1	0	0	1	0	0	0
Ccndbp1	2621	0	0	0	0	0	0	0	0	0
Ccne1	2622	0	0	0	0	0	0	0	0	0
Ccne2	2623	0	0	0	0	0	0	0	0	0
Ccnf	2624	0	0	1	0	0	1	0	0	0
Ccng1	2625	0	0	1	0	1	1	1	0	0
Ccng2	2628	0	0	0	0	0	0	0	0	0
Ccnh	2630	0	0	0	0	0	0	0	0	1
Ccni	2633	0	0	0	0	0	0	0	0	0
Ccnk	2636	0	0	1	0	0	0	0	0	0
Ccnl1	2637	0	0	0	0	0	0	0	0	0
Ccnl2	2638	0	0	0	0	0	0	0	0	0
Ccnt1	2641	0	0	1	0	2	2	2	0	0
Ccnt2	2642	0	0	0	0	0	0	0	0	0
Ccpg1	2645	0	0	0	0	0	0	0	0	0
Ccr1	2646	0	0	0	0	0	0	0	0	0
Ccr10	2648	0	0	1	0	1	1	1	0	0
Ccr1l1	2649	0	0	0	0	0	0	0	0	0
Ccr2	2650	0	0	0	0	0	0	0	0	0
Ccr3	2653	0	0	0	0	0	0	0	0	0
Ccr4	2654	0	0	0	0	0	0	0	0	0
Ccr5	2655	0	0	0	0	0	0	0	0	0
Ccr6	2658	0	0	1	0	0	1	0	0	0
Ccr7	2659	0	0	1	0	1	1	1	0	0
Ccr8	2660	0	0	0	0	0	0	0	0	0
Ccr9	2661	0	0	0	0	0	0	0	0	0
Ccrl2	2664	0	0	0	0	0	0	0	0	0
Ccs	2665	0	0	0	0	0	0	0	0	0
Ccsap	2666	0	0	0	0	0	0	0	0	0
Ccser2	2668	0	0	0	0	0	0	0	0	0
Cct2	2669	0	0	0	0	0	0	0	0	1
Cct3	2672	0	0	0	0	0	0	0	0	0
Cct4	2678	0	0	1	0	1	1	1	0	0
Cct5	2684	0	0	1	0	2	2	2	0	0
Cct6a	2685	0	0	0	0	0	0	0	0	0
Cct6b	2687	0	0	1	0	1	1	1	0	0
Cct7	2688	0	0	0	0	0	0	0	0	0
Cct8	2690	0	0	0	0	0	0	0	0	0
Ccz1	2692	0	0	0	0	0	0	0	0	0
Cd109	2693	0	0	0	0	0	0	0	0	0
Cd14	2694	0	0	0	0	0	0	0	0	0
Cd151	2695	0	0	0	0	0	0	0	0	0
Cd160	2701	0	0	0	0	0	0	0	0	0
Cd163	2704	0	0	0	0	0	0	0	0	0
Cd164	2705	0	0	0	0	0	0	0	0	1
Cd177	2707	0	0	0	0	0	0	0	0	0
Cd180	2708	0	0	0	0	0	0	0	0	1
Cd19	2709	0	0	0	0	0	0	0	0	0
Cd1d1	2710	0	0	0	0	0	0	0	0	0
Cd1d2	2712	0	0	0	0	0	0	0	0	0
Cd2	2713	0	0	0	0	0	0	0	0	0
Cd200	2714	0	0	0	0	0	0	0	0	0
Cd200r1	2715	0	0	0	0	0	0	0	0	0
Cd207	2716	0	0	0	0	0	0	0	0	0
Cd209a	2717	0	0	0	0	0	0	0	0	0
Cd209b	2718	0	0	0	0	0	0	0	0	0
Cd209c	2719	0	0	0	0	0	0	0	0	0
Cd209d	2720	0	0	0	0	0	0	0	0	0
Cd209e	2721	0	0	0	0	0	0	0	0	0
Cd209f	2722	0	0	0	0	0	0	0	0	0
Cd209g	2723	0	0	0	0	0	0	0	0	0
Cd22	2724	0	0	0	0	0	0	0	0	0
Cd247	2726	0	0	0	0	0	0	0	0	0
Cd248	2730	0	0	0	0	0	0	0	0	0
Cd24a	2731	0	0	0	0	0	0	0	0	1
Cd27	2734	0	0	0	0	0	0	0	0	0
Cd276	2735	0	0	0	0	0	0	0	0	0
Cd28	2736	0	0	0	0	0	0	0	0	0
Cd2ap	2738	0	0	1	0	0	1	0	0	0
Cd2bp2	2741	0	0	0	0	0	0	0	0	0
Cd300a	2744	0	0	1	0	1	1	1	0	0
Cd300ld	2745	0	0	1	0	1	1	1	0	0
Cd300lf	2746	0	0	1	0	1	1	1	0	0
Cd302	2747	0	0	0	0	0	0	0	0	0
Cd320	2748	0	0	1	0	0	1	0	0	0
Cd33	2750	0	0	0	0	0	0	0	0	0
Cd34	2751	0	0	0	0	0	0	0	0	0
Cd36	2752	0	0	0	0	0	0	0	0	0
Cd37	2755	0	0	0	0	0	0	0	0	0
Cd38	2757	0	0	0	0	0	0	0	0	0
Cd3d	2759	0	0	0	0	0	0	0	0	0
Cd3e	2760	0	0	0	0	0	0	0	0	0
Cd3g	2761	0	0	0	0	0	0	0	0	0
Cd4	2762	0	0	0	0	0	0	0	0	0
Cd40	2764	0	0	0	0	0	0	0	0	0
Cd40lg	2766	0	0	0	0	0	0	0	0	-1
Cd44	2767	0	0	0	0	0	0	0	0	0
Cd46	2769	0	0	0	0	0	0	0	0	0
Cd47	2770	0	0	0	0	0	0	0	0	0
Cd48	2773	0	0	0	0	0	0	0	0	0
Cd5	2774	0	0	0	0	0	0	0	0	0
Cd52	2775	0	0	-1	0	0	0	0	0	0
Cd53	2776	0	0	0	0	0	0	0	0	0
Cd55	2777	0	0	0	0	0	0	0	0	0
Cd59a	2779	0	0	0	0	0	0	0	0	0
Cd5l	2781	0	0	0	0	0	0	0	0	0
Cd6	2782	0	0	0	0	0	0	0	0	0
Cd68	2783	0	0	1	0	1	1	1	-1	0
Cd7	2784	0	0	1	0	1	1	1	0	0
Cd70	2785	0	0	1	0	0	1	0	0	0
Cd72	2786	0	0	0	0	0	0	0	0	0
Cd74	2787	0	0	0	0	0	0	0	0	0
Cd79a	2788	0	0	0	0	0	0	0	0	0
Cd79b	2789	0	0	1	0	1	1	1	0	0
Cd80	2790	0	0	0	0	0	0	0	0	0
Cd81	2794	0	0	0	0	0	0	0	0	0
Cd82	2795	0	0	0	0	0	0	0	0	0
Cd83	2797	0	0	0	0	0	0	0	0	1
Cd84	2798	0	0	0	0	0	0	0	0	0
Cd86	2799	0	0	0	0	0	0	0	0	0
Cd8a	2801	0	0	0	0	0	0	0	0	0
Cd8b1	2803	0	0	0	0	0	0	0	0	0
Cd9	2804	0	0	0	0	0	0	0	0	0
Cd93	2805	0	0	0	0	0	0	0	0	0
Cd96	2807	0	0	0	0	0	0	0	0	0
Cd99l2	2808	0	0	0	0	0	0	0	0	-1
Cda	2812	0	0	0	0	0	0	0	0	0
Cdadc1	2813	0	0	0	0	0	0	0	0	0
Cdc123	2818	0	0	0	0	0	0	0	0	0
Cdc16	2819	0	0	0	0	0	0	0	0	0
Cdc20	2820	0	0	0	0	0	0	0	0	0
Cdc23	2823	0	0	0	0	0	0	0	0	0
Cdc25a	2825	0	0	0	0	0	0	0	0	0
Cdc25b	2827	0	0	0	0	0	0	0	0	0
Cdc25c	2828	0	0	0	0	0	0	0	0	0
Cdc26	2829	0	0	0	0	0	0	0	0	0
Cdc27	2830	0	0	1	0	1	1	1	0	0
Cdc34	2831	0	0	0	0	0	0	0	0	1
Cdc37	2832	0	0	0	0	0	0	0	0	0
Cdc42	2834	0	0	0	0	0	0	0	0	0
Cdc42bpa	2838	0	0	0	0	0	0	0	0	0
Cdc42ep1	2839	0	0	1	0	2	2	2	0	0
Cdc42ep3	2840	0	0	1	0	0	1	0	0	0
Cdc42ep4	2842	0	0	1	0	1	1	1	0	0
Cdc42ep5	2844	0	0	0	0	0	0	0	0	0
Cdc42se1	2846	0	0	0	0	0	0	0	0	0
Cdc42se2	2848	0	0	1	0	1	1	1	0	0
Cdc45	2849	0	0	0	0	0	0	0	0	0
Cdc5l	2850	0	0	1	0	0	1	0	0	0
Cdc6	2852	0	0	1	0	1	1	1	0	0
Cdc7	2853	0	0	0	0	0	0	0	0	0
Cdc73	2855	0	0	0	0	0	0	0	0	0
Cdca3	2859	0	0	0	0	0	0	0	0	0
Cdca4	2862	0	0	1	0	0	0	0	0	0
Cdca5	2865	0	0	0	0	0	0	0	0	0
Cdca7	2867	0	0	0	0	0	0	0	0	0
Cdca7l	2868	0	0	1	0	0	0	0	0	0
Cdcp1	2869	0	0	0	0	0	0	0	0	0
Cdh1	2870	0	0	0	0	0	0	0	0	0
Cdh10	2871	0	0	1	0	2	2	2	0	0
Cdh11	2872	0	0	0	0	0	0	0	0	0
Cdh13	2873	0	0	0	0	0	0	0	0	0
Cdh15	2876	0	0	0	0	0	0	0	0	0
Cdh16	2877	0	0	0	0	0	0	0	0	0
Cdh17	2878	0	0	0	0	0	0	0	0	0
Cdh2	2879	0	0	0	0	0	0	0	0	0
Cdh20	2881	0	0	0	0	0	0	0	0	0
Cdh22	2882	0	0	0	0	0	0	0	0	0
Cdh23	2883	0	0	0	0	0	0	0	0	1
Cdh3	2885	0	0	0	0	0	0	0	0	0
Cdh4	2886	0	0	0	0	0	0	0	0	0
Cdh5	2888	0	0	0	0	0	0	0	0	0
Cdh6	2890	0	0	1	0	2	2	2	0	0
Cdh8	2891	0	0	0	0	0	0	0	0	0
Cdh9	2892	0	0	1	0	2	2	2	0	0
Cdhr1	2893	0	0	0	0	0	0	0	0	0
Cdhr5	2894	0	0	0	0	0	0	0	0	0
Cdip1	2895	0	0	0	0	0	0	0	0	0
Cdipt	2897	0	0	0	0	0	0	0	0	0
Cdk1	2899	0	0	0	0	0	0	0	0	1
Cdk11b	2900	0	0	0	0	0	0	0	0	0
Cdk12	2901	0	0	1	0	1	1	1	0	0
Cdk14	2903	0	0	0	0	0	0	0	0	0
Cdk16	2906	0	0	0	0	0	0	0	0	-1
Cdk18	2910	0	0	0	0	0	0	0	0	0
Cdk2	2911	0	0	0	0	0	0	0	0	1
Cdk20	2912	0	0	0	0	0	0	0	0	1
Cdk2ap1	2913	0	0	0	0	0	0	0	0	0
Cdk2ap2	2916	0	0	0	0	0	0	0	0	0
Cdk4	2917	0	0	0	0	0	0	0	0	1
Cdk5	2920	0	0	0	0	0	0	0	0	0
Cdk5r1	2922	0	0	1	0	1	1	1	0	0
Cdk5r2	2926	0	0	0	0	0	0	0	0	0
Cdk5rap1	2928	0	0	0	0	0	0	0	0	0
Cdk5rap2	2929	0	0	0	0	0	0	0	0	0
Cdk5rap3	2930	0	0	1	0	1	1	1	0	0
Cdk6	2931	0	0	0	0	0	0	0	0	0
Cdk7	2932	0	0	0	0	0	0	0	0	1
Cdk8	2934	0	0	0	0	0	0	0	0	0
Cdk9	2935	0	0	0	0	0	0	0	0	0
Cdkal1	2936	0	0	0	0	0	0	0	0	1
Cdkl2	2937	0	0	0	0	0	0	0	0	0
Cdkn1a	2938	0	0	1	0	0	1	0	0	0
Cdkn1b	2940	0	0	0	0	0	0	0	0	0
Cdkn1c	2942	0	0	0	0	0	0	0	0	0
Cdkn2a	2943	0	0	0	0	0	0	0	0	-1
Cdkn2aipnl	2944	0	0	1	0	1	1	1	0	0
Cdkn2b	2945	0	0	0	0	0	0	0	0	-1
Cdkn2c	2946	0	0	0	0	0	0	0	0	0
Cdkn2d	2947	0	0	0	0	0	0	0	0	0
Cdo1	2948	0	0	0	0	0	0	0	0	0
Cdon	2949	0	0	0	0	0	0	0	0	0
Cdpf1	2950	0	0	1	0	2	2	2	0	0
Cdr2	2951	0	0	0	0	0	0	0	0	0
Cdr2l	2952	0	0	1	0	1	1	1	0	0
Cdrt4	2953	0	0	1	0	1	1	1	0	0
Cds2	2954	0	0	0	0	0	0	0	0	0
Cdsn	2959	0	0	1	0	0	1	0	0	0
Cdt1	2960	0	0	0	0	0	0	0	0	0
Cdv3	2963	0	0	0	0	0	0	0	0	0
Cdx1	2965	0	0	0	0	0	0	0	0	0
Cdx2	2966	0	0	0	0	0	0	0	0	0
Cdx4	2968	0	0	0	0	1	0	0	0	-1
Cdyl	2969	0	0	0	0	0	0	0	0	1
Ceacam1	2972	0	0	0	0	0	0	0	0	0
Ceacam10	2980	0	0	0	0	0	0	0	0	0
Ceacam11	2983	0	0	0	0	0	0	0	0	0
Ceacam12	2989	0	0	0	0	0	0	0	0	0
Ceacam14	2990	0	0	0	0	0	0	0	0	0
Ceacam2	2991	0	0	0	0	0	0	0	0	0
Ceacam9	2992	0	0	0	0	0	0	0	0	0
Cebpa	2993	0	0	0	0	0	0	0	0	0
Cebpb	2994	0	0	0	0	0	0	0	0	0
Cebpd	2996	0	0	0	0	0	0	0	0	0
Cebpg	2998	0	0	0	0	0	0	0	0	0
Cebpz	3001	0	0	1	0	0	1	0	0	0
Cebpzos	3003	0	0	1	0	0	1	0	0	0
Cel	3004	0	0	0	0	0	0	0	0	0
Cela1	3005	0	0	1	0	2	2	2	0	0
Cela2a	3006	0	0	0	0	0	0	0	0	0
Cela3b	3007	0	0	0	0	0	0	0	0	0
Celf1	3010	0	0	0	0	0	0	0	0	0
Celf2	3015	0	0	0	0	0	0	0	0	0
Celf4	3019	0	0	0	0	0	0	0	0	0
Celsr1	3022	0	0	1	0	2	2	2	0	0
Celsr2	3023	0	0	0	0	0	0	0	0	0
Celsr3	3025	0	0	0	0	0	0	0	0	0
Cemip	3026	0	0	0	0	0	0	0	0	0
Cend1	3027	0	0	0	0	0	0	0	0	0
Cenpa	3031	0	0	0	0	0	0	0	0	0
Cenpb	3032	0	0	0	0	0	0	0	0	0
Cenpc1	3034	0	0	0	0	0	0	0	0	0
Cenpe	3035	0	0	0	0	0	0	0	0	0
Cenpf	3036	0	0	0	0	0	0	0	0	0
Cenph	3038	0	0	0	0	0	0	0	0	1
Cenpk	3039	0	0	0	0	0	0	0	0	1
Cenpm	3040	0	0	1	0	2	2	2	0	0
Cenpn	3041	0	0	0	0	0	0	0	0	0
Cenpo	3043	0	0	1	0	0	0	0	0	0
Cenpq	3047	0	0	1	0	0	1	0	0	0
Cenpt	3048	0	0	0	0	0	0	0	0	0
Cenpv	3049	0	0	1	0	1	1	1	0	0
Cep104	3050	0	0	0	0	0	0	0	0	0
Cep112	3051	0	0	1	0	1	1	1	0	0
Cep131	3053	0	0	1	0	1	1	1	0	0
Cep152	3054	0	0	0	0	0	0	0	0	0
Cep164	3055	0	0	0	0	0	0	0	0	0
Cep19	3056	0	0	0	0	0	0	0	0	0
Cep250	3057	0	0	0	0	0	0	0	0	0
Cep290	3058	0	0	0	0	0	0	0	0	1
Cep350	3059	0	0	0	0	0	0	0	0	0
Cep41	3061	0	0	0	0	0	0	0	0	0
Cep57l1	3062	0	0	0	0	0	0	0	0	1
Cep68	3064	0	0	1	0	1	1	1	0	0
Cep70	3068	0	0	0	0	0	0	0	0	0
Cep85	3070	0	0	-1	0	0	0	0	0	0
Cep89	3071	0	0	0	0	0	0	0	0	0
Cep95	3073	0	0	1	0	1	1	1	0	0
Cept1	3074	0	0	0	0	0	0	0	0	0
Cer1	3075	0	0	0	0	0	0	0	0	0
Cerk	3077	0	0	1	0	2	2	2	0	0
Cers2	3078	0	0	0	0	0	0	0	0	0
Cers4	3079	0	0	0	0	0	0	0	0	0
Cers5	3082	0	0	1	0	2	2	2	0	0
Ces1c	3083	0	0	0	0	0	0	0	0	0
Ces1d	3084	0	0	0	0	0	0	0	0	0
Ces1e	3087	0	0	0	0	0	0	0	0	0
Ces1f	3088	0	0	0	0	0	0	0	0	0
Ces1g	3089	0	0	0	0	0	0	0	0	0
Ces2a	3090	0	0	0	0	0	0	0	0	0
Ces2e	3091	0	0	0	0	0	0	0	0	0
Ces2g	3092	0	0	0	0	0	0	0	0	0
Ces4a	3093	0	0	0	0	0	0	0	0	0
Cetn1	3094	0	0	0	0	0	0	0	0	0
Cetn2	3096	0	0	0	0	0	0	0	0	-1
Cetn3	3098	0	0	0	0	0	0	0	0	1
Cfb	3099	0	0	1	0	0	1	0	0	0
Cfc1	3100	0	0	0	0	0	0	0	0	0
Cfd	3101	0	0	0	0	0	0	0	0	1
Cfdp1	3102	0	0	0	0	0	0	0	0	0
Cfh	3103	0	0	0	0	0	0	0	0	0
Cfhr1	3105	0	0	0	0	0	0	0	0	0
Cfhr2	3106	0	0	0	0	0	0	0	0	0
Cfi	3108	0	0	0	0	0	0	0	0	0
Cfl1	3109	0	0	0	0	0	0	0	0	0
Cfl2	3111	0	0	1	0	0	0	0	0	0
Cflar	3113	0	0	0	0	0	0	0	0	0
Cfp	3117	0	0	0	0	0	0	0	0	-1
Cftr	3118	0	0	0	0	0	0	0	0	0
Cga	3120	0	0	0	0	0	0	0	0	0
Cggbp1	3121	0	0	0	0	0	0	0	0	0
Cgnl1	3122	0	0	0	0	0	0	0	0	0
Cgref1	3125	0	0	0	0	0	0	0	0	0
Chac1	3127	0	0	0	0	0	0	0	0	0
Chac2	3128	0	0	1	0	1	1	1	0	0
Chad	3129	0	0	1	0	1	1	1	0	0
Chaf1b	3130	0	0	0	0	0	0	0	0	0
Chchd1	3131	0	0	0	0	0	0	0	0	0
Chchd10	3132	0	0	0	0	0	0	0	0	1
Chchd3	3134	0	0	0	0	0	0	0	0	0
Chchd4	3136	0	0	0	0	0	0	0	0	0
Chchd5	3137	0	0	0	0	0	0	0	0	0
Chchd6	3139	0	0	0	0	0	0	0	0	0
Chchd7	3141	0	0	0	0	0	0	0	0	0
Chd1	3142	0	0	1	0	0	1	0	0	0
Chd1l	3145	0	0	0	0	0	0	0	0	0
Chd4	3146	0	0	0	0	0	0	0	0	0
Chd6	3149	0	0	0	0	0	0	0	0	0
Chd7	3150	0	0	0	0	0	0	0	0	0
Chd8	3151	0	0	0	0	0	0	0	0	0
Chdh	3152	0	0	0	0	0	0	0	0	0
Chek1	3153	0	0	0	0	0	0	0	0	0
Chek2	3157	0	0	0	0	0	0	0	0	0
Cherp	3158	0	0	0	0	0	0	0	0	0
Chfr	3160	0	0	0	0	0	0	0	0	0
Chga	3162	0	0	1	0	0	0	0	0	0
Chgb	3163	0	0	0	0	0	0	0	0	0
Chia1	3164	0	1	1	1	0	1	1	1	0
Chic1	3165	0	0	0	0	1	0	0	0	-1
Chic2	3166	0	0	0	0	0	0	0	0	0
Chid1	3167	0	0	0	0	0	0	0	0	0
Chil1	3169	0	0	0	0	0	0	0	0	0
Chil3	3170	0	1	1	1	0	1	1	1	0
Chil4	3171	0	1	1	1	0	1	1	1	0
Chka	3172	0	0	0	0	0	0	0	0	0
Chkb	3173	0	0	1	0	2	2	2	0	0
Chl1	3174	0	0	0	0	0	0	0	0	0
Chm	3175	0	0	0	0	1	0	0	0	-1
Chml	3176	0	0	0	0	0	0	0	0	0
Chmp1a	3177	0	0	0	0	0	0	0	0	0
Chmp1b	3178	0	0	0	0	0	0	0	0	0
Chmp2a	3180	0	0	0	0	0	0	0	0	0
Chmp3	3181	0	0	0	0	0	0	0	0	0
Chmp4b	3183	0	0	0	0	0	0	0	0	0
Chmp4c	3185	0	0	0	0	0	0	0	0	0
Chmp5	3187	0	0	0	0	0	0	0	0	0
Chmp6	3188	0	0	1	0	1	1	1	0	0
Chmp7	3189	0	0	0	0	0	0	0	0	0
Chn1	3190	0	0	0	0	0	0	0	0	0
Chn2	3191	0	0	0	0	0	0	0	0	0
Chodl	3193	0	0	0	0	0	0	0	0	0
Chordc1	3194	0	0	0	0	0	0	0	0	0
Chpf	3195	0	0	0	0	0	0	0	0	0
Chpf2	3196	0	0	0	0	0	0	0	0	0
Chpt1	3197	0	0	0	0	0	0	0	0	1
Chrac1	3201	0	0	1	0	2	2	2	0	0
Chrd	3202	0	0	0	0	0	0	0	0	0
Chrdl1	3203	0	0	0	0	0	0	0	0	-1
Chrdl2	3205	0	0	0	0	0	0	0	0	0
Chrm1	3206	0	0	0	0	0	0	0	0	0
Chrm3	3207	0	0	0	0	0	0	0	0	1
Chrm4	3208	0	0	0	0	0	0	0	0	0
Chrna1	3209	0	0	0	0	0	0	0	0	0
Chrna2	3210	0	0	0	0	0	0	0	0	0
Chrna3	3211	0	0	0	0	0	0	0	0	0
Chrna4	3213	0	0	0	0	0	0	0	0	0
Chrna5	3215	0	0	0	0	0	0	0	0	0
Chrna6	3216	0	0	0	0	0	0	0	0	0
Chrna7	3218	0	0	0	0	0	0	0	0	0
Chrnb1	3219	0	0	1	0	1	1	1	0	0
Chrnb2	3220	0	0	0	0	0	0	0	0	0
Chrnb3	3221	0	0	0	0	0	0	0	0	0
Chrnb4	3222	0	0	0	0	0	0	0	0	0
Chrnd	3223	0	0	0	0	0	0	0	0	0
Chrne	3224	0	0	1	0	1	1	1	0	0
Chrng	3225	0	0	0	0	0	0	0	0	0
Chst1	3228	0	0	0	0	0	0	0	0	0
[truncated: 10,008 more rows]
