# Supplementary material for: Integrative multi-omic sequencing reveals the MMTV-Myc mouse model mimics human breast cancer heterogeneity
Source: Breast Cancer Res. 2023 Oct 7;25:120. doi: 10.1186/s13058-023-01723-3 (PMC10559619; doi:10.1186/s13058-023-01723-3)
Supplement: Supplementary file 27 — Additional file 27: Table S2. ssGSEA values for all available EMT, squamous, and microacinar tumors. Includes test statistics, p-values, and log fold changes between groups. [file 13058_2023_1723_MOESM27_ESM.csv]

	EMT 222-1	Microacinar 281-1	Microacinar 503-1	Microacinar 518-2	Microacinar 520-1	Microacinar 520-2	Microacinar 520-3	Microacinar 520-5	Squamous 521-1	Squamous 525-1	Squamous 598-1	Microacinar 599-2	EMT 642-1	EMT 812-1	Microacinar 840-1	Microacinar 840-2	Microacinar 842-1	Microacinar 854-2	Microacinar 863-2	Microacinar 864-1	Microacinar 1052-1	Microacinar 1052-3	EMT 1061-1	Microacinar 1062-1	Squamous 1066-1	Squamous 1066-2	Microacinar 1087-1	EMT 1139-1	Squamous 1346-1	EMT 1356-2	EMT 1398-1	Microacinar 1444-1	Squamous 1445-1	Microacinar 1568-1	Squamous 1569-1	Microacinar 1572-2	Squamous 1575-2	Microacinar 1576-1	EMT 1663-1	Microacinar 1705-1	EMT 1938-1	Name	EMT_Squam_T-statistic	EMT_Squam_P-value	EMT_Micro_T-statistic	EMT_Micro_P-value	Squam_Micro_T-statistic	Squam_Micro_P-value	EMT_Mean
0	0.1507501542099269	0.16395321631102291	0.16786950914732768	0.14431598732726364	0.15167242087254348	0.16597105844026305	0.17959070046236675	0.16435489501519526	0.14810414115557746	0.1385811006516451	0.13804618093878646	0.15942423524389926	0.14894692680770966	0.16768794381149232	0.15172470640482086	0.16282418068637752	0.1544602304685845	0.15766771025360324	0.15980483212452337	0.14483463626989265	0.17889885910211942	0.15978306761050565	0.1632777710563942	0.1580504571584864	0.14980663502039324	0.14235111528856867	0.15776897780012167	0.15824571640101254	0.13982306416021437	0.14513085721811228	0.16161120242396446	0.16219844622691612	0.14066254075504836	0.1715291100975391	0.12859297125866964	0.14960242367643625	0.1503121600809354	0.15820451790652632	0.16348058773419666	0.17004690857584093	0.1569918513663047	GLI1_UP.V1_DN	4.541400122238857	0.00033373896455423865	-0.9455525664455181	0.35193087972381043	-5.513850531693795	5.461127709965313e-06	0.15734700122545708
1	0.14845914235324104	0.1557153608913758	0.14778611432433308	0.1542005773228752	0.16118680450579842	0.1770845281309322	0.15549590444763883	0.15681040315056144	0.173081950834029	0.134831842222866	0.16104349204564544	0.1441908235086859	0.15464990617356625	0.16568562884881768	0.1517427594579798	0.16032375339074836	0.15922618624207185	0.15128842896759895	0.15713743063813942	0.16454505233942515	0.16086078046999172	0.16695734540391946	0.15472046291238578	0.14726233507148906	0.14896508967163208	0.1585515365955522	0.15807312598291842	0.14553172775682044	0.1388779959804697	0.16537194742944875	0.1352464396093915	0.1520610157620001	0.14825807739505498	0.17282420582208566	0.15241448873158078	0.1605461401605135	0.16780521326160747	0.15931620657268555	0.1499532892293268	0.15580460624381692	0.1579255496249858	GLI1_UP.V1_UP	-0.13165234199224812	0.8969005620931699	-1.4730847586785765	0.1511437427657479	-1.1198345541738464	0.27166993379467236	0.1530604548819982
2	0.16901101408816865	0.15434313133417749	0.16099060803097082	0.15228516313445992	0.15840210263592291	0.15970888688199944	0.1518083809756139	0.1547227582471965	0.15423967134150768	0.15284856238501712	0.1507473008981026	0.15236617939337407	0.16346029175930338	0.15219265793974146	0.15977834846142278	0.15088624820921231	0.1491402855320989	0.15887682683806034	0.15794519002082705	0.15429434189215313	0.15088468422510506	0.1503610874125082	0.15518910307240744	0.155733605419238	0.1644882027599473	0.15975945116261117	0.1573674950546934	0.15934275015824442	0.1488343874198443	0.15508750586637457	0.15558136597359054	0.16579115277517442	0.14397457238083639	0.15705237010825565	0.1565524188044521	0.15686217794964447	0.1476448817315855	0.15092635011798214	0.16620983037294884	0.1556050152286358	0.16777004849149146	GCNP_SHH_UP_EARLY.V1_DN	2.4084321728712115	0.028437799747677607	2.6179323602926914	0.013730958708682833	-1.188081290430268	0.2441224112682427	0.16042717419136343
3	0.15503618899748575	0.15128775055278573	0.1530581474972602	0.15114631460832278	0.15851448075475918	0.15863247180719117	0.15660675377231706	0.15318059909383147	0.15802278865796704	0.14963098646306752	0.15238459545918207	0.16801986738203584	0.1492803413310764	0.1584854952595157	0.14722600848293813	0.15025968397893172	0.1556816741984687	0.15522031729778468	0.15960561865700537	0.14837373552618127	0.157865683781843	0.1503673609286712	0.14872772033192072	0.15651585937899368	0.1633660234250267	0.1668317132303775	0.15046102195132635	0.1585149784766628	0.1502638135531822	0.16238578605204926	0.16327115280235321	0.15275047999716865	0.16033244197065968	0.17387528187586423	0.1455541966334462	0.1503729312435728	0.15625704866693518	0.15498747657858397	0.1499869363599867	0.1625975754712828	0.17248991332729816	GCNP_SHH_UP_LATE.V1_DN	0.4935021425617353	0.6283631254385396	0.7822319028774659	0.4402091129691409	0.13530317297606223	0.8932759504612899	0.15757539032648316
4	0.15080307703525703	0.15528502952333242	0.1625789667818153	0.15678182940735608	0.1658581054952461	0.16654148634772398	0.16208558013181434	0.1589262264377332	0.1662910420947578	0.14868473242044078	0.16529179046539347	0.16066609436100882	0.14049767730632542	0.14120432217336593	0.15260987867276896	0.15683216021864863	0.15705160144411295	0.15426647742922805	0.1581186317910387	0.16860564555731364	0.1689653646066346	0.15871114118300353	0.14338359402785197	0.16362528350405375	0.13547059599699077	0.13724735974386423	0.16817356544197923	0.14272328155715347	0.15107529108901654	0.1456664107771272	0.14110904072991579	0.15526470766123576	0.1418840132974534	0.16276591865410814	0.1426333870939271	0.15163233682280802	0.17998342843473167	0.17496694168264487	0.148971928821669	0.17082084392252564	0.15392428646963838	RAPA_EARLY_UP.V1_DN	-1.257428869784012	0.22664306538357307	-6.863610514502173	1.284450924927743e-07	-2.4800030483247575	0.018976030107276592	0.14536484654425602
5	0.15355992077164327	0.15216705881718937	0.16010655692730902	0.1507905706291492	0.1501257192759931	0.15343884795529233	0.14217627764563912	0.14785216754646582	0.16649419860763323	0.15211204091878497	0.15522357561422515	0.1804585955640307	0.15358167311378043	0.16390322099592167	0.16400025179676492	0.1401621296007211	0.14386574178306846	0.14172564946694097	0.1414229242518087	0.1451882632241747	0.13122781570261646	0.14728453626462434	0.15876144672553444	0.1407201993320429	0.1659869457703142	0.16591158125343386	0.1289311969199032	0.1570709247368271	0.16325814370081684	0.16888915925805195	0.16964643170502827	0.1841761050515091	0.15972793844202854	0.15018708588812266	0.1699262986742339	0.16101552320953624	0.1629998879097683	0.15148142688907726	0.16538539147890932	0.15990945858045055	0.1639574262207309	RAPA_EARLY_UP.V1_UP	-0.2731508386999835	0.7882315791462406	2.337160621261779	0.02629619917294672	2.513091005718808	0.01757198611355866	0.1616395105562697
6	0.16302220168528475	0.15120473840029688	0.14124720147973607	0.1583640371183258	0.14453001407338997	0.13905393455861023	0.12923084129801332	0.14889186088519996	0.1434737613346438	0.1554542157986749	0.15544172624645464	0.12878042978852783	0.17976411335758258	0.16116362828277597	0.16246683275337404	0.15374967862710232	0.15558064729617813	0.153856586949128	0.13350688091674326	0.1468205332284495	0.13824177642369684	0.1580753070747155	0.16525033605816178	0.15695011672172277	0.1817217010734254	0.1796795730325547	0.1359785243292029	0.19117083717292213	0.160045386846759	0.1722546243220844	0.1871040399163868	0.13761835822748844	0.2074482763670945	0.1339511450995893	0.15134744477186587	0.1359471324972944	0.13861092966829353	0.13019151532376047	0.17006372006183154	0.13578710122517323	0.18399469829292478	HINATA_NFKB_MATRIX	1.3673726638946924	0.19041159613588868	7.33987431560933	3.556641588089146e-08	3.4677427292773255	0.001608664391368091	0.1748653554611061
7	0.15470140319370895	0.15985915001749462	0.15546951674688247	0.1587797249180268	0.1476598674730494	0.15717654764036185	0.15369849019559728	0.14515597851617748	0.1580487977998827	0.15127283525506854	0.16092040121659548	0.15881571408687184	0.16502840305015534	0.14500234265871645	0.15761751736761992	0.15724291596649909	0.15108350637466647	0.1588340790528672	0.15878987290473742	0.15822564535818195	0.1539208676567078	0.15615851676918394	0.15605586160910215	0.1559535784145802	0.1550352443449288	0.15039786288514062	0.15616527401843316	0.1582928435672147	0.15254065437242947	0.1483485098412172	0.15927851493028541	0.15350647924504174	0.15865038837721068	0.16051121739344945	0.15471539075978602	0.15221998897239641	0.16265827610879813	0.15952638249680848	0.1634571771379887	0.16160655787180575	0.15802374134743086	CYCLIN_D1_KE_.V1_UP	0.1691457317539302	0.8678019749815026	0.24569423868032747	0.8075920762762583	0.0170306945112397	0.9865248913521344	0.15646542192620216
8	0.16336648829645947	0.15460561781979354	0.143858870301303	0.15394205579022252	0.14105024354901852	0.15382361215670487	0.1553194463384198	0.1448413025342274	0.15953850429519056	0.15306169166795358	0.1678896234915042	0.16623176857200703	0.17238686416965612	0.15413064913889452	0.14699304746015215	0.1481648089950089	0.15351261986496045	0.1612424276910292	0.1532649897450258	0.16276597985999086	0.15067820153399808	0.14971766101329062	0.15861384032245754	0.15151966324820887	0.15929799622427918	0.14989559143084455	0.1571187142424603	0.16627309439174112	0.1538213271958867	0.15392028584620174	0.167428307527229	0.13799103731974097	0.1532430891742601	0.16449983034389346	0.15338405990946574	0.148414803518446	0.15778240020365547	0.15586973558561637	0.16713301560812718	0.16180359659393972	0.16682856660056347	CYCLIN_D1_UP.V1_UP	2.474745399681457	0.024906521886408135	3.7111380938169023	0.000838999040652977	1.293084414669473	0.20585136712830493	0.16334234576681447
9	0.14953280153722168	0.15962954367399257	0.17036956753553006	0.16165069494562506	0.15398003334715274	0.1664952316811402	0.15770311353936584	0.14872659703771715	0.17896668810671856	0.1438764839991223	0.16457641149997237	0.14010449124719318	0.13452330994623973	0.15482080002108364	0.14721913650188387	0.1669358117874587	0.1530276979999464	0.1749952813770144	0.1736397601196305	0.16090127749450384	0.17232674555434907	0.16017870439252094	0.13989199584799603	0.1706190013896179	0.1317894232940284	0.12909700741028435	0.17881019625730313	0.14490033376393494	0.15685764590986703	0.15457097641171755	0.13634591709071844	0.16184758338215643	0.14097100597081486	0.16108105043056387	0.15557763949885686	0.15698656054884683	0.14836246166996445	0.16386769965780257	0.14621244016779436	0.16269230947208865	0.14747811807529812	CSR_EARLY_UP.V1_DN	-0.796851531584644	0.4372027119474052	-4.717340028543227	5.169700312743692e-05	-2.6267768612090405	0.013445386614937127	0.14536407698466722
10	0.1619526433029476	0.14432446543169344	0.15204931410815245	0.14208459747049526	0.14041212748062237	0.14851659700256384	0.14869156570313086	0.14740815949279293	0.15615973855198773	0.17462663299935563	0.1495071061354631	0.16729384008296533	0.16340255978465032	0.18129770447263555	0.13772946531724187	0.14070735059159856	0.1634170450195989	0.15112440800738108	0.15412054179463155	0.15416839756989098	0.14765616135689622	0.14135018150130074	0.16565927873879865	0.14731735307135885	0.1419299967096558	0.170221269985007	0.14651288310727423	0.16120749762743802	0.16974431747052546	0.17007436241079413	0.16085808407456792	0.13933254535349618	0.13435605318436986	0.14825088016866297	0.17140911796627314	0.15151980860606262	0.1567307554974439	0.14558356300419514	0.17351108669143955	0.16194011488508048	0.1959963085513837	VEGF_A_UP.V1_UP	1.9684817674897337	0.06658819657390401	6.163293494539257	8.841090749391908e-07	2.451895079691058	0.02024890741305692	0.1704399472949617
11	0.14612186620152484	0.1664327180863123	0.16844425718202588	0.16286376482587103	0.1572615195424089	0.16033817064259728	0.16005897068611574	0.1616715136631285	0.15819036034556808	0.15855238744448152	0.15607956660601688	0.1817545389939581	0.14985202230126005	0.1423550247140071	0.15466460937094434	0.15341929509474564	0.15612319469974592	0.1546018247182666	0.14992621538160794	0.16890313300594945	0.1603622931205749	0.16257858243316087	0.15575739135756764	0.16554039938003526	0.14294947376749312	0.14277369759084077	0.16453842315815206	0.13618971581582884	0.16280923275029863	0.16210663020054192	0.12909384555726985	0.15390326618296787	0.1423099070155227	0.16756724082234103	0.1522543888240397	0.16654890419879892	0.16859422119036618	0.16230051689493308	0.1308321740486989	0.1531672071749029	0.13730494860818554	BCAT_GDS748_DN	-2.1540980045385805	0.046821257525105485	-5.507775670182547	5.555451070330687e-06	-2.4797985002876923	0.018985021663444516	0.14329040208943164
12	0.15640714150332918	0.1519480985828607	0.17052808557548857	0.16961584485856254	0.13873987334682258	0.17655427929531953	0.1458428680861148	0.15237711519209363	0.13681086852422256	0.16272625286754727	0.14996518434175682	0.16291616443750725	0.15628478353268105	0.14788854281991637	0.15815831059422825	0.15275216174911346	0.14188047455584124	0.16299909214256558	0.16856468231769706	0.14981870031405245	0.1348659447033912	0.15217092389762557	0.16045252773811244	0.1529014026140569	0.15678888988615228	0.16173694752308862	0.16547409685178824	0.16256683912686476	0.1743516852817442	0.15681819192181468	0.17787683212775618	0.14783771873118967	0.17927944970870066	0.14959736862351847	0.1599525309248406	0.1389398791764245	0.1427393330965454	0.13600653919020375	0.15960253720913156	0.14161290611620553	0.16107309296496022	BCAT_GDS748_UP	0.306774016147051	0.7629717597766925	1.5575779115694994	0.1298213340660863	1.0481712705157973	0.30293120670186213	0.1598856098827296
13	0.10784872113807022	0.1996666657063721	0.16356114464115026	0.1712460940032548	0.1309628392933708	0.2234049175154339	0.14222019832035168	0.13292657219806403	0.18901788129831282	0.1444910256391964	0.19681926679342196	0.2579017586013015	0.11276371238753667	0.08460158846232745	0.1311335164207562	0.1921308673335849	0.13917517112041722	0.15682797523819955	0.17701580849825746	0.1487721305497092	0.14993481697852937	0.18132709959092502	0.08845435231936694	0.19434873632412972	0.11318388022863651	0.10845892586735902	0.19884392620430055	0.07305984345241762	0.15798946885674756	0.13581455147554852	0.09233609630756218	0.11774496455953594	0.12768385640307395	0.20786644205275331	0.10490789614926152	0.12869043214877046	0.19369421988049942	0.14236048260836318	0.11412588832185669	0.19992777429106479	0.14189564470216576	BCAT.100_UP.V1_DN	-2.905233625290332	0.010328190851427192	-4.891375368620993	3.1655137769877064e-05	-1.4406102045378255	0.16005094375059514	0.10565559984076132
14	0.18885948628299754	0.16105047186653687	0.13718070768303453	0.15031047833185265	0.11675695763956193	0.1648430467694577	0.12785875922956333	0.12363231225243479	0.14724229587945117	0.1756888805961626	0.18449125601403188	0.1386285219677932	0.18222908650102906	0.1945847948368889	0.11451678644656814	0.17106836913383724	0.14405975433825788	0.16675258636301865	0.16084700661026383	0.144707339827561	0.11366716923747322	0.12893502547864835	0.16059345891524926	0.12597117334954067	0.17276760038333666	0.15632643153619963	0.15867907075181736	0.20104566417974123	0.16111953189875836	0.18266300892308648	0.1947409232741477	0.13495017681226648	0.1697087325787225	0.15405810297662884	0.17358590569933244	0.1064428884757395	0.13266404523937866	0.10576436731244973	0.17859800436504264	0.14164057223095466	0.16920610090401939	BCAT.100_UP.V1_UP	2.8811223149314538	0.010857970539915756	6.2034220011838475	7.907016746049228e-07	3.331087893377331	0.0023045816784787315	0.18361339202024468
15	0.18564036960373376	0.14340030834086692	0.139246072776395	0.1491469170379729	0.13476955026746884	0.12993387389183617	0.12982220897104235	0.1451612968142626	0.17669192072523335	0.16581391137896137	0.1591161022366437	0.1305174270735246	0.1467273714699408	0.15569635214704838	0.16261416599926815	0.1483633258316944	0.13433073171183124	0.16441646478478147	0.16661028511766396	0.15303860553467907	0.13984704928437525	0.16089151461243523	0.17854188262159523	0.14447092000411604	0.19215725830185507	0.18167880767888905	0.1729597592363087	0.19065021171871316	0.16294544373785938	0.1441508664488964	0.16939099726194873	0.15558487259088277	0.14352782055082094	0.14343960088683796	0.14766545112214907	0.14767966493094792	0.16124943023589522	0.14211205592107382	0.16376483201484113	0.15719145915946148	0.14726454035482597	ATF2_S_UP.V1_UP	-0.12789007091613636	0.8998296002593854	3.110807172334313	0.004070786666443203	3.4434586614683007	0.0017153631407633215	0.16464749151572708
16	0.15699084132113247	0.1504572971026303	0.14038726737396978	0.16216529123997422	0.15343031010791336	0.15256276763826343	0.16615919983761318	0.1669778780798514	0.1489918331558991	0.15247669530910082	0.15522786836350136	0.16358680126791547	0.1274953589207056	0.1482549127625029	0.20059210029498803	0.1661985525606874	0.15504497426035016	0.15268924369865572	0.1513974505695698	0.16837799866330017	0.16483535304502922	0.16937865710349728	0.16336893752027304	0.16031802656948188	0.1533662598466123	0.15159981720595508	0.16645551497922836	0.14734142565220432	0.15825786156199093	0.13830220476818206	0.1292927140640677	0.17312784491602046	0.13931527804734667	0.13163033174466615	0.13654022348478004	0.16227270582145253	0.17316601127548845	0.1623576679299391	0.16088913148551054	0.15648371439058748	0.14112384212823845	ATF2_UP.V1_UP	-1.107233273823556	0.28456201622435	-2.8993295343408407	0.006931432364616953	-1.7655092991555859	0.08765599658932972	0.14589548540253522
17	0.129643984209694	0.1481692690798142	0.15239639174950914	0.1652745356313175	0.14896683152581242	0.15765343379240093	0.15685446040020454	0.15977285930532578	0.14866367248731652	0.16904258165934855	0.151019383675886	0.1630375868254699	0.14430292581008544	0.14628459863120125	0.15692868083789246	0.15173635669135	0.16024441734830264	0.1629109922719362	0.1399601807617432	0.1505824667393145	0.16208971848724377	0.15920094516711686	0.15271666719757493	0.14009576146660882	0.15743261058180688	0.15841000669250574	0.1643461234030036	0.14291607750492205	0.1526694396374744	0.1670041357877371	0.14897456692282945	0.15949219048677662	0.1613941014315577	0.17008922394595363	0.15539300826622185	0.1700486647536803	0.17008095213826696	0.159218021350397	0.1382767958963831	0.16602549028672237	0.17142635056081687	WNT_UP.V1_UP	-1.810932099146364	0.08896755808281595	-2.2221168412672103	0.03396257361758273	0.19707090456945475	0.8451011528646808	0.14906067805791604
18	0.18017986938067035	0.16615096350558536	0.16016735019893413	0.1572481720468974	0.14253128198642015	0.1396480740289943	0.12739982396815658	0.13277551312698233	0.15943360347043903	0.1221638101374134	0.1382947585833479	0.15937068399618592	0.14817180615017425	0.17512143027121	0.13273577774317996	0.14927051426275506	0.13604142940600092	0.15457825013070717	0.14584469439698955	0.13032624581890603	0.14838536377781383	0.16493716031780986	0.15976629384838095	0.14365402930904006	0.16332993129734946	0.17970043182703754	0.13887578829279526	0.18307823638824458	0.14855132091384673	0.16455867174532285	0.17719691268168974	0.15971161362006794	0.15141025806653427	0.16665899601118792	0.17377882168009698	0.164780856963677	0.17497047497319038	0.1483368828601724	0.17557849120317476	0.14816524321803945	0.17652701165551346	ATM_DN.V1_DN	1.9513533046317044	0.06874876143372737	4.755358560971382	4.644861795482812e-05	1.464877107023474	0.15335664034147323	0.17113096925826457
19	0.19510831391244185	0.15522201954267364	0.09220003256487477	0.1269696557096521	0.1323562705985103	0.18422402104962485	0.12536775315513934	0.11025501497298101	0.13934102179512448	0.14563146682152753	0.1582510909511615	0.19141986295713528	0.170657057907901	0.16983922213094105	0.09929532180879244	0.14912078688652966	0.1289797300325514	0.1699970009450408	0.18181006462557833	0.13397571375065948	0.1380960411179258	0.13449911853302057	0.1480674371264891	0.18991624010665586	0.1434999194229089	0.162351821439415	0.15148079058880745	0.17880889384195742	0.13504517013386044	0.1871902892978405	0.18211377125855824	0.07013647851564443	0.13149435512617627	0.24231691886143003	0.1438805457093811	0.10254632929433305	0.17883020380766013	0.12827685276136894	0.1673301389279967	0.15071015836275004	0.22408645889453271	ATM_DN.V1_UP	3.6501447156922633	0.0021580572203379203	2.740541283566614	0.010231903783453728	0.42865693776989894	0.6712352193381973	0.18035573147762873
20	0.15677564931244187	0.1541479996395451	0.13062639825954644	0.1601543774310599	0.14651154196810684	0.1696632709996623	0.15029215231426263	0.14439834244862362	0.16887720666154432	0.1570762305169086	0.16691351662631723	0.17784992396310645	0.15876103417608475	0.16185919428574513	0.13574343441843867	0.14372324157969515	0.1519104925208608	0.1432413272653044	0.18334812678268034	0.15190443456093453	0.16388650924085613	0.1603263409866431	0.15547228527282284	0.1569794582069619	0.15968933261936888	0.16099803218263128	0.16541432237946313	0.15479460252670035	0.14579781778157191	0.17128378478287049	0.14616564888384073	0.15114660230689203	0.141088246373593	0.17378685114290934	0.1529041360478441	0.14127313343686337	0.15578510346034943	0.1429764100447228	0.15209641588378228	0.14816520734368166	0.17213917784037575	P53_DN.V2_DN	0.5420327485834594	0.5952649290625384	0.9448654721918383	0.35227586020937796	0.4771588862625434	0.6367068284222015	0.15881642144051825
21	0.16727423791091492	0.16261764706241655	0.12754603976049123	0.12449467427649179	0.1144638024329769	0.12943013726472757	0.14039375892319472	0.13933062032241786	0.15619834506805538	0.18598221583480393	0.164059851246358	0.13088952736971537	0.1717174324460557	0.18713501846254965	0.13327710388931133	0.1392238778054817	0.12832457659840277	0.1530141773772023	0.10434719045204856	0.14618926408124983	0.14060844129345518	0.1024436647682215	0.17099334059653745	0.15660823682113112	0.18638187963362923	0.1892183878452739	0.14190811190354813	0.20634729897988088	0.17332936813204983	0.18911383793276731	0.18455134794779235	0.1371961643970866	0.16461976113482057	0.16516472564684037	0.15766083336682665	0.12418855672972474	0.13384667048823165	0.15556198022843457	0.19322170072671835	0.14379636637360094	0.19297439640348188	RELA_DN.V1_DN	2.302766549191384	0.035054289928006015	7.878925462702963	8.581172709099278e-09	4.7207592226331485	5.120179679642996e-05	0.1848142901562998
22	0.15521996616213207	0.1524854008235386	0.16418402785472447	0.15682535847146167	0.1559949231721185	0.16391749044018922	0.16295101028660994	0.15678435720891803	0.16304483288980784	0.15503965991543028	0.15512726796605997	0.15209096922833518	0.14754847570213445	0.1562597772809468	0.1553658191846939	0.15717885160294218	0.15678893589730997	0.15863726936563638	0.16034022647925644	0.1565703555063826	0.15884257958761105	0.15663975995306748	0.15373388988125009	0.15704832966313	0.15305461232759096	0.15312273663290726	0.15925169849624604	0.14557266382903303	0.15739494153674402	0.14835671529163066	0.14939589442389792	0.16276873139599374	0.15533848095044928	0.15362814334029978	0.15185083006143005	0.15929790811223313	0.1633642542435272	0.16144444340050768	0.15158390298410487	0.15825431746654425	0.14805475043255723	BCAT_BILD_ET_AL_DN	-3.0618697962047974	0.007451487521939037	-5.5214747848987535	5.3450188692538255e-06	-1.2535667538290705	0.21968108859789187	0.15063622622085415
23	0.15282129407152442	0.15915190610338797	0.15915817272940638	0.1616339856096496	0.1523221265242046	0.15819252511166693	0.14597439512840463	0.14986241887458912	0.17059493611444282	0.14933288435686293	0.15758297723347078	0.1708023528839656	0.15389043799845906	0.1532656177804	0.1575458831706973	0.1573195007620214	0.1509616977479927	0.1593437366392634	0.1601584441961353	0.15272684492464306	0.15381284723898878	0.15652974238691839	0.15137408743202102	0.1534046362113553	0.15637334751313559	0.15696550434486087	0.1646536042624627	0.1446019826582521	0.1560696217879779	0.15257509104759132	0.14694858803948926	0.1612117652943371	0.15873695390509285	0.1632557321597973	0.14742119271960524	0.1533747961713667	0.16135219684247926	0.15504238184393968	0.14815689991711797	0.16705765324903465	0.1567839102878603	BCAT_BILD_ET_AL_UP	-2.3321316385340127	0.03308359368794195	-3.0407909369661605	0.004863022481257709	-0.16176339104820295	0.8725767456938067	0.1511575454703017
24	0.14984664214147672	0.15334933062931988	0.1660084778281268	0.14872935986560143	0.1674593217326102	0.15054560560535496	0.17228464317056535	0.17283166398924027	0.1665196602264807	0.14224317962245914	0.16842785428021556	0.1638909921681631	0.133280518187535	0.15863098032016307	0.1682149961058087	0.15555985245184561	0.17019394305062602	0.15729715453456883	0.15633842056533426	0.1702156874317893	0.18142412334316732	0.16618879049619947	0.15599297048093444	0.15384429927911894	0.11456129929187714	0.11629468059932051	0.1663996095774334	0.1443310021413895	0.13436364462922115	0.13987801192163102	0.13675277666024407	0.18020102309582514	0.13403106436846238	0.13314880500050172	0.15792890411657942	0.1643911983920948	0.16724674209561863	0.1784520453289494	0.15870435573715538	0.16103059125716018	0.13139321105163698	E2F3_UP.V1_UP	0.1000191280304672	0.9215716635556604	-4.096027534018486	0.00029308367058534113	-3.251485793328078	0.002835095120925194	0.14542338540468513
25	0.16237882931420192	0.14980012489229894	0.1571077408717068	0.154666345526062	0.15754103473209227	0.15926131320989415	0.1546165948849396	0.15465707971492204	0.1568696192966025	0.15090024412833106	0.16058088896616807	0.15091029394957348	0.16050615915447577	0.15595443206597515	0.15442695338084064	0.1528238908364503	0.1600784469055001	0.1518303515602379	0.15355869980402595	0.15534002178553905	0.15534725513338882	0.1549403513115355	0.16156382759154125	0.15289244376880395	0.1508105012714975	0.15757662382982193	0.15209134218269263	0.16236237435445322	0.15776325248122755	0.15583054750254588	0.15977115070685927	0.15622366643222213	0.15592649838792233	0.1509145088739126	0.1578176347703561	0.15358234788524147	0.1586940018353088	0.15698957263763677	0.165629719040739	0.15306928661425417	0.15779675961999953	CAMP_UP.V1_DN	2.49251627180704	0.024033228169690887	5.217206119986288	1.26145408274565e-05	1.673310894084685	0.10466377036913845	0.16019931103897678
26	0.14587110087573077	0.15673948860759876	0.15536607703832298	0.15687043877903636	0.16282081927865652	0.16132720632424102	0.1652586932751004	0.16193101840716603	0.16501470984012762	0.14887432723226368	0.15897174853752252	0.1565976332768558	0.1444763172591728	0.14802708236677115	0.16180559741277456	0.1613359452379038	0.16117083909369273	0.1560902868086963	0.16249793129128073	0.16184176843071513	0.16556118930779773	0.16352214176609692	0.1512937013179064	0.1592804158420956	0.1404543050493627	0.14347060548205556	0.16467923480568464	0.14387446415727398	0.15362432588226285	0.14764898095981632	0.1424729944079824	0.15893456642554335	0.14716074922297964	0.1598500261309201	0.14909572345040847	0.1635381609268321	0.1670609186809807	0.1645805483685826	0.14620075245454509	0.16428168140076965	0.14551308500154153	CAMP_UP.V1_UP	-2.014529772999584	0.06108026887945486	-12.699496124620795	1.337166527734782e-13	-3.9266017925580057	0.00046700389636295696	0.14615316431119338
27	0.15154192577491496	0.15936992675384817	0.1679166226889496	0.15601116950671245	0.14684897621974105	0.15169109499682493	0.1483520442785704	0.15156071610564195	0.1493253440879823	0.18518148193189632	0.14936887653836267	0.15559913770599856	0.14194969737313148	0.14369860548294267	0.1646344200894723	0.1730756373016302	0.17776758860967135	0.15779755175545115	0.14226074717388362	0.15939875326806888	0.16707295914478007	0.15451402352722918	0.13439682406498085	0.13413867464027246	0.18922338149444995	0.16087214667402758	0.15899778362657543	0.15415913268670775	0.1577973552027303	0.15031560243435338	0.1565089481521947	0.1365884978654942	0.1513446592569543	0.1815525984404683	0.13669418666874514	0.14843025899830062	0.16144151162907577	0.17078970089179596	0.1427932598917115	0.1446965384252713	0.15512904175466902	PRC1_BMI_UP.V1_UP	-1.978068137797544	0.06540588193675088	-2.0394280997796206	0.05030002651598489	0.5923809758706303	0.5580344083958209	0.14783255973506737
28	0.14732654358993194	0.15692029330554566	0.16237731771014538	0.15322992926195064	0.14428448901605573	0.16720565150349317	0.14594502400253892	0.15917089250799957	0.17219608620824317	0.15411802016019058	0.1384022040422509	0.15324564146782588	0.1530669517763414	0.15458133903459204	0.15453237421581062	0.1652449213425815	0.16936264130316486	0.16540743491148757	0.15675400494179748	0.16015297805483886	0.15527951883819066	0.1515868462739813	0.1525921261969667	0.15267113544845792	0.14247343917457622	0.14855043415623295	0.1726443530921263	0.15425402150964196	0.15606233985352105	0.15803355876535766	0.15669558530058497	0.1483128787123191	0.146554485608099	0.16330576673358277	0.16395833426369522	0.1507015020667865	0.15505256569317763	0.16152217367538024	0.16738212040012768	0.15028987968871804	0.15359410284216993	PRC2_EED_DN.V1_UP	0.5667728280474132	0.5787334966972459	-0.7599767934844387	0.4531998272380475	-1.3063062777248866	0.2013755782360816	0.1552807054906349
29	0.20414948531573837	0.1527278964843327	0.13891730948071912	0.14196843398890374	0.12559052738755352	0.13905747305921087	0.12929214003140768	0.130369523489582	0.14993394411974745	0.14876366716280764	0.1391285119745978	0.11146798497622488	0.19536447727353703	0.17337237099784064	0.1309833145304828	0.14514530967534503	0.13985961626695292	0.1795692038599875	0.1503711562999981	0.1291995601572572	0.1359758427634613	0.12294251983837884	0.18600620735409656	0.14116700155846257	0.18845387953282808	0.19373076966490063	0.15006771187547127	0.2094061359034686	0.14615668111040772	0.18057660502901296	0.19713506461198277	0.10816546060545405	0.17101027318575926	0.13668519133746507	0.17469978357064683	0.12418041055236433	0.121056414349835	0.1404392179748267	0.19403611111314265	0.1376027985850851	0.18936551876980107	PRC2_EZH2_UP.V1_UP	3.7143927814651	0.0018842188779045208	10.223286437475055	2.7287834669043606e-11	3.254990521505489	0.002809454428153353	0.19215688626318006
30	0.1560324655170796	0.15887639414324506	0.1703696659808727	0.15320045012433142	0.1386678334884568	0.1733587782795523	0.14003019566922628	0.16293154215431058	0.1452817978726473	0.15663549485047795	0.14407099608076446	0.15857233181440342	0.16473753299246413	0.15152335112262225	0.13588817795196684	0.16054762744455167	0.15805430644532154	0.1722641937111546	0.1592769512623642	0.15524601214102043	0.15166067245354495	0.14598435059917178	0.13485863823255484	0.15386796203070205	0.17055642768789156	0.1888324554332281	0.12927968264577658	0.17575787430735818	0.15639885495989558	0.1608246122173484	0.16875259871935122	0.13804694263038514	0.1731609597491464	0.17506140774508155	0.14103929360150896	0.14494749336109644	0.13767013135698103	0.1601027515614691	0.14673964417700794	0.1499665034641011	0.16106908937567113	PRC2_SUZ12_UP.V1_UP	0.10458491442872737	0.918005017975832	0.740068835438215	0.4650109122729045	0.5260486983553815	0.6027218937961766	0.1578106451846064
31	0.17085838243587195	0.14459213977610932	0.13269646923576484	0.13710487882684208	0.15775298193785847	0.15068442596551931	0.16381675509608448	0.16097330926171532	0.15681026318343924	0.1411961705183246	0.1648764484580122	0.17150043297559453	0.15506878070769894	0.16087917668010013	0.14268374621444735	0.15029640960242188	0.1550953355430881	0.14456554904714078	0.1559464908262597	0.15091056615216664	0.1694847863239555	0.15027166746766055	0.17067579693826376	0.16071328873323765	0.13910671729714696	0.13111515887281652	0.1696236884220275	0.16406714974715297	0.1491193519313621	0.15255481571502097	0.15704439276100005	0.1444751688320079	0.12429538482885186	0.15865119950394407	0.16896036333193007	0.14801235614409997	0.17530464609798932	0.16056159822567512	0.18509844651225948	0.15574440301150455	0.17737261408721872	JNK_DN.V1_DN	2.2988089983752342	0.03532812199056943	2.9909277729792207	0.00551430587269458	-0.7382355935410094	0.4661075222017429	0.16595772839828743
32	0.1810870423080282	0.1485580717617007	0.12589836077292324	0.15368473952734046	0.13747195738009393	0.14783747987069398	0.15172732264678948	0.15920067735807888	0.1571980509137226	0.15844314554068126	0.15238073578644631	0.15042793821144534	0.1783101690712468	0.17147161611361006	0.146751478000153	0.14457809156213328	0.155075932590689	0.13973492336526092	0.13853288233128752	0.15341983678222806	0.14865045914563788	0.15614758591156966	0.19128410779801525	0.14241874212746797	0.15818527037490024	0.16917348446171895	0.13939109780208334	0.16422582511748715	0.15364529528799184	0.14951032505613263	0.15869140465662707	0.13843082778481838	0.14631172811923412	0.1837398150590603	0.15599211291514264	0.14796986756944533	0.15300552307222257	0.14176526566684597	0.16710133799222937	0.15913440183109834	0.19772181618918538	JNK_DN.V1_UP	3.105555002939435	0.006800282394497781	5.109734817270962	1.7088552005597237e-05	1.9597195945560348	0.05937659820437919	0.17326707158917354
33	0.28380912931899305	0.11779324457716213	0.11730819207993204	0.1588756027234135	0.020795911085381345	0.11295015274905217	0.037465151668592135	0.032360201880827784	0.08806014850920416	0.15193910208967829	0.16483083229488424	0.14751581417706155	0.2083693110521645	0.2068452499721034	0.0787088702086509	0.07629820146367546	0.036511111450393305	0.0786695748616648	0.07817767055238631	0.03390508628278115	0.05848124474458252	0.05051869893856635	0.24254872678219808	0.07443257710240322	0.21823562337908337	0.17436641489640858	0.17080634150211443	0.26941983238085393	0.16190623359315665	0.2180653934393949	0.2157720257091064	0.0786058147766911	0.1332874514936943	0.07904085541320473	0.22874667055551207	0.0	0.15346888627019803	0.07271403858250379	0.21410928956469827	0.01874758513848935	0.36076480923117854	BRCA1_DN.V1_UP	3.7521436569846314	0.0017398697856212176	9.263943126616958	2.6318324222421967e-10	5.047953223240631	2.0346331513867432e-05	0.24663375193896572
34	0.17963235479171402	0.17309089676278208	0.16525109360895743	0.12279844425970425	0.13559692217303962	0.12048496029794455	0.13503325657103749	0.10062341796650899	0.20796542400104304	0.13781350223258573	0.16427120812392346	0.17696301755129074	0.20817545487399403	0.20868067271549803	0.14289578341762607	0.13769129202697314	0.17260166127930024	0.13023712441668417	0.16142509419805318	0.13278435979866476	0.15580578337483977	0.14572714763247238	0.15659810666024576	0.17230222346009735	0.12646913983716063	0.19338463099386585	0.0957713510123799	0.13189292332791805	0.12733840011967043	0.17898045021966802	0.11130618553077702	0.1307879677877367	0.05995877665525021	0.18199693038686357	0.1859319095129064	0.15431849542240952	0.15700800430629874	0.16721645396489684	0.15519317807048286	0.1853687193179036	0.18244156481793575	CTIP_DN.V1_UP	0.9174560729440973	0.3725268111259104	1.9011977938113227	0.06692023230685815	0.27709213347244016	0.7836097609746269	0.16810009900091485
35	0.16497964194152798	0.16696931876394225	0.15707384936243537	0.16054028082805183	0.15029658615953498	0.1788555988506495	0.16654142991711057	0.14100231799157384	0.14910323800667305	0.1586516857723957	0.1530232570794385	0.1592117724734419	0.14496267846879732	0.15610830844891707	0.14217548902596766	0.1539863139233798	0.15186909656313807	0.15728512265377073	0.15542436701249612	0.14064752551535517	0.16159236781701602	0.15476677290595353	0.13071174573450595	0.16271230421317956	0.15977059211993794	0.1686542860128898	0.14690335988196848	0.152266803725614	0.13428265628750027	0.17197489577222033	0.15753888694977033	0.1443265956971326	0.17937701836439707	0.19084456680393824	0.14348660147518927	0.16903474228488888	0.13832863942981458	0.1473822638962512	0.14329062955794974	0.15667834242877327	0.16040608924456007	PKCA_DN.V1_DN	-0.04250488785916024	0.9666221344588899	-0.7596880005802791	0.45336988287364766	-0.6707107428674046	0.507535991667027	0.15358218664931808
36	0.16148660123261918	0.15758935079724457	0.16328370150125876	0.14339489604657651	0.15609702136220335	0.16941282441188335	0.16293324325685735	0.15477761199408063	0.19006895481330938	0.13027304672661363	0.15515011478345364	0.15645703154713336	0.16422970434991255	0.1511319349800416	0.1513255503664344	0.16529927061788136	0.15778911466679274	0.15979754439542052	0.16318926239589518	0.16311564626879496	0.1600948908603552	0.15954459246975303	0.14071253101124612	0.15553214148766675	0.14691017657336525	0.14749086539578957	0.164640856731759	0.14988590436088428	0.13674722929929745	0.14180617089625577	0.1434705300256766	0.16280737602446899	0.13634892555484993	0.17164322205985047	0.14518342786702593	0.1513002942990861	0.16833236212094085	0.16301387137703663	0.15772239940588284	0.15465327555785577	0.15274873795919436	MTOR_UP.N4.V1_DN	0.10923982894786972	0.9143706100385902	-2.932081507566492	0.006389229998808079	-2.024590522969324	0.05189094320182425	0.15146605713574593
37	0.1612561284152774	0.1475744983645491	0.1613730261060237	0.13763382865825838	0.1333319716345427	0.17030127453178803	0.11987177392038768	0.13196006649145	0.1363601547852023	0.170685657398675	0.13804990461986894	0.16558762264375174	0.1677870781651055	0.16854515671338288	0.15405939734260507	0.15537238027625366	0.13934082023341715	0.1497836375309935	0.14883089933660984	0.13107247381547843	0.1294037416613737	0.12989681567578307	0.16374946609467128	0.14764956748122904	0.18607865382456648	0.19925629356013233	0.1446230679579944	0.16317112787751709	0.1774446137813441	0.18037547855976424	0.18749987237213148	0.16325060383838863	0.171236314721409	0.12693814719950994	0.16046164111931893	0.13592087654753904	0.1269183570801181	0.13016367549906832	0.1763760820539847	0.14778559874652616	0.20799487572311176	PTEN_DN.V2_UP	1.2750377591680406	0.22050042910987191	5.6866660468531975	3.357026612499342e-06	2.8461898681636715	0.007904408696235059	0.17519502955277186
38	0.15372682036146187	0.1492152278561753	0.16437096720025968	0.15452237344127467	0.15195962657185413	0.17176090922932039	0.15784696287263297	0.16856088775253547	0.176295455713982	0.1479201082063361	0.1651101560762547	0.1449950220751819	0.13581028930575142	0.13354449963135437	0.1619361242189719	0.17343522467924719	0.17428783178629037	0.14600886162363902	0.1568514594041352	0.17383608021497882	0.18201442180789312	0.16740708703593313	0.11968830827659063	0.16503291453264843	0.13973789740796524	0.12647277597618573	0.16904019526342762	0.1475716951273505	0.15678685514438234	0.15400499643245547	0.13297048747126547	0.1437326842291098	0.14311966860686598	0.16693105752076354	0.11902876507937664	0.1443065295703228	0.15740239105352155	0.17798551554054592	0.13610407899632476	0.17966249242281027	0.17639307556449635	DCA_UP.V1_UP	-0.5689456275538605	0.5772929762728904	-3.708794227629548	0.0008443243412441186	-2.711055436675556	0.010987837739667867	0.14331269457411677
39	0.13547984527997106	0.16668403818445154	0.1754499626240887	0.14886281106048435	0.16154343215315606	0.17461702073888333	0.15922470599065738	0.16191476552375036	0.16214193431681498	0.14314394235765376	0.16926339448019898	0.18466589363977862	0.13456856711337128	0.1408977312228463	0.14764491040588062	0.16407496745636974	0.17744078633605329	0.15688212971945734	0.16339658813769692	0.17311453510168154	0.1632683773013243	0.16299856416510877	0.12460376215970981	0.1592830055038601	0.1390089617820797	0.1277317139639121	0.16084278376222352	0.13840053588414522	0.13868266321806869	0.14682267846174135	0.1343601275958038	0.1442872948578489	0.1428860578812972	0.17966275267096868	0.1258481718863975	0.157879988874011	0.18144078794434756	0.1709252709798556	0.15296289732133164	0.17500607081656683	0.14042247652082024	ESC_J1_UP_EARLY.V1_UP	-1.3176963067558092	0.20616230492186105	-6.730722091792123	1.8457892928413597e-07	-3.256567553792216	0.0027979894751725483	0.13872429128441566
40	0.1507860387717883	0.16675482947830764	0.15176292276769	0.15953426783218239	0.15018042907137327	0.1583174566480521	0.14688721157578255	0.15721941744560475	0.14629718707829503	0.16673661279938878	0.15378058608358844	0.17143532846723872	0.15179537004540522	0.16398260373341472	0.14417932199994135	0.16201628401854024	0.16212891805231242	0.1601360065655311	0.1485959635566286	0.1555991019183611	0.14281502113880493	0.14500794396925368	0.16656460290231684	0.15946708511411145	0.16665678669865983	0.15237141052383715	0.14537436590518685	0.14992681735068422	0.16097445183128553	0.1629139404463266	0.15668555247532606	0.1391595654985124	0.1595521651034292	0.1585694719597309	0.1560525737718319	0.15449450455026645	0.14710373009326388	0.1509142627860813	0.15388162523852253	0.15719565824402226	0.18008776977234078	ESC_J1_UP_LATE.V1_UP	0.7296749038568185	0.47613662183115973	1.584085072041884	0.12366073410886272	0.7522406844967576	0.45776828370725325	0.15962492452623614
41	0.13132537547683526	0.16159237239751062	0.14175304348338305	0.16496711147680945	0.16221097881988925	0.17433144050655913	0.1626423250102367	0.1674832088353341	0.18232088418512182	0.132311003170694	0.1712727573482197	0.1623370060505595	0.12849788393317463	0.12931259525756472	0.13939027770158707	0.16985588737938923	0.164464250067002	0.1684544841485949	0.16960164944312975	0.15745555127739977	0.16803025703471655	0.1719829185501708	0.11497686050693612	0.16612487638123746	0.1585817880652935	0.14423569978975254	0.1773721202625729	0.12822997570426897	0.12865722643110775	0.13611068056057854	0.1387264449414695	0.1633048004302875	0.1509018633052984	0.18567933798693753	0.1254531333291519	0.16031385587788663	0.18480052102372493	0.17000710877163175	0.12731297819120274	0.17763334421936172	0.1349611227784706	ESC_V6.5_UP_EARLY.V1_UP	-2.9467293354011206	0.009474783699797564	-9.61579606959148	1.1302960298751847e-10	-2.154864261859242	0.039323294363395045	0.12993932415005566
42	0.14678895267635658	0.1602130754401045	0.16004167117642862	0.1541564042128382	0.16128227565070613	0.1549134401188551	0.15247831372632709	0.1649060649230869	0.1563140451955133	0.15502178368216224	0.16114932101713353	0.17851176760438242	0.14253747184395732	0.1603888178683166	0.14638980229173235	0.1596466785644276	0.1693190806540139	0.15225848019438357	0.15007365006823617	0.16119872322964218	0.1521365278055991	0.1519936341887238	0.1611438781244573	0.1572647480336641	0.16089550915574258	0.14681381672463167	0.14834263051285856	0.14408141377253994	0.1464958729447374	0.16341518881266492	0.14715047549954424	0.1450972719102809	0.1604248347127687	0.16166199275454116	0.15823112036472137	0.15166304376582695	0.1631166444943612	0.15521087386101304	0.14170182604585502	0.1601714307419616	0.170199045389782	ESC_V6.5_UP_LATE.V1_UP	-0.8403901792447724	0.41307247937474406	-1.1481729055106933	0.2599705555476457	-0.144999375566966	0.8856811643131469	0.15304523000371933
43	0.15814819594756535	0.1611208438741489	0.15027608715561502	0.18628698337422633	0.1348267464231541	0.14028960765883222	0.1230905458225061	0.13405577074748676	0.16822231895294062	0.1673321693521641	0.15787759385325828	0.1493036434703825	0.16918572775704258	0.1625893049087548	0.14267415937979788	0.15284622264947104	0.14738414254958423	0.16395170083242802	0.14429775403913114	0.16245744834376755	0.1325110176983447	0.15819609845889532	0.16533891001749293	0.16928206240248128	0.1534179589128814	0.17124176304665537	0.14713098393728274	0.1540678304317209	0.17069070370854844	0.17620152436166567	0.17136150528500615	0.12338599978373366	0.1628461703514716	0.14597681277563263	0.17507821095169612	0.14442884845354997	0.14159659504805588	0.11786908503412794	0.16071967179702373	0.1522300936060822	0.19690090231204424	PTEN_DN.V1_DN	0.930966078234814	0.36570621928553143	3.5617409513149565	0.0012529843670571908	2.7797040349509263	0.009302891946486973	0.16827928586870178
44	0.1501074179239146	0.1576426216544417	0.1401249942875765	0.1339160950810824	0.15602402848371746	0.16007347664240842	0.14511999986219595	0.15599170718391478	0.173871938065779	0.15600078831723793	0.15752814942215893	0.16230011902325098	0.16594016344814344	0.161860880075534	0.129988935186567	0.15775830584771178	0.15227048010390443	0.1592715981559455	0.15962771500785228	0.16632165482465192	0.15787332192534267	0.14435302763985786	0.15597780987871532	0.1275243213768302	0.15807940519241062	0.17053866602592047	0.15423904178498757	0.15914717866660907	0.15766524042329344	0.16803064403072918	0.16706330685796994	0.13667935423096686	0.14132247131094827	0.15646253317963973	0.15376946665513605	0.15480247420231008	0.17524025109044553	0.15100844543360273	0.14685848945069094	0.17839318844079918	0.16897657067994112	NOTCH_DN.V1_DN	-0.0013247604329223914	0.9989593712479843	1.8998015895919096	0.06710990630493921	1.8002506339818125	0.08188461996955448	0.1604402734458053
45	0.143694777212624	0.16747614666454377	0.16946559645712891	0.16147300277741622	0.15678164459152222	0.16651859593889878	0.15175187073065993	0.157519710306745	0.15732045928686061	0.15365402949164877	0.15507933017009876	0.15658046643580062	0.14483905951262935	0.1570836455977686	0.1567845777407335	0.15921550457194966	0.1599364223882467	0.15712778880677233	0.15817336640467267	0.15393336257262516	0.15370999332220223	0.15770638545736207	0.15146976000374188	0.15885838829923007	0.14947383267444675	0.15143723557881364	0.15936090501238143	0.14428003759151084	0.15190354483750573	0.15704413092364788	0.1477020552513394	0.15951504273066414	0.15499858243154183	0.16407439402765686	0.14650316375285344	0.16486518146283086	0.15910396817902964	0.1543703349921465	0.15463271803024126	0.1608033141302316	0.1523204966390616	EIF4E_DN	-1.3224737039472545	0.20460376350533943	-4.804197608882356	4.0477155011138005e-05	-3.5414460144165094	0.0013226638071889688	0.15034074230695166
46	0.12805846894307882	0.15451893438692943	0.15870568131322488	0.15843388822834786	0.16629932556066784	0.1614186838662356	0.17803405271150205	0.17003780389597503	0.15704339254885696	0.15497422416421242	0.16452094159363412	0.17728872309168375	0.13437792183698702	0.13495448225912296	0.17268587244621675	0.1610773853016091	0.16061917589428235	0.1542502788008107	0.1643000260197861	0.17399978416541179	0.17802823944442503	0.17121958107857393	0.13571923190113536	0.16601701820024675	0.124424039319653	0.1296691737809394	0.16915745404966354	0.12897337113728374	0.14920927706221962	0.13225803023515376	0.1236788621091082	0.16350621280628222	0.13426452918212978	0.17109050907230716	0.14098845649982092	0.16892001019379144	0.17968211218815489	0.17443888737272087	0.13715188953666477	0.17215997624492974	0.125866733589522	EIF4E_UP	-2.780011285233555	0.013381558721662462	-13.736681767919446	1.7736184884789917e-14	-4.338864969227584	0.00014936495309228814	0.13122655461645072
47	0.15191067264208838	0.16826377510482027	0.15536646480343236	0.1578435557554926	0.15057929549909174	0.1495850549704187	0.1584496047596354	0.14885383885010386	0.15290897104063275	0.1599569744290652	0.1496441340542609	0.14691346473169622	0.1667651279427454	0.17451835609314345	0.13916499124733475	0.15376367556347528	0.1552910790360792	0.15627347360055002	0.15522443077722478	0.15472079030651545	0.1471483901449862	0.14710534118143367	0.15630299355665686	0.15475730954629627	0.15694710437892587	0.16119420242768762	0.14292128369833834	0.15840433728978187	0.16231891740633136	0.16585143769122845	0.1585532708197619	0.14840202826603596	0.15128511355762217	0.16642141231367666	0.1700903924554678	0.14980743386642711	0.1562073433202581	0.14083402932654848	0.16151961696865907	0.15957609717666796	0.172869010129934	CRX_DN.V1_DN	1.5506513525846368	0.1405380357222248	3.633741753799832	0.0010333523401482498	1.9413011787516936	0.06166675616630016	0.16296609145933327
48	0.15226608802486452	0.15487723260418976	0.1718340756598514	0.16286360328580554	0.1552595384430166	0.1512332536942641	0.150245023290623	0.1602456450414216	0.18151441773534058	0.13928623962563977	0.18235871915398466	0.18616840739742063	0.13329432710076897	0.12065794047149546	0.16310384210374712	0.1620098076188729	0.16965374238551872	0.14466713931519654	0.16371581744215066	0.1617541398570774	0.1581645747989633	0.1487980371882647	0.13484152352713522	0.15144655413150204	0.13575910018356274	0.14019902010156557	0.17641565366003106	0.1449249566148594	0.14373519696518686	0.1281561762320503	0.1345800840158181	0.17795623374679415	0.14986816473141962	0.15266065317887692	0.14016851383230103	0.15637938881100644	0.18490527786727962	0.1660330717549698	0.1576763850380126	0.17846053151685945	0.1405209900383254	CRX_DN.V1_UP	-2.0886812965225054	0.053074567365396494	-5.386946105795414	7.811489579777188e-06	-1.1751938893837752	0.2491604150811919	0.13854649678481445
49	0.15112516653972383	0.15603057811714427	0.15206422708575915	0.15563674162033392	0.16593307743001304	0.1531619431619711	0.1744487500702211	0.17049839160267838	0.152574709389653	0.14328451343824505	0.15334388567452126	0.16411682647379333	0.15180458826691398	0.16399069394768184	0.153882653975797	0.16342344204956347	0.1615415299242605	0.1536986630936434	0.16781554525734427	0.1691704880683052	0.16666127746830325	0.1544851495096276	0.13916241584230832	0.15983868472768428	0.14036346691533977	0.15371022793336941	0.15415993801786998	0.1413703646573335	0.13720349087396097	0.1574923467320214	0.14016992524933589	0.16855026713106824	0.14609450660504872	0.16569105152918578	0.16245229770267686	0.15635800493645508	0.16628463867602997	0.15295177504155313	0.1428481303491882	0.15591453158812618	0.15223551711219724	CRX_NRL_DN.V1_DN	-0.3869188821808724	0.7039140089446104	-4.072542422560352	0.0003127099297749653	-3.3180421621678287	0.002384452053747645	0.148911016521856
50	0.15356410916601776	0.1562566025024079	0.15309397039845068	0.1528915266710649	0.15471321623526763	0.1427640066102271	0.15697974355084576	0.15365411960986045	0.15131403073288552	0.1533815647703827	0.17226420546560509	0.170775459712921	0.14823756964959284	0.13818084354951612	0.15581258400299125	0.14822762650858223	0.1754116053780414	0.15165299750143238	0.162055700958574	0.15654369271073393	0.15817500983198454	0.14516033105205814	0.14083195732003917	0.1423013559280456	0.1430606640797187	0.14119321876129384	0.175806528847225	0.17707959471276102	0.1375385983802871	0.14878713417854575	0.15187969434519866	0.15038464600591087	0.15976565516337315	0.16091602680055367	0.14068262806087145	0.15306424679776634	0.17463408691229557	0.1680241245326033	0.1685845598304409	0.18448835118206672	0.15524295424877893	CRX_NRL_DN.V1_UP	0.1537870317155652	0.879700644695643	-0.9474872350330218	0.35096071726428085	-1.1215266010215137	0.27096090814289253	0.153598713000099
51	0.1546082541452602	0.15201566640503344	0.15074401829203293	0.1530326644148674	0.16855534141920642	0.1595088329193655	0.15970265327734376	0.16851121017691503	0.16539055077714673	0.1492417682716046	0.16731271533020609	0.16160498679867932	0.14470710626894456	0.1619979352048285	0.15193270620209426	0.16113328244244565	0.16137739570067583	0.1578018633921226	0.16924862083613637	0.16673676025680995	0.1631924859693921	0.1600502627471243	0.13783240607567834	0.15821460632886172	0.13382958819689886	0.14560899103342767	0.16304677515683935	0.15307338814168397	0.14406717670420052	0.15832187874863998	0.13894187501497182	0.15525658655562094	0.13933531677173436	0.15933288899357828	0.15534867906809488	0.16369605548191646	0.1636730259606433	0.16009930277935278	0.15594182467476386	0.14958076175786675	0.14917000350188384	NRL_DN.V1_DN	-0.20840849992593577	0.8375399310051919	-3.5817715445744356	0.0011877074344599425	-2.6426184708594893	0.012947625439678178	0.15051051908629504
52	0.14171484031889417	0.14749114047080134	0.15326747302449925	0.1528759278766444	0.15867130948270783	0.1430491025667422	0.15184426312512178	0.14290555620814155	0.15823893858866198	0.15002354157127176	0.15599568623019186	0.16197279752525048	0.14708321722303677	0.1585869962413414	0.16230938863534028	0.1581281724076014	0.16694757005077673	0.1368048240238907	0.1532075529696366	0.15603265971998267	0.16220033452735072	0.15086944415068326	0.14679710513644356	0.14306403441586246	0.1588444025314294	0.15120120634818743	0.16623211534810656	0.16616415975087792	0.14381972565414894	0.16234359890148925	0.15237314193466156	0.1730237677084347	0.17059128682540559	0.15702783033589465	0.14066916639222	0.15105596599460322	0.15923411336521748	0.1696207471947451	0.1686613083864024	0.1746242065952213	0.16576541382902646	NRL_DN.V1_UP	0.5192278034449243	0.6107097490413229	0.09740233044545923	0.9230547365145102	-0.5039531780480171	0.6179753439356965	0.15660997574690816
53	0.16393427044715267	0.15769883041430932	0.16034717480503932	0.15900654903188316	0.14842690789799287	0.14326570992680107	0.14896677166205444	0.14518890028935758	0.14761958174500323	0.16425449167340295	0.15489032301371924	0.14887661016178017	0.1654278818582524	0.16288129939495127	0.14874225501288693	0.15260393547736864	0.15336222974452188	0.15843441704985844	0.14794116908039426	0.1502366291498858	0.13985428073339914	0.14517344272109522	0.16280936402995363	0.15617415127004647	0.1802260922563829	0.173793488866558	0.15186172823264135	0.1693463284605049	0.17047833237269064	0.15944214573808443	0.16833045051891052	0.15357384972227098	0.17372763754096773	0.14311532582804964	0.1630056460385237	0.14831265498831242	0.13631806629396395	0.13865043152287865	0.1610915218139758	0.15014171355448572	0.1619531440375032	RB_DN.V1_DN	0.2504391588720287	0.8054352000481477	6.606421429506596	2.5950831730273165e-07	3.63144555711132	0.0010397405187561235	0.16391293403325433
54	0.14403972338961926	0.162153656854023	0.16080493262019663	0.15853037267922923	0.16127666871600918	0.1630037888787858	0.1623759620987524	0.16628228548162624	0.15814476858596846	0.15236757584275518	0.15833903036465333	0.16169901690946561	0.14517112452167089	0.1437084156668397	0.16140313367797218	0.16556395587715253	0.16360666993732315	0.1594960865942459	0.1572498460641732	0.16803371697817104	0.16187921520634146	0.16171530613466364	0.1426234997213417	0.1578369917388282	0.15604667399085892	0.15427252462030575	0.1578878744531315	0.14344849891915207	0.15034109466020992	0.14652779655747605	0.144976789711832	0.14967742927121858	0.1598849831492054	0.16312160400454642	0.14227101908899054	0.1609969536559697	0.16531242013824068	0.16058100485099705	0.14165791797230617	0.1627208039748215	0.1371739788597151	RB_P107_DN.V1_DN	-5.066975787628457	0.00011436101638306014	-13.381915701206568	3.4947353478757773e-14	-3.3148349859650725	0.002404491144232707	0.14325863836888364
55	0.14742258212431328	0.15923690254178507	0.16246409300763834	0.16069737080436342	0.15770687860940474	0.15751491543417892	0.1509728689718002	0.15736940751239875	0.16171697740939006	0.16124598169457727	0.15289140206683885	0.15419619731067086	0.15297707035112226	0.15074411399880144	0.1581497791673519	0.15703275223395433	0.15305110561188867	0.1626280281569461	0.15920691683022586	0.15511062885222276	0.15045979980309154	0.15346550710128146	0.14714555004469673	0.15942431981306765	0.16282940488935232	0.16094402759146173	0.15800789558277942	0.15225832418746205	0.15820966636504846	0.15737935534985847	0.15711922406812487	0.15485835719847474	0.16500458289041417	0.15855436781142504	0.1466440944951979	0.1552392623940223	0.15767903679090217	0.1537652273947385	0.14646849797577627	0.15848548289240652	0.15406325600248807	RB_P130_DN.V1_DN	-2.924871159992737	0.009915378298303076	-3.701153339538777	0.0008619140191015227	1.0805770008887667	0.2884959371502869	0.15173088601140483
56	0.1141873863926097	0.1615778180977534	0.15551475684418486	0.1550388366114548	0.1653000591380893	0.18418876350210384	0.178654891759888	0.17722918771350082	0.17902058927356995	0.13150739716527737	0.1785569701165767	0.18330299132684996	0.1206336526803312	0.13562597658187953	0.1410949510765195	0.1741330795650252	0.17254916579968435	0.17157421385235744	0.15069588237465298	0.16663361653304717	0.193277396157628	0.15956332964844244	0.11642597346560359	0.15234240401923396	0.14278614247494745	0.14434968505904985	0.17680959994839912	0.1114115199879846	0.12774769499142194	0.15435045977288286	0.12064132267356284	0.15957829697220421	0.15881928982405263	0.17749597577028822	0.12199588899190097	0.1609332581795131	0.1763488273490364	0.1664615534492533	0.1225145326221185	0.16554835152754038	0.13033956128578825	CAHOY_ASTROCYTIC	-2.9758392057560994	0.00891756395945881	-8.468630726957649	1.888003265442268e-09	-2.590186910719986	0.014663707270303975	0.12512559838475124
57	0.10429226973850135	0.08926107017446568	0.06720735679603244	0.08182616340904862	0.18911872655811054	0.17622793149032578	0.2737312021815913	0.1506566050431757	0.17336659774728233	0.014315554597820844	0.19356574299431134	0.1986031968255272	0.08603794578595295	0.1385294291043563	0.21430538704302113	0.1509108318463595	0.22203346653389977	0.08017635642103099	0.11877344543519891	0.21417395380730817	0.20449254674997505	0.0785157999890069	0.11203629635649094	0.11451174144393057	0.11165205515495204	0.10604058984877966	0.2361505671398504	0.13311471511314427	0.07007666334245899	0.015191515844430535	0.05301252978458728	0.15643294544486305	0.16588207124686932	0.18438166073851975	0.08144025227334886	0.15178830631645995	0.20143308905744853	0.24607908332583212	0.16015811819615908	0.22371633760356535	0.12665499919442305	CAHOY_NEURONAL	-0.8053258082860876	0.432437405432237	-2.8097056771322526	0.008645304591696915	-1.7397588771680044	0.09215304161341578	0.1032253132353384
58	0.14849447796668339	0.14320687840161558	0.1691902877626027	0.151386282137809	0.16312139016046298	0.15764649854020735	0.15172025147552343	0.16582227091947896	0.14889904610911292	0.15389538869505442	0.16553573449099088	0.15968248300745694	0.14860707509731505	0.1470406261288474	0.15907266736859177	0.16312121013023934	0.1568979860904228	0.17725814889357552	0.16187478792179782	0.15658189485935342	0.14585105250389224	0.1366276224011066	0.14698835149990355	0.1580345113707394	0.14982791526966052	0.13648193383716528	0.16772438135183096	0.1472313802846662	0.16442663634611945	0.1558808247859544	0.15389204399428244	0.16289240626141407	0.14881683504673393	0.1676926481004485	0.14747941115523147	0.15001218400809793	0.15096040145093045	0.17141723107166842	0.15791761610992552	0.160619331834772	0.16248891807512894	CAHOY_OLIGODENDROCUTIC	0.0701903202331768	0.9449119872711613	-2.0495827026929656	0.049236124146615386	-1.9666669558036705	0.05853220858996581	0.1520601459936341
59	0.14790280006958756	0.1601361711075566	0.15341263547319214	0.14636241096647234	0.12793092868164022	0.1445823314150306	0.16574354207116604	0.1468945025536332	0.15725257300517004	0.1562453018021193	0.16986418560929936	0.1512597174870481	0.17915385462463163	0.17780329997027194	0.12536722912129616	0.13473813856397845	0.15034175333497457	0.15881435925131152	0.11934906980657951	0.15949029585760063	0.16344717773906497	0.15140560461661215	0.15495107137824005	0.1431104930043718	0.18124120534279423	0.1670984401435799	0.13576252563846677	0.16908244455554172	0.15252767603759398	0.17593908341732606	0.16375581084604168	0.12523164872883508	0.13991357450979972	0.17963866483547997	0.16492869681634226	0.14523146203611725	0.15209434258009372	0.1453747784191126	0.16141470644377293	0.17459404374435955	0.1888413905373599	IL15_UP.V1_DN	1.460086704471582	0.16362291969915183	3.5026342466375366	0.001466513651594095	2.06182762584885	0.04797963304594415	0.16876049576030816
60	0.1618211470229536	0.1587595589364667	0.13427566144068642	0.14118244372978545	0.13724231285015168	0.1677290178328882	0.15107977620128274	0.1524384014753625	0.19126900243469488	0.12864118921039525	0.1909531993671297	0.14200588629613808	0.1695822714388847	0.17724032691588704	0.12127334183355801	0.15368308851088278	0.15587001046225904	0.16200288480974856	0.1546606346660739	0.16419420412565222	0.1599592328713273	0.15095475471631642	0.1432099210768512	0.1398685992433941	0.14207090943779646	0.1352426705236902	0.17049593267958765	0.16316179307229886	0.14025449236636378	0.16826427088995952	0.1537262879246544	0.14083651940023573	0.12381082871156797	0.18129811118456043	0.1458263174694573	0.14239268243477532	0.16151352480111889	0.15770984941595004	0.1696425948208326	0.1729951717453522	0.18566019083227656	IL2_UP.V1_DN	1.5794376326762936	0.13379984819407953	2.4365152585485665	0.020978058546419924	-0.24016331454070156	0.8118371947290496	0.16581208933273317
61	0.1945362185970203	0.18411528042420558	0.17413942488785364	0.18941085332517724	0.12890832803482605	0.17936220056934557	0.13694318857818644	0.10285660381359356	0.1296664590447549	0.19106257428493295	0.14815960951644913	0.20961331510280357	0.14750755678896563	0.1401343015249377	0.13559401306920144	0.14273267406463944	0.12908424128745766	0.18185978137729664	0.11407116380997397	0.14028481545248328	0.14090011432485594	0.13494001745945497	0.07805175721246446	0.14252560072721762	0.1695456232300689	0.18310488736738173	0.11568066405817425	0.18848635620544382	0.16399739166303465	0.15476920562511792	0.17920022309327255	0.1678667619422734	0.21262895928955045	0.15200400798260852	0.08864317255823527	0.14250345322725133	0.12434832171610682	0.10755047443436022	0.16583496690106092	0.1785916447987281	0.18013466281232512	IL21_UP.V1_DN	0.1117404740424428	0.9124189912611923	0.7905860854239861	0.4353911066757266	0.6122584525554927	0.5449798517508468	0.15873947208451203
62	0.1664453004538891	0.15818409226942562	0.16378059433590195	0.15221483958684098	0.15701603176069318	0.1480566550144118	0.14791682094534647	0.14598662232014936	0.16423298729860206	0.1570942790932626	0.1526504020087959	0.15821694684419862	0.15919877883626843	0.15927963018601785	0.15991365398102994	0.15422207956192	0.15042059730611507	0.15448604697088433	0.16122809134298247	0.15059187832512727	0.15620056496178963	0.15919566311656433	0.15338560152908726	0.15176919222182197	0.15736988254385575	0.14978561838891435	0.1603398122026708	0.160611098729048	0.15631999559900892	0.1545450577952206	0.15429176353627974	0.15617185489009872	0.15100807228325308	0.16324791951589998	0.15920687745983186	0.15514213517074954	0.1581780933980841	0.15301188656635248	0.1646826201177935	0.15563558183040072	0.14873808842465222	PDGF_ERK_DN.V1_DN	0.7062295875206631	0.4902023000878605	1.2777550938929443	0.21113514321201068	0.4582741035849798	0.6500580309592091	0.157908659956473
63	0.15746311727626008	0.1540440684147831	0.15233819537080015	0.15671542192998983	0.15832256264434227	0.14806739396683338	0.1613177742657277	0.15833835065429547	0.16203860534537246	0.15181308612207003	0.15706901657583874	0.15407549021155068	0.16167978406296013	0.14335108319582307	0.1657153606412998	0.1639015543572865	0.1547508585083516	0.15389720934970735	0.15497432830838562	0.1605850002313748	0.16133578371329071	0.1527760514366381	0.16489832589665146	0.14975788636001042	0.15811267160471265	0.1597241945097219	0.15841863380108806	0.15535301113230274	0.1569957053467185	0.1479531778193481	0.1581830974320487	0.14200292090087552	0.15462629251384066	0.16085532691481383	0.16450379142604524	0.1456418673702322	0.15946668769949934	0.16325606200470777	0.15507402603905943	0.1587210553538782	0.14008643568794468	PDGF_ERK_DN.V1_UP	-1.4703471334697948	0.1608589490546286	-0.876415104048	0.387768471341954	1.0171487414178	0.3172160025638644	0.15378245094915538
64	0.21004758840203283	0.157436979545138	0.15670206239384285	0.14099036703342374	0.13997959598732987	0.13615961830110118	0.12061812860011059	0.11223504753953358	0.17736898502435794	0.15516373778136072	0.16218985693346816	0.14578829453700617	0.22422766213532253	0.17971104717132966	0.1363105659287226	0.15311941629060033	0.13173535907082715	0.1291894899645357	0.1569432599913803	0.12768970905398772	0.1002971459202231	0.1554119982205744	0.1537912952553504	0.11753873161612918	0.18866823850458608	0.17780090078101127	0.16705298772596489	0.19495716734360927	0.1394231703623175	0.16405856574136568	0.18460708979481721	0.16554312296780455	0.1499119047253415	0.1455017385393671	0.16166873174255472	0.13797573264130225	0.14947215166720865	0.12756491555712934	0.17002609143277855	0.14067075048590144	0.17301182273137286	PDGF_UP.V1_DN	2.3238263052166697	0.03363018459249069	6.053641762700003	1.2002469729409197e-06	3.4964342234264003	0.0014908527304642336	0.18382648111199767
65	0.15957602994685122	0.15744073604310269	0.156022832468299	0.15660464489746578	0.16480705320011696	0.15662836320426626	0.16118941820608015	0.16119221971196268	0.15221546484226411	0.15889739873695352	0.15441592701852297	0.16179467451445623	0.15937721266820784	0.151172370591213	0.16168570645464256	0.1531771890763023	0.15861013082832867	0.15868142653868547	0.1504664505854745	0.15841726597961522	0.15600417782914344	0.15681589804615784	0.1582997365550773	0.15681336345672703	0.1479513883268515	0.1490375813508613	0.15081519829322243	0.1601089861311925	0.1627948908081292	0.146008021914412	0.14965017884940815	0.16110712261867002	0.15625120063709347	0.15396837860240026	0.15611747776275217	0.1546041680434213	0.15142457927658567	0.15968608122590205	0.15566731105360787	0.16121351482077975	0.14342438629781767	PDGF_UP.V1_UP	-0.24511500518823623	0.8094834857441598	-2.2702033462661824	0.03054188212280824	-2.168978785052864	0.038139337866306175	0.1536982482230875
66	0.15124516765230323	0.15772093234831466	0.15293790779045546	0.15450964030277814	0.15595383393952006	0.16241266519908076	0.14573880242757728	0.1515611121241205	0.17397951983345422	0.15817494889200073	0.15821678215931678	0.1637684328348347	0.15589896261588823	0.15608740031470902	0.16671210124004063	0.16266360205512864	0.1556115414745832	0.16235725165462897	0.16765629956101682	0.15438411894688045	0.16498822905036833	0.1549445053587735	0.13927963273605384	0.17202944933550218	0.14728867404567064	0.1327702724096249	0.17546399538018675	0.1563169932726535	0.15770761433236036	0.15063586854474514	0.15038519829237282	0.15355707313233194	0.14305353169584012	0.1574493428149484	0.15085918767594572	0.1545352796516455	0.1432161352719972	0.1557656588684857	0.15483780440510914	0.15412849267571274	0.1567600961334483	TGFB_UP.V1_DN	0.15635492034525844	0.877709096899227	-2.5050495145058966	0.017904137864939256	-2.144644154321188	0.04020092585441208	0.15238301377414254
67	0.14812664624775965	0.15696047461997925	0.18121582141418902	0.13594227646866888	0.17391649409176993	0.1659675881256673	0.16385732801666397	0.16796099682007531	0.1763370885600878	0.13035854420141907	0.18088229025943467	0.21942094230021156	0.12473182052812795	0.13035580825059565	0.18013458755142722	0.1414106875316604	0.14774904780005446	0.16667390112959776	0.18490720095892776	0.13685539844361921	0.18977189192915583	0.15694388625092873	0.10601564518367677	0.16972133828217784	0.10904028369203	0.11662652543858323	0.19792286789377744	0.09782724871862816	0.10355824375245973	0.15634625128438573	0.10602795002880448	0.1513269175457255	0.11688799494677926	0.19430554885161103	0.13045024606865854	0.16792139077621368	0.207500631994752	0.1505084069165453	0.10242249449057719	0.17743133628190746	0.15563821234959757	YAP1_DN	-1.090327030552984	0.29171793238366034	-5.133647145333221	1.597247540870565e-05	-2.6624000288494014	0.012350101931465756	0.12527689745357257
68	0.17154592831838586	0.15560889085909274	0.16381584795364737	0.15435194047899728	0.15377507307001606	0.15529856706149914	0.15768590108729397	0.15424480877160981	0.16991016698334238	0.15345859301614814	0.16068444873881205	0.16933284558651687	0.16073508718632704	0.1616619440360501	0.14698845544742692	0.15234933588534227	0.1561761350209795	0.16238301808707592	0.15726867038353784	0.1562698051712192	0.14059809156783465	0.1453624340256283	0.16643110286760207	0.15845357650146127	0.14941904201647474	0.15727281875836246	0.15429116336333878	0.16218787062711348	0.152850321115262	0.14834620317830363	0.16335268805274872	0.15747520419802138	0.14627245618735854	0.14968314714927625	0.15853726504927487	0.15602068924105764	0.14494311119148326	0.15031673752837554	0.1583424402738913	0.15359114299437632	0.1496448223509059	YAP1_UP	1.5144903643662087	0.1494053136195102	2.1415737924127476	0.040467974242111175	-0.009503171174261747	0.992480596202436	0.16024978743236978
69	0.1657606070628275	0.15704213129968322	0.15321059341893906	0.14724421187527942	0.15804430003310868	0.15579131675804364	0.15667583312256742	0.15839662663105383	0.1512928495325639	0.15493746334183342	0.1541964313496917	0.15630086208698976	0.16696291858779339	0.15775448337033532	0.16019970713461076	0.15366435157694386	0.158215223426318	0.14834231620660937	0.16334012772387815	0.15294826888002724	0.16304928342906821	0.15402535867566985	0.17378094604935984	0.15495260002093358	0.14872880323929538	0.14951234472210806	0.1611422968659906	0.14845773376165203	0.14257994016369765	0.14779450567958252	0.1532316095792857	0.16911500184410916	0.14632183431154033	0.15140410966613801	0.17547558396301954	0.15090609427441204	0.16089112084890816	0.15655301654865714	0.16087677145112786	0.1485266430317381	0.14860450241134399	SIRNA_EIF4GI_DN	0.9701512013879634	0.34640942316427825	0.8050570469518392	0.4271214742566026	-0.8613010174289317	0.39590439919503495	0.1581360086614787
70	0.14107247350030538	0.1611488738565903	0.16149214307809112	0.15758084992933125	0.16472582945848893	0.16052225150947208	0.1668915573071159	0.16416500678594279	0.16059716570151436	0.15003305461536093	0.16173796343684466	0.15860068600248947	0.1443170617920723	0.14488762543080708	0.1636668395148208	0.1634684100289027	0.16000422203200637	0.15599217743711294	0.16104746939816308	0.16546368442266435	0.16637635784153396	0.16215483114651563	0.14129386848086614	0.1600947366974622	0.14468533336882278	0.14400193154855018	0.16041237671112316	0.1437328218864641	0.14989662178123445	0.14943651470034916	0.1404541908858073	0.16079160312363863	0.1480666495915613	0.16716157333749315	0.14115672988240055	0.16008781727439197	0.17129770450866644	0.1664441434879266	0.1379060214207365	0.16671753591805458	0.14152124497355567	SIRNA_EIF4GI_UP	-2.7501900925007265	0.014228506655845165	-15.510760827221112	7.176219953876224e-16	-4.359316164115088	0.00014108208294974495	0.14273575811899594
71	0.0951713446997204	0.20171625615410577	0.12043795891729736	0.15324538307631316	0.15045657266929327	0.11935129328736932	0.13515481557082734	0.15305235750817792	0.09367821801146517	0.17029513907156107	0.11566371897578008	0.09986425544930164	0.14913503363085615	0.08007872142236382	0.12930074015228482	0.16127266165571516	0.11251544251559176	0.20147941028825903	0.13702905597612405	0.11454144924011846	0.08663000994677732	0.14533031484456202	0.09029416458466423	0.1616993780241061	0.2811344145675917	0.2749059643905424	0.0746716987188663	0.19385582798755518	0.16935087901686663	0.21376120448354285	0.21163848658103826	0.11391124762925002	0.2802069979680406	0.156781461319396	0.08043651551267655	0.17681921194422565	0.10990333944755305	0.09343389509403127	0.0799775100319344	0.13912968537592735	0.18922478492888417	SINGH_KRAS_DEPENDENCY_SIGNATURE	-0.8908739377432313	0.38619754958439106	0.5124407944128992	0.612094987097171	1.9034518251648465	0.06661500100765756	0.14479300870561773
72	0.13013742574289044	0.1645305569284201	0.15647249852706507	0.15296369141119406	0.17362627250625134	0.16624998308615369	0.16836628038143414	0.17491856401197547	0.1627475780976506	0.1387268386483233	0.1618790995548048	0.15911972888740522	0.13001799913531065	0.1295189788205715	0.1661061194826534	0.1700462892692414	0.16398255388639654	0.1588755974903493	0.1653346265553113	0.17963753406802432	0.17683532784932296	0.1649946192671392	0.1320311019026169	0.16263885514596108	0.14115085015050538	0.1478561650114939	0.16730629302551248	0.1320999269680608	0.1351510959350211	0.14636025115692466	0.1304490198776785	0.1571623795184813	0.15213542040126424	0.1646951893558982	0.13618414534505283	0.17728553072167239	0.16309435549946527	0.17885247886250036	0.12871885498911728	0.15999998206478958	0.14210217140890127	STK33_DN	-3.461559820133377	0.003214157496761687	-11.650593773585852	1.1633805987579812e-12	-5.120967668228758	1.6554883088825543e-05	0.13349285888911913
73	0.12035117701670495	0.16785058716194567	0.1604858126898038	0.15150954937623842	0.17445268593476163	0.16430360490044787	0.16636608848784146	0.17061786268858134	0.16632784189759336	0.1391624875655744	0.16438201756005502	0.15428363859092822	0.13053360574827733	0.12663789050364443	0.1635718089853838	0.17017007252994001	0.16751021493100066	0.16576982935634135	0.16500831940435184	0.18232237750107544	0.1772810662146534	0.1648678868012224	0.13468690635745084	0.16467145745154455	0.13239908996935643	0.139897977186978	0.17402845905622671	0.1296209775993197	0.13318164929345347	0.1467278507989111	0.12596954510992087	0.15110493858404908	0.14745450628533885	0.17229689431978437	0.13576668386660423	0.1735856126943392	0.1682285873848182	0.1798660259814727	0.12841458261216934	0.16858391305675355	0.1420522117696903	STK33_NOMO_DN	-2.7800355537992574	0.013380889730398861	-11.184697374748712	3.1694802894525454e-12	-4.920080661647552	2.919231301269783e-05	0.13166608305734318
74	0.13474158142866008	0.15830691692876458	0.15610736008366616	0.15786660752454404	0.17206429491237	0.15836155324621337	0.16742231356384657	0.17303735734463715	0.1632791720546043	0.14274108897522217	0.16201618333523482	0.15831273256777803	0.13499432690127525	0.13546203211725674	0.1604315873088327	0.16849952723198272	0.1698064728655012	0.1570883089479538	0.16507796451999118	0.17535318777329206	0.16907827110659546	0.157098604945254	0.14367266775167403	0.1621225989864617	0.14615031328791134	0.15955842533236164	0.1608481165760469	0.13208739114665846	0.14781955644456915	0.1576463335816219	0.13841021908223877	0.1456352473607367	0.15267076958366985	0.15622867601009408	0.1405359446790403	0.16676050042986001	0.15939192007003442	0.17680238874195525	0.12864465676183992	0.16252802004722114	0.1482167098653234	STK33_SKM_DN	-3.1949109889582568	0.00563767326388715	-7.648313005090235	1.5698372459282157e-08	-3.423835768737609	0.0018065423975261647	0.13931954651517206
75	0.1677747159821246	0.15045680961432456	0.16167926250923603	0.1535919026319049	0.15332432467149598	0.151528971239832	0.16167000639194434	0.15541995138443834	0.161409060334673	0.16150955278778806	0.1583052209390215	0.15184916568521595	0.143305277944453	0.1567313434835272	0.15008667465623016	0.16130133750894726	0.15333895873626133	0.14471612497053948	0.1383716954885924	0.1609710763223797	0.16508415758359513	0.15669224230966908	0.16035224123243805	0.15101386232724617	0.15326114002096178	0.14491696050946504	0.15614129338095453	0.1559228052840826	0.1474124627898862	0.15773562245919867	0.15115398348475073	0.16633612507693726	0.15457714999005648	0.1641342767111333	0.15039426380106566	0.15202528153202605	0.15952181509309765	0.16304486189968448	0.15373690480366314	0.1680840257835802	0.16790426894564336	KRAS.DF.V1_DN	0.7883762694414339	0.44200157682061375	0.36181830792936925	0.7200239276818948	-0.5580907541150103	0.5809239001285429	0.15717968484665348
76	0.1487047117414339	0.15305115258661245	0.15937164541572973	0.15930358297899716	0.16767977107234114	0.1635177307851262	0.1625714724518921	0.16737930424993153	0.15982361295103928	0.14713172432842062	0.15492003103662175	0.16045198140585673	0.14832480373716297	0.14718352328796067	0.15820264772684067	0.15694859101765035	0.16294617432322037	0.15728282985636818	0.16950604051041335	0.16686364809412785	0.16826961705740603	0.16542823015283614	0.1536660306480329	0.16234366364897182	0.13612394000833206	0.14291276912431042	0.16199899382121716	0.14704226390141312	0.15104399921055447	0.14658204529433694	0.14066461060619498	0.15696417788122952	0.1450072870320458	0.1531482324472756	0.14455817804540477	0.16417505589593787	0.16327100799322203	0.1721297655416477	0.1468327564057227	0.16065582670645145	0.13812267399460376	TBK1.DN.48HRS_DN	-0.9432344920315384	0.3595868851660442	-8.157356837717586	4.1752623447206656e-09	-5.20305990028454	1.3128762485182918e-05	0.1463470466240958
77	0.14558518167037046	0.1575878547202272	0.15861748109752385	0.15215030565955073	0.16078011021256008	0.15794104740650267	0.16324392126663054	0.154896297011746	0.1611092807456567	0.14666449147283397	0.16748544119294076	0.15726745785831858	0.13842110471305075	0.14159414502878648	0.16387271986870178	0.15720057171192267	0.15558686420784454	0.16354605508166947	0.16172878502096708	0.16342605380041517	0.16080164187125662	0.17073578938766176	0.15990610356780097	0.15906234131264035	0.14805330040066692	0.14801097756773907	0.17472015855699286	0.1395813434910115	0.15341331647723175	0.14435365285965368	0.14647093587628063	0.16587163853244732	0.1446748294670744	0.15389612787011153	0.15466899187357663	0.16020223856977472	0.15850762672874735	0.16071936731509637	0.15292484388659427	0.16085096725007825	0.14800725588036992	TBK1.DN.48HRS_UP	-2.1517022312193883	0.047037773633736624	-6.471870171763194	3.758611564460635e-07	-3.0185406723876076	0.005144069232627559	0.14631606299710206
78	0.13212822015737272	0.15510255624350947	0.15378420048859998	0.16212006524852143	0.16558216897670358	0.1645982000970838	0.16559740272237242	0.16469486094085625	0.16094731996533596	0.1535902708851995	0.1636192020025051	0.18710314622216495	0.1479343568504494	0.13844785807102356	0.1677400155950933	0.16195936134614056	0.15969941079842032	0.15413644324115583	0.1542275755614644	0.16466040746652597	0.1730602987959739	0.1646024710490763	0.13831425445254472	0.1599792210641185	0.13433217217382198	0.1378481946615946	0.16957184995024152	0.14030078096296136	0.1508959635589912	0.14584791372718647	0.13808552472840874	0.15100719302703616	0.14902306187059222	0.17232561870583527	0.14876974642613686	0.1579473898865218	0.16991787015225668	0.16134720207792905	0.14306278897950941	0.16465547370614714	0.13419617497331332	NFE2L2.V2	-2.9125699019917874	0.010172048720228932	-8.257912694812191	3.22658919610936e-09	-3.160045782481834	0.0035890174506835533	0.13981309698919667
79	0.18081128269203373	0.1523219043716068	0.15933378002996756	0.15463047223390772	0.1490969835673361	0.1369375504998092	0.15268137850058017	0.1507421731130805	0.14170920278993712	0.1636225081695369	0.15393189376095318	0.1502778300938795	0.17895573770366932	0.1786827402322396	0.1461937373850389	0.14449345749178394	0.1496256076705816	0.14834519313799763	0.14701459454622565	0.14790566492661786	0.15183128581198063	0.14872409786957203	0.16928466345429677	0.14847049336451984	0.15837675088029493	0.16437001845690294	0.14061574629001267	0.17415475225584437	0.1680798838694594	0.1614257422195286	0.16945740097432724	0.16257062212581014	0.15387679572396373	0.13053044219552956	0.1773005857932432	0.15042756109481578	0.13638728396135333	0.14855558142218492	0.17455599267031285	0.14456806944269585	0.1619301865625756	CORDENONSI_YAP_CONSERVED_SIGNATURE	2.9925161343519897	0.008612892412123532	8.86942915761207	6.922160965084831e-10	2.6267225575780047	0.013447123036530544	0.17213983319609202
80	0.15918783362092054	0.1447381411833637	0.1595830903506856	0.14625501368658683	0.16019850141195296	0.1730914126330048	0.17183265248218388	0.1654508191230874	0.17278633180325995	0.12427743204122886	0.15531362699971707	0.16203147992004735	0.1410762478836634	0.12759006510512128	0.17200221008560607	0.16806269203137658	0.16610013388967854	0.15400667036248203	0.1685160178269509	0.17001318029710194	0.17123262981107448	0.17004686207841754	0.13975381466531916	0.15016495973792054	0.14289236152674759	0.13047299602404241	0.15955698373830296	0.15047202998362733	0.15491872981963542	0.13018865526343468	0.1377004857272575	0.16976488465878817	0.15213124154395374	0.16505004822820585	0.13438378269552373	0.16369898677286068	0.17254841304246094	0.1678826758490181	0.13887170955524664	0.17272916708165173	0.13827971970186403	JAK2_DN.V1_DN	-1.2872430813153544	0.21632005280561997	-6.908864756666694	1.1357211384458061e-07	-3.357478833290328	0.0021508010933676725	0.1403467290562727
81	0.10653110961212289	0.12888965726679422	0.15649492716786179	0.14732569098189613	0.15016093159373795	0.1460157819539045	0.18862562078269304	0.16086889440387064	0.13077498496816037	0.16002610318320393	0.15506772624889661	0.16385343300075073	0.13912283266271483	0.15361416028356215	0.16929560110925046	0.16340713994610284	0.16954959379094142	0.15151562138332147	0.11836683939694148	0.17986000456470413	0.1880989708947334	0.1463162176846252	0.1370811600021097	0.14868708005892944	0.17221470709824346	0.15953115259000614	0.12872944206099926	0.13177866554649068	0.14739878426133018	0.16290541111842188	0.19014054376660192	0.16418621078927692	0.19815237458648205	0.11886911868045731	0.1438914022092643	0.15792428683527887	0.17846671537628792	0.17856797916741277	0.15937301215970773	0.16953217847448207	0.12452259428712793	JAK2_DN.V1_UP	-1.4759470153585352	0.1593668139601411	-1.3609044869589897	0.18368036910164073	0.5515055656567668	0.5853720059893059	0.1450077210487622
82	0.14429350827359413	0.152921044724022	0.16180948143676793	0.14821934282012092	0.15657359380258642	0.14591018140084122	0.15573452773982424	0.16207892687466507	0.15483525312729562	0.15696930297850936	0.15066575429567017	0.15353638504305517	0.15068532585024236	0.150493738498388	0.15164465210856315	0.15750663503691853	0.14923481164397664	0.15754171947212106	0.15200851121736358	0.15564876757099122	0.16818679196624645	0.15643382311481233	0.15772332453077206	0.14746356826071907	0.16449617478329426	0.15443682602085726	0.16988370327094066	0.15007409729512178	0.16826856098681445	0.15630476636973356	0.14430718051571387	0.17341295377836433	0.15071362426311474	0.15274694405572387	0.14559171931657355	0.14966885513466235	0.17780722404040186	0.15929399586136636	0.14650178236516959	0.16880914909109476	0.16412732800245913	PGF_UP.V1_DN	-1.6283835967884448	0.12297165114406287	-1.795417103037209	0.08266768738443221	0.4280987656703311	0.6716370459703095	0.1516123390779105
83	0.1723076892650914	0.1558718763370178	0.16071718799989562	0.15323818795816854	0.1487853930372313	0.15387505414748462	0.1431327364584436	0.14363776914267004	0.15530113559028097	0.16472318422752322	0.1460433006624408	0.1533162339984855	0.17080181787275242	0.17543343089115934	0.14357652168995838	0.14662330174092283	0.14912309356822867	0.15391998945911373	0.14992586102520677	0.1461651748231407	0.13792726200338098	0.14366875490157008	0.1674802045737911	0.15136251108359966	0.16528321053501088	0.16352979984645052	0.14681109608548154	0.1704236743881274	0.16652994656681458	0.16398967259388156	0.16960166635691556	0.1530849752837316	0.1562026534306383	0.1500872249889385	0.16752607548614212	0.1496018037924742	0.14016698474295655	0.14497449403215965	0.1704121108675874	0.15104430262895832	0.17277220109969654	E2F1_UP.V1_DN	3.494712428899956	0.0029968291530592744	11.492849713134483	1.6286391375024176e-12	3.5095038653277646	0.0014399948557604827	0.17035805198988918
84	0.16407497246787958	0.1631590307075352	0.1491542809450514	0.16715871452505773	0.1443808792816749	0.14909870529103778	0.13449072309054907	0.13560290783147647	0.1501875326386851	0.17999766466705464	0.15392397047183523	0.14516664716649702	0.15584606967057885	0.16019348192696156	0.15298371938616442	0.1558728574347294	0.14861930104810317	0.1649312359255789	0.14804606766655934	0.1382088193467381	0.13199888935801374	0.14397637815050413	0.16964039284505586	0.1579013699257929	0.1860903811100114	0.17667463071335912	0.1395179976463727	0.1670651618336818	0.17838051486184955	0.16940043592153012	0.17155371713465792	0.14696747111078906	0.18261095482423048	0.14454999500526416	0.16957160725032144	0.13974597797596755	0.12816088413616986	0.13214280622330096	0.16210041984364865	0.1405811997343891	0.1730762118628578	EGFR_UP.V1_UP	-0.2097855159961438	0.8364830552208019	5.36408884528292	8.332023963087388e-06	3.981456646891076	0.0004017999763500995	0.1658834292785391
85	0.13593059501495094	0.16652985961947103	0.16616326574193652	0.1580466891474069	0.15329061446291947	0.16582687792907977	0.15398424244044384	0.1571239479129127	0.15851310642462546	0.16130290355250992	0.16503756641508321	0.17347809839745224	0.13652198599923016	0.14568814978883637	0.15275475492378074	0.1667370515377186	0.1585077909228337	0.16038993238843374	0.1636647834819615	0.15814949604876177	0.1514674601669637	0.15941895246931984	0.13220541449111703	0.16455719956594853	0.15347675482381562	0.14661998942209142	0.16632366831196246	0.13955865483449487	0.16145161173033082	0.15813992658049125	0.14691996507314248	0.15184578746271754	0.15646231821847778	0.1616054092625096	0.13619113250129375	0.15110201831645964	0.15923985314864766	0.16266181843190475	0.14128500943346678	0.17012013770919154	0.1617525417082223	ERBB2_UP.V1_UP	-2.4806811688505346	0.024611534105528656	-5.527280362213296	5.25827127985972e-06	-1.863388992636436	0.07222319041451562	0.1442224714359947
86	0.15910942853280163	0.1575919403579973	0.14585772317758564	0.1494644195441363	0.15248084327970887	0.15801341686269352	0.14950322197135496	0.14315597002828523	0.14215305683263416	0.17010409571684615	0.14385988323074644	0.15782449113388522	0.1697161412280635	0.16350460649003176	0.15172240424035802	0.1428071423625199	0.1531530032510408	0.15174325606141167	0.15618027580300997	0.1600722813704552	0.16063447915921536	0.14365729886159603	0.15489711903986794	0.15691687929225556	0.1529013563380442	0.16433868647018804	0.13652571738202987	0.16576449975943375	0.15500782593656307	0.1768298159307804	0.15578687256031482	0.15502556035148754	0.14671509716154515	0.1591163203722893	0.1602219918965242	0.15334187366933996	0.1689214597047804	0.16142243966664455	0.16348660044831828	0.15305609191883715	0.17042159734747048	CYCLIN_D1_KE_.V1_DN	1.9656878548724737	0.0669363871378327	4.4537807580636555	0.0001083475240131416	1.119893729627426	0.27164511474653663	0.16439074237078696
87	0.16802178973151963	0.15383037250156847	0.14761631896916574	0.13921253957697913	0.15429495381518823	0.15365593963199523	0.16385948644442755	0.16114906705259446	0.1522261989233771	0.15216126745359282	0.14880127431058338	0.15749040384992902	0.16387216568071705	0.15978433394461222	0.15226956919162266	0.1492329520767065	0.15181198172556262	0.14622821285773546	0.15487183582702183	0.15270650677950812	0.15374196027082812	0.15380525027906233	0.16182742905454187	0.14901655732442834	0.1556413227295134	0.16503315495862333	0.14822489632705457	0.16433028456625834	0.15292824211650863	0.16116637400451647	0.15954778251870358	0.14764497442696356	0.14668660732264072	0.15990454640392146	0.1655904034247214	0.15427298544652338	0.1645244125883414	0.17234910970896347	0.15885245270569845	0.15875167488426303	0.15999354554880946	CYCLIN_D1_UP.V1_DN	2.2821405205446283	0.036503521570043954	3.4815989750490512	0.0015506867733988295	0.817676526898554	0.41998895321762897	0.16193290641726413
88	0.14027367109674008	0.16565177532494021	0.14856536951997382	0.16392466634620523	0.16529326667830427	0.16411838150644836	0.17588335045178202	0.16715700544430273	0.16333551329031354	0.1630863500018312	0.1749027254920129	0.1433774644260737	0.14456227620456022	0.1466802010551595	0.15557092539935902	0.16444684468762755	0.16123162793833504	0.1686526514841495	0.16669018110999387	0.16025694103131113	0.1606816349888267	0.16481416753518272	0.1315858617599054	0.1637577013359348	0.13277344989832446	0.1382834275061788	0.15828372395452925	0.1327195382341057	0.15157940509236956	0.1711363799035815	0.144889318472175	0.16254888052452418	0.14468209414218478	0.1643759340795204	0.1504902474696891	0.16548954863506676	0.15862429280884424	0.16597565382148285	0.1287132169009648	0.1483167695155589	0.13908363807792834	AKT_UP_MTOR_DN.V1_DN	-1.7831463566617136	0.0935418975459033	-5.609709339126068	4.1686995842013615e-06	-2.4402772561024606	0.020797516397268567	0.1421826779672356
89	0.15503430711961902	0.16519334296318636	0.14901251834869528	0.15261225143887897	0.1606531834514351	0.17427603189814217	0.1624749891561948	0.16213658331364975	0.1647685941519141	0.15323191732086539	0.16545353650743758	0.1514857370080539	0.15402784027697464	0.17673959593751384	0.12872611294585612	0.15665734546105106	0.16277034671577215	0.16786005525312162	0.16096175649565386	0.1444919134335511	0.1387587360434897	0.149735388904583	0.13773206651902775	0.1544927737822211	0.14370594433223025	0.14733828254442835	0.14167484232611358	0.14507533718492213	0.14765570235134193	0.1961507043625353	0.15361167808775766	0.1476713497820182	0.14412369486055643	0.1689860395145084	0.169961929758432	0.16159239391584204	0.14709371316843387	0.15795566482800552	0.14008350946923148	0.14443514897622892	0.17538248673135703	AKT_UP.V1_DN	0.7650710055751293	0.45536682191504696	0.8027696973785399	0.42842217962794066	-0.30334065386080244	0.763723997666747	0.15931528063210434
90	0.16223607815356517	0.15986745352654166	0.1395687182855312	0.14144112940171666	0.14613411536988047	0.15630751937453996	0.14543352939759732	0.14847680785844916	0.1633991652841713	0.1566720560946116	0.15690385015057065	0.15432010090312104	0.17037961837825355	0.1820991704444528	0.1227880652959024	0.15056056082212704	0.16692696614783215	0.163132124475348	0.1604817261393959	0.13625547362923038	0.12804149208856563	0.14240158746959966	0.16064709047808773	0.14072130674653263	0.1707179445084185	0.17145298727953193	0.1359667296439918	0.1575311288628798	0.15109025326469142	0.19736373959947298	0.16518544682839778	0.13921215024184286	0.1452631212896836	0.16557592037781296	0.1708660146826187	0.14642216823196075	0.14775537906230177	0.14838217937957174	0.1627604899749905	0.15474023836703965	0.18770635961942245	MTOR_UP.V1_DN	2.152040286310509	0.04700716639794832	5.026136949734499	2.1639255367529688e-05	2.673227482740353	0.012034008371040633	0.17176768025994696
91	0.1634582942684909	0.14446076091313845	0.15579408554238686	0.156024664133908	0.16320651898991162	0.1552884924569608	0.15733088172042628	0.16082968694546768	0.14928428769208013	0.1512311234715733	0.15487898231791447	0.1477398947650018	0.16619021684381066	0.16328630539039868	0.15955504519558064	0.15327862509796708	0.1550398748304223	0.15244947228923672	0.1464124833303608	0.16135960397182245	0.1669574490680709	0.16720050696344171	0.16358835278548137	0.1580038215438003	0.14395865632158059	0.15420971087010593	0.16167211269827603	0.15574716182053613	0.149942856436096	0.14211073267264346	0.16393135668831163	0.15979374499360952	0.15730262561559427	0.14659889914528784	0.16393509299991138	0.16383617348690419	0.1614676628621355	0.1575409297141476	0.15955733278803477	0.1450804099869894	0.13629825514306326	VEGF_A_UP.V1_DN	0.7519444860285114	0.46300337736450425	0.25657232450794454	0.7992603429024598	-0.8849377020195187	0.3832282855230989	0.15712977871119677
92	0.16988174989556312	0.16528443284296226	0.14818265093038052	0.15368489503426008	0.14523665391360274	0.1623482899623023	0.1394565347808611	0.14634545025555534	0.15697775309996181	0.16785749541407172	0.15393102491175875	0.15696321538163469	0.16733814724573867	0.16591048861724522	0.1305568915205936	0.15957324907328616	0.15838770706291827	0.15898534810432083	0.1592191929033158	0.14389118622298894	0.13457048392958698	0.13241289611904092	0.14665157089534053	0.1510622275442842	0.176415115198247	0.15886857985188516	0.1356522377014577	0.1661325571252764	0.1574658180586934	0.18819875073610443	0.16664923166197884	0.14130403970763866	0.14588165061851818	0.15431701189154595	0.14760700722888737	0.14419083555876958	0.147145938172035	0.14247346096580524	0.1569209002089546	0.16249808915134625	0.2082859502344569	ATF2_S_UP.V1_DN	2.0091086088631718	0.06170655933162752	4.28313294300745	0.00017445366315393563	1.9420784878241169	0.06156857422696288	0.17066326073562876
93	0.1768957898772591	0.16273440473422807	0.1589262762572852	0.16284154305607196	0.14276568194290992	0.15672683329285372	0.1502709305259216	0.14153491760309173	0.16189400562109688	0.15967898571048605	0.1676789730677784	0.16624429420910256	0.16661517371729018	0.16543309541627607	0.13201362186370724	0.15930883897329035	0.1614781153518223	0.1552863298713787	0.15866936928508368	0.13775400472838065	0.13085348122163656	0.14019103989168052	0.14442757095256556	0.14948886517195167	0.17270752495742278	0.1650334015849629	0.15041798983443727	0.16203535229772062	0.1523787721970208	0.17788578595151602	0.1572009354001072	0.14425549366263044	0.1513125103948735	0.14550528444909297	0.15993659612595898	0.14378884439414	0.14651952748737226	0.1467473232471549	0.16391871558434884	0.14845338561362673	0.1860374076182053	ATF2_UP.V1_DN	1.4130717746456367	0.17679301808763329	4.01922479091316	0.00036218460904546807	2.607644926295438	0.01407019272832745	0.16671664742392098
94	0.1546870753730133	0.1661115900097844	0.15893938804402444	0.16201502869314482	0.14112862152874678	0.14974405113680211	0.14658082469815228	0.14802080975707702	0.14762947261385895	0.171360133686375	0.14997545228924017	0.15721940258963243	0.1704796826859255	0.17180571604949915	0.1493412373814785	0.1572100589210947	0.15260691571179025	0.1563754761288822	0.1582118579639079	0.14586516012017312	0.1478028930026418	0.14737321310504078	0.174358245086314	0.15218577765085875	0.15100628349777223	0.15811128311926548	0.15229208046812914	0.16091581838408955	0.16784054667708365	0.1677232618802505	0.1608742933482078	0.13786043912103998	0.14438162086482392	0.14626810612536795	0.17087141127450803	0.15340943262456969	0.14266382486488366	0.1387560275634592	0.17130400373583407	0.1587209780309108	0.16998911358257449	P53_DN.V1_DN	2.486393440808283	0.024330783314753527	5.53879146910547	5.09042848865413e-06	1.3349313344175509	0.1919415670534441	0.166904134458412
95	0.16770954919976522	0.14798020285358146	0.1352769016440327	0.14105781175090992	0.12485017601193009	0.13744441718072634	0.12556817105334014	0.11642458082295419	0.14913794185208779	0.1529445380643744	0.1476907024556266	0.1633891032692771	0.15693927553764633	0.15164811718791388	0.11056609238816123	0.1560662992557566	0.14204971896267063	0.15127389117691992	0.1362919533118833	0.1199460168926333	0.1196628578041325	0.12174131116813591	0.17731928053478035	0.14841487736170966	0.22892512811883117	0.21188786911446555	0.13856368311345943	0.17510195616893517	0.15632798959721428	0.20683701828675613	0.19380834930752502	0.12970511649960426	0.18236685745148948	0.16482386937516666	0.18513046902553165	0.13383358426325853	0.13912895054424887	0.13130734343640277	0.1664338013701765	0.14298518428503346	0.21182771484068114	SNF5_DN.V1_DN	0.47509294915413386	0.64114126809265	6.444809339266823	4.050116845844817e-07	4.4839957944957245	9.955882641753336e-05	0.17862500693713107
96	0.1687160059645224	0.1494385887564541	0.15134770703896389	0.15164171090491127	0.15865142143106142	0.149280270598364	0.15445212303337094	0.15301352610699762	0.15533231608462897	0.1637876130646067	0.15493313961789562	0.14494426694996174	0.1663666542717606	0.18226093817580818	0.16461220572703472	0.1447815335840121	0.15151707846099796	0.15248469979904705	0.15796981917632738	0.15301147600900564	0.15264018424456438	0.15820436048583897	0.16905305236407944	0.1513649034386425	0.14144135313895764	0.15418940892585892	0.15469320056661828	0.16458140189411308	0.15607628383585745	0.16719090213811585	0.155031156413087	0.1591489664951754	0.13747744240537352	0.13836258305934712	0.17582542720826463	0.16241602343255485	0.1567103166297628	0.14536174762595555	0.16407994356858308	0.13868722688473947	0.16001829540099213	SNF5_DN.V1_UP	2.513834290025084	0.02302394586139655	5.277718668256319	1.0632895683061073e-05	0.93764861362848	0.3559129249264992	0.16636648335456242
97	0.1327842396452816	0.1657309113512154	0.16390562541473466	0.16361605870598017	0.1580623106304746	0.169384084432521	0.1630058572730089	0.16289002493714902	0.1716485925755484	0.15604351795541394	0.16509348637317003	0.1745569655964925	0.12968179639320582	0.14900146500417896	0.1551008455378166	0.16633931634933596	0.16238693465857	0.16617843081441427	0.16831307493877817	0.16025145788774856	0.1561347143183712	0.15594862432753184	0.13521735112002606	0.15781125311155061	0.1477279035241894	0.1442526210329052	0.16671026068951716	0.13286625653615047	0.15194223664167514	0.16194895090099132	0.14087041221661267	0.14669415145919898	0.15083721257863775	0.15697610383375485	0.13828738338306235	0.15627143551694087	0.16689923870219436	0.16283038244990192	0.1366374884420803	0.16399179273776845	0.15066125975971836	LTE2_UP.V1_UP	-2.657627654336797	0.01719939607932905	-7.038941763478889	7.983034680745622e-08	-2.35305508587952	0.0253704083554872	0.14107435777980507
98	0.15350053380990353	0.16167600129602017	0.15491186879604882	0.15903749588801197	0.14985526672610489	0.15419370313257674	0.14011779916309403	0.1483945399384158	0.13706788465807446	0.1681335093241421	0.15064201591520252	0.16167691648109941	0.15405440652360625	0.16582369982810066	0.14162532506029216	0.15162666357039514	0.15751126610077287	0.1531316277294025	0.14797826994806032	0.14948476966426766	0.1373866127662359	0.15279063924035818	0.16024113311062646	0.15434049904659927	0.1836403107157173	0.1773630997464006	0.14368084341849405	0.16425375087845773	0.17467351411302195	0.16479020258496802	0.1614499938679715	0.14181556007988197	0.1719768943467681	0.15432252218065118	0.15472064822246803	0.14159929871631224	0.14466043331700928	0.15170155534671062	0.16516125894146708	0.15718429900242836	0.1696426288155874	MEK_UP.V1_UP	-0.07722303740326138	0.9394035601614468	4.407185898251576	0.00012342780356175995	2.931243927823953	0.006402582351002241	0.16210195648452097
99	0.15605862249247504	0.16501567944292228	0.15128751768902654	0.16308863433484122	0.15184528696741792	0.16432821755473273	0.14677940020399416	0.15340949340477167	0.16419950464682223	0.1615878364834969	0.16154382116724297	0.15860431401055342	0.14850029711649732	0.1601487308719697	0.14943310762720657	0.16035389613414075	0.15345700350925826	0.1659387308468656	0.168409467624407	0.15191443470035343	0.14298034469147144	0.15210115110881597	0.15903262127901646	0.15669695267693587	0.15775764695186964	0.15604576576408075	0.1590051579329191	0.15245686880310483	0.17105002416740453	0.1579406816771903	0.15200333322802995	0.14662994577704105	0.15695353795306194	0.15105807037784802	0.15338190931578688	0.1524070819948737	0.14730328446819485	0.1527737758896784	0.15689237374794684	0.15304907596056896	0.15465622651469144	RAF_UP.V1_UP	-1.3810608494022159	0.18624621199281408	0.023705772003594104	0.9812442824901638	1.365049168801689	0.1823880557809981	0.1552988617478802
100	0.14714131351343854	0.16016095760905738	0.15811477538644148	0.15743187878306264	0.16351257630691146	0.17227048335024625	0.16658431065331844	0.16778052772422689	0.16189229036602582	0.14683627918278813	0.1658156275270783	0.16641029261085652	0.14856220789676675	0.13971170349591802	0.16553933486347683	0.16988941927392506	0.16085710330387817	0.15763149174520713	0.16146956291934436	0.16379279603128194	0.17035824716989606	0.1678983864643785	0.14554834736116765	0.15685332245686356	0.1304627603343977	0.136464561516429	0.16915370810534205	0.14380200760932063	0.14479818124519564	0.1383051474542094	0.13565981668530194	0.15319402771385737	0.14227887104292058	0.16546560559529064	0.14462201108390016	0.158215133898043	0.1677922998071412	0.1670748607969966	0.1444518830047557	0.16588780292270247	0.1350497396318469	MTOR_UP.N4.V1_UP	-1.4840119186196197	0.15723802673469608	-10.838425034957455	6.791164139824396e-12	-4.623155466035609	6.737713815837641e-05	0.14202579629474726
101	0.1748457146974391	0.1475931332246506	0.15315196483820873	0.15262761043167855	0.1532215140117232	0.15096801582599234	0.1549133688779202	0.14329390539975234	0.13427021355926688	0.1674252073970717	0.14873472544072938	0.14278959395262206	0.1561369867361414	0.17302788806026104	0.1466070787091827	0.14168072121985714	0.15156904599449392	0.1620409620762027	0.15961808695801233	0.14818660999089758	0.1452398239906669	0.1451950429068487	0.16457061239431323	0.1585357485880609	0.1626601548329875	0.1620893915730867	0.1413981169422702	0.17146548610933868	0.16676903300069934	0.16301640656433022	0.1664022511328725	0.16341854827734578	0.1669346583617504	0.1521050701562722	0.16568790320885748	0.1458607285466501	0.1463013201557085	0.14736842343183193	0.16669335898853682	0.1489630663252444	0.17562229296653017	ESC_J1_UP_EARLY.V1_DN	2.2488170405507764	0.03896345453019086	7.107996212199997	6.625357252833925e-08	2.3621489620130185	0.024854143476641912	0.16797566640552924
102	0.1567275552373029	0.14457630221771717	0.14517205247295734	0.15392020971718645	0.15972956540968342	0.1493011019577321	0.17115910534772705	0.15815284089789816	0.14361670269905857	0.15257253055998451	0.15514106387211388	0.14891485188472986	0.14645307958559514	0.1670166957250541	0.15931967724202775	0.15294576725711825	0.1549549061809118	0.16049807031636662	0.14983262609920345	0.15437422084131022	0.1527098126330564	0.15130937738110717	0.17110726770678322	0.16312249021230898	0.13587406856519563	0.15615799322328472	0.1606996019260568	0.15830876418968173	0.15411159006856223	0.1593291178740247	0.15193878377869693	0.1663407734551516	0.15799329235124573	0.16793319160388528	0.16798042766694302	0.17315782374420838	0.15090511985466065	0.15966406704580263	0.16276524462509684	0.14898304119800754	0.13890199455152533	ESC_J1_UP_LATE.V1_DN	0.9442565829761589	0.3590802764181657	0.03989742337420501	0.9684392427320841	-1.2724740389304658	0.21297911210741813	0.15694983369708454
103	0.1920037498679714	0.15737360980231516	0.1427297897682486	0.14770090710590586	0.12962827656352935	0.12415300293421977	0.1281627131351169	0.12658487458846973	0.12599274505933453	0.17082720461699066	0.1490429837146922	0.1429599329467616	0.20103704501528852	0.19089613407906791	0.1301321430537626	0.13762614213221724	0.145661126696075	0.14963724241895693	0.13654472665783193	0.12876920207978937	0.12043829961942071	0.12869845088839169	0.18990695788554302	0.1432973380991763	0.1881712455829039	0.18153889596805983	0.11062062118119427	0.18605718367682977	0.16872905677745592	0.1807292558622221	0.1937364654020047	0.1529408709741896	0.17314012674980747	0.14431538150096404	0.18291332219065157	0.13410113514603444	0.12261114110264996	0.1297566346802669	0.1906732050870118	0.13960281584181314	0.19322365438552108	ESC_V6.5_UP_EARLY.V1_DN	3.4006029297400118	0.0036555127009218055	13.844990407634306	1.44559115222339e-14	4.231257737752316	0.00020152146127575788	0.19091818347349557
104	0.16692089189607975	0.1574673391767541	0.1477809026045217	0.16347911912236382	0.15018334177552453	0.14318232348235396	0.16243744171158891	0.1557298661024986	0.12154668420813611	0.16352831260366005	0.1458267567360026	0.16183954884831286	0.17915132835505523	0.16356132089983438	0.16784277543644027	0.15351906272626664	0.14860450844688433	0.14743923620999433	0.13310301938808689	0.15791616091039062	0.16080150089875794	0.14626187935565846	0.16130773949110783	0.15561684384108448	0.15446522627109655	0.1636784050215011	0.13309198684839046	0.17192133946881347	0.16532192344993596	0.15207001194516687	0.16523261347989715	0.14771108017199333	0.15856688661947646	0.16080769744682194	0.16732961260391477	0.15590849665767068	0.1528008641747008	0.15777861553876005	0.16407238107668462	0.15369929338411914	0.14822046941405784	ESC_V6.5_UP_LATE.V1_DN	1.5516945337968162	0.14028894610987766	2.942127918029033	0.006231111162185321	0.39411722964887025	0.696282123914516	0.16360645511407748
105	0.20015146330783704	0.1597908579621919	0.1507396008329166	0.13852914860483767	0.12627536795087094	0.13144823294213334	0.11413339919541136	0.11420229269643319	0.136854064647369	0.17766012751060353	0.1418128300966633	0.12838733833346747	0.19252582060476	0.2019972729426368	0.12094698382436828	0.12480601968767743	0.13419649741587483	0.15566018308126364	0.12806897516526877	0.11924231615771513	0.11145647044995202	0.12181931785614926	0.197146597148268	0.13618711922880122	0.17760454992548277	0.19441351821212832	0.12437830045425842	0.21166675888437947	0.1671105311532008	0.19000915551221143	0.20814162850584508	0.13594151481110373	0.16027193539435464	0.11976155194576979	0.18912634489216945	0.13194394504080623	0.1090618820960574	0.11317623710375443	0.2163852524026631	0.12368951379994976	0.2126667331930338	RPS14_DN.V1_UP	4.295378846972386	0.0005559900090482486	15.595985331401277	6.196359684835392e-16	4.575037065216118	7.712712345821897e-05	0.20341007583351498
106	0.17084740590812245	0.1574936369591027	0.15765864808920527	0.15061861100343818	0.15147246006481463	0.15908902514736348	0.14521142933405393	0.150125934350925	0.1522115115411031	0.15491646393962732	0.15573903083843557	0.14910300622046926	0.17321761546859993	0.17758663235110644	0.15227513731347575	0.15175460256948822	0.15589787877201985	0.1508803636646885	0.1502597609650913	0.14823347283705618	0.14064041351605344	0.15009570313440374	0.1703158732863499	0.15376737835797408	0.1565078068598028	0.16419545787783532	0.14867518566175994	0.17180553826246606	0.1549087490836357	0.16194314932051473	0.16924562949141433	0.14225369748479383	0.1519464265659981	0.14724764425333958	0.17228756297008072	0.14692840520685674	0.14380503892610205	0.14206779698917552	0.17400024177130835	0.13998058727568105	0.17216650147434762	HOXA9_DN.V1_UP	4.946258586412556	0.00014587360496989704	10.941395569210762	5.405740240760396e-12	2.756813203689812	0.00983583449340336	0.1712365097038033
107	0.1875731440295405	0.15318314551351442	0.15770905064040328	0.14891983758055186	0.13679002318502737	0.14877222207628035	0.1314831100055434	0.13288161986395994	0.14102187027747748	0.16143147425145538	0.13841148511899068	0.14346220691949688	0.18473795767552995	0.1804325835254287	0.14002931682668138	0.1434434583070908	0.15210228348161484	0.15388001491940217	0.1420752339593736	0.1405183493003813	0.1327209634985615	0.13665962069108162	0.17706867978646756	0.1441258400254568	0.18226564639259585	0.1760107288046631	0.13916559628135589	0.19057051524937577	0.16113144785231928	0.17306096521331316	0.18766985218652732	0.14076836034979157	0.1603717433741653	0.14436146292233998	0.17916165369401332	0.1387885656204729	0.13270778479629966	0.134744180993363	0.18642314578221533	0.1387768487343782	0.17961547554027382	STK33_NOMO_UP	3.723036535515684	0.0018501405766237007	15.062838370027675	1.5688560895662045e-15	3.7722238035932034	0.0007111936872884979	0.1830169243320747
108	0.18765416195646928	0.1517035502729697	0.15549093996352073	0.15323547471495985	0.14132917846339665	0.15663595980086295	0.13445623736874093	0.13561151605104316	0.15578497023819435	0.17076837025410363	0.1533116320072902	0.14353463882868123	0.1735442132781718	0.18390706861355063	0.13941376876425876	0.14376982758320828	0.15229286329639213	0.1590123529404928	0.15523173472438223	0.14221268779074586	0.13295759130518714	0.1380069995482795	0.17770848029245268	0.14354098695294928	0.1604550120025522	0.16030331268310624	0.14907096009638865	0.18232807212015406	0.16621995708483572	0.1647482516771695	0.17184713709729843	0.1459296531402598	0.145812399753715	0.14589471167648407	0.17113642323440859	0.1428414336760452	0.1345297443780281	0.14369053859466446	0.1855741738567758	0.1422892563335737	0.17796575824176036	STK33_SKM_UP	4.440458184225053	0.00041123468590949626	11.333077753882904	2.2968232623531647e-12	3.4705575032366225	0.0015967197320111775	0.1783641463482003
109	0.1881251672778852	0.15113381970838705	0.15437446243779632	0.15205615345956278	0.1384155195337868	0.15172434078072847	0.13480890898694056	0.13912178057916313	0.14674733221617142	0.16815935901366116	0.14973911029081327	0.14603805851990978	0.18137390203038356	0.17759416958651694	0.14594960363196505	0.14370237442179448	0.1529210840186259	0.15609812763984104	0.15252973336794562	0.1435329597370744	0.13375658419407147	0.13854233913027642	0.1734839038142988	0.14488023964040633	0.16639148591424807	0.16250987041090184	0.14741249508668874	0.18996250097800618	0.16346610960345434	0.16421193846641885	0.17761298017537402	0.14542468904305658	0.15279922172763663	0.14370835299777096	0.1668044774084291	0.1428838160254229	0.13398488871418904	0.14121068163812808	0.18705996191316204	0.14354656086534545	0.17704870200856243	STK33_UP	4.832682593805601	0.0001836818823191791	12.874067263253233	9.441332946514768e-14	3.600027645558394	0.001131094767668806	0.17960813625006755
110	0.1817937267840046	0.14753747384303215	0.1401408092742168	0.16291983578935684	0.14905579234382638	0.13997825462601668	0.13934756163537645	0.14391428899268258	0.14350519493999658	0.16160389587052615	0.1513087799749181	0.15601072678855762	0.18733471384215783	0.157754632678153	0.14698843656997165	0.1414792302791246	0.1554827296982831	0.15377148014714592	0.14797708107240334	0.1410495528670099	0.13997756477554688	0.14000958958895796	0.17456356466183504	0.15071266221125545	0.1675470829760764	0.1669420978303339	0.15045789257393274	0.18670605914839658	0.1607056728188035	0.15570972788920828	0.18537772352140078	0.14097797067915954	0.1624663541895107	0.13317088853473608	0.1788778419308385	0.14867954339302783	0.13314640993246432	0.14557298924067483	0.180564268515684	0.14455162239265032	0.17640338655547413	KRAS.DF.V1_UP	2.932459579836037	0.009760201661342479	9.037244998791042	4.5761945742923783e-10	3.4157914384272443	0.0018452571320182044	0.17624531151070158
111	0.1521629963560046	0.15373623898969652	0.15766102553477726	0.1595678061279071	0.1567565667040073	0.15762133716810722	0.15860813243047883	0.16034079164595552	0.16364095043359367	0.15256104669650708	0.15180866830078193	0.15857566463634382	0.15576064805017442	0.15142028622690037	0.16310398711679625	0.15715810559249124	0.155313093090905	0.15443426250321074	0.16134868396620342	0.1581089777330674	0.1571563448574036	0.1638556853137648	0.15606545897642796	0.15805711193251432	0.15544299823722704	0.15097301428018486	0.15904436915059011	0.15436823001776848	0.15436081148098157	0.1466349972916891	0.15139071330459158	0.16351945276297783	0.1547323904005776	0.15478774890019492	0.1529543979174527	0.15747242111515516	0.15807580564965396	0.15882148953272154	0.1532657483113669	0.15500560008918587	0.14523791705484645	TBK1.DF_DN	-1.7402693317618056	0.10100608830077543	-5.327740198016092	9.23235620783512e-06	-2.696166047503693	0.011389067386371464	0.15181188839886334
112	0.1629086387168753	0.15807856048624558	0.1611803035474752	0.15772921757007016	0.15255311075118663	0.1614373756028712	0.1491532338982636	0.15255088372671755	0.15328035463006343	0.15862423968056666	0.14974379922044073	0.16180388520301942	0.16992497262546596	0.16605338228352787	0.15063275871282897	0.15282337628972417	0.15468579400476087	0.1529423924471302	0.15728139479390096	0.1544527200533901	0.14649011710811588	0.15098220745507057	0.16514485686624122	0.15284775137548964	0.16094067611925172	0.15945913934013248	0.15522123505220956	0.167086895367705	0.15775759782470974	0.15123623608954462	0.1661570945010195	0.15378186928851834	0.15838134379968827	0.13999961723615087	0.15704931540483202	0.15105835848400193	0.1417906070701925	0.14676446893483758	0.16746965999818722	0.15169573223040222	0.15804416446763522	TBK1.DF_UP	3.0618044217508604	0.007452506482642258	5.041264914750202	2.0734287746610388e-05	0.9056624857888945	0.372331148257205	0.16378065565735575
113	0.19647938050674296	0.14613282556965718	0.1404573427975556	0.1565482160688351	0.12697402420740725	0.1311062341414345	0.12595426125165243	0.13224357318307914	0.12035317807934195	0.16927325848055416	0.14523273314150753	0.14569181706840215	0.18145038678523032	0.19870595896145524	0.13069683547717048	0.12668068558376983	0.1471097228411082	0.133161473632074	0.13307526699989158	0.13335729705691726	0.13203352225634873	0.1274306508646508	0.1950868207186427	0.12899191588606937	0.17089863822830534	0.1774477734242068	0.11938090866986278	0.20573782172413932	0.17457728295987815	0.18756326884922664	0.19766227849312273	0.1460160101834281	0.16417220699794818	0.1192094292976411	0.19615417805798543	0.12741586977237304	0.11942262685172694	0.13365746427895564	0.20130683991712964	0.1306192049116387	0.21448084772178186	LEF1_UP.V1_UP	4.076649575977976	0.0008785541831653565	17.35972320165342	3.398948723687424e-17	4.228198357420244	0.00020324117655387447	0.19760817818638574
114	0.1661945601803271	0.15070039901367627	0.16188556803811902	0.14942865693577237	0.1560967512262695	0.16075553846747145	0.15811688526712972	0.15801840396310832	0.16694163078089808	0.1399444531646607	0.15952483198565112	0.15252091660914005	0.1635999462838314	0.16423399844786277	0.15682128065564396	0.16039416317916114	0.15472186576329988	0.16027551078515387	0.1614851914101478	0.1559575208398298	0.15952779418528165	0.15982042818137832	0.16339419977506567	0.15539827467406744	0.1437985210737243	0.149014105513946	0.16230032295722907	0.1536913507408427	0.1432952953164739	0.14885146079487507	0.15180054918374358	0.1561282273495421	0.14519052143541233	0.15237587675907652	0.15925298274578584	0.16026964530397192	0.15688616335088748	0.1578198536513716	0.16265440561473063	0.15110427872343446	0.14749685973274915	PGF_UP.V1_UP	1.6234566178059546	0.12402665377130725	0.4806440490785847	0.6342561959947813	-2.401817945620467	0.022712074545516422	0.15799081452822533
115	0.14404053284380217	0.15213615712334	0.15449557163982347	0.15684873916794534	0.16366027979653497	0.15524815198512174	0.17259612312239878	0.17186863522283508	0.1589300231468403	0.15195322417845505	0.15450015549399782	0.1548392994939392	0.146624305408122	0.14511218207169332	0.16791400306700707	0.15941784761014022	0.1580119261956863	0.14691780184901726	0.16359909221199012	0.16790149204418867	0.17165974952773466	0.1742533302635204	0.15609263648503213	0.1573311134240522	0.13960552842779703	0.134728821764653	0.16521226074870765	0.1444612813706697	0.15381117798588248	0.13752113208411598	0.14065165260347415	0.1656604470738279	0.14356912546244874	0.16197301220159335	0.1481766046211059	0.16376751864434488	0.1709255145652613	0.17168047823441934	0.14597089374345193	0.16406538529168055	0.1283145638577906	E2F1_UP.V1_UP	-1.7048345805408305	0.10756185487759908	-6.684639677005007	2.0939397789924366e-07	-3.611851775329856	0.001095834382554825	0.14319879782979467
116	0.14806977443248934	0.15277646776583534	0.1646528017936746	0.15547137732170838	0.1640364177288669	0.15374333531696238	0.159697938301415	0.1710787246106731	0.17375662999146865	0.1566626234077366	0.1635416701358634	0.15220507845974715	0.145431110070731	0.15247138821750425	0.16463153474955983	0.1580089966406964	0.1567272451737954	0.1524767732880373	0.15637288554696635	0.15610562238674822	0.1639464458221596	0.16254063719218692	0.15449970014366682	0.15427494618533533	0.14490550779142114	0.14168430644799127	0.1623511247471064	0.14588065450082888	0.15677235669480846	0.1461591662907605	0.1439817254983807	0.1721120417329861	0.1426171075771647	0.1549191299978866	0.16409696397678272	0.15589485926238153	0.16310851089140233	0.16660967637715393	0.14666513911513318	0.15467529928183643	0.13800490260466622	EGFR_UP.V1_DN	-2.363053593963637	0.03112090960779495	-5.6842959551039725	3.3794775565546028e-06	-0.9994822693793464	0.3255551121013261	0.1467959512082401
117	0.15241690409278244	0.15122895925675955	0.16607775364674984	0.16824426234774018	0.17074435047556624	0.1542613746187997	0.16279922028945437	0.16562961720782998	0.16278037566589565	0.1650057540419809	0.15405907715858327	0.1491497141260643	0.15073011251364113	0.15116652686161614	0.17670661492555087	0.15498925796285679	0.1583865657447521	0.15429680342254926	0.16666083251013936	0.1597436055407543	0.162101560954581	0.16161401121625515	0.15707431404994232	0.15802804363114453	0.1410332385577274	0.1428910030314927	0.15764707547555737	0.14858090341979616	0.16616373449841723	0.1402077200355305	0.14261599287721397	0.16342451595115695	0.14474898049091642	0.14746967084611393	0.15993110799579405	0.1625063619335543	0.15680197815865887	0.15883611325215913	0.14907475149355623	0.14881018846606195	0.12629798875990514	ERBB2_UP.V1_DN	-1.8824095114115065	0.07809622578614746	-4.375960065532744	0.0001346775765563106	-1.6242673241532126	0.11478087754155024	0.14646280156710934
118	0.13742379297355095	0.14802023092667993	0.1562874366099323	0.15101972733188632	0.1688110702546842	0.16445768666716948	0.1725930352650156	0.17426815879374272	0.16815708755148143	0.14548193070073076	0.1562076661655076	0.15180255778092197	0.14533135253288554	0.14691966688660474	0.16787388706132655	0.16167650732666566	0.16212858501685054	0.15142248047244747	0.16558082482430653	0.16367946584870707	0.17506128917856442	0.17102968996703974	0.15205192820772154	0.1648377259017374	0.13264165411494303	0.142179115645806	0.16934050008929147	0.13709669003986633	0.1482711978148675	0.1402716813683878	0.14068424181081085	0.16639690977679533	0.14824205997861423	0.16258272356714368	0.14184382357923267	0.16098887816320193	0.1733401344188101	0.16701028978180651	0.13845514352148935	0.16118960879877509	0.12956570317598753	GCNP_SHH_UP_EARLY.V1_UP	-2.0218109470760526	0.060248168650616565	-7.876471252579131	8.636209128672946e-09	-3.459566405237264	0.0016438527552258418	0.1408666889463672
119	0.1459859839149453	0.15108617734879	0.15650009492784953	0.1538691309607482	0.16654634498060067	0.14953812712192766	0.16932011791312335	0.171226711890329	0.1603121025158208	0.15273957297123458	0.15518493096086936	0.1529879401296977	0.1463270300155609	0.14752362173614839	0.16854240750884228	0.1592020558727701	0.15516560518433437	0.15436204784888544	0.16048426586097117	0.16576182926247757	0.17057134446531239	0.16921150491616962	0.1515255370242676	0.15996080980879035	0.14290328088418705	0.14502178603755977	0.16869419028103433	0.14360482602646232	0.15496928408484678	0.13514856770614986	0.1411290929816051	0.17109951562800263	0.14829648374903898	0.15621969756325857	0.15557260372727966	0.17038199247455768	0.16702743909070564	0.16109704972787045	0.14677851653339766	0.15969976542741107	0.12734958996840773	GCNP_SHH_UP_LATE.V1_UP	-3.05793923639646	0.0075129947894897455	-6.63889127569572	2.3737612058640303e-07	-2.8720208200491646	0.007416412048803747	0.1428191962118828
120	0.21714556052822684	0.1317276395262318	0.11451024588105355	0.15149583981373146	0.10475608448026028	0.08170567432810392	0.06055825772309145	0.06585889931196805	0.10765072462256153	0.20998674422398728	0.0959714596325413	0.0895989028068336	0.19505454791648794	0.18167581319841258	0.15712080730293057	0.10353095083589262	0.11807206378507214	0.1173608007974891	0.10351681000801817	0.10879293307999123	0.07617995445742547	0.11922751867963446	0.21965755332835674	0.12834886862096873	0.23817703076074098	0.24506009608582904	0.11467553787201745	0.20619692304246953	0.1900976962610854	0.20643630128866225	0.2382422691993887	0.13909607350551872	0.18238070691544245	0.12028654556767274	0.24327854738568805	0.08550836915017691	0.07192731483042913	0.10290738807410814	0.2328466677571167	0.08583090837961593	0.20125652161386162	HINATA_NFKB_IMMU_INF	1.4980466660073186	0.15358977833743992	11.170003561931884	3.2726655246869476e-12	4.231826933412483	0.0002012030957571004	0.2109457953192203
121	0.16178832194811718	0.1552761461289026	0.15734226335367407	0.15814012837071106	0.1544580506531914	0.15163679913514158	0.1516307111360564	0.15564844601589406	0.14796582835077304	0.1594326112624727	0.15615153075977453	0.14855271029191128	0.16532087266652104	0.16155761104489066	0.15877982874191218	0.15419424428855683	0.15604869826640713	0.15386001499413474	0.14522336306664754	0.15335820857982813	0.15382198938469432	0.15462607843695364	0.17006114089893482	0.153486663556542	0.15195247220299932	0.15470507225530325	0.14852407171969698	0.15948508124631708	0.15872371877267072	0.14658441365786382	0.1609021389446316	0.15750606018632274	0.15714034058051532	0.15449032867646273	0.16849821327250947	0.1569281369104374	0.1556886215857028	0.1546953348996343	0.16504126161933452	0.1554085968189636	0.15485655769299306	CSR_EARLY_UP.V1_UP	1.3384146038818747	0.19947119062549495	3.7348108677719134	0.000787014843870681	1.6557117890998692	0.10820532094792804	0.1606219333021782
122	0.1617863274399619	0.15983120203105533	0.16122954676453838	0.16473456656557206	0.160548654324933	0.16222635622154338	0.14874654181154665	0.14716004972558622	0.16394137126624397	0.14992156380000846	0.15673923981429322	0.15338866665646264	0.15337340483403478	0.1647180005018465	0.15109169478924045	0.16691953273310972	0.15937111776056107	0.16344614081055397	0.1549610639608227	0.1562589944461531	0.14795260894538828	0.15143685924589978	0.14664919550196026	0.15031986362618638	0.16173002293666278	0.16718448449429693	0.1510886882577166	0.15810147777864655	0.14809646893149064	0.17010692950529532	0.1520756138911136	0.14777162904669347	0.15438149005191965	0.1513989498833912	0.16036132481822243	0.16314211136498616	0.1533271698426857	0.1511922115735099	0.14915167526479506	0.14082182927355272	0.16035314539536524	CSR_LATE_UP.V1_DN	0.021006432966272703	0.9835002643960024	0.8482623144541662	0.4030095343245863	0.8631582632322442	0.3948988407906386	0.1573684189014466
123	0.15406033781858303	0.14876024238146587	0.1534916613838385	0.16059481116421753	0.1657795545840228	0.15256042109351864	0.1701212296384861	0.16471936378577898	0.15948028026631458	0.1580913243858702	0.1555552232632158	0.15503136684049335	0.14989025739226602	0.14767062356323707	0.16953415034191172	0.15428843229685832	0.15666907780764036	0.14925895990144947	0.15414646837129525	0.16251778014002913	0.17076952629585876	0.16910703383214556	0.15667550853491197	0.16251914445869178	0.13946517672657713	0.14249564840719411	0.16532909008912944	0.1486618877004119	0.15428674046815496	0.14227662263724722	0.1493601199563329	0.16706488842148368	0.15042751886356884	0.1528109725243836	0.15571193935842795	0.16441924485000853	0.167493448254549	0.1577256733098164	0.14973128773655725	0.15216473073527506	0.13243388927409544	CSR_LATE_UP.V1_UP	-1.5691111183881228	0.13618491138336503	-4.334570070229237	0.00015116451727556577	-2.125022310258231	0.04193494305293382	0.1478622816237381
124	0.14191306859744235	0.16152323249149114	0.1634624708696378	0.16235091667087	0.14715913671074046	0.1600803235771927	0.14497559635276513	0.15656044754838125	0.12696228742705742	0.168688719151996	0.1485761495287869	0.1585728506878945	0.13221184665604785	0.14832800506375976	0.1523149535356777	0.1533982315387592	0.1561281874831662	0.15434685002188428	0.14009012622773961	0.14882024044900638	0.13841501367897488	0.15552256219107874	0.16177992771774774	0.16045475072530857	0.18855518834527055	0.1718077347271299	0.1450884772337246	0.16213569909697212	0.17177126821043776	0.15387303750249023	0.1687517046074261	0.1541765519715387	0.18029768915128486	0.17188517122386912	0.1499617536932911	0.15507016691323833	0.14489375451833855	0.14364099073503386	0.15506878057687057	0.16553797575168586	0.15854417027930476	AKT_UP_MTOR_DN.V1_UP	-1.0103229336925543	0.32737640196271967	-0.19375390265171327	0.8476745345084067	1.4153917390651816	0.16725154831084887	0.15362291556645125
125	0.1269389812843883	0.1604332299699627	0.166001911772271	0.17722146091602678	0.15935948145425394	0.1564840654166507	0.1528242287684549	0.16908861442949763	0.12799717925567436	0.1758177308336658	0.15832029982236695	0.16304365755602995	0.11781641588386864	0.12925206562879918	0.164626980531512	0.16416718929140722	0.16609201508413926	0.1614990487529215	0.1575959354106395	0.15976355727223202	0.15039329265981805	0.1613778086716473	0.13151929395860273	0.17033510369532073	0.18042072735545372	0.16698554557649942	0.15845120500084822	0.14289613951819868	0.1713213919620476	0.1449174191271182	0.1486220796850332	0.1547943480216342	0.18271344320614247	0.16486953622278375	0.12780336529127298	0.16463127908545952	0.15160726508808678	0.15067521727395702	0.1321230857809272	0.166118469154825	0.1329015510422535	AKT_UP.V1_UP	-3.412888738146794	0.0035619558885574927	-9.441442625700205	1.7147519056614827e-10	-0.2942464375888251	0.7705959897806641	0.13410967021213216
126	0.13096214680230642	0.15057941801998073	0.15996711418899956	0.1731879184643086	0.1734393180970718	0.15630251875373702	0.17530684889695672	0.17366246665553794	0.1411152898750366	0.1603478720242991	0.1683707929504304	0.15715821515565556	0.12585164689113482	0.1221592710447811	0.1810591636980576	0.1662339320386153	0.16422479834884054	0.15407557744828493	0.16387507252650504	0.16733474480478244	0.16856821141240605	0.17395304863988462	0.136180763581968	0.16873687825293238	0.13817540871030348	0.15398920038035221	0.16957793374415966	0.14164068618518458	0.15898427839716395	0.13718510664436007	0.14138117784056028	0.1658719034465702	0.16799415267379067	0.1486620167488485	0.12718448940300206	0.16605990707880355	0.16850017228245573	0.16453837750715952	0.12894561648231204	0.1656000648583274	0.10615821957809146	MTOR_UP.V1_UP	-3.804870673165088	0.0015566539024546892	-9.954328794002612	5.089419637132993e-11	-2.8494753149004897	0.007840704775556293	0.13005162611674428
127	0.15575189460335415	0.14344646513764936	0.15538828667262447	0.16316642654593597	0.16465244677835436	0.17351621870825604	0.13589137723928976	0.14418516070170365	0.1506529176420091	0.1819496342361608	0.1694027147782547	0.140887064713729	0.1385501615316073	0.16341940902593338	0.16641338092125021	0.14299585564967943	0.14728071058997885	0.15800173450994667	0.16510377724481992	0.15479530327306504	0.14282920618605097	0.14444962921765078	0.15041426909910047	0.1534713140163747	0.16034819536488165	0.1552162177383506	0.15362923475617288	0.14787845866151614	0.1741183134848853	0.16352903432910948	0.1438860446081458	0.1499100210645774	0.1589372128437355	0.14467213639508228	0.17703065368757637	0.15903058055063612	0.1493741673634589	0.1464767537072147	0.15767176737238595	0.16308655919347706	0.1750799280575666	WNT_UP.V1_DN	-1.6432023617797111	0.11984471014030888	0.5845186347299534	0.5632417863894372	2.7437405869198206	0.010152871879226928	0.15513121858763548
128	0.1719222239129709	0.1391781923548845	0.17759125553201494	0.16645913549773977	0.1412662880295207	0.15604390508168917	0.1279200662129147	0.12430009469657703	0.1454140206609392	0.17523831182508548	0.15049426034188187	0.15067911648904952	0.16820135031356265	0.19238277456698066	0.15694643842800166	0.14290959072899906	0.148032260828501	0.1438477600887515	0.14861106386481404	0.1383790397771466	0.1262361255903935	0.13562356785273452	0.16669186457611293	0.13019204566007744	0.16302583408172566	0.13726656451170133	0.14576085061955554	0.18229580681001092	0.17970009413714919	0.17525986736633012	0.17815901086736902	0.15262387965163213	0.17598119728612635	0.16087444804548	0.16248313485394963	0.13762282373948181	0.12295909506088154	0.1378732272957689	0.20022585451711017	0.1397414717757859	0.17708195707208343	P53_DN.V2_UP	2.9852137331756228	0.008745027444491082	6.964179735557811	9.773940460892337e-08	2.071292416302384	0.0470278973932504	0.1791356344447256
129	0.17464232841732144	0.15293242188879616	0.15640194252435075	0.15261609567700782	0.1507304126095843	0.14396896733537823	0.14259896182703974	0.14678279181255782	0.1412767996885242	0.16471181735557303	0.15278943636496292	0.1492054525672358	0.162496526110221	0.14499065383824075	0.1307477611300897	0.17334475786738374	0.15803082332114893	0.13876901193315827	0.16181968635929603	0.14990519398564195	0.1540746083739122	0.14438121921420508	0.1578992610734064	0.14563932233804366	0.15276043718847637	0.14694978257854902	0.14741623586521693	0.16562810970764902	0.16168077656163182	0.15353804652013237	0.1715716567492622	0.15067649781452044	0.14538993319064716	0.19269101885222295	0.15596814851248184	0.1426175197044459	0.17547416577027994	0.16031275470671827	0.17565939384861434	0.170461941021465	0.1638959092428103	RELA_DN.V1_UP	1.6620212482099754	0.11597222556145662	2.1775093445177904	0.03743930660715008	0.48185515486617914	0.6334055765666402	0.16336909838973976
130	0.15465110476213703	0.16612482011097232	0.15672301295153798	0.1518715989718214	0.14568493358055873	0.14602635802314293	0.13994462434356492	0.14638760023678438	0.15132623048442287	0.16456552466977062	0.15366995107060943	0.15525850557729756	0.15863544365071974	0.16325985189473302	0.1542078263879555	0.15530958431297584	0.15309527111150376	0.15173832312196278	0.14591626843251557	0.1452519293936093	0.14376419073040733	0.15075922575457615	0.15596795231301178	0.15282472216632945	0.1860344199797719	0.1792848759145458	0.14994500868912408	0.16203410690124825	0.15655873236727563	0.16702854889955315	0.17378586276532237	0.15973723406584195	0.182470978228855	0.14467475773731486	0.15075901531300687	0.15687565020751035	0.14451168038046508	0.1422375348185302	0.1559783614077691	0.14724576780464824	0.16624653227217012	P53_DN.V1_UP	-0.2301780888447988	0.8208704630238767	4.63481194702724	6.520563831056789e-05	3.3559129615670886	0.0021596430044057827	0.16195419609629605
131	0.17885044875734138	0.14453721780613457	0.1333341087214501	0.1442410862171031	0.14057661447414485	0.14504479938146234	0.14761789893019164	0.14292534034434598	0.1426242426894265	0.1435425029875126	0.12895739614070942	0.16564896570458212	0.1689767835352291	0.15811091054773194	0.16546623088754142	0.14728891844775915	0.14503000176483882	0.14023534186831088	0.13914935220087943	0.1543277538668441	0.15645964230736692	0.15750428326913676	0.17811389570689126	0.12990521650491732	0.16140551954645596	0.16684512336427615	0.1403961673392397	0.1900855589438482	0.16404832564777086	0.15058442371669692	0.18749471299378329	0.15987598229893688	0.16990254480152536	0.140445324852556	0.17564500716981502	0.1504968299532072	0.13954287719040587	0.17154834440295305	0.18779963585836076	0.12614505160632233	0.18412719307029876	E2F3_UP.V1_DN	2.9798445099014903	0.00884344389708866	5.979241706518642	1.4775928411483572e-06	1.4569559016129985	0.15551677771302855	0.17601595145890905
132	0.18739839085873267	0.1561968987496931	0.12542202506451894	0.14420754628328816	0.12163240050190721	0.12182734027609941	0.12462597585148778	0.13643164537959698	0.14996541498760946	0.1469546810607123	0.12103263351200858	0.1361633132475336	0.18729090571254678	0.17186977401357584	0.13605815610913616	0.14116577094940613	0.14915467307423552	0.15143701490591313	0.1290109068697885	0.13375842157334988	0.13487899362490646	0.13891157845401458	0.19707546482188273	0.1237464694894852	0.19109683547370568	0.19473365506969606	0.140762739544164	0.1951919982697083	0.15847545651854514	0.16904856174382632	0.21070975970463277	0.14040903268433647	0.17722948374651087	0.13610506377192963	0.20758755405463047	0.14160867016490167	0.11920694037165445	0.12603552674290458	0.21001723377003303	0.11913471233673528	0.19197483874840982	MYC_UP.V1_DN	2.4226300078747327	0.027644119771152696	12.500345389713633	1.9970988164190342e-13	3.804740299101757	0.0006511193504067553	0.19117521418259426
133	0.1261538258454913	0.1554203827338357	0.17274257909322577	0.15593548901186235	0.17134027345441594	0.16466793449875844	0.17677058301283957	0.1740581582825924	0.1605230795650823	0.13842251088234614	0.17904340204182062	0.16074664105756162	0.11621461907298179	0.11512260584749164	0.17080222701520317	0.16797885798526857	0.1727408100498134	0.15703371320659273	0.16574660555077136	0.17434371600182846	0.1882039035458513	0.17182115515520932	0.1316243566195503	0.1667388633698816	0.11735780195933432	0.11780400836001062	0.16873592825140443	0.11659153696589822	0.142658845745246	0.13771623506284456	0.11630087914411835	0.16997853798763313	0.1439277773519704	0.17233867822081908	0.12875686560085198	0.17736685913096742	0.19091957788365	0.18606574893421915	0.12044597664190473	0.17133694472025127	0.11621878505588139	MYC_UP.V1_UP	-2.752022557852876	0.014175003491573456	-14.992858015530503	1.7756642784103072e-15	-3.9793286495463134	0.0004041542858837271	0.12182098002846248
134	0.15885623703516735	0.14854447493913484	0.1409807147912127	0.1590752448191623	0.1530219689289719	0.14640448488813324	0.15846138344391886	0.16011075097636893	0.152971663315415	0.15327454512678462	0.1490318198302862	0.14592735142211954	0.15732133696094472	0.14442299299543698	0.1554512347072224	0.147104560508682	0.1429181681986027	0.14564755302551763	0.14684935826045575	0.16315686458865125	0.16573430937574574	0.1699302694762589	0.16331341669728908	0.14065830141198066	0.17236022630433248	0.17485929845683168	0.1519553866129005	0.16642125560381976	0.16312285671516852	0.1534116575136848	0.170125099063981	0.15853570994124636	0.17526256743302435	0.1309707889485506	0.17531953989402552	0.1620448105669119	0.14970062784894125	0.154566101670453	0.16629541332643824	0.14532359803500697	0.1491890887886245	SRC_UP.V1_DN	-0.8380137095703594	0.41436691121769526	1.9165089234399104	0.06487045835319173	2.776035952367199	0.009386431825634622	0.1588173886650429
135	0.13177789157053516	0.16941933167793735	0.14527870741937834	0.1732454811402273	0.18235505371462038	0.17171781680417447	0.17380475554940308	0.17753985941001885	0.17854572985909395	0.12940985048477507	0.16829540304043944	0.15651333870795195	0.12199011988331035	0.12647453986679008	0.17294628429906245	0.17128242112356776	0.1877285313730323	0.1441629221136211	0.1546745256829999	0.18715143793238734	0.17566585141014554	0.173081611466585	0.10713065552412397	0.17943615997409465	0.11010992923191966	0.10713748483601457	0.17356273821617688	0.11835980912216713	0.1300648169962566	0.1335226261650146	0.1258465788265614	0.15702148883838746	0.13048581451371669	0.20091891651418306	0.12257045735348901	0.17349234464438884	0.1613622765363716	0.17466655866337422	0.12975929277880072	0.1837530477351425	0.12110500471082647	SRC_UP.V1_UP	-1.5118018953673893	0.1500828703053747	-10.044983783185623	4.120715285861617e-11	-5.023356063388785	2.1809851535150912e-05	0.12399627982757
136	0.17373838033303657	0.14379749178728643	0.15755295194633828	0.16682844179591094	0.16742070350277766	0.14269359439866333	0.13874957118368292	0.1437696490589843	0.1327862841642138	0.19737184581618517	0.13530113456731693	0.13759317829396858	0.17144646942763325	0.16038903517925432	0.17145408679599133	0.14208849934324005	0.145414597813825	0.15262627172218374	0.1577784785762979	0.13973047985819198	0.13725904720543503	0.14586158859005074	0.17308533836762108	0.1505958370822963	0.1683557918558262	0.16482174750986114	0.12760254692711728	0.17264500117356613	0.202202251833521	0.162471394801945	0.16225904953473938	0.16774579602045733	0.15613397051017588	0.1354671428798342	0.17224959018319216	0.14797595469622632	0.12722030097100376	0.141317234742771	0.16815390848552844	0.14129024671108936	0.16121323132280532	LTE2_UP.V1_DN	0.5916939742374706	0.5623234011949543	4.692625340698879	5.5420885186295534e-05	2.054377271359189	0.04874072330454562	0.1672668676251255
137	0.14822599021970173	0.15306784092559833	0.1645280292762661	0.16675733070570578	0.1758877245408704	0.1605240680048236	0.14982150765886576	0.16714332099276538	0.17507681505298242	0.17087468635163677	0.1589253619381108	0.14087279660421462	0.14346883260550272	0.14501053211399828	0.17219838009564117	0.16096109633570108	0.1608055674655012	0.164540998697558	0.17435347479668337	0.15643001861537661	0.1526429520840765	0.15588566959220063	0.1509227680906082	0.16061545253255524	0.13759926846142523	0.14172375886889757	0.15798084231720907	0.14398248934978553	0.17162108457430117	0.15318831283680204	0.1403142230255247	0.1567296351555578	0.1390444269109948	0.1485642755258995	0.16059792697030237	0.15536790315938037	0.14883668362279634	0.16061098310428068	0.14851881088497582	0.15381480809353457	0.14018222945671438	MEK_UP.V1_DN	-1.9546348249874843	0.06833001025796144	-4.571907460680165	7.780768096261641e-05	-0.8588846750787129	0.39721509600999927	0.14597935428706812
138	0.1504664058377465	0.15099647677960318	0.17166664862806671	0.1537108422066868	0.15749745209695426	0.15272538262482435	0.1567683439249635	0.15183230643352497	0.15658959446638274	0.1683154786516146	0.15401822149494243	0.14650111262517018	0.15898600727607423	0.15599577150363636	0.15080651925091085	0.15197381918365147	0.1542033752923761	0.14962600439695456	0.15061453755255255	0.15044043123719236	0.15634148616163168	0.1538654879294215	0.161537962939663	0.15162430929830623	0.16323867007494952	0.15416450320358982	0.1513943121337021	0.15258907441654637	0.16477139202970026	0.163541993699367	0.15827301600804225	0.16351035941189718	0.15574175901879336	0.15076638169180445	0.171341232052197	0.15367194282930113	0.15154172598117835	0.1608677621988878	0.15243596300956783	0.1567567760180105	0.15691825843856255	RAF_UP.V1_DN	-1.1601880069680863	0.2629920212173333	1.2332365175192583	0.22706355067026293	2.468127734000531	0.019504572652294386	0.15674938368102287
139	0.1444489517245927	0.1443675628114178	0.13978290475008864	0.1334665618132013	0.15746145694360725	0.15063149156562158	0.17579932268048976	0.19181800758113648	0.157900845299778	0.1176449831434628	0.14034578379809332	0.1723310347105473	0.13334612050541886	0.1257307853984253	0.15967406342845542	0.16977972446878692	0.20640376221783172	0.13862976933731896	0.15562875501889414	0.1867213779817383	0.2033659094562928	0.178094024211908	0.13606759361534915	0.16496450120529532	0.1503232661444272	0.13892741170052544	0.1549840040479572	0.12876549382937497	0.13513212977180214	0.1289195912930896	0.16938029946130723	0.14841255540116358	0.12599766649308025	0.16866859017916336	0.10639444206055068	0.16122584291882716	0.1912987239300031	0.20202537899725076	0.1434886879950635	0.16370409344082298	0.12425119673528641	PRC1_BMI_UP.V1_DN	-0.3460301114596812	0.733828304373377	-3.856525421129144	0.0005655289096475864	-3.0060578606436064	0.005308421431771447	0.13715541339532308
140	0.15332467611159897	0.14756421279231333	0.14738328936395434	0.15651684035675	0.16475490160725473	0.154610466664588	0.16855781404794856	0.1679823904610112	0.15003140417030145	0.15227955240711988	0.15110214321191123	0.1581478344030222	0.14236201630557102	0.13964251866809868	0.16605164513488332	0.1553702086034011	0.15246245127174088	0.155334420047425	0.16522043953629617	0.1620548842321124	0.17082322489828372	0.16598870110604844	0.1534600971539693	0.16275484827666836	0.13996020293937902	0.13648277002041512	0.1578618005675098	0.1575020180267192	0.1534029208616849	0.13753459729603906	0.14815869579516006	0.17666291503032497	0.14270202991924197	0.15892565854122923	0.15585784461036997	0.1679692219221507	0.17047944825915526	0.16983875129811488	0.1500362119136391	0.15860565838565605	0.14435406191476088	PRC2_EED_DN.V1_DN	-0.7110601770628907	0.4872843508136785	-4.838424772477934	3.6754007184458155e-05	-3.4127643560193723	0.0018600317081964508	0.14737498813172847
141	0.1501033136722396	0.14355494473172625	0.13980289775973034	0.14903680867773164	0.16940635586711425	0.15027226360825208	0.1774376750246436	0.18143188252595668	0.16492909345473922	0.14444108074749823	0.14834406730037544	0.14324587087465737	0.14469675580812483	0.14283481608435392	0.17687609501471477	0.15225850380877476	0.15659117072020753	0.15588616704634445	0.1558555082585964	0.17937917630092984	0.18636362033079146	0.17179406846795925	0.16096735413253757	0.15664127070153291	0.13522982670014125	0.1475418373507118	0.16117558234307647	0.1453380720336255	0.1462995950074997	0.1351587815027815	0.13892886509893174	0.16670550545418186	0.1366932311472799	0.15648157824532757	0.16038493267891252	0.17498081691465486	0.17079795700843292	0.17658247702453228	0.14822761273127735	0.15144421998686286	0.11979793022539291	PRC2_EZH2_UP.V1_DN	-1.3683104267928707	0.19012385084876587	-3.7619122712102695	0.0007313491646934664	-2.245446196667433	0.03226218818992381	0.142894833476585
142	0.14210531815628685	0.15467670883934004	0.1534220337397357	0.14534014267960713	0.1500188902656295	0.1407215657684539	0.17687059050776258	0.17500648045474507	0.17202040052968814	0.16335307901397728	0.16618922468814426	0.16855872728010912	0.1318472473831468	0.15530180874680935	0.16470773116123993	0.14647449375761845	0.1674457482892825	0.14980014959706292	0.15113013107346632	0.17238093732514118	0.18552491384092062	0.16700755111672774	0.13608271020281917	0.14377099538231355	0.1472138069871449	0.16224304994938302	0.1622744793586318	0.14520519631725182	0.14922235736497158	0.15370510468952645	0.14947890835152652	0.14566623744336418	0.1366382417406358	0.16339279142301338	0.14379157903275452	0.15288732552667236	0.16414899888770562	0.1754360197096055	0.153562821518268	0.15913030456516686	0.13843168445617188	PRC2_SUZ12_UP.V1_DN	-2.235880057857132	0.03995935308854704	-3.210525757046097	0.0031518794832502274	-0.7300647575895804	0.47101346676058975	0.14508008886908966
143	0.17035607426070595	0.12732338546067992	0.13919669457615372	0.15755908161980056	0.149635991578473	0.16032813603175247	0.15213407664732048	0.1538752600938018	0.15696916348360618	0.13801149999429776	0.14959338358310975	0.1983568228995591	0.1649900166957328	0.16880412952117563	0.1489406998759179	0.17018859257372096	0.15192632575056916	0.11749163957413775	0.15979399107474873	0.15705368479088647	0.18680927639343428	0.1506412542391872	0.1553519362786579	0.13515214328116357	0.14902668808171077	0.1724165032946044	0.15909091624689195	0.16995004646155984	0.16242172536147642	0.12822645105778913	0.1550724211818973	0.1611310188504108	0.12505480577656508	0.15138907790758027	0.153354481927768	0.15003333409826122	0.16253001997427097	0.16405800838707593	0.18424232996470397	0.15057824932201355	0.15099622638542884	BRCA1_DN.V1_DN	1.2310302139489506	0.23610132377885945	0.9811207913098504	0.3343797234396933	-0.36251040082939495	0.7195121055399949	0.1608877368675168
144	0.1727537029971951	0.127664678784666	0.14138419946533806	0.13193340802484713	0.14851370036812664	0.13392144700337796	0.1556315049065212	0.1543245530037913	0.1266023839052221	0.1773855010276877	0.1290295054621626	0.17485987471112147	0.1768684497316097	0.15687044000847206	0.15265970228739972	0.15936581518169504	0.15835740578453447	0.12804975245934114	0.1469651792415794	0.14471193840167443	0.17973005401605952	0.14817126091057498	0.19064858147767172	0.14943432151797806	0.1606718221683208	0.18425385511065842	0.13256961731514516	0.15997801748030402	0.18204273402908247	0.16877373335271995	0.15580921229387862	0.13369603049646736	0.16006225431537913	0.16525417536030088	0.148626852890627	0.15545905886224415	0.1317773523132986	0.13667886873810697	0.16652477537590255	0.16907083485653165	0.18416465623308925	CTIP_DN.V1_DN	1.6971231950849877	0.10903651027604284	3.8386186376456326	0.0005938022190467068	0.9633628821565436	0.34306702886683627	0.170265729883427
145	0.07068501163456843	0.1614143528024277	0.1388708600722132	0.13750985894807294	0.20381624422624697	0.2107276352264032	0.18930895876925605	0.20397626942286093	0.15607700086173032	0.10508763843241155	0.14736870920773126	0.234101816614783	0.0698137266533332	0.11752096429462135	0.13337630094985622	0.18469557544010395	0.2119417363061599	0.13148101929649816	0.12544417330778182	0.20666601969814155	0.2027538714824368	0.1482899101772346	0.06732149560008854	0.14267925056209763	0.12016921811024583	0.11538606146035632	0.1623761837928901	0.096675443872408	0.08631075752096368	0.11277483669889261	0.07395324921742688	0.12426634719107649	0.12103820001815317	0.2314193738109848	0.14402407167007905	0.1532886814422331	0.24818537111696026	0.2134011359815099	0.06773812780330798	0.20110795299141807	0.08396302527328289	PKCA_DN.V1_UP	-3.174420505079397	0.005885625894104067	-7.114448984995934	6.511119701896147e-08	-2.45459809099298	0.02012318362494344	0.08449398678310333
146	0.15335816936151347	0.1495306927030616	0.15698336176626376	0.15597713999723312	0.1655940264042316	0.15329229309765563	0.16212333426072253	0.1743822326899447	0.16196359257214094	0.1483109706523504	0.17498315036702247	0.1567725278197611	0.15793074903152915	0.1408074120197127	0.16585773552279853	0.15218822643348057	0.1622544069121621	0.14641804058095043	0.15012790658905775	0.1728837888296719	0.17833741013351453	0.1582997802824192	0.13420799261607141	0.1699702243625835	0.13911509677805162	0.12292744529353998	0.1510198911609935	0.14366783444480563	0.1471044627007453	0.14701499136476406	0.13681355485066574	0.15274803944508097	0.1420608672212909	0.1622955661533425	0.1448752688460833	0.174893778372412	0.1558331758044156	0.1749661648496826	0.15336595679936396	0.17086759577486343	0.160589747259498	PTEN_DN.V2_DN	-0.17995645156198994	0.8594461722609088	-3.742860295268658	0.0007700641463687842	-2.9550273505265827	0.006033508966928572	0.14752848974976934
147	0.15731426978442253	0.13464805802844407	0.14659563040131024	0.15723197371875372	0.16054077902306865	0.14977356023990507	0.17172198308393402	0.16191973246648547	0.1461190573943147	0.1517261331883003	0.1422157635700811	0.17102158995248018	0.1604265800319736	0.13715966899480736	0.15656715058666593	0.15810491076422262	0.15474714663493236	0.1456818496264861	0.1527275912949524	0.17280885747931765	0.15578615221761372	0.16781757332131728	0.1547926849285475	0.1497022446651509	0.1713114870306119	0.15692387347434772	0.16358916088777872	0.14865564358658645	0.1548164602209158	0.1536215344769109	0.15758096464435262	0.14418517056643912	0.16128480917217006	0.1839043866030048	0.13819142675305066	0.1571707099029899	0.17657434843126493	0.1648667059951333	0.1430897443149407	0.1557954283076101	0.1384547938348499	DCA_UP.V1_DN	-1.036479565157833	0.31539027558251476	-1.954892946421464	0.05996946658936077	-0.589795161965525	0.5597443246985914	0.15012176495526572
148	0.15021180337057546	0.13258298193488674	0.17516620774014935	0.15172754228254018	0.1550914855769558	0.14358750612848525	0.15904634795728664	0.17229941996931333	0.1517395639048827	0.19748518260158446	0.1520307952429301	0.1558866026561304	0.11914042865522048	0.13226149267064283	0.14994342142242995	0.14333468982266612	0.15771419253907248	0.14374537977012475	0.18408546779258975	0.14635003018141804	0.14036802067349866	0.17694810010010226	0.11806670254354933	0.13745163286277057	0.1599537467231426	0.15659015727049097	0.15737042082354047	0.14670646280631922	0.17475750320214858	0.16461141643415644	0.10569443307379418	0.20330316669906465	0.18823165507325262	0.17600638020293496	0.12979505817295628	0.17428668601914546	0.1705333653689331	0.14315012835082877	0.122249222896988	0.1656964711204228	0.15973839561442102	ALK_DN.V1_DN	-2.995728084390568	0.008555392913721658	-3.192709777192268	0.0032999991468691567	0.8427973244521726	0.4060112851160402	0.13540892867396298
149	0.13703493454109056	0.18433243310215303	0.139262099814812	0.17277940605321115	0.1637024881834285	0.1625543683183142	0.17182763925516079	0.14505341443479908	0.13419602827829857	0.14968765197663025	0.15117796270349906	0.15162963447914657	0.14013610656995984	0.14791702011283184	0.15247724619138953	0.18817529095685329	0.15847396675868153	0.159171412864574	0.14821172607869423	0.14503210901562463	0.16849377528302273	0.1682929158718628	0.14632435901712637	0.18216898517419372	0.11982346484627762	0.1325320355385257	0.14888003559628435	0.15784361282929957	0.14025105297558238	0.16604968688807528	0.14240267746853394	0.13516568979412574	0.15038041439436034	0.19211181164827001	0.14635883507318623	0.15789755684964152	0.1615530946819237	0.15616664003722855	0.16316832427103595	0.1745686314102837	0.15734758120459977	ALK_DN.V1_UP	1.4751244071097591	0.1595852835594244	-1.9525718602387436	0.06025640247865444	-3.2685794722215964	0.002712123744135816	0.150913811433617
150	0.1267776442287142	0.17393495420804111	0.1628276776750676	0.15736346507050228	0.15155128642162186	0.16321102833998472	0.15053480844428277	0.14190661493361845	0.16131323473697076	0.16344007772306304	0.1727300596254838	0.18061049170486834	0.14258743467114648	0.152576728851218	0.15076055739088523	0.17561456111574705	0.14814781440793626	0.17285142391819633	0.16573047989462042	0.15120812906441908	0.14843208624966003	0.15470056566999793	0.14312418579454178	0.16398172429583463	0.1605551276473541	0.15779757965305286	0.16436750779716755	0.13072876158155808	0.15469336015211763	0.164311986872465	0.14453486974563468	0.16569668716977767	0.15187355447428152	0.16909425549299265	0.14510021120992983	0.1551777315091338	0.15654602599703618	0.1473338303274407	0.12273342981611163	0.15752780227337895	0.158697435156609	BMI1_DN_MEL18_DN.V1_DN	-2.83877955170264	0.011852933331194911	-3.6977426114984766	0.000869880329613239	-0.37762709291547497	0.7083662117271216	0.14289694185755544
151	0.20040937556646718	0.13768013802065998	0.14520852630358294	0.14671919209425913	0.1259330920035033	0.13000990420141106	0.1299967715620917	0.12536058917483942	0.11671679075638561	0.158151934084691	0.12472628937532403	0.13975888801853203	0.20066367216589728	0.17470383889723637	0.13066676029770052	0.13125061303430424	0.1436958917190124	0.14155776802304262	0.1177573266327173	0.13233672989413256	0.1211938330339986	0.12464907452398617	0.18833965495230615	0.14775461544774243	0.18482545073064707	0.17489924658197117	0.11429371475245882	0.21546713130159964	0.16911485820421768	0.16942378333945593	0.2083237198209636	0.15511885160821162	0.17797865135304655	0.13356739661635642	0.186657564841429	0.1328503703568729	0.11584249878294094	0.1425651675320435	0.21427250669965364	0.1408573877411131	0.20970386402467725	BMI1_DN_MEL18_DN.V1_UP	3.6608817392253026	0.002109662717973208	13.030422554202055	6.932243697700849e-14	3.2095467054514266	0.003159851255043016	0.19792306075202853
152	0.1295312713924568	0.1704643656898792	0.15885173443983164	0.15549682610881965	0.15601127052742383	0.16018981632654794	0.16700292102515885	0.16351821924135887	0.17127724883492074	0.15372318133635618	0.16638882148639683	0.1681801953470888	0.14405181798154776	0.14719600538059827	0.1577152629365924	0.16975626234039165	0.1594503395759527	0.1674503717774433	0.16439486422186766	0.16313325751103258	0.1621167170984946	0.1498547496149678	0.12990161811217524	0.16044809215943331	0.14447720980292064	0.14790664286430993	0.16912518145588798	0.13077912451885254	0.149221276486707	0.15293908967399775	0.13227878838592205	0.1650800950674927	0.15117580489047236	0.17546310549631972	0.14654447043312416	0.17185923182396906	0.16158068693942973	0.16516131988588106	0.12248841312201621	0.16076506539382912	0.137358439147737	BMI1_DN.V1_DN	-4.035004097920184	0.000958831680595263	-9.564730649410512	1.2765200024739135e-10	-3.16511612111274	0.003542620658510838	0.13628050752392262
153	0.17278412190732714	0.14867940059901946	0.14786524791398362	0.1531732475782276	0.13532818315493297	0.14231474346956	0.14179733316745388	0.1333575754976285	0.1305380654364459	0.15555079739820463	0.1436473326607628	0.15138676779672425	0.17250046752357098	0.17350920395257743	0.13463244604909158	0.14313165878464812	0.15244457097622624	0.15231188616195562	0.13154852435943534	0.14745102796264864	0.1282506946487013	0.12798360907151013	0.17377291205070977	0.1561641354491535	0.17498428685269457	0.17521634950959888	0.12979880029154509	0.18526065853431392	0.1746168605977432	0.1729351481910097	0.18507495822445813	0.1529662757595312	0.17361591149983538	0.14947478969107858	0.17026563934202335	0.14374919046413961	0.1367432610535193	0.14553092523303965	0.18644549774651406	0.14999781628545777	0.20069435790349618	BMI1_DN.V1_UP	3.029684248419728	0.007970028479629894	10.224770389209464	2.719485532499036e-11	3.3566123347475387	0.0021556895825964686	0.18033081400377526
154	0.13458245926022128	0.16392612484315375	0.14999735881485032	0.16502578619919453	0.1505134720404821	0.15195499157443174	0.1554911953285095	0.14678857988985644	0.17462417068979474	0.16944234584592754	0.17131328389622708	0.1518957195750443	0.15144056748128898	0.15090136570693272	0.15192052173070117	0.1593086392855232	0.15535289709358507	0.173913952936405	0.1703475685823549	0.15484317397919664	0.14796035575529637	0.1474978510530949	0.1448066707548143	0.16324525416551056	0.15772765984438486	0.15424278024318322	0.16556603661205044	0.1326300035501807	0.16220807550918168	0.17065352482615762	0.14187398015940636	0.1621166225655741	0.15258621856785454	0.16378298772699865	0.14752199913099986	0.15945309124120677	0.15469886262397373	0.1537057962346683	0.13193628532306134	0.1596060660133238	0.16165934446507804	MEL18_DN.V1_DN	-2.5258557485154256	0.02247269620908168	-2.929379504263327	0.006432398935712994	0.9186953684874256	0.3655827682697729	0.146720466836349
155	0.1821735626626955	0.14890540699018492	0.15019916843290998	0.1545648238013282	0.12455804238772067	0.13488083432868042	0.13329673133907477	0.12883852457456113	0.12750057522435357	0.15718441569892241	0.13716526263998458	0.14675604221575694	0.18256968932896303	0.1746735317778012	0.1327302923463237	0.13565911860469923	0.14155313725630014	0.14935882297588063	0.12312236147300676	0.14245809432247852	0.1299639312734422	0.11916047961746302	0.17990009455219727	0.14727460430512299	0.1970555098479279	0.1902389694729932	0.12133995303474712	0.20064066906265599	0.16757583032824294	0.1752176983496787	0.1977613328279731	0.1434410204163658	0.18404322319767968	0.13635609353814007	0.1751554165278614	0.13005745936950888	0.11716680168784882	0.13833606967014025	0.20337118934925463	0.14486755362371906	0.20555790050724787	MEL18_DN.V1_UP	2.6536126109282314	0.017340908831711917	12.191095867700348	3.756220359143117e-13	3.5884370477299403	0.001166726039294824	0.1890961853798297
156	0.1834533728165374	0.15144937173152664	0.14948056480290667	0.1435533751379219	0.14331705425718688	0.13084477275651663	0.14660021385574237	0.14880060349973367	0.16294053973946407	0.1457139361383939	0.13278829600422173	0.12876554534633594	0.20106727390759963	0.21021718650382215	0.14673070974198874	0.129085822081859	0.14258753974710062	0.13306312495684683	0.15894303273803803	0.14732654407299317	0.15988857773065987	0.14706860159875138	0.15121583753447584	0.1478978934264523	0.1486077402337335	0.16147923080861956	0.16379878459149158	0.1726976970956418	0.13995812979940217	0.17131572022446662	0.17179803905704635	0.15163352213748543	0.13338131510872792	0.16255083299652615	0.1854570250370338	0.14275504855499854	0.14690094488051242	0.1539961052803163	0.16325825289834642	0.14643983661975518	0.19692121909635393	PTEN_DN.V1_UP	3.45658286863331	0.0032481117956183873	6.539927278240777	3.1157737524474964e-07	0.8430590008018266	0.405867235314204	0.18021606657047667
157	0.14711588121032967	0.15887368285530096	0.15233059280298597	0.15507869939594426	0.1692632266789679	0.14487807623094956	0.1735410858563574	0.16723338348790645	0.18412219027834562	0.13496328537774394	0.1730346076655604	0.17313107873177483	0.15066222517314992	0.13773058721170242	0.15397587591283166	0.15099905308431696	0.1794548184370499	0.15482250165103192	0.1376062468928347	0.17259408839741577	0.17169916782450986	0.17182502087127513	0.11814296171904948	0.16004740907163673	0.14999296348152666	0.1222946981723012	0.16338728835416297	0.14311592813616575	0.13857449782767137	0.14992886965411362	0.14855962973915363	0.1260418264178494	0.15375753162347264	0.1693711523602326	0.13066583752528468	0.16364748953057945	0.16018879784775175	0.17001456261443326	0.1483510730931684	0.18473073653065497	0.15265411674193016	NOTCH_DN.V1_UP	-0.7447710888790007	0.4672094947656277	-3.5034879438489486	0.0014631925946963123	-1.967331561353604	0.05845198332965736	0.14402903029764033
158	0.12880480240209172	0.14571819202818131	0.16669132318004495	0.1658445248546907	0.17961060312801022	0.15462972210181078	0.180825303981567	0.17369692802301834	0.1560796031213603	0.1554697916406229	0.1558071745950729	0.1700988819402018	0.13285647758322042	0.13392004395683882	0.18688769354063872	0.155941386627118	0.1670606500610753	0.15263503056281374	0.1588682037779599	0.1701650979061879	0.18106839470078076	0.16668775603030656	0.13250532098793608	0.16421170925301593	0.1290995717054724	0.12868062438692154	0.17011973002330785	0.12905440754162695	0.14772803831678147	0.13984487852177102	0.12768912396588455	0.18312461692151427	0.14821015547205493	0.14199171774517166	0.1294737718014043	0.17975919703174276	0.1653056331287985	0.17767057502034986	0.1303187721750992	0.1644558201394213	0.12889014762338272	RB_DN.V1_UP	-3.071789508883772	0.007298446796097148	-8.777236820782214	8.702967703543203e-10	-4.368530302141636	0.00013750021203360287	0.13154266386198352
159	0.15412041209076113	0.13860453304722023	0.14723880853934848	0.1559817662741032	0.16959654129482296	0.1416448085065836	0.17015882325762602	0.16085930991440095	0.14112674458329053	0.15860659502820523	0.15177913396427126	0.15574696479041417	0.16276084605916666	0.16982137789730548	0.16531506161115894	0.14457224107916458	0.15905860945409997	0.1363012489591048	0.15172557228811415	0.15733662744405322	0.16964348629333345	0.16718735970752505	0.16195712507346194	0.15277636590148633	0.14995438458553736	0.1504499973836271	0.15143741708245217	0.15672158146928686	0.1548009706117069	0.15841412883166883	0.16066830844114582	0.17325939473406418	0.1534656649844218	0.1293101863511943	0.16310641272714482	0.17555564126894396	0.15933837336405246	0.16341937166220089	0.14622174838020832	0.142678797262114	0.1563693493348159	RB_P107_DN.V1_UP	1.6151482969806656	0.12582321510285763	0.6518842272821198	0.5194393486713947	-0.4449241056451649	0.6595683155157921	0.15856165306420233
160	0.14180295731506234	0.14115901380941426	0.14381621594192756	0.15952450382895417	0.1717275097111794	0.14811849893034568	0.18080318835468243	0.17178323960438513	0.15386306340520628	0.1554070993364195	0.15777297433685614	0.15850777524775225	0.14489255915102595	0.13797347059088536	0.1750523917956019	0.15390371123698815	0.16338077374520718	0.15395440072168487	0.1616796870550864	0.1694039790627519	0.18495981151069532	0.1762337118272382	0.15036911740899586	0.16425349779721776	0.12153227479906434	0.12977318766012533	0.16919216671619122	0.14635966400292605	0.1581284731975883	0.13655768797538873	0.13720767117243907	0.16467084353753308	0.13744708274484757	0.16123149445318746	0.14232711126792222	0.1681871297685043	0.18158990496869984	0.16681749456450726	0.138501693901727	0.1671577859226019	0.12369289287587437	RB_P130_DN.V1_UP	-1.3729839744092442	0.18869503762318035	-6.09748089133125	1.062054893198918e-06	-2.983288503504926	0.005621111135523057	0.13970641271048048
161	0.1927993632777841	0.15870444157846977	0.15656089397706607	0.15728242537034676	0.1376133042783704	0.15136415706587786	0.13191916785721283	0.12396897100670651	0.13629333977272412	0.1664466940296725	0.1474169191092667	0.15087191530789992	0.19314021867532205	0.19907197249507297	0.12690440929418856	0.1392018790792505	0.1376541380205448	0.140930868216303	0.13372423561279423	0.12499691362448259	0.11571765990444846	0.13309150765239225	0.1826146188524939	0.1446328757682067	0.18158247642835243	0.16416862990162295	0.12281650635084698	0.17051120797663694	0.1710477889216847	0.17595861681521643	0.17532432546967294	0.15411643715268478	0.16033542130793185	0.14093953154684127	0.21004758496887918	0.14403292602433773	0.13122331385370786	0.135940851109067	0.16853485207944374	0.14399122567463593	0.1970576755928727	CAHOY_ASTROGLIAL	2.322062992756009	0.033747314689430485	9.49063326853036	1.5239033670176932e-10	3.7575548044521	0.0007400329279802062	0.1838903168038351
162	0.13691427480605622	0.15748678575696484	0.15486038967067117	0.1563089069180091	0.1709205587476585	0.15631696917073049	0.1856323641747544	0.17418266220804715	0.16232106262910806	0.14811858059267077	0.15383689725228658	0.1623741840050194	0.13498055728314817	0.14084719886317631	0.17585021725240674	0.1645491275949929	0.1565789295060566	0.15034784615730407	0.1639311341192539	0.17334789890681912	0.1845790092192428	0.1713834926370567	0.14467175758596276	0.16956860110965313	0.1313889582416393	0.1428479895530751	0.1741705511988502	0.13390148964387677	0.1417257433694252	0.13503095764279474	0.12726013493616573	0.16838608768067106	0.15112377895271964	0.15389954521999608	0.14206749659547058	0.17075195376616137	0.1765659366588925	0.16901120250882587	0.12959847617724618	0.15802613887088726	0.10895736902527489	RPS14_DN.V1_DN	-3.1385711244141845	0.006345536319205512	-8.715031044498666	1.0163127899774376e-09	-3.8290826022861535	0.0006094176116524999	0.13246246844041132
163	0.17102025768609547	0.15170522296728103	0.15286530370178142	0.15071396984312027	0.13925509429683305	0.16078442595353448	0.13408941974271565	0.14499660230955935	0.14238756837559122	0.16546942990711608	0.156335494305042	0.1455141259620887	0.17110003221517783	0.15584273809552934	0.14977378919371045	0.1538953498676407	0.1476572120905018	0.16627325087200406	0.14492468470747832	0.14776830833583238	0.14777761271483902	0.1466434896898711	0.17637068447699433	0.15232685467628757	0.1634666758499235	0.1686703707202974	0.15645484909911545	0.16384654683231098	0.17046967192726112	0.16047631001267285	0.17405960704499351	0.15142222091832835	0.1548347845144018	0.142021480481574	0.1646729765628786	0.1457479111928259	0.14344512442393878	0.15319552734822223	0.1802621388012792	0.15322260498359708	0.1657279632520216	IL15_UP.V1_UP	2.275028160867411	0.037016079105192445	6.8726887778383245	1.2531083621521936e-07	2.9989781163772418	0.005403835785449987	0.16874514204634167
164	0.18011872787112784	0.1560879697985994	0.14369210425229806	0.1511118699788668	0.14329898159572668	0.1566039136459089	0.1363166380137497	0.14905628967539378	0.13582329634650178	0.16592929367203418	0.16204102873671086	0.14189361035761158	0.1693679818134224	0.1481584531092278	0.16013497379526517	0.14818249353756116	0.15316786609575136	0.1562840343751367	0.14695226653932195	0.14966175775893775	0.14618874100299029	0.14536993761818248	0.16132278100383166	0.15502569214284123	0.16067798327950036	0.1544309259707193	0.15132553407668078	0.1743299898498059	0.1694284219102943	0.15322755465954252	0.17128076663983674	0.15586725827055933	0.1554683923469838	0.16436544350418247	0.15675110275004112	0.13681480683062752	0.1514231776811241	0.15453935967014043	0.18301242990661634	0.15976872219601135	0.17240343706613456	IL2_UP.V1_UP	2.212045455933903	0.04185629610359927	5.149557432888698	1.5270559408576395e-05	2.019631055081374	0.052432482161195455	0.16813579132439396
165	0.15776892028144227	0.18471725009904819	0.14244818015603022	0.15485797881509952	0.13748456407135135	0.16296003126522926	0.14198914460721215	0.14243719092538226	0.17174991288165464	0.14800523428276743	0.15327185272825394	0.1583223622625428	0.16110406405991315	0.15821942916735987	0.15170541927379472	0.15874366441017468	0.1596621834412029	0.17798984525956332	0.17985942276785408	0.14344071640058592	0.14874492284997395	0.16391004429122716	0.13287436982271025	0.14554779487742395	0.15328302614991562	0.16263359426359741	0.1446715335824818	0.14304410599145645	0.1731681436790668	0.18703284038475904	0.14498125756830293	0.1351914414232261	0.1431065932848717	0.18344112571454363	0.1428539495366097	0.14746084156439426	0.14006884309773335	0.13956804553337482	0.15873362489411172	0.1646730691027411	0.17441557536557029	IL21_UP.V1_UP	0.4873316887729584	0.632632833607162	0.39032994242253055	0.6990504581410569	-0.17182513408224367	0.8647288465382102	0.15757490972618066
166	0.18941950080426326	0.14887919091210883	0.14636307692406642	0.14794569213318073	0.13952161262617532	0.13493873190723665	0.13275950153516197	0.1320740090569437	0.13595480656028083	0.1690949695953137	0.1485388734378977	0.13234219859446764	0.19794354729605948	0.18019349618346855	0.14171112897866622	0.13671386373938782	0.15040201839555142	0.1523730674881432	0.13202928168663838	0.13233289325364966	0.13068639189870673	0.13743464330033678	0.1790986280480126	0.15205857072352932	0.17927783416449064	0.169428313708987	0.12957049366256196	0.18216170340935778	0.17312044485849598	0.17510320709247684	0.18606144167664665	0.13774338433252295	0.16095629775903156	0.1423425826351985	0.18623495311570973	0.14332730984100112	0.1292937226072658	0.14429574997010855	0.19681280715406088	0.13665157219109467	0.18839285336813674	TGFB_UP.V1_UP	3.5417803569820827	0.0027132163283122438	15.81360908510803	4.271336794441143e-16	4.624679796432665	6.708913883633232e-05	0.18613190944805366
167	0.16028177124484086	0.15247241715274523	0.15007083461124046	0.16380495713321572	0.16455593145012143	0.1475225954570216	0.16747363703023727	0.16602110029465542	0.15783708278612452	0.14813125457002468	0.16520943730332044	0.14817800757282493	0.1486311305081717	0.14661875892002244	0.1648859210062818	0.1535673512191614	0.15984139637553113	0.15368959924123227	0.15924254313009362	0.16206919689022045	0.16986759879746016	0.16341411551339693	0.1543560161764769	0.15843896793944767	0.141933575613556	0.14506945491289241	0.15948464090303555	0.15437471018387008	0.15100067248148047	0.14663140571828107	0.14522652864910027	0.17639536041884957	0.14618567921206266	0.1543588652042845	0.15195316905697528	0.1673497578272547	0.16009081686577725	0.15767072701511692	0.1504869109457592	0.15873486308393858	0.14113630150958237	HOXA9_DN.V1_DN	-0.680439875918542	0.5059538549265504	-3.7608294293169338	0.0007334977808925021	-2.765794503880239	0.009623413618243254	0.1497492815395672
168	0.17649852904111796	0.1539914230473351	0.1504297967947236	0.1351060320109653	0.1288638110267808	0.14296155842717026	0.14910030776246996	0.1284002689293368	0.16444955681970996	0.15868566567076495	0.17868912928770145	0.17265118086145398	0.169473044252004	0.20115609014615946	0.1330998133706413	0.15968054302621282	0.1616157532507482	0.1344496342255427	0.14205247720790815	0.16407117182010786	0.14367729834220416	0.1411070972297687	0.18314744053465906	0.1500442182935913	0.14322287176802645	0.11332160976577169	0.16403625747595937	0.17407603927399037	0.13514582706688044	0.16130033254293868	0.1518443244903336	0.15649358575640201	0.13016872274636232	0.15735026419232145	0.17278560409557867	0.136729920859866	0.1438107096987667	0.1590638239190781	0.18293086979039005	0.16114638740988274	0.1901642400316461	KRAS.AMP.LUNG_UP.V1_DN	3.201629520126206	0.005558637993867716	5.3261368891157295	9.274240853289088e-06	-0.006895301379896685	0.9945440383744029	0.17673232334480435
169	0.18740784181703996	0.12806424630017105	0.10234464586692	0.1430117650165369	0.09814245417734213	0.171530568122734	0.112262323492066	0.11476153549025915	0.15662771275820644	0.1238848638176491	0.15672499182399252	0.17392693884205984	0.23283698619843146	0.24540710497462245	0.0940124454942736	0.12255544967961729	0.11484682533277887	0.1305065085532439	0.1387450061554673	0.15009999944837224	0.12846726957808122	0.08874610943886937	0.24187126869039738	0.1253824422756564	0.1584241819793326	0.14641140930200444	0.13117304275826552	0.2284345186871933	0.1328465354190393	0.18652298322343738	0.21277383958742185	0.157484145530973	0.17548344392693038	0.1037810226667026	0.1258523249508382	0.1498899262196192	0.14185876482927168	0.054140568101703576	0.23780817967144666	0.12497707806681778	0.18866978827718506	KRAS.AMP.LUNG_UP.V1_UP	7.155448436339294	2.2848660498698375e-06	8.864695516490022	7.003819208751994e-10	2.230851872748499	0.03331670251539887	0.2179702790141306
170	0.1453221443942276	0.11049203182114914	0.1495684113034062	0.1503181531649445	0.15542241839896398	0.1553888897464036	0.15074766287675323	0.17366376116287904	0.12745452120482298	0.18060218883520782	0.1003634363134621	0.14554011802796663	0.1374784913921469	0.12787492138184955	0.14990132666318973	0.16101756497245848	0.1919326309562031	0.13690911640683853	0.1397067232106694	0.17011270030623477	0.16649790831230618	0.13411826972124358	0.1645213641836113	0.15140024074716632	0.22870117250366834	0.1849771118738438	0.10106556720389659	0.15273897360113783	0.17360270804095948	0.13572735373013145	0.1691578895785616	0.14328303946824889	0.19326117577211505	0.1410781748257896	0.15861866622268045	0.14340587321122814	0.13648168046092143	0.18059318286809997	0.14399509388259094	0.21707732142424038	0.13104609009894486	KRAS.300_UP.V1_DN	-1.4208518789212543	0.17455556793641835	-0.8828572582526285	0.3843334189228556	1.0452365017686178	0.30426302126054366	0.1453180358048002
171	0.16496677309946065	0.16252824226913645	0.14279526172710194	0.15976431433102137	0.13473557202436884	0.1816467052372596	0.1450328857868561	0.11555110582765657	0.1774948039837208	0.15852392014683145	0.1621933349877674	0.1256555427977338	0.17844298581539247	0.17537386978339173	0.14719505968464	0.16505416735524808	0.13604991245105486	0.1976218517459318	0.17951726734535023	0.13143367913805273	0.13195099707845334	0.11216315035272907	0.13656222063991552	0.17693176752666898	0.1356406386604598	0.14682135794510062	0.19548861766976947	0.15757594831072744	0.12041677385998895	0.18830162973423414	0.16085809516449318	0.13100392323481572	0.16117119572116972	0.18292058247303972	0.16804331591419566	0.15023793672031474	0.11412731083418248	0.1214766435472599	0.1744054027665137	0.149182422323583	0.17599711774521573	KRAS.300_UP.V1_UP	2.109676843836357	0.0509887115571935	1.8714115168371284	0.0710686848295281	-0.18213714303408604	0.8567002734492539	0.1680537825621494
172	0.11267217400952927	0.10520418135772386	0.11395863542164968	0.09680681063030369	0.09777425877931857	0.07046818247019959	0.11426263527328147	0.13579737555358964	0.028172739417840938	0.11506380527644207	0.06211001357104987	0.13696044308439895	0.16648915838192016	0.07919857408171986	0.0824229367186931	0.16209396527370062	0.1590915818040982	0.10747047624619617	0.07047794932744704	0.16636335449242506	0.18056476620083745	0.11846837685301169	0.1687600754289449	0.15841919485177244	0.3995346491760806	0.3199808556763024	0.031143766232251686	0.15782302673561197	0.11710815453647155	0.06662430657822568	0.1847210849727607	0.028121315985965546	0.32418149154151354	0.13393072338856354	0.15411089021379418	0.16947600639156504	0.10090063355867986	0.14851697453980847	0.17944716470317237	0.2176461448345807	0.0784668623446857	KRAS.50_UP.V1_DN	-1.0090010840678867	0.3279906314507035	0.5778775247456462	0.5676594217416525	1.864468060199027	0.07206697078694986	0.1326891585818412
173	0.13324313017182307	0.15556056547923447	0.10796327684897958	0.12592744391037575	0.1428634642545533	0.273765023722737	0.13552564205687576	0.11339906381551068	0.15158507827635528	0.1599618322551542	0.14174409401223775	0.11761114928580056	0.21729741415328732	0.20943635681034325	0.13777914776196068	0.16946119964026313	0.1336119446196569	0.20807085151011398	0.16897912436539972	0.10078147273988607	0.10240123002922066	0.09682974813717664	0.1590352897746823	0.14917423105856792	0.11678423185670497	0.19370068973859278	0.17488127867299727	0.1810999920453966	0.08675278016888777	0.14047866142155785	0.18837385281447439	0.0907802435542897	0.1750210322808966	0.17486762509911058	0.2267155688117921	0.18231281923851778	0.11628365210902471	0.07275182116827984	0.1752646080283071	0.11340820145278414	0.1471269989863365	KRAS.50_UP.V1_UP	1.1649383879095538	0.26111905016365544	1.9233859231450887	0.06396764880169721	0.6226971680687642	0.5381885480130872	0.1723729226895787
174	0.14147116391767425	0.13345098244746392	0.15438363085913567	0.15963134088819156	0.14977054460962969	0.15516923950541414	0.14924842853760525	0.1560016445300916	0.12154777516284795	0.17881473176058302	0.12551999154562823	0.15386303697899287	0.13458096604726968	0.14174890596822579	0.1425664669407632	0.1483826412304229	0.1780692328104571	0.15351534004854667	0.13817791929029488	0.15314495773161707	0.15898465906928733	0.1394333657990088	0.14814879075031767	0.14885493571597466	0.23722592167093284	0.20357037719874926	0.11202883474666407	0.15177570878550736	0.17687946944895072	0.16813236920096625	0.1747809019497457	0.1340370120116805	0.21023719966223048	0.14725383471288447	0.1382197124942677	0.14014109765329036	0.13060801653673837	0.1591073133325453	0.1375023459616533	0.19080818624270554	0.15060145831377886	KRAS.600_UP.V1_DN	-1.3060047955090768	0.2100163006274449	-0.06836696542329192	0.945947168772764	1.88797892180227	0.0687347239687381	0.1498602900994599
175	0.20907290573937196	0.14403776470173282	0.13181526077273997	0.1371261984225962	0.11753611753342898	0.15002046899895857	0.13352752300241785	0.09236660121040935	0.16038799416640323	0.16301802318448846	0.14099862554819034	0.11753997003685178	0.20168595352102392	0.19261946415997885	0.128817134877273	0.12352051937606973	0.13217382554518403	0.17138897023792482	0.15174049210607102	0.125304715972523	0.11350273079117033	0.10566343788334262	0.19938651122836265	0.14793231289675066	0.14030190891714092	0.1604229662144918	0.16350855918825635	0.20161757308271772	0.14882691436899723	0.19930352803446696	0.20475599495382057	0.13926784427670402	0.17043865830722635	0.14922232882683656	0.19159930765934322	0.13359428157190975	0.10175844453747675	0.10399337028010469	0.2236274986219012	0.1264816620550594	0.20186655913079682	KRAS.600_UP.V1_UP	5.772214855233448	2.8587432247301495e-05	10.752428713367676	8.225059501375163e-12	2.5586134764774333	0.01579631441649214	0.20377066538582678
176	0.1384374485919913	0.1285706052191473	0.1318909245256204	0.13027576860102186	0.14232344224605062	0.13494660422682137	0.15145641993679992	0.15649568003563016	0.12709075938225572	0.1868245384750123	0.1375498991133914	0.15100068630715516	0.16113414384672678	0.18335843940257132	0.10419779920976475	0.14348707709369615	0.1528225839353285	0.13137828377863192	0.13256427717682465	0.14424972707824363	0.14891586883820548	0.13940594253605387	0.17963243063695142	0.13333767680247513	0.21122984335059058	0.19406961627724179	0.11776792359672954	0.14778118525343556	0.1622731912636032	0.20765073729994016	0.19694048650074797	0.12457160596981466	0.17823113151960035	0.15845643881096916	0.18291664242986302	0.14103659694729553	0.13342413196824005	0.1678022702608348	0.17027688543678757	0.18083426559353893	0.1730814424223761	KRAS.600.LUNG.BREAST_UP.V1_DN	0.4023614003184481	0.6927424338553608	4.45749587214496	0.00010722679978401548	3.280644739813521	0.002628424192749884	0.17314368882128092
177	0.18623175753987478	0.16785823039418404	0.08908788861422035	0.1401130599316431	0.10843202542091418	0.13007329838705728	0.11729703373515779	0.10172970688132241	0.156219314470287	0.1643046845363356	0.12894156327275585	0.1510315655119454	0.22196416516754544	0.17651524619456238	0.11866613729629462	0.13599919784737144	0.1386268181714381	0.1550405489899057	0.15487270338478862	0.13066385314535478	0.1126868926415945	0.1250981000903656	0.1927025639693138	0.14569701896594436	0.17028600153130877	0.18656164230680308	0.15897764224371966	0.20722843250707584	0.14169752837937102	0.1712190113708772	0.23022881892007263	0.09210585595089056	0.1729584612751032	0.1516499300440991	0.2025118172920233	0.1120459094266623	0.11267253599683463	0.10846561345211458	0.21101825880964395	0.12089314385635051	0.22122625778524033	KRAS.600.LUNG.BREAST_UP.V1_UP	3.609933416515769	0.0023493890227544068	8.499210219249425	1.7475707847604258e-09	3.2582586163943987	0.002785745370204064	0.20203716802935628
178	0.14611827771887206	0.151198829567819	0.14304874664124798	0.1612749064027514	0.17095544871178275	0.17126657848884486	0.18355667730826078	0.18144413746333207	0.13542959070189473	0.12451840288606364	0.15874465340903282	0.14597809417766827	0.15291151311614484	0.15094713491613346	0.14559369162483762	0.16678111214578045	0.17390657108684823	0.11975623631069585	0.14353707305407265	0.16732191141098915	0.1581478497155954	0.1675951050922935	0.15044984144107074	0.15059800428809206	0.14571487497150507	0.11720474371975058	0.1572257721303701	0.12425666615474587	0.08208446740055995	0.15143300999255965	0.1553505353237418	0.15234324000691696	0.12291095964052383	0.18297231603741423	0.1577612611826318	0.18103834951953868	0.18017032310720812	0.1838911466331968	0.17973827045360616	0.1922825739147839	0.15186121710064804	KRAS.BREAST_UP.V1_DN	1.4434531857167414	0.16818689587330599	-1.7755032989197583	0.08596143120995865	-3.2572961789811634	0.0027927075658920526	0.15145182957972475
179	0.16926391543280364	0.16975696547343838	0.08968089884440018	0.18075131838642905	0.08110707601066032	0.11446480129056319	0.0983289182449767	0.09786035066061916	0.126961499172839	0.2000123677843655	0.1251144969375285	0.12076291900152382	0.18632696129123755	0.15856774753645744	0.1453769880770317	0.11275502319958228	0.10313062516344594	0.17162955527807358	0.11807880463882348	0.10666288763433661	0.09513330575323027	0.10254468469021981	0.18403730207555094	0.13869678750917228	0.24215706796810682	0.22870862607411369	0.13393167406049095	0.17375616955311882	0.14225962150431226	0.19379035900674826	0.24285059384358637	0.14989687104805122	0.2680129854372124	0.09138985887180028	0.19704300927678556	0.11632809785638379	0.09727503465870822	0.0622135820605925	0.21393622701234447	0.0871461710512694	0.21722172546905427	KRAS.BREAST_UP.V1_UP	0.5694317564519337	0.5769709365871454	6.535619035577156	3.152951959790924e-07	4.003841687406964	0.00037783484843750153	0.19330566680232242
180	0.22669564966752775	0.17475182817279916	0.12191777862220067	0.16669502262760527	0.14909215760498296	0.16039076745400183	0.12678153344750406	0.10046690099629517	0.133568913292794	0.20222542008485514	0.09725588888786062	0.1095538926342099	0.1950532674541367	0.17228336720426185	0.18577958662498895	0.11128390209300278	0.12049884326483995	0.14082789309640878	0.12886230605443838	0.10276250347434468	0.12785557830438307	0.14040508193447349	0.1804112431091801	0.15129400778616028	0.16862850764938372	0.17722215211710124	0.11762991232512959	0.19731199185885942	0.20192590581608302	0.16621731518715047	0.1775591787418094	0.13361667004853464	0.1451324913998123	0.12360115154738131	0.17240195302653394	0.1491666144770049	0.1346588273627676	0.11960680959442785	0.20001308595156125	0.14751293543273136	0.20136312763010097	KRAS.KIDNEY_UP.V1_DN	2.4099403530659584	0.02835248106562081	6.511225924335457	3.372083571888148e-07	2.3118357314217888	0.027834754628463645	0.19076758075606529
181	0.16248618695288508	0.15905866553093093	0.17353142217779235	0.1550043532029997	0.12756586651278484	0.16177837826269162	0.14476367533478168	0.1198729439123076	0.19585102904410448	0.18559842889051015	0.20333580870103013	0.12217438331160843	0.1316469967229463	0.16607161517218605	0.13058003381690556	0.1680382866104872	0.15998480949549493	0.18696535330211722	0.19982076414440664	0.13489093714366174	0.1377160690511625	0.12737560690015368	0.13605018056327714	0.16248178999901405	0.15034577668738536	0.14029196434414637	0.1882434186131268	0.13306808578950086	0.14919468469816533	0.1923676185099797	0.1208471174719058	0.15079115904743917	0.14707516796531458	0.153866371472778	0.16780358497398334	0.13851843096700994	0.1449392934325358	0.12983175807624137	0.14349204350993083	0.16846470212179807	0.16375938884593327	KRAS.KIDNEY_UP.V1_UP	-1.3562407480130496	0.19385423484698072	-0.25592831749523404	0.7997529426690838	1.4169211169845644	0.16680770000158532	0.14997658150428278
182	0.13251254595308296	0.15013926057267638	0.14109854009116965	0.12538631991464114	0.12691699970226228	0.13547347476506894	0.13492248192013878	0.14310700799597947	0.1304668276191202	0.23115618818863984	0.14432229605440122	0.12389266857159853	0.15480624850076766	0.1392660788163332	0.08685249588291752	0.14832522972864462	0.14243867260269905	0.15320637394374492	0.13321972735918775	0.14207913029013358	0.13256896875995164	0.10703159042865391	0.13046680138339742	0.1321333808931794	0.2724564914197785	0.22660455492847556	0.11337141809042105	0.13729063457088028	0.1976643525052858	0.20334800896835342	0.2249696748885178	0.12152761102589879	0.2720184476364665	0.13343792402423973	0.14691452453725798	0.13679310506444356	0.0926752362003093	0.12531002513388478	0.10634976064474176	0.17075641201964953	0.1626018804622808	KRAS.LUNG_UP.V1_DN	-1.4356557310755425	0.1703621746622988	2.265418657336019	0.03086776431761701	4.007339822773144	0.0003742186994230593	0.15462351490981724
183	0.21568180180258148	0.15009103490976983	0.08667460243531136	0.12206125752355126	0.11997024580392712	0.15094841277065565	0.11544906824188479	0.11025880792730679	0.1160544192215228	0.09386342710571254	0.1161664238072383	0.1162903037385517	0.25061181491647033	0.21358830669445494	0.1346734723931682	0.135190687532267	0.13783404614633032	0.15354216873342938	0.11206187645503521	0.10629050574347121	0.1087112049341537	0.14123925311661473	0.19777648202569248	0.1414063343275289	0.15089210888041835	0.21061770006375988	0.14172798298215578	0.23920860363578939	0.10302067622629386	0.15156974367876838	0.2308053497145648	0.07718979911397078	0.14303245806560894	0.1502242813850976	0.18894094707808629	0.12971065356072276	0.12560954337308897	0.11353734859331199	0.24649945426801245	0.146547977418528	0.22522743973149953	KRAS.LUNG_UP.V1_UP	4.852730602839332	0.00017634159086727256	9.962903144955138	4.9885653792047156e-11	1.1819950097380805	0.24649224963085645	0.21899655516309263
184	0.13443803278509361	0.1312894710422506	0.13131750132230396	0.13109060636872655	0.13731971556795686	0.15588356988076074	0.15877817840742112	0.1562380096339932	0.10722687183986111	0.17791225213449183	0.12203123729135472	0.15351944451236493	0.1571915261193831	0.1782365732860096	0.1125065471588316	0.14803616936960654	0.1557829748893661	0.12693819171553974	0.1283100821737199	0.14664406533898908	0.14412392061380394	0.15577631938205852	0.17557140427432677	0.1378149388681563	0.2379538579293972	0.2259257728478288	0.10953663180348204	0.16373770664980428	0.16629304802088812	0.1953404914335777	0.19693958020357336	0.11289600840844118	0.2083854821440157	0.13910561392223922	0.169329750880298	0.14319324058829028	0.11751920638779412	0.1704065966757146	0.1623000278507502	0.1532593473111602	0.1522230540137971	KRAS.LUNG.BREAST_UP.V1_DN	-0.1065355188728076	0.9164818151111488	4.044438250256602	0.000337898455765927	2.6445567384718407	0.012887912169737432	0.16844204406847954
185	0.1918431398236327	0.1702187767131544	0.08346568732052878	0.12899674808284117	0.11289259767262014	0.11557595318264206	0.09273573275965681	0.10553651549366995	0.13788331209803187	0.1326261270620179	0.11045906357453798	0.13312235146980464	0.22081486636013892	0.17640524692864562	0.1270823064273536	0.1361735148091277	0.14335904987400463	0.1672932195136275	0.13041348183179308	0.11617724945489229	0.11358067342556456	0.12169872574757051	0.1918159337598499	0.14727253518071082	0.18557884302586614	0.20555996468541068	0.1536823889171161	0.22393934506197877	0.11104461249598652	0.1728150826154839	0.2521266032063817	0.07770648489501208	0.18325578759381478	0.13616303850937275	0.2278268451252706	0.11980022669518764	0.12212540322304713	0.09972965244459203	0.2266947253808488	0.1188947426126789	0.2177406830532884	KRAS.LUNG.BREAST_UP.V1_UP	2.985685500021896	0.008736431411412534	8.764345730696673	8.986870701634084e-10	2.79481192900604	0.008966102122605724	0.2082439584655832
186	0.12459734149333393	0.18233848561316937	0.11006330247569325	0.14428242555914506	0.1411289015487108	0.15047964639593125	0.1294018911629131	0.1455121164110349	0.13513482172726027	0.14068586755933243	0.17547489204626612	0.13200055799378974	0.1533063035458687	0.13615472031250372	0.12037344026633202	0.15844112517939793	0.13105962310951186	0.14380124840410502	0.13262763194585075	0.14283819139619083	0.12635197767538323	0.13779890500261383	0.15042552791488506	0.16109909866967556	0.2538189981273992	0.21919858108391713	0.13028680588238906	0.1429546567898675	0.1341568627712775	0.17206212711205623	0.205900356390585	0.1253627289802764	0.23272617222246408	0.16405379339008064	0.17707683023737492	0.15875200655826963	0.1518008370948353	0.12460117828156723	0.14383898143121085	0.1575040316953909	0.18230164323866377	KRAS.PROSTATE_UP.V1_DN	-1.3433445340496284	0.19790489728754257	2.020857375447995	0.05229811671729213	3.590936552988521	0.0011589512560694864	0.15683796202544165
187	0.17443838916303564	0.17484252442173764	0.13373397654699767	0.11391485610068494	0.12696378347746043	0.19137084157764156	0.13105552156706668	0.12766711599341535	0.17401697252287962	0.11907575455859333	0.12678915175373265	0.1702700838031296	0.19373522975167223	0.21019367094782393	0.13888008364190702	0.15876091730242448	0.14383335845512218	0.14849954546465394	0.14404897429560312	0.10631772010739328	0.1297894642305051	0.11345610679113076	0.18820869793643585	0.1067353618200504	0.14145721801021838	0.1742180587305454	0.12425588757352798	0.18147553346643172	0.13759299216810464	0.15560729215536875	0.21041014754937204	0.11155750375592202	0.12029914802195633	0.2095925013226361	0.17671324432796442	0.10826787251013158	0.12166758015229459	0.14052578375372074	0.21265790098951134	0.16269295021461563	0.22061208099890603	KRAS.PROSTATE_UP.V1_UP	4.646504683334398	0.00026878854241469145	5.286939518647817	1.0359609472317948e-05	0.34643938637769506	0.7314307001896515	0.19414877143983975
188	0.13534180508906718	0.17065819159149326	0.1644611731816799	0.14886448074951497	0.16469994921949904	0.15663126591855328	0.16270114007844672	0.16781293588434731	0.1617718692530784	0.1425647286173108	0.16857834715301548	0.15590762617260354	0.13068684774766126	0.13641248803583964	0.15577002891224984	0.17473532835234037	0.16781091542925383	0.164127247640773	0.17342259318910666	0.1599413396009849	0.16162822399864224	0.163911385623237	0.12630168602274452	0.1652160058632054	0.14997412579733668	0.14824219098436267	0.15975447178941748	0.13400870269600737	0.13932429618624426	0.15729726532713179	0.13578215710982147	0.1429909705391538	0.15426157442873573	0.17652382259857216	0.12857237907927327	0.16944514338212163	0.17171058446352533	0.17018226349862398	0.1283229816699232	0.17713569701738902	0.15127561958067431	LEF1_UP.V1_DN	-2.474090867170661	0.024939254303598557	-7.575183024823992	1.9038112661039703e-08	-3.083374436698558	0.004365319881863916	0.137269950364319
[truncated: 8 more columns]
