# Supplementary material for: Integrative multi-omic sequencing reveals the MMTV-Myc mouse model mimics human breast cancer heterogeneity
Source: Breast Cancer Res. 2023 Oct 7;25:120. doi: 10.1186/s13058-023-01723-3 (PMC10559619; doi:10.1186/s13058-023-01723-3)
Supplement: Supplementary file 28 — Additional file 28: Table S3. Gene expression and estimated integer copy number correlation values by gene with location included in the mm10 genome across all EMT, squamous, and microacinar samples. Includes the Kendall rank correlation coefficient and Pearson correlation coefficient values. [file 13058_2023_1723_MOESM28_ESM.xlsx]

## Sheet: Sheet1
hugo_gene	chromosome	start	end	kendall_t	pearson_r
Rp1	mm1	4290845	4409241	0	0
Sox17	mm1	4490927	4497354	0	0
Mrpl15	mm1	4773199	4785726	0	0
Lypla1	mm1	4807822	4846735	0	0
Tcea1	mm1	4857693	4897909	0	0
Rgs20	mm1	4909575	5070285	0	0
Atp6v1h	mm1	5083085	5162549	0	0
Oprk1	mm1	5588492	5606133	0	0
Rb1cc1	mm1	6214661	6276104	0	0
Pcmtd1	mm1	7088919	7173628	0	0
Sntg1	mm1	8359738	9299877	0	0
Rrs1	mm1	9545407	9547455	0	0
Adhfe1	mm1	9547947	9577970	0	0
Mybl1	mm1	9667410	9700209	0	0
Sgk3	mm1	9798129	9902568	0	0
Snhg6	mm1	9942024	9944118	0	0
Ppp1r42	mm1	9968621	10009136	0	0
Cops5	mm1	10024599	10038159	0	0
Cspp1	mm1	10038217	10136768	0	0
Arfgef1	mm1	10137506	10232670	0	0
Slco5a1	mm1	12866549	12991135	0	0
Ncoa2	mm1	13139104	13374083	0	0
Tram1	mm1	13564692	13589910	0	0
Lactb2	mm1	13625899	13660509	0	0
Eya1	mm1	14168957	14310199	0	0
Msc	mm1	14753345	14755966	0	0
Terf1	mm1	15805645	15844052	0	0
Rpl7	mm1	16101295	16104433	0	0
Rdh10	mm1	16105881	16132550	0	0
Stau2	mm1	16344290	16519302	0	0
Ube2w	mm1	16568673	16619291	0	0
Tmem70	mm1	16665190	16678275	0	0
Ly96	mm1	16688455	16709605	0	0
Jph1	mm1	16994939	17097889	0	0
Gdap1	mm1	17145372	17164270	0	0
Pi15	mm1	17601900	17630939	0	0
Crispld1	mm1	17727044	17766344	0	0
Tfap2d	mm1	19103035	19173948	0	0
Tfap2b	mm1	19208913	19238845	0	0
Pkhd1	mm1	20057778	20618057	0	0
Il17a	mm1	20730904	20734496	0	0
Mcm3	mm1	20802967	20820312	0	0
Tram2	mm1	21001396	21079225	0	0
Gsta3	mm1	21240584	21265575	0	0
Khdc1a	mm1	21349676	21352199	0	0
Khdc1b	mm1	21383555	21386384	0	0
Kcnq5	mm1	21398402	21961942	0	0
Ogfrl1	mm1	23366423	23383175	0	0
Smap1	mm1	23845624	23922381	0	0
Col9a1	mm1	24195202	24252738	0	0
Col19a1	mm1	24257682	24587437	0	0
Lmbrd1	mm1	24678543	24766301	0	0
Phf3	mm1	30802341	30863256	0	0
Khdrbs2	mm1	32172721	32658569	0	0
Prim2	mm1	33453807	33669794	0	0
1700001G17Rik	mm1	33669823	33670712	0	0
Rab23	mm1	33720418	33742564	0	0
Bag2	mm1	33745483	33757750	0	0
Zfp451	mm1	33761544	33814595	0	0
Dst	mm1	34160259	34183903	0	0
Ccdc115	mm1	34436669	34439672	0	0
Imp4	mm1	34439828	34445747	0	0
Ptpn18	mm1	34459745	34473779	0	0
Prss39	mm1	34498411	34503062	0	0
Cfc1	mm1	34535647	34544311	0	0
Prss40	mm1	34552330	34560943	0	0
Plekhb2	mm1	34849958	34871557	0	0
Hs6st1	mm1	36068399	36106446	0	0
Uggt1	mm1	36140027	36244302	0	0
Arid5a	mm1	36307732	36324029	0	0
Cnnm4	mm1	36471596	36508776	0	0
Cnnm3	mm1	36511866	36528236	0	0
Cox5b	mm1	36691486	36693388	0	0
Actr1b	mm1	36699201	36709925	0	0
Zap70	mm1	36766933	36782820	0	0
Tmem131	mm1	36792188	36939527	0	0
Inpp4a	mm1	37299895	37410735	0	0
Coa5	mm1	37417084	37430103	0	0
Unc50	mm1	37430138	37438986	0	0
Lipt1	mm1	37872218	37876227	0	0
Mitd1	mm1	37874800	37890411	0	0
Txndc9	mm1	37983866	37997208	0	0
Eif5b	mm1	37998009	38055579	0	0
Rev1	mm1	38052785	38129666	0	0
Chst10	mm1	38863872	38898160	0	0
Pdcl3	mm1	38987813	38997236	0	0
Npas2	mm1	39194271	39363240	0	0
Tbc1d8	mm1	39371495	39478755	0	0
Rnf149	mm1	39551295	39577347	0	0
Map4k4	mm1	39900912	40026310	0	0
Il1r2	mm1	40084713	40125230	0	0
Il1r1	mm1	40266585	40316177	0	0
Il1rl2	mm1	40324588	40367553	0	0
Il1rl1	mm1	40439628	40448411	0	0
Il18r1	mm1	40465620	40491580	0	0
Il18rap	mm1	40515361	40551705	0	0
Pou3f3	mm1	42695767	42700209	0	0
Mrps9	mm1	42851232	42905683	0	0
Gpr45	mm1	42952871	43035449	0	0
AI597479	mm1	43098709	43115946	0	0
Fhl2	mm1	43123070	43196761	0	0
Nck2	mm1	43445750	43570518	0	0
Uxs1	mm1	43746960	43827839	0	0
Tpp2	mm1	43933993	44003000	0	0
Ercc5	mm1	44147743	44181260	0	0
Col3a1	mm1	45311537	45349706	0	0
Col5a2	mm1	45374330	45503282	0	0
Wdr75	mm1	45795165	45823638	0	0
Slc40a1	mm1	45908069	45925594	0	0
Tmeff2	mm1	50927522	51187270	0	0
Nabp1	mm1	51469487	51478399	0	0
Myo1b	mm1	51749757	51915978	0	0
Stat4	mm1	51987147	52107189	0	0
Stat1	mm1	52119621	52161865	0	0
Nab1	mm1	52455848	52500448	0	0
Mfsd6	mm1	52656304	52727318	0	0
Inpp1	mm1	52789419	52817688	0	0
Hibch	mm1	52845037	52920986	0	0
Ormdl1	mm1	53297094	53310245	0	0
Asnsd1	mm1	53344616	53352752	0	0
Stk17b	mm1	53755511	53785215	0	0
Ankrd44	mm1	54645339	54926387	0	0
Sf3b1	mm1	54985169	55027478	0	0
Hspd1	mm1	55077833	55087932	0	0
Hspe1	mm1	55088147	55091317	0	0
Mob4	mm1	55131244	55154899	0	0
Rftn2	mm1	55170159	55226782	0	0
Boll	mm1	55299734	55362728	0	0
Satb2	mm1	56793980	56978650	0	0
Tyw5	mm1	57388243	57406674	0	0
Spats2l	mm1	57774860	57948397	0	0
Aox1	mm1	58029968	58106410	0	0
Aox3	mm1	58113135	58200452	0	0
Aox4	mm1	58210396	58268596	0	0
Bzw1	mm1	58392897	58407354	0	0
Clk1	mm1	58411987	58424088	0	0
Nif3l1	mm1	58445150	58462276	0	0
Orc2	mm1	58462770	58505109	0	0
Fam126b	mm1	58522805	58586154	0	0
Ndufb3	mm1	58586396	58595964	0	0
Cflar	mm1	58711490	58758882	0	0
Casp8	mm1	58795373	58847503	0	0
Mpp4	mm1	59120934	59163389	0	0
Als2	mm1	59162755	59237093	0	0
Fzd7	mm1	59482146	59486955	0	0
Sumo1	mm1	59639433	59670834	0	0
Nop58	mm1	59685005	59711510	0	0
Bmpr2	mm1	59764278	59878081	0	0
Fam117b	mm1	59913005	59985348	0	0
Wdr12	mm1	60076867	60098134	0	0
Carf	mm1	60108082	60153953	0	0
Cd28	mm1	60746387	60773359	0	0
Ctla4	mm1	60909024	60915832	0	0
Icos	mm1	60977913	61000321	0	0
Pard3b	mm1	61638823	62642284	0	0.049814
Nrp2	mm1	62703316	62818692	0	0
Ndufs1	mm1	63143591	63176822	0	0
Eef1b2	mm1	63176830	63180486	0	0
Adam23	mm1	63445890	63596101	0	0
Fastkd2	mm1	63730624	63753385	0	0
Klf7	mm1	64035670	64121389	0	0
Creb1	mm1	64532803	64604548	0	0
Mettl21a	mm1	64606472	64617764	0	0
Fzd5	mm1	64730557	64737750	0	0
Akr1cl	mm1	65013077	65032759	0	0
Crygd	mm1	65061837	65063440	0	0
Crygb	mm1	65080221	65082290	0	0
Cryga	mm1	65100388	65103363	0	0
Idh1	mm1	65158615	65186479	0	0
Pikfyve	mm1	65186684	65278696	0	0
Pth2r	mm1	65311256	65389244	0	0
Crygf	mm1	65926521	65928311	0	0
Rpe	mm1	66700830	66719805	0	0
Kansl1l	mm1	66719247	66808794	0	0
Acadl	mm1	66830838	66863309	0	0
Myl1	mm1	66924295	66945056	0	0
Lancl1	mm1	67000516	67038872	0	0
Cps1	mm1	67123026	67231267	0	0
Erbb4	mm1	68032186	69108059	0.218218	0.298132
Ikzf2	mm1	69531209	69685960	0	0
Bard1	mm1	71027534	71102972	0	0
Fn1	mm1	71585472	71653234	0	0
Pecr	mm1	72259172	72284321	0	0
Xrcc5	mm1	72307420	72394953	0	0
Smarcal1	mm1	72583250	72636790	0	0
Rpl37a	mm1	72711259	72713813	0	0
Igfbp2	mm1	72825386	72852471	0	0
Igfbp5	mm1	72858064	72874865	0	0
Tnp1	mm1	73015074	73015899	0	0
Tns1	mm1	73910231	74124548	0	0
Cxcr2	mm1	74153993	74161246	0	0
Arpc2	mm1	74236516	74268209	0	0
Aamp	mm1	74279839	74284738	0	0
Pnkd	mm1	74285033	74287453	0	0
Tmbim1	mm1	74288246	74304336	0	0
Slc11a1	mm1	74375202	74386051	0	0
Ctdsp1	mm1	74391608	74397285	0	0
Vil1	mm1	74409383	74435560	0	0
Zfp142	mm1	74566425	74588028	0	0
Bcs1l	mm1	74588288	74592443	0	0
Rnf25	mm1	74593747	74601397	0	0
Cyp27a1	mm1	74713534	74737897	0	0
Wnt6	mm1	74771891	74785319	0	0
Wnt10a	mm1	74792018	74804175	0	0
Cdk5r2	mm1	74855028	74857732	0	0
Fev	mm1	74881508	74885408	0	0
Cryba2	mm1	74889933	74893143	0	0
Ihh	mm1	74947722	74951672	0	0
Nhej1	mm1	74967345	75046639	0	0
Slc23a3	mm1	75125541	75133890	0	0
Cnppd1	mm1	75135761	75141691	0	0
Zfand2b	mm1	75168645	75171626	0	0
Abcb6	mm1	75171640	75180392	0	0
Ankzf1	mm1	75192159	75195538	0	0
Glb1l	mm1	75198240	75210755	0	0
Stk16	mm1	75210828	75215606	0	0
Tuba4a	mm1	75214971	75219294	0	0
Dnajb2	mm1	75236701	75245692	0	0
Ptprn	mm1	75247040	75263771	0	0
Resp18	mm1	75272196	75278415	0	0
Dnpep	mm1	75308564	75317637	0	0
Des	mm1	75360291	75368579	0	0
Speg	mm1	75375296	75432306	0	0
Gmppa	mm1	75435935	75443179	0	0
Chpf	mm1	75474568	75479471	0	0
Obsl1	mm1	75496337	75506452	0	0
Inha	mm1	75507076	75510366	0	0
Stk11ip	mm1	75521528	75537335	0	0
Slc4a3	mm1	75546461	75559083	0	0
Epha4	mm1	77367184	77515088	0	0
Pax3	mm1	78101266	78197136	0	0
Farsb	mm1	78424744	78488897	0	0
Mogat1	mm1	78511059	78538173	0	0
Kcne4	mm1	78816910	78820032	0	0
Scg2	mm1	79434367	79440026	0	0
Wdfy1	mm1	79726402	79761769	0	0
Mrpl44	mm1	79776017	79781445	0	0
Serpine2	mm1	79794320	79858665	0	0
Cul3	mm1	80264922	80340690	0	0
Irs1	mm1	82233104	82291439	0	0
Rhbdd1	mm1	82316578	82445367	0	0
Col4a4	mm1	82450722	82586849	0	0
Col4a3	mm1	82586920	82722059	0	0
Mff	mm1	82724917	82752389	0	0
Tm4sf20	mm1	82756646	82768461	0	0
Agfg1	mm1	82839459	82901001	0	0
Slc19a3	mm1	83012522	83038448	0	0
Krtap28-13	mm1	83060929	83061921	0	0
Ccl20	mm1	83116765	83119167	0	0
Dner	mm1	84369838	84696221	0	0
Trip12	mm1	84721188	84839304	0	0
Fbxo36	mm1	84839840	84900486	0	0
Sp110	mm1	85576898	85603891	0.439155	0.640546
Sp100	mm1	85649987	85701572	0	0
Cab39	mm1	85793440	85851577	0	0
Itm2c	mm1	85894509	85908698	0	0
2810459M11Rik	mm1	86045862	86055456	0	0
Psmd1	mm1	86064618	86139295	0	0
Htr2b	mm1	86099036	86111980	0	0
Ncl	mm1	86344718	86359455	0	0
C130036L24Rik	mm1	86359583	86368507	0	0
Nmur1	mm1	86386324	86388141	0	0
Pde6d	mm1	86543011	86582785	0	0
Cops7b	mm1	86582920	86606828	0	0
Nppc	mm1	86666292	86670573	0	0
Alppl2	mm1	87086690	87089928	0	0
Akp3	mm1	87124953	87128728	0	0
Ecel1	mm1	87147654	87156136	0	0
Chrnd	mm1	87190596	87200070	0	0
Chrng	mm1	87205810	87211835	0	0
Eif4e2	mm1	87213910	87240488	0	0
Efhd1	mm1	87264352	87310841	0	0
Gigyf2	mm1	87326997	87450810	0	0
Ngef	mm1	87476828	87573870	0	0
Neu2	mm1	87574026	87597840	0	0
Inpp5d	mm1	87620311	87720510	0	0
Atg16l1	mm1	87756010	87792428	0	0
Sag	mm1	87803679	87845157	0	0
Dnajb3	mm1	88204731	88205748	0	0
Trpm8	mm1	88306734	88388851	0	0
Spp2	mm1	88407009	88426438	0	0
Glrp1	mm1	88499870	88510066	0	0
Arl4c	mm1	88698225	88702191	0	0
Sh3bp4	mm1	89070414	89155087	0	0
Agap1	mm1	89454810	89895282	0	0
Gbx2	mm1	89927961	89931176	0	0
Asb18	mm1	89952590	90014666	0	0
Ackr3	mm1	90203979	90215722	0	0
Cops8	mm1	90603424	90613341	0	0
Col6a3	mm1	90766859	90843971	0	0
Mlph	mm1	90915099	90951142	0	0
Rab17	mm1	90958132	90969620	0	0
Lrrfip1	mm1	91053443	91128944	0	0
Ramp1	mm1	91179821	91206790	0	0
Ube2f	mm1	91250303	91286521	0	0
Scly	mm1	91298337	91321080	0	0
Ilkap	mm1	91375826	91398823	0	0
Hes6	mm1	91411482	91413222	0	0
Per2	mm1	91415981	91459328	0	0
Twist2	mm1	91801460	91848034	0	0
Ndufa10	mm1	92439718	92473758	0	0
Otos	mm1	92644217	92648841	0	0
Gpc1	mm1	92831644	92860211	0	0
Rnpepl1	mm1	92910824	92920585	0	0
Capn10	mm1	92934407	92947948	0	0
Gpr35	mm1	92973118	92986391	0	0
Kif1a	mm1	93015454	93082480	0	0
Agxt	mm1	93135239	93145421	0	0
Pask	mm1	93309436	93342788	0	0
Ppp1r7	mm1	93343627	93367616	0	0
Hdlbp	mm1	93405939	93478917	0	0
Farp2	mm1	93512103	93621976	0	0
Stk25	mm1	93620750	93635727	0	0
Bok	mm1	93685574	93695770	0	0
Thap4	mm1	93705390	93754838	0	0
Atg4b	mm1	93754904	93789602	0	0
Dtymk	mm1	93800494	93801934	0	0
D2hgdh	mm1	93825239	93852361	0	0
Pdcd1	mm1	94038304	94052553	0	0
Fam174a	mm1	95313627	95335284	0	0
St8sia4	mm1	95587681	95667594	0	0
Slco6b1	mm1	96906175	96997560	0	0
Slco6c1	mm1	97059448	97128303	0	0
Pam	mm1	97821093	98095646	0	0
Cdh20	mm1	105000000	105000000	0	0
Pign	mm1	106000000	106000000	0	0
Tnfrsf11a	mm1	106000000	106000000	0	0
Phlpp1	mm1	106000000	106000000	0	0
Bcl2	mm1	107000000	107000000	0	0
Vps4b	mm1	107000000	107000000	0	0
Serpinb5	mm1	107000000	107000000	0	0
Serpinb11	mm1	107000000	107000000	0	0
Serpinb7	mm1	107000000	107000000	0	0
Serpinb2	mm1	108000000	108000000	0	0
Serpinb8	mm1	108000000	108000000	0	0
Tsn	mm1	118000000	118000000	0	0
Nifk	mm1	118000000	118000000	0	0
Clasp1	mm1	118000000	119000000	0	0
Tfcp2l1	mm1	119000000	119000000	0	0
Gli2	mm1	119000000	119000000	0	0
Inhbb	mm1	119000000	119000000	0	0
Ralb	mm1	119000000	120000000	0	0
Tmem185b	mm1	120000000	120000000	0	0
Ptpn4	mm1	120000000	120000000	0	0
Tmem37	mm1	120000000	120000000	0	0
Dbi	mm1	120000000	120000000	0	0
3110009E18Rik	mm1	120000000	120000000	0	0
Steap3	mm1	120000000	120000000	0	0
Marco	mm1	120000000	121000000	0	0
En1	mm1	121000000	121000000	0	0
Insig2	mm1	121000000	121000000	0	0
Ccdc93	mm1	121000000	122000000	0	0
Htr5b	mm1	122000000	122000000	0	0
Ddx18	mm1	122000000	122000000	0	0
Actr3	mm1	125000000	125000000	0	0
Slc35f5	mm1	126000000	126000000	0	0
Lypd1	mm1	126000000	126000000	0	0
Mgat5	mm1	127000000	127000000	0	0
Tmem163	mm1	127000000	128000000	0	0
Ccnt2	mm1	128000000	128000000	0	0
R3hdm1	mm1	128000000	128000000	0	0
Ubxn4	mm1	128000000	128000000	0	0
Lct	mm1	128000000	128000000	0	0
Mcm6	mm1	128000000	128000000	0	0
Dars	mm1	128000000	128000000	0	0
Cxcr4	mm1	129000000	129000000	0	0
Cd55	mm1	130000000	130000000	0	0
Zp3r	mm1	131000000	131000000	0	0
C4bp	mm1	131000000	131000000	0	0
C4bp-ps1	mm1	131000000	131000000	0	0
Pfkfb2	mm1	131000000	131000000	0	0
Fcamr	mm1	131000000	131000000	0	0
Pigr	mm1	131000000	131000000	0	0
Il24	mm1	131000000	131000000	0	0
Il20	mm1	131000000	131000000	0	0
Il10	mm1	131000000	131000000	0	0
Mapkapk2	mm1	131000000	131000000	0	0
Dyrk3	mm1	131000000	131000000	0	0
Eif2d	mm1	131000000	131000000	0	0
Rassf5	mm1	131000000	131000000	0	0
Ikbke	mm1	131000000	131000000	0	0
Srgap2	mm1	131000000	132000000	0	0
Avpr1b	mm1	132000000	132000000	0	0
Ctse	mm1	132000000	132000000	0	0
Pm20d1	mm1	132000000	132000000	0	0
Slc41a1	mm1	132000000	132000000	0	0
Rab29	mm1	132000000	132000000	0	0
Nucks1	mm1	132000000	132000000	0	0
Slc45a3	mm1	132000000	132000000	0	0
Elk4	mm1	132000000	132000000	0	0
Cdk18	mm1	132000000	132000000	0	0
Klhdc8a	mm1	132000000	132000000	0	0
Tmcc2	mm1	132000000	132000000	0	0
Dstyk	mm1	132000000	132000000	0	0
Cntn2	mm1	133000000	133000000	0	0
Mdm4	mm1	133000000	133000000	0	0
Ppp1r15b	mm1	133000000	133000000	0	0
Plekha6	mm1	133000000	133000000	0	0
Golt1a	mm1	133000000	133000000	0	0
Sox13	mm1	133000000	133000000	0	0
Snrpe	mm1	134000000	134000000	0	0
Optc	mm1	134000000	134000000	0	0
Prelp	mm1	134000000	134000000	0	0
Fmod	mm1	134000000	134000000	0	0
Btg2	mm1	134000000	134000000	0	0
Chil1	mm1	134000000	134000000	0	0
Mybph	mm1	134000000	134000000	0	0
Adora1	mm1	134000000	134000000	0	0
Myog	mm1	134000000	134000000	0	0
Ppfia4	mm1	134000000	134000000	0	0
Tmem183a	mm1	134000000	134000000	0	0
Cyb5r1	mm1	134000000	134000000	0	0
Adipor1	mm1	134000000	134000000	0	0
Rabif	mm1	134000000	135000000	0	0
Kdm5b	mm1	135000000	135000000	0	0
Syt2	mm1	135000000	135000000	0	0
Ube2t	mm1	135000000	135000000	0	0
Lgr6	mm1	135000000	135000000	0	0
Ptprv	mm1	135000000	135000000	0	0
Arl8a	mm1	135000000	135000000	0	0
Gpr37l1	mm1	135000000	135000000	0	0
Elf3	mm1	135000000	135000000	0	0
Rnpep	mm1	135000000	135000000	0	0
Timm17a	mm1	135000000	135000000	0	0
Lmod1	mm1	135000000	135000000	0	0
Ipo9	mm1	135000000	135000000	0	0
Csrp1	mm1	136000000	136000000	0	0
Phlda3	mm1	136000000	136000000	0	0
Tnni1	mm1	136000000	136000000	0	0
Lad1	mm1	136000000	136000000	0	0
Tnnt2	mm1	136000000	136000000	0	0
Pkp1	mm1	136000000	136000000	0	0
Tmem9	mm1	136000000	136000000	0	0
Cacna1s	mm1	136000000	136000000	0	0
Kif21b	mm1	136000000	136000000	0	0
Ddx59	mm1	136000000	136000000	0	0
Zfp281	mm1	137000000	137000000	0	0
Nr5a2	mm1	137000000	137000000	0	0
Ptprc	mm1	138000000	138000000	0	0
Nek7	mm1	138000000	139000000	0	0
Lhx9	mm1	139000000	139000000	0	0
Dennd1b	mm1	139000000	139000000	0	0
Crb1	mm1	139000000	139000000	0	0
Aspm	mm1	139000000	139000000	0	0
F13b	mm1	140000000	140000000	0	0
Cfhr1	mm1	140000000	140000000	0	0
Gm4788	mm1	140000000	140000000	0	0
Cfhr2	mm1	140000000	140000000	0	0
Cfh	mm1	140000000	140000000	0	0
Cdc73	mm1	144000000	144000000	0	0
B3galt2	mm1	144000000	144000000	0	0
Glrx2	mm1	144000000	144000000	0	0
Uchl5	mm1	144000000	144000000	0	0
Rgs2	mm1	144000000	144000000	0	0
Rgs1	mm1	144000000	144000000	0	0
Rgs18	mm1	145000000	145000000	0	0
Pla2g4a	mm1	150000000	150000000	0	0
Ptgs2	mm1	150000000	150000000	0	0
Pdc	mm1	150000000	150000000	0	0
Tpr	mm1	150000000	150000000	0	0
Prg4	mm1	150000000	150000000	0	0
Ivns1abp	mm1	151000000	151000000	0	0
Trmt1l	mm1	151000000	151000000	0	0
Rnf2	mm1	151000000	152000000	0	0
Edem3	mm1	152000000	152000000	0	0
Tsen15	mm1	152000000	152000000	0	0
Rgl1	mm1	153000000	153000000	0	0
Arpc5	mm1	153000000	153000000	0	0
Ncf2	mm1	153000000	153000000	0	0
Lamc2	mm1	153000000	153000000	0	0
Lamc1	mm1	153000000	153000000	0	0
Dhx9	mm1	153000000	153000000	0	0
Npl	mm1	154000000	154000000	0	0
Rgs8	mm1	154000000	154000000	0	0
Rgs16	mm1	154000000	154000000	0	0
Rnasel	mm1	154000000	154000000	0	0
Glul	mm1	154000000	154000000	0	0
Cacna1e	mm1	154000000	155000000	0	0
Ier5	mm1	155000000	155000000	0	0
Mr1	mm1	155000000	155000000	0	0
Stx6	mm1	155000000	155000000	0	0
Xpr1	mm1	155000000	155000000	0	0
Acbd6	mm1	156000000	156000000	0	0
Lhx4	mm1	156000000	156000000	0	0
Qsox1	mm1	156000000	156000000	0	0
Cep350	mm1	156000000	156000000	0	0
Tor1aip1	mm1	156000000	156000000	0	0
Tor1aip2	mm1	156000000	156000000	0	0
Nphs2	mm1	156000000	156000000	0	0
Soat1	mm1	156000000	156000000	0	0
Tor3a	mm1	157000000	157000000	0	0
Fam20b	mm1	157000000	157000000	0	0
Ralgps2	mm1	157000000	157000000	0	0
Angptl1	mm1	157000000	157000000	0	0
Rasal2	mm1	157000000	157000000	0	0
2810025M15Rik	mm1	157000000	157000000	0	0
Sec16b	mm1	158000000	158000000	0	0
Astn1	mm1	158000000	159000000	0	0
Mrps14	mm1	160000000	160000000	0	0
Cacybp	mm1	160000000	160000000	0	0
Rabgap1l	mm1	160000000	160000000	0	0
Serpinc1	mm1	161000000	161000000	0	0
Zbtb37	mm1	161000000	161000000	0	0
Gas5	mm1	161000000	161000000	0	0
Klhl20	mm1	161000000	161000000	0	0
Prdx6	mm1	161000000	161000000	0	0
Tnfsf4	mm1	161000000	161000000	0	0
Fasl	mm1	162000000	162000000	0	0
Suco	mm1	162000000	162000000	0	0
Pigc	mm1	162000000	162000000	0	0
Dnm3	mm1	162000000	162000000	0	0
Vamp4	mm1	163000000	163000000	0	0
Myoc	mm1	163000000	163000000	0	0
Fmo4	mm1	163000000	163000000	0	0
Fmo1	mm1	163000000	163000000	0	0
Fmo2	mm1	163000000	163000000	0	0
Fmo3	mm1	163000000	163000000	0	0
Prrx1	mm1	163000000	163000000	0	0
Kifap3	mm1	164000000	164000000	0	0
Mettl18	mm1	164000000	164000000	0	0
Sele	mm1	164000000	164000000	0	0
Sell	mm1	164000000	164000000	0	0
Selp	mm1	164000000	164000000	0	0
F5	mm1	164000000	164000000	0	0
Slc19a2	mm1	164000000	164000000	0	0
Blzf1	mm1	164000000	164000000	0	0
Nme7	mm1	164000000	164000000	0	0
Atp1b1	mm1	164000000	164000000	0	0
Dpt	mm1	165000000	165000000	0	0
Xcl1	mm1	165000000	165000000	0	0
Tbx19	mm1	165000000	165000000	0	0
Sft2d2	mm1	165000000	165000000	0	0
Tiprl	mm1	165000000	165000000	0	0
Mpc2	mm1	165000000	165000000	0	0
Rcsd1	mm1	166000000	166000000	0	0
Creg1	mm1	166000000	166000000	0	0
Cd247	mm1	166000000	166000000	0	0
Pou2f1	mm1	166000000	166000000	0	0
Gpa33	mm1	166000000	166000000	0	0
Tada1	mm1	166000000	166000000	0	0
Uck2	mm1	167000000	167000000	0	0
Tmco1	mm1	167000000	167000000	0	0
Aldh9a1	mm1	167000000	167000000	0	0
Mgst3	mm1	167000000	167000000	0	0
Rxrg	mm1	168000000	168000000	0	0
Lmx1a	mm1	168000000	168000000	0	0
Pbx1	mm1	168000000	168000000	0	0
Nuf2	mm1	169000000	170000000	0	0
Rgs5	mm1	170000000	170000000	0	0
Rgs4	mm1	170000000	170000000	0	0
Hsd17b7	mm1	170000000	170000000	0	0
Ddr2	mm1	170000000	170000000	0	0
Uap1	mm1	170000000	170000000	0	0
Uhmk1	mm1	170000000	170000000	0	0
Olfml2b	mm1	171000000	171000000	0	0
Atf6	mm1	171000000	171000000	0	0
Dusp12	mm1	171000000	171000000	0	0
Fcrla	mm1	171000000	171000000	0	0
Fcgr2b	mm1	171000000	171000000	0	0
Fcgr4	mm1	171000000	171000000	0	0
Fcgr3	mm1	171000000	171000000	0	0
Sdhc	mm1	171000000	171000000	0	0
Mpz	mm1	171000000	171000000	0	0
Pcp4l1	mm1	171000000	171000000	0	0
Nr1i3	mm1	171000000	171000000	0	0
Tomm40l	mm1	171000000	171000000	0	0
Apoa2	mm1	171000000	171000000	0	0
Fcer1g	mm1	171000000	171000000	0	0
Ndufs2	mm1	171000000	171000000	0	0
Adamts4	mm1	171000000	171000000	0	0
B4galt3	mm1	171000000	171000000	0	0
Ppox	mm1	171000000	171000000	0	0
Usp21	mm1	171000000	171000000	0	0
Ufc1	mm1	171000000	171000000	0	0
Dedd	mm1	171000000	171000000	0	0
Nit1	mm1	171000000	171000000	0	0
Pfdn2	mm1	171000000	171000000	0	0
Usf1	mm1	171000000	171000000	0	0
Tstd1	mm1	171000000	171000000	0	0
F11r	mm1	171000000	171000000	0	0
Ly9	mm1	172000000	172000000	0	0
Slamf7	mm1	172000000	172000000	0	0
Cd48	mm1	172000000	172000000	0	0
Slamf1	mm1	172000000	172000000	0	0
Cd84	mm1	172000000	172000000	0	0
Slamf6	mm1	172000000	172000000	0	0
Vangl2	mm1	172000000	172000000	0	0
Nhlh1	mm1	172000000	172000000	0	0
Ncstn	mm1	172000000	172000000	0	0
Copa	mm1	172000000	172000000	0	0
Pex19	mm1	172000000	172000000	0	0
Dcaf8	mm1	172000000	172000000	0	0
Pea15a	mm1	172000000	172000000	0	0
Casq1	mm1	172000000	172000000	0	0
Atp1a2	mm1	172000000	172000000	0	0
Igsf8	mm1	172000000	172000000	0	0
Kcnj9	mm1	172000000	172000000	0	0
Kcnj10	mm1	172000000	172000000	0	0
Pigm	mm1	172000000	172000000	0	0
Slamf9	mm1	172000000	172000000	0	0
Igsf9	mm1	172000000	172000000	0	0
Tagln2	mm1	173000000	173000000	0	0
Slamf8	mm1	173000000	173000000	0	0
Crp	mm1	173000000	173000000	0	0
Apcs	mm1	173000000	173000000	0	0
Olfr16	mm1	173000000	173000000	0	0
Fcer1a	mm1	173000000	173000000	0	0
Ackr1	mm1	173000000	173000000	0	0
Cadm3	mm1	173000000	173000000	0	0
Aim2	mm1	173000000	173000000	0	0
Ifi204	mm1	174000000	174000000	0	0
Mndal	mm1	174000000	174000000	0	0
Ifi202b	mm1	174000000	174000000	0	0
Spta1	mm1	174000000	174000000	0	0
Mptx1	mm1	174000000	174000000	0	0
Fmn2	mm1	175000000	175000000	0	0
Grem2	mm1	175000000	175000000	0	0
Rgs7	mm1	175000000	175000000	0	0
Fh1	mm1	176000000	176000000	0	0
Kmo	mm1	176000000	176000000	0	0
Opn3	mm1	176000000	176000000	0	0
Chml	mm1	176000000	176000000	0	0
Exo1	mm1	176000000	176000000	0	0
Sdccag8	mm1	177000000	177000000	0	0
Akt3	mm1	177000000	177000000	0	0
Zbtb18	mm1	177000000	177000000	0	0
Adss	mm1	178000000	178000000	0	0
Desi2	mm1	178000000	178000000	0	0
Cox20	mm1	178000000	178000000	0	0
Hnrnpu	mm1	178000000	178000000	0	0
Efcab2	mm1	178000000	178000000	0	0
Tfb2m	mm1	180000000	180000000	0	0
Sccpdh	mm1	180000000	180000000	0	0
Ahctf1	mm1	180000000	180000000	0	0
Cdc42bpa	mm1	180000000	180000000	0	0
Psen2	mm1	180000000	180000000	0	0
Itpkb	mm1	180000000	180000000	0	0
Parp1	mm1	181000000	181000000	0	0
Lin9	mm1	181000000	181000000	0	0
Mixl1	mm1	181000000	181000000	0	0
Acbd3	mm1	181000000	181000000	0	0
Pycr2	mm1	181000000	181000000	0	0
Lefty1	mm1	181000000	181000000	0	0
Tmem63a	mm1	181000000	181000000	0	0
Ephx1	mm1	181000000	181000000	0	0
Nvl	mm1	181000000	181000000	0	0
Cnih4	mm1	181000000	181000000	0	0
Wdr26	mm1	181000000	181000000	0	0
Cnih3	mm1	181000000	181000000	0	0
Lbr	mm1	182000000	182000000	0	0
Enah	mm1	182000000	182000000	0	0
Srp9	mm1	182000000	182000000	0	0
Degs1	mm1	182000000	182000000	0	0
Fbxo28	mm1	182000000	182000000	0	0
Capn2	mm1	182000000	183000000	0	0
Capn8	mm1	183000000	183000000	0	0
Susd4	mm1	183000000	183000000	0	0
Tlr5	mm1	183000000	183000000	0	0
Brox	mm1	183000000	183000000	0	0
Aida	mm1	183000000	183000000	0	0
Mia3	mm1	183000000	183000000	0	0
Taf1a	mm1	183000000	183000000	0	0
Dusp10	mm1	184000000	184000000	0	0
Hlx	mm1	185000000	185000000	0	0
Mark1	mm1	185000000	185000000	0	0
Rab3gap2	mm1	185000000	185000000	0	0
Iars2	mm1	185000000	185000000	0	0
Bpnt1	mm1	185000000	185000000	0	0
Eprs	mm1	185000000	185000000	0	0
Lyplal1	mm1	186000000	186000000	0	0
Tgfb2	mm1	187000000	187000000	0	0
Rrp15	mm1	187000000	187000000	0	0
D1Pas1	mm1	187000000	187000000	0	0
Gpatch2	mm1	187000000	187000000	0	0
Esrrg	mm1	188000000	188000000	0	0
Ush2a	mm1	188000000	189000000	0	0
Kcnk2	mm1	189000000	189000000	0	0
Cenpf	mm1	190000000	190000000	0	0
Ptpn14	mm1	190000000	190000000	0	0
Smyd2	mm1	190000000	190000000	0	0
Prox1	mm1	190000000	190000000	0	0
Rps6kc1	mm1	191000000	191000000	0	0
Angel2	mm1	191000000	191000000	0	0
Vash2	mm1	191000000	191000000	0	0
Batf3	mm1	191000000	191000000	0	0
Atf3	mm1	191000000	191000000	0	0
Nenf	mm1	191000000	191000000	0	0
Ppp2r5a	mm1	191000000	191000000	0	0
Dtl	mm1	192000000	192000000	0	0
Ints7	mm1	192000000	192000000	0	0
Lpgat1	mm1	192000000	192000000	0	0
Nek2	mm1	192000000	192000000	0	0
Slc30a1	mm1	192000000	192000000	0	0
Rd3	mm1	192000000	192000000	0	0
Traf5	mm1	192000000	192000000	0	0
Rcor3	mm1	192000000	192000000	0	0
Kcnh1	mm1	192000000	193000000	0	0
Hhat	mm1	193000000	193000000	0	0
Irf6	mm1	193000000	193000000	0	0
Hsd11b1	mm1	193000000	193000000	0	0
G0s2	mm1	193000000	193000000	0	0
Lamb3	mm1	193000000	193000000	0	0
Camk1g	mm1	193000000	193000000	0	0
Plxna2	mm1	195000000	195000000	0	0
Cd34	mm1	195000000	195000000	0	0
Cd46	mm1	195000000	195000000	0	0
Cr1l	mm1	195000000	195000000	0	0
Cr2	mm1	195000000	195000000	0	0
Nmt2	mm2	3284211	3328877	0	0
Olah	mm2	3341987	3366569	0	0
Meig1	mm2	3409042	3419129	0	0
Suv39h2	mm2	3455814	3474986	0	0
Hspa14	mm2	3488853	3512814	0	0
Fam107b	mm2	3713457	3782134	0	0
Sephs1	mm2	4881563	4910556	0	0
Phyh	mm2	4918995	4938743	0	0
Mcm10	mm2	4990723	5012344	0	0
Camk1d	mm2	5293456	5714762	0	0
Cdc123	mm2	5809554	5845177	0	0
Nudt5	mm2	5845033	5868736	0	0
Sec61a2	mm2	5870976	5895432	0	0
Upf2	mm2	5951468	6056703	0	0
Proser2	mm2	6098499	6130185	0	0
Echdc3	mm2	6188464	6212994	0	0
Celf2	mm2	6539698	6872035	0	0
Gata3	mm2	9857077	9878600	0	0
Atp5c1	mm2	10056030	10080510	0	0
Kin	mm2	10080611	10092701	0	0
Itih2	mm2	10094590	10130683	0	0
Itih5	mm2	10153542	10256529	0	0
Sfmbt2	mm2	10370450	10595253	0.357143	0.413374
Prkcq	mm2	11172381	11301226	0	0
Pfkfb3	mm2	11471430	11502090	0	0
Rbm17	mm2	11585438	11603199	0	0
Il2ra	mm2	11642791	11693194	0	0
Il15ra	mm2	11705292	11733985	0	0
Itga8	mm2	12106633	12301944	0	0
Pter	mm2	12924040	13003454	0	0
C1ql3	mm2	13001886	13010864	0	0
Rsu1	mm2	13076966	13271415	0	0
Cubn	mm2	13276337	13491876	0	0
Trdmt1	mm2	13510160	13544664	0	0
Vim	mm2	13574310	13582826	0	0
Stam	mm2	14074099	14148330	0	0
Mrc1	mm2	14229413	14332023	0	0
Cacnb2	mm2	14873655	14987908	0	0
Nsun6	mm2	14990443	15054872	0	0
Plxdc2	mm2	16356303	16755839	0	0
Nebl	mm2	17342672	17462856	0	0
Mllt10	mm2	18064584	18212390	0	0
Dnajc1	mm2	18206332	18392830	0	0
Bmi1	mm2	18677017	18686629	0	0
Spag6	mm2	18699021	18749605	0	0
Pip4k2a	mm2	18842255	18998121	0	0
Msrb2	mm2	19371635	19394971	0	0
Ptf1a	mm2	19445662	19447501	0	0
Etl4	mm2	20289912	20810535	0	0
Arhgap21	mm2	20847918	20967721	0	0
Thnsl1	mm2	21205723	21215009	0	0
Gad2	mm2	22622326	22693877	0	0
Apbb1ip	mm2	22774326	22875653	0	0
Pdss1	mm2	22895521	22940259	0	0
Abi1	mm2	22940073	23040241	0	0
Mastl	mm2	23116543	23156024	0	0
Yme1l1	mm2	23156504	23199260	0	0
Hnmt	mm2	24002912	24049379	0	0
Il1f8	mm2	24153171	24160103	0	0
Il1f9	mm2	24186475	24193567	0	0
Il1f6	mm2	24215416	24225701	0	0
Il1f5	mm2	24276953	24282432	0	0
Il1f10	mm2	24291195	24293820	0	0
Il1rn	mm2	24345370	24351491	0	0
Pax8	mm2	24420550	24475599	0	0
Cacna1b	mm2	24603888	24763152	0	0
Arrdc1	mm2	24925351	24935281	0	0
Zmynd19	mm2	24950157	24960870	0	0
Dph7	mm2	24962421	24972186	0	0
Mrpl41	mm2	24972469	24975098	0	0
Pnpla7	mm2	24976032	25054072	0	0
Nsmf	mm2	25054378	25062881	0	0
Nrarp	mm2	25180757	25183332	0	0
Tor4a	mm2	25192719	25196813	0	0
Nelfb	mm2	25199711	25211489	0	0
Fam166a	mm2	25218744	25222281	0	0
Tubb4b	mm2	25222157	25224702	0	0
Cysrt1	mm2	25238818	25239897	0	0
Rnf208	mm2	25242928	25244261	0	0
Tmem203	mm2	25255438	25256352	0	0
Tprn	mm2	25262597	25269886	0	0
Ssna1	mm2	25271038	25272418	0	0
Anapc2	mm2	25272465	25285916	0	0
Lrrc26	mm2	25289910	25291193	0	0
Grin1	mm2	25291176	25319187	0	0
Man1b1	mm2	25332742	25352213	0	0
Dpp7	mm2	25352289	25356332	0	0
Uap1l1	mm2	25361489	25365663	0	0
Entpd2	mm2	25395873	25401323	0	0
Npdc1	mm2	25403049	25409494	0	0
Fut7	mm2	25423241	25426373	0	0
Abca2	mm2	25428598	25448540	0	0
Clic3	mm2	25456842	25458772	0	0
Ptgds	mm2	25466711	25469749	0	0
C8g	mm2	25498649	25501719	0	0
Fbxw5	mm2	25500749	25505470	0	0
Traf2	mm2	25517981	25546940	0	0
Phpt1	mm2	25573430	25574871	0	0
Rabl6	mm2	25583016	25608481	0	0
Tmem141	mm2	25620065	25622005	0	0
Fcna	mm2	25624666	25627974	0	0
Lcn8	mm2	25653117	25656216	0	0
Lcn5	mm2	25657951	25662230	0	0
Obp2a	mm2	25700073	25703326	0	0
Bmyc	mm2	25706878	25707719	0	0
Lcn3	mm2	25765532	25768098	0	0
Camsap1	mm2	25926837	25983282	0	0
Ubac1	mm2	25996957	26021760	0	0
Nacc2	mm2	26055535	26092396	0	0
Lhx3	mm2	26200211	26208249	0	0
Gpsm1	mm2	26315532	26348237	0	0
Dnlz	mm2	26348117	26352110	0	0
Pmpca	mm2	26389347	26397121	0	0
Inpp5e	mm2	26396248	26409127	0	0
Sec16a	mm2	26409430	26445216	0	0
Notch1	mm2	26457901	26503822	0	0
Egfl7	mm2	26586635	26592682	0	0
Lcn4	mm2	26667673	26671282	0	0
Abo	mm2	26842502	26864995	0	0
Surf6	mm2	26890417	26902887	0	0
Med22	mm2	26905266	26910642	0	0
Rpl7a	mm2	26910806	26913311	0	0
Surf1	mm2	26913377	26916530	0	0
Surf2	mm2	26916407	26920170	0	0
Surf4	mm2	26920040	26933511	0	0
Rexo4	mm2	26953563	26964386	0	0
Cacfd1	mm2	27009925	27017435	0	0
Dbh	mm2	27165506	27183204	0	0
Sardh	mm2	27188392	27247303	0	0
Vav2	mm2	27262103	27427608	0	0
Brd3	mm2	27445580	27475673	0	0
Wdr5	mm2	27515146	27536538	0	0
Rxra	mm2	27677200	27763319	0	0
Col5a1	mm2	27886424	28039510	0	0
Olfm1	mm2	28205688	28230736	0	0
Mrps2	mm2	28468065	28471177	0	0
Gbgt1	mm2	28496890	28505415	0	0
Ralgds	mm2	28533463	28553082	0	0
Cel	mm2	28555819	28563403	0	0
Gtf3c5	mm2	28566244	28583279	0	0
Gfi1b	mm2	28609449	28621982	0	0
Tsc1	mm2	28641232	28691172	0	0
Gtf3c4	mm2	28822299	28840360	0	0
Barhl1	mm2	28907679	28916668	0	0
Ttf1	mm2	29060262	29087650	0	0
Ntng2	mm2	29194725	29248099	0	0
Med27	mm2	29346809	29524790	0	0
Rapgef1	mm2	29619719	29740363	0	0
Trub2	mm2	29774683	29787671	0	0
Coq4	mm2	29787492	29797935	0	0
Slc27a4	mm2	29802633	29817522	0	0
Urm1	mm2	29827388	29844996	0	0
Odf2	mm2	29889719	29922538	0	0
Gle1	mm2	29935408	29959432	0	0
Sptan1	mm2	29965559	30031450	0	0
Set	mm2	30066473	30072577	0	0
Zdhhc12	mm2	30090943	30093635	0	0
Tbc1d13	mm2	30133745	30152014	0	0
Endog	mm2	30171523	30174069	0	0
Lrrc8a	mm2	30237768	30263790	0	0
Dolk	mm2	30284228	30286354	0	0
Nup188	mm2	30286415	30344266	0	0
Sh3glb2	mm2	30344776	30359316	0	0
Dolpp1	mm2	30392253	30400529	0	0
Crat	mm2	30400475	30415748	0	0
Ier5l	mm2	30472640	30474199	0	0
1700001O22Rik	mm2	30795562	30801737	0	0
Ntmt1	mm2	30808182	30823033	0	0
Asb6	mm2	30823097	30828300	0	0
Prrx2	mm2	30845366	30881247	0	0
Ptges	mm2	30889470	30903297	0	0
Tor1b	mm2	30953000	30959015	0	0
Tor1a	mm2	30960560	30967918	0	0
BC005624	mm2	30972832	30981941	0	0
Usp20	mm2	30982278	31022655	0	0
Fnbp1	mm2	31053234	31142008	0	0
Ncs1	mm2	31245922	31295471	0	0
Exosc2	mm2	31670714	31681352	0	0
Abl1	mm2	31759938	31804362	0	0
Lamc3	mm2	31887280	31949083	0	0
Aif1l	mm2	31950302	31973442	0	0
Pomt1	mm2	32236639	32255006	0	0
Uck1	mm2	32255001	32260105	0	0
Swi5	mm2	32278804	32288069	0	0
Golga2	mm2	32288325	32307913	0	0
Dnm1	mm2	32308470	32353329	0	0
Ciz1	mm2	32363009	32378313	0	0
1110008P14Rik	mm2	32379100	32381915	0	0
Lcn2	mm2	32384636	32387739	0	0
Ptges2	mm2	32395889	32402740	0	0
Slc25a25	mm2	32414486	32431151	0	0
Fam102a	mm2	32535358	32569750	0	0
Dpm2	mm2	32570857	32573571	0	0
Pip5kl1	mm2	32576399	32583786	0	0
St6galnac4	mm2	32587077	32599696	0	0
St6galnac6	mm2	32606984	32620809	0	0
Ak1	mm2	32629499	32635058	0	0
Eng	mm2	32646594	32682669	0	0
Fpgs	mm2	32682608	32694175	0	0
Cdk9	mm2	32705781	32712784	0	0
Sh2d3c	mm2	32721054	32755007	0	0
Tor2a	mm2	32757233	32762244	0	0
Ttc16	mm2	32762176	32775339	0	0
Ptrh1	mm2	32775820	32777593	0	0
Stxbp1	mm2	32787606	32847232	0	0
Rpl12	mm2	32961711	32964045	0	0
Slc2a8	mm2	32972980	32982083	0	0
Angptl2	mm2	33215960	33247714	0	0
Lmx1b	mm2	33560964	33641098	0	0
Mvb12b	mm2	33729955	33887946	0	0
Pbx3	mm2	34171456	34372045	0	0
Mapkap1	mm2	34406850	34624958	0	0
Hspa5	mm2	34772089	34776529	0	0
Rabepk	mm2	34778665	34799912	0	0
Fbxw2	mm2	34811160	34826235	0	0
Psmd5	mm2	34852088	34870962	0	0
Cutal	mm2	34874395	34892133	0	0
Phf19	mm2	34893754	34913976	0	0
Traf1	mm2	34941749	34961772	0	0
Hc	mm2	34983328	35061412	0	0
Cntrl	mm2	35132215	35178822	0	0
Rab14	mm2	35180204	35201120	0	0
Gsn	mm2	35256358	35307902	0	0
Stom	mm2	35313989	35337009	0	0
Ggta1	mm2	35400178	35461449	0	0
Dab2ip	mm2	35621980	35730994	0	0
Ndufa8	mm2	36036323	36049338	0	0
Lhx6	mm2	36081952	36105408	0	0
Rbm18	mm2	36116078	36136704	0	0
Mrrf	mm2	36136397	36190283	0	0
Ptgs1	mm2	36230425	36252271	0	0
Pdcl	mm2	37350073	37359332	0	0
Rc3h2	mm2	37370070	37422903	0	0
Rabgap1	mm2	37452253	37566437	0	0
Strbp	mm2	37569867	37660987	0	0
Dennd1a	mm2	37798989	38287384	0	0
Lhx2	mm2	38351307	38369737	0	0
Nek6	mm2	38511696	38587490	0	0
Psmb7	mm2	38588045	38643906	0	0
Nr5a1	mm2	38692655	38712234	0	0
Nr6a1	mm2	38723373	38926461	0	0
Rpl35	mm2	39001580	39005131	0	0
Arpc5l	mm2	39008138	39015872	0	0
Ppp6c	mm2	39196669	39226349	0	0
Lrp1b	mm2	40596772	42653598	0	0
Kynu	mm2	43555324	43636758	0	0
Zeb2	mm2	44983511	45113252	0	0
Acvr2a	mm2	48814108	48903264	0	0
Orc4	mm2	48931746	48949267	0	0
Kif5c	mm2	49619285	49774778	0	0
Mmadhc	mm2	50279880	50296801	0	0
Rnd3	mm2	51130438	51149111	0	0
Rbm43	mm2	51924448	51934644	0	0
Nmi	mm2	51948498	51973208	0	0
Tnfaip6	mm2	52038112	52056681	0	0
Rif1	mm2	52072836	52126768	0	0
Arl5a	mm2	52397950	52424874	0	0
Cacnb4	mm2	52428319	52558611	0	0
Stam2	mm2	52692205	52742149	0	0
Prpf40a	mm2	53134701	53191254	0	0
Arl6ip6	mm2	53192083	53219221	0	0
Rprm	mm2	54084092	54085552	0	0
Kcnj3	mm2	55435969	55598145	0	0
Nr4a2	mm2	57107225	57124003	0	0
Gpd2	mm2	57238381	57370719	0	0
Cytip	mm2	58129138	58160122	0	0
Acvr1c	mm2	58267452	58357758	0	0
Acvr1	mm2	58446437	58566828	0	0
Upp2	mm2	58755183	58791242	0	0
Pkp4	mm2	59160849	59355205	0	0
Tanc1	mm2	59646768	59846213	0	0
Wdsub1	mm2	59852364	59882606	0	0
Baz2b	mm2	59899362	60125740	0	0
Cd302	mm2	60251992	60284484	0	0
Ly75	mm2	60292102	60383273	0	0
Pla2r1	mm2	60417542	60553308	0	0
Itgb6	mm2	60598291	60673693	0	0
Rbms1	mm2	60751952	60881438	0	0
Tank	mm2	61593096	61654169	0	0
Psmd14	mm2	61711693	61800376	0	0
Tbr1	mm2	61804452	61814113	0	0
Slc4a10	mm2	62147877	62326743	0	0
Dpp4	mm2	62330072	62412231	0	0
Gcg	mm2	62474529	62483653	0	0
Fap	mm2	62500935	62574021	0	0
Ifih1	mm2	62595792	62646255	0	0
Gca	mm2	62664326	62694109	0	0
Kcnh7	mm2	62702945	63184287	0	0
Fign	mm2	63971507	64098038	0	0
Grb14	mm2	64912481	65022766	0	0
Scn3a	mm2	65457117	65567492	0	0
Galnt3	mm2	66082765	66124793	0	0
Scn1a	mm2	66270781	66440837	0	0
Scn9a	mm2	66480080	66634962	0	0
Scn7a	mm2	66673425	66784910	0	0
B3galt1	mm2	68104671	68122882	0	0
Stk39	mm2	68210446	68471981	0	0
Spc25	mm2	69193894	69206213	0	0
G6pc2	mm2	69219948	69227993	0	0
Abcb11	mm2	69238281	69342616	0	0
Lrp2	mm2	69424334	69586029	0	0
Fastkd1	mm2	69686823	69712606	0	0
Ppig	mm2	69723087	69754059	0	0
Phospho2	mm2	69789736	69797168	0	0
Ssb	mm2	69861561	69871846	0	0
Mettl5	mm2	69871194	69885615	0	0
Ubr3	mm2	69897245	70024010	0	0
Sp5	mm2	70474922	70477726	0	0
Gad1	mm2	70562128	70602014	0	0
Gorasp2	mm2	70661508	70691725	0	0
Mettl8	mm2	70964560	71055606	0	0
Cybrd1	mm2	71118053	71142926	0	0
Dync1i2	mm2	71211945	71263302	0	0
Hat1	mm2	71389259	71441622	0	0
Metap1d	mm2	71453337	71525191	0	0
Dlx1	mm2	71529444	71533981	0	0
Dlx1as	mm2	71530637	71537891	0	0
Dlx2	mm2	71543407	71546754	0	0
Itga6	mm2	71786938	71858427	0	0
Pdk1	mm2	71874903	71903858	0	0
Rapgef4	mm2	71981214	72257474	0	0
Cdca7	mm2	72476218	72486890	0	0
Sp3	mm2	72936431	72979281	0	0
Ola1	mm2	73092800	73214447	0	0
Cir1	mm2	73283871	73312592	0	0
Scrn3	mm2	73312651	73320796	0	0
Gpr155	mm2	73341505	73386480	0	0
Wipf1	mm2	73429609	73529487	0	0
Chrna1	mm2	73563280	73580338	0	0
Chn1	mm2	73610659	73625740	0	0
Atf2	mm2	73816508	73892639	0	0
Atp5g3	mm2	73908446	73911326	0	0
Evx2	mm2	74652990	74659557	0	0
Hoxd13	mm2	74668224	74671603	0	0
Hoxd12	mm2	74675012	74677705	0	0
Hoxd11	mm2	74679557	74687016	0	0
Hoxd10	mm2	74691890	74695106	0	0
Hoxd9	mm2	74697762	74700208	0	0
Hoxd8	mm2	74705488	74707932	0	0
Hoxd1	mm2	74762979	74765142	0	0
Mtx2	mm2	74825811	74876748	0	0
Nfe2l2	mm2	75675512	75704663	0	0
Ttc30b	mm2	75935849	75938462	0	0
Ttc30a1	mm2	75979105	75981967	0	0
Cyct	mm2	76353941	76360453	0	0
Osbpl6	mm2	76499005	76541530	0	0
Prkra	mm2	76629897	76648027	0	0
Fkbp7	mm2	76663033	76673098	0	0
Plekha3	mm2	76675314	76697335	0	0
Ttn	mm2	76703983	76982547	0	0
Cwc22	mm2	77895652	77946356	0	0
Ube2e3	mm2	78869046	78920583	0	0
Itga4	mm2	79255425	79333114	0	0
Neurod1	mm2	79452638	79456636	0	0
Pde1a	mm2	79834452	80129658	0	0
Dnajc10	mm2	80315465	80354055	0	0
Frzb	mm2	80411969	80447396	0	0
Nckap1	mm2	80500511	80581182	0	0
Dusp19	mm2	80617213	80631661	0	0
Nup35	mm2	80638811	80660071	0	0
Zc3h15	mm2	83644577	83664616	0	0
Itgav	mm2	83724396	83806917	0	0
Calcrl	mm2	84330626	84425266	0	0
Tfpi	mm2	84432859	84474174	0	0
Ctnnd1	mm2	84600780	84650740	0	0
Tmx2	mm2	84671310	84678828	0	0
Med19	mm2	84678401	84688215	0	0
Zdhhc5	mm2	84687919	84715164	0	0
Clp1	mm2	84723121	84727287	0	0
Serping1	mm2	84765359	84775429	0	0
Ube2l6	mm2	84798827	84810003	0	0
Smtnl1	mm2	84811175	84822652	0	0
Timm10	mm2	84827020	84830213	0	0
Slc43a3	mm2	84936645	84958509	0	0
Prg2	mm2	84980460	84983632	0	0
Prg3	mm2	84988214	84993886	0	0
P2rx3	mm2	84996551	85035834	0	0
Ssrp1	mm2	85037119	85047114	0	0
Tnks1bp1	mm2	85050459	85073048	0	0
Aplnr	mm2	85136359	85139923	0	0
Olfr154	mm2	85663376	85664455	0	0
Pramel7	mm2	87489087	87492418	0	0
Pramel6	mm2	87507424	87510865	0	0
Olfr74	mm2	87973706	87974663	0	0
Olfr73	mm2	88034195	88035137	0	0
Olfr1264	mm2	90021137	90022064	0	0
Olfr140	mm2	90051413	90052322	0	0
Ptprj	mm2	90429755	90479174	0	0
Nup160	mm2	90677214	90736328	0	0
Fnbp4	mm2	90745557	90781020	0	0
Mtch2	mm2	90847154	90866810	0	0
C1qtnf4	mm2	90885785	90890526	0	0
Ndufs3	mm2	90894626	90904721	0	0
Kbtbd4	mm2	90904739	90910561	0	0
Ptpmt1	mm2	90910712	90918050	0	0
Celf1	mm2	90940396	91019497	0	0
Rapsn	mm2	91035626	91045729	0	0
Psmc3	mm2	91054015	91059438	0	0
Slc39a13	mm2	91061780	91070315	0	0
Spi1	mm2	91096677	91115759	0	0
Mybpc3	mm2	91118143	91136516	0	0
Madd	mm2	91137359	91183047	0	0
Nr1h3	mm2	91184060	91195035	0	0
Acp2	mm2	91202911	91214098	0	0
Ddb2	mm2	91211581	91237066	0	0
Pacsin3	mm2	91256812	91264680	0	0
Arfgap2	mm2	91265114	91277371	0	0
1110051M20Rik	mm2	91277827	91444714	0	0
Lrp4	mm2	91457530	91513901	0	0
Ckap5	mm2	91526761	91620665	0	0
F2	mm2	91625319	91636457	0	0
Arhgap1	mm2	91650117	91672320	0	0
Atg13	mm2	91674611	91710592	0	0
Ambra1	mm2	91730137	91918849	0	0
Chrm4	mm2	91922188	91929829	0	0
Mdk	mm2	91929804	91932297	0	0
Dgkz	mm2	91932821	91963563	0	0
Creb3l1	mm2	91982327	92024170	0	0
Phf21a	mm2	92184181	92364666	0	0
Pex16	mm2	92375238	92381220	0	0
Mapk8ip1	mm2	92383675	92401263	0	0
Cry2	mm2	92403646	92434069	0	0
Slc35c1	mm2	92452764	92460518	0	0
Chst1	mm2	92601116	92615252	0	0
Syt13	mm2	92915100	92956051	0	0
Cd82	mm2	93419101	93452672	0	0
Alx4	mm2	93642433	93681339	0	0
Ext2	mm2	93695630	93822568	0	0
Gm13889	mm2	93955809	93957100	0	0
Hsd17b12	mm2	94032696	94157909	0	0
Ttc17	mm2	94327920	94406689	0	0
2810002D19Rik	mm2	94406706	94411680	0	0
Api5	mm2	94411726	94438186	0	0
Rag2	mm2	102000000	102000000	0	0
Rag1	mm2	102000000	102000000	0	0
Traf6	mm2	102000000	102000000	0	0
Commd9	mm2	102000000	102000000	0	0
Trim44	mm2	102000000	102000000	0	0
Fjx1	mm2	102000000	102000000	0	0
Slc1a2	mm2	103000000	103000000	0	0
Cd44	mm2	103000000	103000000	0	0
Apip	mm2	103000000	103000000	0	0
Ehf	mm2	103000000	103000000	0	0
BC016548	mm2	103000000	103000000	0	0
Elf5	mm2	103000000	103000000	0	0
Cat	mm2	103000000	103000000	0	0
Caprin1	mm2	104000000	104000000	0	0
Lmo2	mm2	104000000	104000000	0	0
Fbxo3	mm2	104000000	104000000	0	0
Cd59a	mm2	104000000	104000000	0	0
A930018P22Rik	mm2	104000000	104000000	0	0
Hipk3	mm2	104000000	104000000	0	0
Cstf3	mm2	105000000	105000000	0	0
Depdc7	mm2	105000000	105000000	0	0
Qser1	mm2	105000000	105000000	0	0
Eif3m	mm2	105000000	105000000	0	0
Wt1	mm2	105000000	105000000	0	0
Rcn1	mm2	105000000	105000000	0	0
Pax6	mm2	106000000	106000000	0	0
Elp4	mm2	106000000	106000000	0	0
Immp1l	mm2	106000000	106000000	0	0
Dnajc24	mm2	106000000	106000000	0	0
Arl14ep	mm2	107000000	107000000	0	0
Fshb	mm2	107000000	107000000	0	0
Kcna4	mm2	107000000	107000000	0	0
Kif18a	mm2	109000000	109000000	0	0
Bdnf	mm2	110000000	110000000	0	0
Lin7c	mm2	110000000	110000000	0	0
Ccdc34	mm2	110000000	110000000	0	0
Bbox1	mm2	110000000	110000000	0	0
Fibin	mm2	110000000	110000000	0	0
Muc15	mm2	111000000	111000000	0	0
Nop10	mm2	112000000	112000000	0	0
Slc12a6	mm2	112000000	112000000	0	0
Emc4	mm2	112000000	112000000	0	0
Katnbl1	mm2	112000000	112000000	0	0
Emc7	mm2	112000000	112000000	0	0
Ryr3	mm2	113000000	113000000	0	0
Fmn1	mm2	113000000	114000000	0	0
Grem1	mm2	114000000	114000000	0	0
Scg5	mm2	114000000	114000000	0	0
Gjd2	mm2	114000000	114000000	0	0
A530058N18Rik	mm2	114000000	114000000	0	0
Actc1	mm2	114000000	114000000	0	0
Aqr	mm2	114000000	114000000	0	0
Dph6	mm2	115000000	115000000	0	0
Meis2	mm2	116000000	116000000	0	0
Tmco5	mm2	117000000	117000000	0	0
Spred1	mm2	117000000	117000000	0	0
Rasgrp1	mm2	117000000	117000000	0	0
Thbs1	mm2	118000000	118000000	0	0
Fsip1	mm2	118000000	118000000	0	0
Eif2ak4	mm2	118000000	118000000	0	0
Srp14	mm2	118000000	118000000	0	0
Bmf	mm2	119000000	119000000	0	0
Bub1b	mm2	119000000	119000000	0	0
Plcb2	mm2	119000000	119000000	0	0
Phgr1	mm2	119000000	119000000	0	0
Knstrn	mm2	119000000	119000000	0	0
Ivd	mm2	119000000	119000000	0	0
Chst14	mm2	119000000	119000000	0	0
Rad51	mm2	119000000	119000000	0	0
Rmdn3	mm2	119000000	119000000	0	0
Dnajc17	mm2	119000000	119000000	0	0
Zfyve19	mm2	119000000	119000000	0	0
Ppp1r14d	mm2	119000000	119000000	0	0
Spint1	mm2	119000000	119000000	0	0
Rhov	mm2	119000000	119000000	0	0
Vps18	mm2	119000000	119000000	0	0
Dll4	mm2	119000000	119000000	0	0
Chac1	mm2	119000000	119000000	0	0
Ino80	mm2	119000000	119000000	0	0
Nusap1	mm2	120000000	120000000	0	0
Ndufaf1	mm2	120000000	120000000	0	0
Itpka	mm2	120000000	120000000	0	0
Ltk	mm2	120000000	120000000	0	0
Rpap1	mm2	120000000	120000000	0	0
Tyro3	mm2	120000000	120000000	0	0
Mga	mm2	120000000	120000000	0	0
Mapkbp1	mm2	120000000	120000000	0	0
Ehd4	mm2	120000000	120000000	0	0
Pla2g4f	mm2	120000000	120000000	0	0
Vps39	mm2	120000000	120000000	0	0
Tmem87a	mm2	120000000	120000000	0	0
Ganc	mm2	120000000	120000000	0	0
Capn3	mm2	120000000	121000000	0	0
Zfp106	mm2	121000000	121000000	0	0
Snap23	mm2	121000000	121000000	0	0
Lrrc57	mm2	121000000	121000000	0	0
Haus2	mm2	121000000	121000000	0	0
Ttbk2	mm2	121000000	121000000	0	0
Ubr1	mm2	121000000	121000000	0	0
Tmem62	mm2	121000000	121000000	0	0
Ccndbp1	mm2	121000000	121000000	0	0
Lcmt2	mm2	121000000	121000000	0	0
Tubgcp4	mm2	121000000	121000000	0	0
Trp53bp1	mm2	121000000	121000000	0	0
Ckmt1	mm2	121000000	121000000	0	0
Strc	mm2	121000000	121000000	0	0
Catsper2	mm2	121000000	121000000	0	0
Pdia3	mm2	121000000	121000000	0	0
Serf2	mm2	121000000	121000000	0	0
Serinc4	mm2	121000000	121000000	0	0
Hypk	mm2	121000000	121000000	0	0
Frmd5	mm2	122000000	122000000	0	0
Mageb3	mm2	122000000	122000000	0	0
B2m	mm2	122000000	122000000	0	0
Trim69	mm2	122000000	122000000	0	0
Sord	mm2	122000000	122000000	0	0
Duoxa2	mm2	122000000	122000000	0	0
Duoxa1	mm2	122000000	122000000	0	0
Shf	mm2	122000000	122000000	0	0
Gatm	mm2	123000000	123000000	0	0
Slc30a4	mm2	123000000	123000000	0	0
Bloc1s6	mm2	123000000	123000000	0	0
Sema6d	mm2	125000000	125000000	0	0
Myef2	mm2	125000000	125000000	0	0
Slc12a1	mm2	125000000	125000000	0	0
Dut	mm2	125000000	125000000	0	0
Fbn1	mm2	125000000	126000000	0	0
Cep152	mm2	126000000	126000000	0	0
Eid1	mm2	126000000	126000000	0	0
Secisbp2l	mm2	126000000	126000000	0	0
Cops2	mm2	126000000	126000000	0	0
Galk2	mm2	126000000	126000000	0	0
Fam227b	mm2	126000000	126000000	0	0
Fgf7	mm2	126000000	126000000	0	0
Dtwd1	mm2	126000000	126000000	0	0
Slc27a2	mm2	127000000	127000000	0	0
Hdc	mm2	127000000	127000000	0	0
Gabpb1	mm2	127000000	127000000	0	0
Usp8	mm2	127000000	127000000	0	0
Trpm7	mm2	127000000	127000000	0	0
Sppl2a	mm2	127000000	127000000	0	0
Blvra	mm2	127000000	127000000	0	0
Ncaph	mm2	127000000	127000000	0	0
Ciao1	mm2	127000000	127000000	0	0
Stard7	mm2	127000000	127000000	0	0
Dusp2	mm2	127000000	127000000	0	0
Adra2b	mm2	127000000	127000000	0	0
Kcnip3	mm2	127000000	128000000	0	0
Prom2	mm2	128000000	128000000	0	0
Mrps5	mm2	128000000	128000000	0	0
Mal	mm2	128000000	128000000	0	0
Mall	mm2	128000000	128000000	0	0
Nphp1	mm2	128000000	128000000	0	0
Bub1	mm2	128000000	128000000	0	0
Bcl2l11	mm2	128000000	128000000	0	0
Anapc1	mm2	129000000	129000000	0	0
Mertk	mm2	129000000	129000000	0	0
Fbln7	mm2	129000000	129000000	0	0
Zc3h8	mm2	129000000	129000000	0	0
Ttl	mm2	129000000	129000000	0	0
Polr1b	mm2	129000000	129000000	0	0
Chchd5	mm2	129000000	129000000	0	0
Slc20a1	mm2	129000000	129000000	0	0
Il1a	mm2	129000000	129000000	0	0
Il1b	mm2	129000000	129000000	0	0
Sirpa	mm2	130000000	130000000	0	0
Pdyn	mm2	130000000	130000000	0	0
Stk35	mm2	130000000	130000000	0	0
Tgm3	mm2	130000000	130000000	0	0
Snrpb	mm2	130000000	130000000	0	0
Tmc2	mm2	130000000	130000000	0	0
Nop56	mm2	130000000	130000000	0	0
Idh3b	mm2	130000000	130000000	0	0
Cpxm1	mm2	130000000	130000000	0	0
Vps16	mm2	130000000	130000000	0	0
Ptpra	mm2	130000000	131000000	0	0
Mrps26	mm2	131000000	131000000	0	0
Oxt	mm2	131000000	131000000	0	0
Avp	mm2	131000000	131000000	0	0
Ubox5	mm2	131000000	131000000	0	0
Fastkd5	mm2	131000000	131000000	0	0
Ddrgk1	mm2	131000000	131000000	0	0
Itpa	mm2	131000000	131000000	0	0
Atrn	mm2	131000000	131000000	0	0
Gfra4	mm2	131000000	131000000	0	0
Adam33	mm2	131000000	131000000	0	0
Siglec1	mm2	131000000	131000000	0	0
Hspa12b	mm2	131000000	131000000	0	0
1700037H04Rik	mm2	131000000	131000000	0	0
Spef1	mm2	131000000	131000000	0	0
Cenpb	mm2	131000000	131000000	0	0
Cdc25b	mm2	131000000	131000000	0	0
Ap5s1	mm2	131000000	131000000	0	0
Mavs	mm2	131000000	131000000	0	0
Smox	mm2	131000000	132000000	0	0
Erv3	mm2	132000000	132000000	0	0
Prnp	mm2	132000000	132000000	0	0
Rassf2	mm2	132000000	132000000	0	0
Slc23a2	mm2	132000000	132000000	0	0
Tmem230	mm2	132000000	132000000	0	0
Pcna	mm2	132000000	132000000	0	0
Cds2	mm2	132000000	132000000	0	0
Gpcpd1	mm2	133000000	133000000	0	0
Chgb	mm2	133000000	133000000	0	0
Bmp2	mm2	134000000	134000000	0	0
Hao1	mm2	134000000	135000000	0	0
Plcb1	mm2	135000000	135000000	0	0
Plcb4	mm2	136000000	136000000	0	0
Lamp5	mm2	136000000	136000000	0	0
Ankef1	mm2	137000000	137000000	0	0
Snap25	mm2	137000000	137000000	0	0
Mkks	mm2	137000000	137000000	0	0
Jag1	mm2	137000000	137000000	0	0
Btbd3	mm2	138000000	138000000	0	0
Tasp1	mm2	140000000	140000000	0	0
Esf1	mm2	140000000	140000000	0	0
Ndufaf5	mm2	140000000	140000000	0	0
Sel1l2	mm2	140000000	140000000	0	0
Macrod2	mm2	140000000	140000000	0	0
Kif16b	mm2	143000000	143000000	0	0
Snrpb2	mm2	143000000	143000000	0	0
Otor	mm2	143000000	143000000	0	0
Pcsk2	mm2	144000000	144000000	0	0
Bfsp1	mm2	144000000	144000000	0	0
Dstn	mm2	144000000	144000000	0	0
Rrbp1	mm2	144000000	144000000	0	0
Snx5	mm2	144000000	144000000	0	0
Mgme1	mm2	144000000	144000000	0	0
Ovol2	mm2	144000000	144000000	0	0
Polr3f	mm2	145000000	145000000	0	0
Rbbp9	mm2	145000000	145000000	0	0
Sec23b	mm2	145000000	145000000	0	0
Dtd1	mm2	145000000	145000000	0	0
Slc24a3	mm2	145000000	146000000	0	0
Rin2	mm2	146000000	146000000	0	0
Naa20	mm2	146000000	146000000	0	0
Crnkl1	mm2	146000000	146000000	0	0
Insm1	mm2	146000000	146000000	0	0
Xrn2	mm2	147000000	147000000	0	0
Nkx2-4	mm2	147000000	147000000	0	0
Nkx2-2	mm2	147000000	147000000	0	0
Pax1	mm2	147000000	147000000	0	0
Foxa2	mm2	148000000	148000000	0	0
Sstr4	mm2	148000000	148000000	0	0
Thbd	mm2	148000000	148000000	0	0
Cd93	mm2	148000000	148000000	0	0
Nxt1	mm2	149000000	149000000	0	0
Napb	mm2	149000000	149000000	0	0
Cst11	mm2	149000000	149000000	0	0
Cst12	mm2	149000000	149000000	0	0
Cst8	mm2	149000000	149000000	0	0
Cst9	mm2	149000000	149000000	0	0
Cst3	mm2	149000000	149000000	0	0
Cst10	mm2	149000000	149000000	0	0
Zfp120	mm2	150000000	150000000	0	0
Zfp937	mm2	150000000	150000000	0	0
Cst7	mm2	151000000	151000000	0	0
Apmap	mm2	151000000	151000000	0	0
Acss1	mm2	151000000	151000000	0	0
Vsx1	mm2	151000000	151000000	0	0
Entpd6	mm2	151000000	151000000	0	0
Pygb	mm2	151000000	151000000	0	0
Abhd12	mm2	151000000	151000000	0	0
Gins1	mm2	151000000	151000000	0	0
Nanp	mm2	151000000	151000000	0	0
Nsfl1c	mm2	151000000	152000000	0	0
Fkbp1a	mm2	152000000	152000000	0	0
Sdcbp2	mm2	152000000	152000000	0	0
Psmf1	mm2	152000000	152000000	0	0
Angpt4	mm2	152000000	152000000	0	0
Fam110a	mm2	152000000	152000000	0	0
Slc52a3	mm2	152000000	152000000	0	0
Srxn1	mm2	152000000	152000000	0	0
Tcf15	mm2	152000000	152000000	0	0
Csnk2a1	mm2	152000000	152000000	0	0
Tbc1d20	mm2	152000000	152000000	0	0
Rbck1	mm2	152000000	152000000	0	0
Trib3	mm2	152000000	152000000	0	0
Sox12	mm2	152000000	152000000	0	0
Zcchc3	mm2	152000000	152000000	0	0
Rem1	mm2	153000000	153000000	0	0
H13	mm2	153000000	153000000	0	0
Mcts2	mm2	153000000	153000000	0	0
Id1	mm2	153000000	153000000	0	0
Cox4i2	mm2	153000000	153000000	0	0
Bcl2l1	mm2	153000000	153000000	0	0
Tpx2	mm2	153000000	153000000	0	0
Mylk2	mm2	153000000	153000000	0	0
Dusp15	mm2	153000000	153000000	0	0
Pdrg1	mm2	153000000	153000000	0	0
Ccm2l	mm2	153000000	153000000	0	0
Hck	mm2	153000000	153000000	0	0
Tm9sf4	mm2	153000000	153000000	0	0
Plagl2	mm2	153000000	153000000	0	0
Pofut1	mm2	153000000	153000000	0	0
Kif3b	mm2	153000000	153000000	0	0
Asxl1	mm2	153000000	153000000	0	0
Commd7	mm2	154000000	154000000	0	0
Dnmt3b	mm2	154000000	154000000	0	0
Mapre1	mm2	154000000	154000000	0	0
Bpifb2	mm2	154000000	154000000	0	0
Bpifa2	mm2	154000000	154000000	0	0
Bpifa1	mm2	154000000	154000000	0	0
Bpifb1	mm2	154000000	154000000	0	0
Bpifb5	mm2	154000000	154000000	0	0
Cdk5rap1	mm2	154000000	154000000	0	0
Snta1	mm2	154000000	154000000	0	0
Cbfa2t2	mm2	154000000	155000000	0	0
Necab3	mm2	155000000	155000000	0	0
E2f1	mm2	155000000	155000000	0	0
Pxmp4	mm2	155000000	155000000	0	0
Chmp4b	mm2	155000000	155000000	0	0
Raly	mm2	155000000	155000000	0	0
Eif2s2	mm2	155000000	155000000	0	0
a	mm2	155000000	155000000	0	0
Ahcy	mm2	155000000	155000000	0	0
Itch	mm2	155000000	155000000	0	0
Dynlrb1	mm2	155000000	155000000	0	0
Map1lc3a	mm2	155000000	155000000	0	0
Pigu	mm2	155000000	155000000	0	0
Trp53inp2	mm2	155000000	155000000	0	0
Ncoa6	mm2	155000000	155000000	0	0
Ggt7	mm2	155000000	156000000	0	0
Acss2	mm2	156000000	156000000	0	0
Gss	mm2	156000000	156000000	0	0
Trpc4ap	mm2	156000000	156000000	0	0
Edem2	mm2	156000000	156000000	0	0
Procr	mm2	156000000	156000000	0	0
Mmp24	mm2	156000000	156000000	0	0
BC029722	mm2	156000000	156000000	0	0
Eif6	mm2	156000000	156000000	0	0
Uqcc1	mm2	156000000	156000000	0	0
Gdf5	mm2	156000000	156000000	0	0
Cep250	mm2	156000000	156000000	0	0
Ergic3	mm2	156000000	156000000	0	0
Spag4	mm2	156000000	156000000	0	0
Cpne1	mm2	156000000	156000000	0	0
Rbm12	mm2	156000000	156000000	0	0
Nfs1	mm2	156000000	156000000	0	0
Romo1	mm2	156000000	156000000	0	0
Rbm39	mm2	156000000	156000000	0	0
Phf20	mm2	156000000	156000000	0	0
Scand1	mm2	156000000	156000000	0	0
Cnbd2	mm2	156000000	156000000	0	0
Aar2	mm2	157000000	157000000	0	0
Dlgap4	mm2	157000000	157000000	0	0
Myl9	mm2	157000000	157000000	0	0
Tgif2	mm2	157000000	157000000	0	0
Sla2	mm2	157000000	157000000	0	0
Ndrg3	mm2	157000000	157000000	0	0
Dsn1	mm2	157000000	157000000	0	0
Samhd1	mm2	157000000	157000000	0	0
Rbl1	mm2	157000000	157000000	0	0
Rpn2	mm2	157000000	157000000	0	0
Ghrh	mm2	157000000	157000000	0	0
Manbal	mm2	157000000	157000000	0	0
Src	mm2	157000000	157000000	0	0
Blcap	mm2	158000000	158000000	0	0
Nnat	mm2	158000000	158000000	0	0
Ctnnbl1	mm2	158000000	158000000	0	0
Tti1	mm2	158000000	158000000	0	0
Rprd1b	mm2	158000000	158000000	0	0
Tgm2	mm2	158000000	158000000	0	0
Lbp	mm2	158000000	158000000	0	0
Snhg11	mm2	158000000	158000000	0	0
Adig	mm2	159000000	159000000	0	0
Slc32a1	mm2	159000000	159000000	0	0
Ppp1r16b	mm2	159000000	159000000	0	0
Mafb	mm2	160000000	160000000	0	0
Top1	mm2	161000000	161000000	0	0
Plcg1	mm2	161000000	161000000	0	0
Lpin3	mm2	161000000	161000000	0	0
Emilin3	mm2	161000000	161000000	0	0
Chd6	mm2	161000000	161000000	0	0
Ptprt	mm2	162000000	163000000	0	0
Srsf6	mm2	163000000	163000000	0	0
Sgk2	mm2	163000000	163000000	0	0
Mybl2	mm2	163000000	163000000	0	0
Gtsf1l	mm2	163000000	163000000	0	0
Jph2	mm2	163000000	163000000	0	0
Oser1	mm2	163000000	163000000	0	0
Gdap1l1	mm2	163000000	163000000	0	0
Hnf4aos	mm2	163000000	164000000	0	0
Hnf4a	mm2	164000000	164000000	0	0
Serinc3	mm2	164000000	164000000	0	0
Pkig	mm2	164000000	164000000	0	0
Ada	mm2	164000000	164000000	0	0
Ywhab	mm2	164000000	164000000	0	0
Tomm34	mm2	164000000	164000000	0	0
Stk4	mm2	164000000	164000000	0	0
Kcns1	mm2	164000000	164000000	0	0
Wfdc5	mm2	164000000	164000000	0	0
Wfdc12	mm2	164000000	164000000	0	0
Wfdc15b	mm2	164000000	164000000	0	0
Svs2	mm2	164000000	164000000	0	0
Svs4	mm2	164000000	164000000	0	0
Svs3a	mm2	164000000	164000000	0	0
Svs6	mm2	164000000	164000000	0	0
Svs5	mm2	164000000	164000000	0	0
Slpi	mm2	164000000	164000000	0	0
Matn4	mm2	164000000	164000000	0	0
Rbpjl	mm2	164000000	164000000	0	0
Sdc4	mm2	164000000	164000000	0	0
Sys1	mm2	164000000	164000000	0	0
Dbndd2	mm2	164000000	164000000	0	0
Pigt	mm2	164000000	165000000	0	0
Wfdc2	mm2	165000000	165000000	0	0
Eppin	mm2	165000000	165000000	0	0
Dnttip1	mm2	165000000	165000000	0	0
Ube2c	mm2	165000000	165000000	0	0
Tnnc2	mm2	165000000	165000000	0	0
Snx21	mm2	165000000	165000000	0	0
Acot8	mm2	165000000	165000000	0	0
Zswim1	mm2	165000000	165000000	0	0
Ctsa	mm2	165000000	165000000	0	0
Pltp	mm2	165000000	165000000	0	0
Mmp9	mm2	165000000	165000000	0	0
Slc12a5	mm2	165000000	165000000	0	0
Ncoa5	mm2	165000000	165000000	0	0
Cd40	mm2	165000000	165000000	0	0
Cdh22	mm2	165000000	165000000	0	0
Slc35c2	mm2	165000000	165000000	0	0
Elmo2	mm2	165000000	165000000	0	0
Zfp334	mm2	165000000	165000000	0	0
Ocstamp	mm2	165000000	165000000	0	0
Slc13a3	mm2	165000000	165000000	0	0
Slc2a10	mm2	166000000	166000000	0	0
Eya2	mm2	166000000	166000000	0	0
Zmynd8	mm2	166000000	166000000	0	0
Ncoa3	mm2	166000000	166000000	0	0
Sulf2	mm2	166000000	166000000	0	0
Cse1l	mm2	167000000	167000000	0	0
Stau1	mm2	167000000	167000000	0	0
Ddx27	mm2	167000000	167000000	0	0
Znfx1	mm2	167000000	167000000	0	0
Kcnb1	mm2	167000000	167000000	0	0
Ptgis	mm2	167000000	167000000	0	0
B4galt5	mm2	167000000	167000000	0	0
Slc9a8	mm2	167000000	167000000	0	0
Rnf114	mm2	167000000	168000000	0	0
Snai1	mm2	168000000	168000000	0	0
Ube2v1	mm2	168000000	168000000	0	0
Tmem189	mm2	168000000	168000000	0	0
Cebpb	mm2	168000000	168000000	0	0
Ptpn1	mm2	168000000	168000000	0	0
Pard6b	mm2	168000000	168000000	0	0
Dpm1	mm2	168000000	168000000	0	0
Nfatc2	mm2	168000000	169000000	0	0
Atp9a	mm2	169000000	169000000	0	0
Sall4	mm2	169000000	169000000	0	0
Zfp64	mm2	169000000	169000000	0	0
Tshz2	mm2	170000000	170000000	0	0
Cyp24a1	mm2	170000000	170000000	0	0
4930470P17Rik	mm2	171000000	171000000	0	0
Dok5	mm2	171000000	171000000	0	0
Mc3r	mm2	172000000	172000000	0	0
Fam210b	mm2	172000000	172000000	0	0
Aurka	mm2	172000000	172000000	0	0
Cstf1	mm2	172000000	172000000	0	0
Tfap2c	mm2	173000000	173000000	0	0
Bmp7	mm2	173000000	173000000	0	0
Spo11	mm2	173000000	173000000	0	0
Rae1	mm2	173000000	173000000	0	0
Rbm38	mm2	173000000	173000000	0	0
Pck1	mm2	173000000	173000000	0	0
Zbp1	mm2	173000000	173000000	0	0
Pmepa1	mm2	173000000	173000000	0	0
Rab22a	mm2	174000000	174000000	0	0
Vapb	mm2	174000000	174000000	0	0
Npepl1	mm2	174000000	174000000	0	0
Gnas	mm2	174000000	174000000	0	0
Nelfcd	mm2	174000000	174000000	0	0
Ctsz	mm2	174000000	174000000	0	0
Atp5e	mm2	174000000	174000000	0	0
Edn3	mm2	175000000	175000000	0	0
2210418O10Rik	mm2	176000000	176000000	0.341565	0.50085
Zfp931	mm2	178000000	178000000	0	0
4930591A17Rik	mm2	179000000	179000000	0	0
Cdh4	mm2	179000000	180000000	0	0
Lsm14b	mm2	180000000	180000000	0	0
Psma7	mm2	180000000	180000000	0	0
Mtg2	mm2	180000000	180000000	0	0
Hrh3	mm2	180000000	180000000	0	0
Osbpl2	mm2	180000000	180000000	0	0
Adrm1	mm2	180000000	180000000	0	0
Lama5	mm2	180000000	180000000	0	0
Cables2	mm2	180000000	180000000	0	0
Gata5	mm2	180000000	180000000	0	0
Ntsr1	mm2	180000000	181000000	0	0
Ogfr	mm2	181000000	181000000	0	0
Col9a3	mm2	181000000	181000000	0	0
Tcfl5	mm2	181000000	181000000	0	0
Dido1	mm2	181000000	181000000	0	0
Gid8	mm2	181000000	181000000	0	0
Slc17a9	mm2	181000000	181000000	0	0
Bhlhe23	mm2	181000000	181000000	0	0
Ythdf1	mm2	181000000	181000000	0	0
Nkain4	mm2	181000000	181000000	0	0
Arfgap1	mm2	181000000	181000000	0	0
Col20a1	mm2	181000000	181000000	0	0
Chrna4	mm2	181000000	181000000	0	0
Kcnq2	mm2	181000000	181000000	0	0
Eef1a2	mm2	181000000	181000000	0	0
Ppdpf	mm2	181000000	181000000	0	0
Ptk6	mm2	181000000	181000000	0	0
Srms	mm2	181000000	181000000	0	0
Helz2	mm2	181000000	181000000	0	0
Stmn3	mm2	181000000	181000000	0	0
Arfrp1	mm2	181000000	181000000	0	0
Zgpat	mm2	181000000	181000000	0	0
Zbtb46	mm2	181000000	181000000	0	0
Tpd52l2	mm2	181000000	182000000	0	0
Dnajc5	mm2	182000000	182000000	0	0
Uckl1	mm2	182000000	182000000	0	0
Samd10	mm2	182000000	182000000	0	0
Prpf6	mm2	182000000	182000000	0	0
Sox18	mm2	182000000	182000000	0	0
Tcea2	mm2	182000000	182000000	0	0
Rgs19	mm2	182000000	182000000	0	0
Oprl1	mm2	182000000	182000000	0	0
Myt1	mm2	182000000	182000000	0	0
Pcmtd2	mm2	182000000	182000000	0	0
Polr3k	mm2	182000000	182000000	0	0
Hnf4g	mm3	3508029	3659800	0	0
Zfhx4	mm3	5218553	5415855	0	0
Pex2	mm3	5560187	5576248	0	0
Pkia	mm3	7366603	7445365	0	0
Il7	mm3	7572027	7613760	0	0
Stmn2	mm3	8509526	8561604	0	0
Hey1	mm3	8663358	8667038	0	0
Mrps28	mm3	8802145	8923857	0	0
Tpd52	mm3	8926529	9004723	0	0
Zfp704	mm3	9427009	9610085	0	0
Pag1	mm3	9687481	9833679	0	0
Fabp5	mm3	10012584	10016610	0	0
Fabp9	mm3	10193623	10197283	0	0
Fabp4	mm3	10204342	10208616	0	0
Impa1	mm3	10311955	10331439	0	0
Zfand1	mm3	10339955	10351317	0	0
Chmp4c	mm3	10366972	10391005	0	0
Snx16	mm3	10417816	10440130	0	0
Slc7a12	mm3	14480696	14505818	0	0
E2f5	mm3	14578670	14606309	0	0
Car13	mm3	14641726	14663002	0	0
Car1	mm3	14766213	14778460	0	0
Car3	mm3	14863537	14872373	0	0
Car2	mm3	14886287	14900770	0	0
Ythdf3	mm3	16183164	16217037	0	0
Bhlhe22	mm3	18054324	18057514	0	0
Cyp7b1	mm3	18071949	18243338	0	0
Armc1	mm3	19131401	19163095	0	0
Mtfr1	mm3	19187319	19220817	0	0
Pde7a	mm3	19223108	19311322	0	0
Dnajc5b	mm3	19508594	19610862	0	0
4632415L05Rik	mm3	19894870	19898984	0	0
Cp	mm3	19957053	19992998	0	0
Hps3	mm3	19995944	20035310	0	0
Hltf	mm3	20058290	20118491	0	0
Gyg	mm3	20122082	20155116	0	0
Cpa3	mm3	20215615	20242181	0	0
Cpb1	mm3	20249478	20275733	0	0
Tbl1xr1	mm3	22076651	22216594	0	0
Nlgn1	mm3	25421807	26331909	0	0
Ect2	mm3	27097221	27153854	0	0
Tnfsf10	mm3	27317076	27339665	0	0
Pld1	mm3	27984170	28133362	0	0
Slc2a2	mm3	28697902	28728360	0	0
Rpl22l1	mm3	28805507	28807424	0	0
Mecom	mm3	30236568	30509675	0	0
Mynn	mm3	30602086	30619873	0	0
Lrriq4	mm3	30644486	30672433	0	0
Sec62	mm3	30792875	30821263	0	0
Prkci	mm3	30995770	31052740	0	0
Skil	mm3	31095057	31122923	0	0
Cldn11	mm3	31149919	31164326	0	0
Kcnmb2	mm3	31902702	32200180	0	0
Zmat3	mm3	32334793	32365665	0	0
4930429B21Rik	mm3	32365488	32367438	0	0
Pik3ca	mm3	32397064	32466106	0	0
Zfp639	mm3	32510549	32520833	0	0
Mfn1	mm3	32529481	32579225	0	0
Gnb4	mm3	32580331	32616167	0	0
Actl6a	mm3	32708545	32726971	0	0
Mrpl47	mm3	32727496	32736755	0	0
Ndufb5	mm3	32737062	32751559	0	0
Usp13	mm3	32817625	32935257	0	0
Pex5l	mm3	32947925	33083060	0	0
Ttc14	mm3	33800182	33814860	0	0
Fxr1	mm3	34020078	34069344	0	0
Sox2	mm3	34649994	34652460	0	0
Atp11b	mm3	35754062	35856276	0	0
Dcun1d1	mm3	35892104	35932334	0	0
Mccc1	mm3	35959305	36000678	0	0
Acad9	mm3	36065978	36092857	0	0
Anxa5	mm3	36448923	36475887	0	0
Exosc9	mm3	36552605	36565727	0	0
Ccna2	mm3	36564864	36573038	0	0
Trpc3	mm3	36620481	36690167	0	0
4932438A13Rik	mm3	36863105	37053033	0	0
Adad1	mm3	37063655	37111512	0	0
Il2	mm3	37120715	37125954	0	0
Il21	mm3	37222758	37232636	0	0
Fgf2	mm3	37348652	37404830	0	0
Nudt6	mm3	37404981	37419596	0	0
Spata5	mm3	37419949	37579096	0	0
Spry1	mm3	37639946	37644599	0	0
Hspa4l	mm3	40745612	40790365	0	0
Plk4	mm3	40799950	40816883	0	0
Mfsd8	mm3	40818064	40846854	0	0
1700034I23Rik	mm3	40900195	40902501	0	0
Larp1b	mm3	40950785	40979715	0	0
Pgrmc2	mm3	41066325	41083046	0	0
Jade1	mm3	41564879	41616864	0	0
Sclt1	mm3	41626704	41742514	0	0
Pcdh10	mm3	45378397	45383035	0	0
1700018B24Rik	mm3	48605731	48609103	0	0
Pcdh18	mm3	49743295	49757316	0	0
Slc7a11	mm3	50364935	50443613	0	0
Elf2	mm3	51252719	51340644	0	0
Mgarp	mm3	51388412	51396547	0	0
Ndufc1	mm3	51405478	51408955	0	0
Naa15	mm3	51416015	51475985	0	0
Rab33b	mm3	51483965	51496212	0	0
Setd7	mm3	51515317	51560823	0	0
Mgst2	mm3	51661178	51682674	0	0
Foxo1	mm3	52268336	52350109	0	0
Cog6	mm3	52982122	53017223	0	0
Proser1	mm3	53463794	53481755	0	0
Ufm1	mm3	53853375	53863807	0	0
Trpc4	mm3	54156056	54318471	0	0
Postn	mm3	54361106	54391041	0	0
Supt20	mm3	54693104	54716900	0	0
Exosc8	mm3	54728678	54735364	0	0
Alg5	mm3	54735538	54749795	0	0
Smad9	mm3	54755581	54801269	0	0
Rfxap	mm3	54803114	54807791	0	0
Ccna1	mm3	55045468	55055055	0	0
Spg20	mm3	55112107	55137332	0	0
Dclk1	mm3	55242363	55471317	0	0
Nbea	mm3	55625197	56183701	0	0
Mab21l1	mm3	55782509	55785287	0	0
Tm4sf1	mm3	57285610	57301988	0	0
Tm4sf4	mm3	57425409	57441675	0	0
Wwtr1	mm3	57455643	57575876	0	0
Commd2	mm3	57644348	57651684	0	0
Rnf13	mm3	57736056	57833232	0	0
Pfn2	mm3	57841894	57847757	0	0
Serp1	mm3	58521970	58525884	0	0
Siah2	mm3	58674948	58692388	0	0
Med12l	mm3	59006977	59318412	0	0
P2ry14	mm3	59114622	59130762	0	0
Gpr87	mm3	59178913	59195104	0	0
P2ry12	mm3	59216270	59262985	0	0
Aadac	mm3	60031787	60040157	0	0
Sucnr1	mm3	60081868	60087566	0	0
Mbnl1	mm3	60501178	60629750	0	0
P2ry1	mm3	61002784	61008982	0	0
Rap2b	mm3	61364506	61368703	0	0
Dhx36	mm3	62468641	62506988	0	0
Mme	mm3	63295210	63383713	0	0
Slc33a1	mm3	63942323	63964733	0	0
Vmn2r1	mm3	64081641	64105458	0	0
Kcnab1	mm3	64949211	65378225	0	0
Ssr3	mm3	65379656	65392553	0	0
Tiparp	mm3	65528446	65555518	0	0
Ccnl1	mm3	65946150	65958249	0	0
Ptx3	mm3	66219886	66225806	0	0
Shox2	mm3	66973262	66981141	0	0
Rsrc1	mm3	66985661	67358403	0	0
Mlf1	mm3	67374096	67400000	0	0
Gfm1	mm3	67430114	67475068	0	0
Lxn	mm3	67457998	67463907	0	0
Mfsd1	mm3	67582767	67604231	0	0
Il12a	mm3	68690643	68698550	0	0
Ift80	mm3	68892498	69004570	0	0
Smc4	mm3	69004737	69034623	0	0
Trim59	mm3	69035293	69044742	0	0
Kpna4	mm3	69072220	69127092	0	0
B3galnt1	mm3	69573918	69598960	0	0
Nmd3	mm3	69722054	69749046	0	0
Sptssb	mm3	69819538	69859894	0	0
Bche	mm3	73635808	73708415	0	0
Serpini2	mm3	75242356	75270078	0	0
Pdcd10	mm3	75516489	75556852	0	0
Serpini1	mm3	75557492	75642523	0	0
Golim4	mm3	75876182	75956949	0	0
Etfdh	mm3	79603787	79628767	0	0
Tmem144	mm3	79812563	79842679	0	0
Gria2	mm3	80681621	80802693	0	0
Glrb	mm3	80843598	80913660	0	0
Pdgfc	mm3	81036415	81214040	0	0
Tdo2	mm3	81958413	81975728	0	0
Asic5	mm3	81996921	82021233	0	0
Npy2r	mm3	82538382	82548085	0	0
Lrat	mm3	82892581	82903974	0	0
Fgg	mm3	83007723	83014717	0	0
Fga	mm3	83026152	83033617	0	0
Fgb	mm3	83042245	83049863	0	0
Plrg1	mm3	83055537	83072291	0	0
Sfrp2	mm3	83766320	83774314	0	0
Tlr2	mm3	83836271	83841608	0	0
Mnd1	mm3	84087933	84155786	0	0
Trim2	mm3	84160438	84212838	0	0
Fhdc1	mm3	84442195	84479491	0	0
Fbxw7	mm3	84815576	84979198	0	0
Sh3d19	mm3	85971117	86130521	0	0
Rps3a1	mm3	86137939	86142668	0	0
Lrba	mm3	86224689	86776971	0	0
Mab21l2	mm3	86546049	86548283	0	0
Cd1d2	mm3	86986585	86989532	0	0
Cd1d1	mm3	86995835	86999329	0	0
Kirrel	mm3	87078592	87174537	0	0
Fcrls	mm3	87250964	87263524	0	0
Cd5l	mm3	87357880	87371074	0	0
Fcrl1	mm3	87376386	87402934	0	0
Etv3	mm3	87525577	87540158	0	0
Pear1	mm3	87749096	87768953	0	0
Insrr	mm3	87796950	87816101	0	0
Sh2d2a	mm3	87846754	87855722	0	0
Prcc	mm3	87858902	87885562	0	0
Hdgf	mm3	87906320	87916132	0	0
Mrpl24	mm3	87919543	87923433	0	0
Rrnad1	mm3	87922600	87930195	0	0
Crabp2	mm3	87948692	87953372	0	0
Nes	mm3	87971092	87980451	0	0
Bcan	mm3	87992513	88000356	0	0
Hapln2	mm3	88021749	88027511	0	0
Gpatch4	mm3	88043105	88055994	0	0
Iqgap3	mm3	88082050	88121048	0	0
Mef2d	mm3	88142371	88172091	0	0
Rhbg	mm3	88242873	88254684	0	0
Cct3	mm3	88297134	88321766	0	0
Tmem79	mm3	88328652	88334433	0	0
Smg5	mm3	88336259	88362337	0	0
Pmf1	mm3	88394137	88410397	0	0
Slc25a44	mm3	88410493	88425141	0	0
Sema4a	mm3	88435961	88458884	0	0
Lmna	mm3	88483204	88503352	0	0
Rab25	mm3	88542028	88548279	0	0
Lamtor2	mm3	88552229	88552951	0	0
Ubqln4	mm3	88553715	88569725	0	0
Ssr2	mm3	88579607	88588420	0	0
Arhgef2	mm3	88621470	88649532	0	0
Rit1	mm3	88716853	88731048	0	0
Syt11	mm3	88744700	88772599	0	0
1500004A13Rik	mm3	88822009	88832547	0	0
Gon4l	mm3	88835230	88910099	0	0
Msto1	mm3	88909615	88913950	0	0
Dap3	mm3	88920802	88950282	0	0
Ash1l	mm3	88965811	89079375	0	0
Rusc1	mm3	89083978	89093363	0	0
Fdps	mm3	89093587	89101967	0	0
Pklr	mm3	89136141	89146594	0	0
Hcn3	mm3	89146774	89160157	0	0
Clk2	mm3	89164794	89177087	0	0
Scamp3	mm3	89177390	89182770	0	0
Fam189b	mm3	89183142	89189291	0	0
Gba	mm3	89202927	89208873	0	0
Mtx1	mm3	89209080	89213907	0	0
Thbs3	mm3	89215179	89226841	0	0
Muc1	mm3	89229055	89233381	0	0
Trim46	mm3	89234176	89245897	0	0
Krtcap2	mm3	89246437	89249729	0	0
Slc50a1	mm3	89268245	89270570	0	0
Efna1	mm3	89271729	89279645	0	0
Efna3	mm3	89313900	89322939	0	0
Efna4	mm3	89333392	89338028	0	0
Adam15	mm3	89339639	89350028	0	0
Zbtb7b	mm3	89377643	89387671	0	0
Flad1	mm3	89402672	89411881	0	0
Cks1b	mm3	89415471	89418291	0	0
Shc1	mm3	89418550	89430029	0	0
Pygo2	mm3	89430836	89435130	0	0
Pbxip1	mm3	89436703	89450952	0	0
Pmvk	mm3	89454540	89469009	0	0
Kcnn3	mm3	89520163	89672494	0	0
Adar	mm3	89730717	89753455	0	0
Chrnb2	mm3	89753447	89764632	0	0
She	mm3	89831369	89858846	0	0
Il6ra	mm3	89869323	89913196	0	0
Atp8b2	mm3	89939487	89963338	0	0
Hax1	mm3	89995445	89998716	0	0
Ubap2l	mm3	90005993	90052515	0	0
1700094D03Rik	mm3	90062807	90068347	0	0
Tpm3	mm3	90072650	90100902	0	0
Rps27	mm3	90212666	90213648	0	0
Rab13	mm3	90220783	90226387	0	0
Jtb	mm3	90231596	90235840	0	0
Creb3l4	mm3	90237497	90242550	0	0
Slc39a1	mm3	90248191	90253612	0	0
Crtc2	mm3	90253857	90264125	0	0
Dennd4b	mm3	90266513	90280665	0	0
Gatad2b	mm3	90293180	90363403	0	0
Slc27a3	mm3	90385232	90389938	0	0
Ints3	mm3	90391379	90433636	0	0
Npr1	mm3	90450591	90465866	0	0
Ilf2	mm3	90476200	90488379	0	0
Snapin	mm3	90488025	90491013	0	0
Chtop	mm3	90498538	90509498	0	0
S100a1	mm3	90511033	90514330	0	0
S100a13	mm3	90514434	90524581	0	0
S100a14	mm3	90526848	90528835	0	0
S100a16	mm3	90537253	90543151	0	0
S100a3	mm3	90600213	90602706	0	0
S100a4	mm3	90603769	90606045	0	0
S100a5	mm3	90608521	90611780	0	0
S100a6	mm3	90612893	90614414	0	0
S100a8	mm3	90669070	90670034	0	0
S100a9	mm3	90692629	90695721	0	0
Lor	mm3	92080270	92083142	0	0
Sprr2d	mm3	92339139	92340873	0	0
Sprr2f	mm3	92365186	92366442	0	0
Sprr2h	mm3	92385684	92387324	0	0
Sprr2i	mm3	92407990	92409271	0	0
Sprr2j-ps	mm3	92418086	92419396	0	0
Sprr2k	mm3	92432581	92433927	0	0
Sprr1b	mm3	92436808	92438779	0	0
Sprr3	mm3	92456501	92458720	0	0
Sprr1a	mm3	92483953	92485881	0	0
Ivl	mm3	92570899	92573735	0	0
Smcp	mm3	92583865	92589073	0	0
Lce1a1	mm3	92646531	92648307	0	0
Lce1b	mm3	92655649	92656926	0	0
Lce1a2	mm3	92668612	92670315	0	0
Lce1d	mm3	92685498	92687210	0	0
Lce1f	mm3	92718695	92720350	0	0
Lce1g	mm3	92750150	92752338	0	0
Lce1h	mm3	92763214	92765065	0	0
Lce1i	mm3	92777209	92778899	0	0
Lce1l	mm3	92849948	92851286	0	0
2310050C09Rik	mm3	92868358	92870205	0	0
Lce3a	mm3	92925286	92926230	0	0
Lce3c	mm3	92944485	92945730	0	0
Crct1	mm3	93014204	93015686	0	0
Hrnr	mm3	93319748	93333572	0	0
Rptn	mm3	93393698	93399442	0	0
Tchh	mm3	93442329	93449077	0	0
S100a10	mm3	93555116	93564645	0	0
Tdpoz1	mm3	93669332	93676283	0	0
Them4	mm3	94310131	94332532	0	0
Rorc	mm3	94372793	94398274	0	0
Mrpl9	mm3	94443335	94448708	0	0
Tuft1	mm3	94612752	94658872	0	0
Psmb4	mm3	94884323	94886958	0	0
Selenbp1	mm3	94933082	94944758	0	0
Rfx5	mm3	94954107	94961561	0	0
Psmd4	mm3	95032690	95042614	0	0
Pip5k1a	mm3	95058529	95106930	0	0
Vps72	mm3	95111041	95123051	0	0
Tmod4	mm3	95124513	95129209	0	0
Scnm1	mm3	95129718	95134012	0	0
Lysmd1	mm3	95134087	95139525	0	0
Sema6c	mm3	95160419	95174050	0	0
Mllt11	mm3	95218543	95228677	0	0
Cdc42se1	mm3	95228942	95236424	0	0
Bnipl	mm3	95241292	95251193	0	0
Anxa9	mm3	95296093	95307192	0	0
Cers2	mm3	95318829	95323599	0	0
[truncated: 10,008 more rows]
