# Supplementary material for: Integrative multi-omic sequencing reveals the MMTV-Myc mouse model mimics human breast cancer heterogeneity
Source: Breast Cancer Res. 2023 Oct 7;25:120. doi: 10.1186/s13058-023-01723-3 (PMC10559619; doi:10.1186/s13058-023-01723-3)
Supplement: Supplementary file 29 — Additional file 29: Table S4. Integrative mouse gene set found by taking all genes that were differentially expressed between EMT, squamous, and microacinar histological subtypes that also had copy number differences present from the whole genome sequencing data. The rationale behind this is that if the MMTV-Myc histological subtype preferentially represent different human intrinsic breast cancer subtypes, the combination of genomic and transcriptomic data will limit the number of genes used in unsupervised hierarchical clustering to those that matter most. [file 13058_2023_1723_MOESM29_ESM.csv]

Hugo_Symbol
AAAS
AARSD1
AATF
ABCB7
ACADVL
ACO2
ACOX1
ACTR10
ADCY6
ADCY8
ADSL
AFTPH
AHI1
AKAP1
AKAP10
ALG12
AMACR
ANK3
ANKRD54
AOAH
AP3B1
APAF1
APOBEC3
AQP5
ARF3
ARFGAP3
ARHGAP18
ARHGAP39
ARHGAP8
ARID4B
ARL1
ARL16
ARL4D
ASB8
ASPN
ATG101
ATG7
ATP2A3
ATP5G1
ATP5G2
ATP5H
ATP6V1C1
ATPAF2
AUH
B9D1
BCL11A
BCLAF1
BIK
BOP1
BRIX1
BTG1
C1QBP
CACNB3
CAND1
CANX
CARD14
CASC3
CBX1
CBX4
CBX5
CCDC47
CCT4
CCT5
CDH23
CELA1
CENPV
CHAD
CHRAC1
CMBL
CNOT2
CNOT6
CNOT8
COA3
COASY
COIL
COPS3
COX6C
CPD
CPEB4
CPSF1
CTDSP2
CTLA2A
CXCL14
CYB561
CYC1
DBN1
DCAF13
DCXR
DDX5
DDX56
DEPTOR
DERL1
DERL2
DESI1
DGAT1
DHRS7B
DIO2
DPYS
DRG1
DRG2
DTNBP1
DYNLL2
EBAG9
EDIL3
EEA1
EEF1D
EFR3A
EGR2
EIF2S3X
EIF3D
EIF3E
EIF3H
EIF3L
EIF4A1
EIF5A
ELAC2
ELK3
ELP5
ENPP1
ENY2
EPDR1
ERAL1
EXOSC4
F13A1
FABP6
FAM161A
FANCL
FBXO4
FDXR
FGFR2
FIGNL1
FKBP11
FLCN
FN3K
FOXF2
FOXI1
FRK
FTCD
FTSJ3
FUCA2
FZD6
G3BP1
G6PC3
GABRP
GALNT10
GALNT6
GAMT
GAS1
GDI2
GDPD1
GGPS1
GLI3
GOLPH3
GPAA1
GPD1
GPRC5C
GPS1
GPT
GPX8
GRHL2
GRK6
GTF2A1
GTPBP1
GUK1
H1F0
HABP4
HDAC2
HEXB
HFE
HID1
HINT1
HIVEP2
HMGA2
HMMR
HNRNPA1
HNRNPAB
HSF1
HSP90B1
HUS1
IFT20
IFT27
IL6ST
INHBA
INPP5J
INPP5K
ITGB2
JKAMP
JMJD1C
JMJD6
KANSL2
KAT2A
KHDRBS3
KIF21A
KIF2A
KITL
KLF6
KRT18
LAMA2
LAMA4
LAS1L
LGALS8
LIFR
LIG3
LIMS1
LMAN2
LPO
LTA4H
LUC7L3
LYZ2
MAN1A
MAP1B
MAP4K5
MAPK9
MAT2B
MATK
MBTD1
MCAT
MCRS1
MDH1
MED1
MED16
MED30
MED9
MEF2C
METAP1
METTL23
MICU1
MID2
MIEN1
MLX
MOSPD1
MPG
MPST
MRPL10
MRPL12
MRPL13
MRPL22
MRPL27
MRPL55
MRPS23
MRPS24
MRPS7
MSI2
MTDH
MTIF2
MTSS1
MXD3
MYBBP1A
MYC
MYO10
NAA35
NAB2
NAGA
NBR1
NCALD
NCOR1
NEDD1
NF2
NFYB
NHP2
NID1
NIPAL2
NLE1
NME1
NME2
NOL11
NOVA1
NPM1
NQO2
NR2F1
NR4A1
NSMCE2
NT5C3B
NUDT4
NUP155
NUP50
NUP85
OGFOD3
OMD
OS9
OTULIN
OVCA2
OXCT1
OXR1
P4HA1
PABPC1
PAPOLA
PATZ1
PCBP2
PCMT1
PDK2
PDXP
PELI1
PELP1
PEMT
PES1
PEX12
PEX13
PFDN5
PHF5A
PHYKPL
PICK1
PIM3
PLA2G6
PMM1
PNPT1
POFUT2
POLD2
POLDIP2
POLG2
POLR2F
POLR3H
PPARA
PPM1A
PPP1R1B
PRDM1
PRLR
PRMT2
PRPSAP2
PRR5
PSMB3
PSMB6
PSMC3IP
PSMD11
PSMD3
PSME3
PSME4
PTGR2
PTP4A3
PTPRR
PTRH2
PTTG1IP
PUF60
PYCR1
RAB32
RAB40B
RABEP1
RACGAP1
RAD1
RAD21
RAD50
RAD51D
RALA
RANBP17
RANGAP1
RANGRF
RAP1B
RARS
RASA1
RECQL4
REV3L
RFFL
RFNG
RGS17
RHBDD3
RNF167
RNF185
RNF41
RNF43
RPA1
RPL27
RPS6KB1
RRM2B
RTCB
RTKN2
RUFY1
SAMM50
SAP30BP
SAR1A
SAR1B
SCAF11
SCN8A
SCO2
SCRIB
SCRN2
SDHA
SEC14L4
SEC63
SENP1
SERHL
SERINC1
SERPINA3G
SF3A1
SGK1
SGPL1
SGSM3
SHARPIN
SHMT1
SHPRH
SIRT1
SKP2
SLC11A2
SLC1A3
SLC22A5
SLC25A10
SLC25A11
SLC25A17
SLC38A1
SLC39A11
SLC41A2
SLC46A1
SLC48A1
SLC52A2
SLU7
SMAD5
SMARCD2
SNF8
SNX3
SOAT2
SOS2
SOX10
SPDL1
SREBF1
SREBF2
SRGN
SRP68
SRSF2
SSBP2
ST13
ST6GALNAC1
ST6GALNAC2
STARD3
STAT5A
STAT5B
STC2
SUB1
SUZ12
SYK
SYNE1
SYNJ2BP
TAB1
TADA2A
TARS
TBCE
TBK1
TBPL1
TBRG4
TCF20
TCF3
TCN2
TEF
TEFM
TIMM22
TIMP3
TLE2
TMED10
TMED4
TMEM101
TMEM11
TMEM97
TNK1
TNRC6B
TOB1
TOM1L1
TOM1L2
TOMM22
TOP1MT
TPGS1
TRAF4
TRIB1
TRIM16
TRIM25
TRIM37
TRMT10A
TRPS1
TSR1
TST
TUBB2A
TUBB2B
TUBD1
TUBG2
TXN2
TXNDC5
UBE2G2
UIMC1
UNC5B
UQCRQ
UTRN
VCAN
VDAC1
VPS25
VPS26A
VPS28
VPS53
VPS54
WARS
WASF1
WWC1
TAZ
XRCC4
XRCC6
YAF2
YWHAE
ZFP131
ZFP2
ZFP622
ZFP672
ZFP7
ZFP740
ZFP830
ZFYVE16
ZFYVE26
ZMYND11
ZWINT
