# Supplementary material for: Integrative multi-omic sequencing reveals the MMTV-Myc mouse model mimics human breast cancer heterogeneity
Source: Breast Cancer Res. 2023 Oct 7;25:120. doi: 10.1186/s13058-023-01723-3 (PMC10559619; doi:10.1186/s13058-023-01723-3)
Supplement: Supplementary file 30 — Additional file 30: Table S5. Contingency table of TCGA breast cancer patient copy number data by select genes available through cBioPortal. An event for each gene is the presence of either a copy number gain or copy number loss. Separate pairwise contingency tables are listed for all possible combinations of genes considered: ERBB2, MYC, COL1A1, KRAS, and FGFR2. Odds ratios and p-values were determined using Fisher’s exact test for each gene combination. [file 13058_2023_1723_MOESM30_ESM.csv]

# Data obtained from cBioPortal on all non-redundant breast cancer patient samples
# Based on copy number changes within each population
A	B	Neither	A Not B	B Not A	Both	Log2 Odds Ratio	p-Value	q-Value	Tendency
ERBB2	COL1A1	4095	460	181	275	>3	<0.001	<0.001	Co-occurrence
ERBB2	MYC	6299	727	1081	332	1.412	<0.001	<0.001	Co-occurrence
MYC	KRAS	6914	1314	112	99	2.218	<0.001	<0.001	Co-occurrence
COL1A1	MYC	3666	269	889	187	1.519	<0.001	<0.001	Co-occurrence
COL1A1	KRAS	4428	399	127	57	2.316	<0.001	<0.001	Co-occurrence
ERBB2	KRAS	7234	994	146	65	1.696	<0.001	<0.001	Co-occurrence
MYC	FGFR2	6921	1371	105	42	1.014	<0.001	<0.001	Co-occurrence
KRAS	FGFR2	8092	200	136	11	1.71	0.001	0.001	Co-occurrence
COL1A1	FGFR2	4482	439	73	17	1.249	0.003	0.003	Co-occurrence
ERBB2	FGFR2	7262	1030	118	29	0.793	0.008	0.008	Co-occurrence
