# Supplementary material for: Integrative multi-omic sequencing reveals the MMTV-Myc mouse model mimics human breast cancer heterogeneity
Source: Breast Cancer Res. 2023 Oct 7;25:120. doi: 10.1186/s13058-023-01723-3 (PMC10559619; doi:10.1186/s13058-023-01723-3)
Supplement: Supplementary file 31 — Additional file 31: Table S6. Data for constructing the Kaplan-Meier plot of MYC amplified and unaltered breast cancer patients by probability of overall survival in months. Includes bounds for 95% confidence intervals, number at risk, and standard error calculations. [file 13058_2023_1723_MOESM31_ESM.csv]

	Event	time	n.risk	n.event	surv	std.err	lower	upper
1	Amplified	0	887	0	1	0	1	1
2	Amplified	0.23	884	0	1	0	1	1
3	Amplified	0.33	883	0	1	0	1	1
4	Amplified	0.79	879	0	1	0	1	1
5	Amplified	0.99	878	0	1	0	1	1
6	Amplified	1.02	875	0	1	0	1	1
7	Amplified	1.12	874	0	1	0	1	1
8	Amplified	1.7	873	0	1	0	1	1
9	Amplified	1.766666667	872	0	1	0	1	1
10	Amplified	1.77	871	0	1	0	1	1
11	Amplified	2.1	870	0	1	0	1	1
12	Amplified	2.56	869	0	1	0	1	1
13	Amplified	3.4	867	0	1	0	1	1
14	Amplified	3.6	866	0	1	0	1	1
15	Amplified	3.7	865	0	1	0	1	1
16	Amplified	3.8	864	0	1	0	1	1
17	Amplified	4.8	863	0	1	0	1	1
18	Amplified	4.866666667	862	0	1	0	1	1
19	Amplified	5.19	861	1	0.99883855981417	0.00116211524557114	0.99656609019301	1
20	Amplified	5.32	860	0	0.99883855981417	0.00116211524557114	0.99656609019301	1
21	Amplified	5.9	859	0	0.99883855981417	0.00116211524557114	0.99656609019301	1
22	Amplified	6.2	858	0	0.99883855981417	0.00116211524557114	0.99656609019301	1
23	Amplified	6.3	857	0	0.99883855981417	0.00116211524557114	0.99656609019301	1
24	Amplified	6.4	856	0	0.99883855981417	0.00116211524557114	0.99656609019301	1
25	Amplified	6.7	855	0	0.99883855981417	0.00116211524557114	0.99656609019301	1
26	Amplified	6.833333333	854	1	0.997668959627034	0.0016502324218257	0.994447315866637	1
27	Amplified	7	853	0	0.997668959627034	0.0016502324218257	0.994447315866637	1
28	Amplified	7.1	852	0	0.997668959627034	0.0016502324218257	0.994447315866637	1
29	Amplified	7.3	851	0	0.997668959627034	0.0016502324218257	0.994447315866637	1
30	Amplified	7.36	850	1	0.996495231439237	0.00202706199756292	0.992544041438721	1
31	Amplified	7.46	848	1	0.995320119138011	0.00234547257434483	0.990755091823323	0.999906180383846
32	Amplified	7.59	847	0	0.995320119138011	0.00234547257434483	0.990755091823323	0.999906180383846
33	Amplified	7.6	846	0	0.995320119138011	0.00234547257434483	0.990755091823323	0.999906180383846
34	Amplified	7.7	845	0	0.995320119138011	0.00234547257434483	0.990755091823323	0.999906180383846
35	Amplified	7.8	844	1	0.994140829897327	0.00262806749867206	0.98903325798762	0.999274778362727
36	Amplified	7.95	843	0	0.994140829897327	0.00262806749867206	0.98903325798762	0.999274778362727
37	Amplified	8.21	842	0	0.994140829897327	0.00262806749867206	0.98903325798762	0.999274778362727
38	Amplified	8.7	841	0	0.994140829897327	0.00262806749867206	0.98903325798762	0.999274778362727
39	Amplified	8.74	840	1	0.992957328909354	0.00288542224491004	0.987357682644095	0.998588732701643
40	Amplified	8.97	839	0	0.992957328909354	0.00288542224491004	0.987357682644095	0.998588732701643
41	Amplified	9	838	0	0.992957328909354	0.00288542224491004	0.987357682644095	0.998588732701643
42	Amplified	9.066666667	837	1	0.99177099996203	0.00312326433531462	0.985718432309278	0.997860731955014
43	Amplified	9.3	836	0	0.99177099996203	0.00312326433531462	0.985718432309278	0.997860731955014
44	Amplified	9.76	835	0	0.99177099996203	0.00312326433531462	0.985718432309278	0.997860731955014
45	Amplified	9.95	834	0	0.99177099996203	0.00312326433531462	0.985718432309278	0.997860731955014
46	Amplified	9.99	833	1	0.9905803985215	0.00334629122380203	0.984104826325758	0.997098581051162
47	Amplified	10.28	831	0	0.9905803985215	0.00334629122380203	0.984104826325758	0.997098581051162
48	Amplified	10.5	830	0	0.9905803985215	0.00334629122380203	0.984104826325758	0.997098581051162
49	Amplified	10.63333333	829	1	0.989385488511221	0.00355731864498361	0.982511270870766	0.996307802157868
50	Amplified	11.06666667	828	1	0.988190578500941	0.00375697885916792	0.980940719515747	0.995494019169778
51	Amplified	11.33	827	0	0.988190578500941	0.00375697885916792	0.980940719515747	0.995494019169778
52	Amplified	11.5	826	0	0.988190578500941	0.00375697885916792	0.980940719515747	0.995494019169778
53	Amplified	11.6	825	1	0.986992771739122	0.00394789957277681	0.979385148192575	0.994659489438907
54	Amplified	11.76	824	0	0.986992771739122	0.00394789957277681	0.979385148192575	0.994659489438907
55	Amplified	11.86666667	822	2	0.984591329472117	0.00430733026284639	0.976314188404004	0.992938643713042
56	Amplified	11.99	820	0	0.984591329472117	0.00430733026284639	0.976314188404004	0.992938643713042
57	Amplified	12.1	819	0	0.984591329472117	0.00430733026284639	0.976314188404004	0.992938643713042
58	Amplified	12.16	818	0	0.984591329472117	0.00430733026284639	0.976314188404004	0.992938643713042
59	Amplified	12.25	817	0	0.984591329472117	0.00430733026284639	0.976314188404004	0.992938643713042
60	Amplified	12.26666667	816	1	0.983384722450705	0.00447847774868603	0.974790683467181	0.992054528988538
61	Amplified	12.3	815	1	0.982178115429293	0.00464371902854054	0.97327935720583	0.991158235594046
62	Amplified	12.45	814	0	0.982178115429293	0.00464371902854054	0.97327935720583	0.991158235594046
63	Amplified	12.48	813	0	0.982178115429293	0.00464371902854054	0.97327935720583	0.991158235594046
64	Amplified	12.55	812	0	0.982178115429293	0.00464371902854054	0.97327935720583	0.991158235594046
65	Amplified	12.58	811	0	0.982178115429293	0.00464371902854054	0.97327935720583	0.991158235594046
66	Amplified	12.65	810	0	0.982178115429293	0.00464371902854054	0.97327935720583	0.991158235594046
67	Amplified	13	809	0	0.982178115429293	0.00464371902854054	0.97327935720583	0.991158235594046
68	Amplified	13.04	808	0	0.982178115429293	0.00464371902854054	0.97327935720583	0.991158235594046
69	Amplified	13.3	807	0	0.982178115429293	0.00464371902854054	0.97327935720583	0.991158235594046
70	Amplified	13.47	806	0	0.982178115429293	0.00464371902854054	0.97327935720583	0.991158235594046
71	Amplified	13.5	805	0	0.982178115429293	0.00464371902854054	0.97327935720583	0.991158235594046
72	Amplified	13.57	804	0	0.982178115429293	0.00464371902854054	0.97327935720583	0.991158235594046
73	Amplified	13.6	803	0	0.982178115429293	0.00464371902854054	0.97327935720583	0.991158235594046
74	Amplified	13.8	802	1	0.980953454437486	0.00480840764549085	0.971752075507307	0.99024195988517
75	Amplified	13.93	801	0	0.980953454437486	0.00480840764549085	0.971752075507307	0.99024195988517
76	Amplified	14.06	800	0	0.980953454437486	0.00480840764549085	0.971752075507307	0.99024195988517
77	Amplified	14.1	799	1	0.979725727961344	0.00496881883307829	0.970230776490488	0.989313599699849
78	Amplified	14.22	797	0	0.979725727961344	0.00496881883307829	0.970230776490488	0.989313599699849
79	Amplified	14.3	796	0	0.979725727961344	0.00496881883307829	0.970230776490488	0.989313599699849
80	Amplified	14.42	795	0	0.979725727961344	0.00496881883307829	0.970230776490488	0.989313599699849
81	Amplified	14.68	793	0	0.979725727961344	0.00496881883307829	0.970230776490488	0.989313599699849
82	Amplified	14.78	792	0	0.979725727961344	0.00496881883307829	0.970230776490488	0.989313599699849
83	Amplified	14.8	790	1	0.978485568812026	0.00512771866683985	0.968700899059866	0.988369071715111
84	Amplified	14.95	789	0	0.978485568812026	0.00512771866683985	0.968700899059866	0.988369071715111
85	Amplified	15	788	0	0.978485568812026	0.00512771866683985	0.968700899059866	0.988369071715111
86	Amplified	15.06666667	787	1	0.977242258051146	0.00528300097236051	0.967175618671809	0.987413673881045
87	Amplified	15.1	786	0	0.977242258051146	0.00528300097236051	0.967175618671809	0.987413673881045
88	Amplified	15.3	785	1	0.975997363454903	0.00543460698092543	0.96565656775554	0.986448894232622
89	Amplified	15.31	784	0	0.975997363454903	0.00543460698092543	0.96565656775554	0.986448894232622
90	Amplified	15.36666667	782	2	0.97350120651512	0.00572833802876379	0.962632508583733	0.984492618559806
91	Amplified	15.53333333	780	1	0.972253128045229	0.00587023185379335	0.961131030107582	0.983503929623337
92	Amplified	15.86666667	779	1	0.971005049575338	0.00600912790863191	0.959635950570666	0.982508841754126
93	Amplified	15.9	778	0	0.971005049575338	0.00600912790863191	0.959635950570666	0.982508841754126
94	Amplified	16.03	777	0	0.971005049575338	0.00600912790863191	0.959635950570666	0.982508841754126
95	Amplified	16.29	776	0	0.971005049575338	0.00600912790863191	0.959635950570666	0.982508841754126
96	Amplified	16.3	775	1	0.96975213983395	0.0061462754298701	0.958140123924198	0.981504885591166
97	Amplified	16.39	774	0	0.96975213983395	0.0061462754298701	0.958140123924198	0.981504885591166
98	Amplified	16.6	773	1	0.968497609252018	0.00628111681331608	0.956647755003652	0.980494245892306
99	Amplified	16.7	772	1	0.967243078670085	0.00641346256533481	0.955160779905437	0.979478212377822
100	Amplified	16.73333333	771	1	0.965988548088152	0.00654346540902096	0.953678891076349	0.978457092600944
101	Amplified	16.8	770	0	0.965988548088152	0.00654346540902096	0.953678891076349	0.978457092600944
102	Amplified	17	768	2	0.963472952910839	0.00679828176426566	0.950720414575806	0.976396548090234
103	Amplified	17.02	766	0	0.963472952910839	0.00679828176426566	0.950720414575806	0.976396548090234
104	Amplified	17.05	765	0	0.963472952910839	0.00679828176426566	0.950720414575806	0.976396548090234
105	Amplified	17.13333333	764	1	0.962211862658338	0.00692330130076756	0.949243390923381	0.975357508404459
106	Amplified	17.2	763	1	0.960950772405837	0.00704642245337214	0.94777056037902	0.974314275617604
107	Amplified	17.35	762	0	0.960950772405837	0.00704642245337214	0.94777056037902	0.974314275617604
108	Amplified	17.4	761	0	0.960950772405837	0.00704642245337214	0.94777056037902	0.974314275617604
109	Amplified	17.48	760	0	0.960950772405837	0.00704642245337214	0.94777056037902	0.974314275617604
110	Amplified	17.51	759	0	0.960950772405837	0.00704642245337214	0.94777056037902	0.974314275617604
111	Amplified	17.66666667	758	1	0.959683027323508	0.007169017972007	0.946292798235214	0.973262730785242
112	Amplified	17.67	757	1	0.958415282241178	0.00728986820336233	0.944818923397344	0.972207298654132
113	Amplified	17.7	756	1	0.957147537158849	0.00740905978713551	0.943348760326679	0.971148154763033
114	Amplified	17.77	755	0	0.957147537158849	0.00740905978713551	0.943348760326679	0.971148154763033
115	Amplified	17.97	754	0	0.957147537158849	0.00740905978713551	0.943348760326679	0.971148154763033
116	Amplified	18	753	1	0.955876424891705	0.00752729384519618	0.941877682287018	0.970083225079874
117	Amplified	18.26666667	752	1	0.954605312624562	0.00764400689161225	0.940410038799063	0.969014860852362
118	Amplified	18.4	751	0	0.954605312624562	0.00764400689161225	0.940410038799063	0.969014860852362
119	Amplified	18.76	748	1	0.953329102313567	0.00776018887097008	0.938938973645108	0.967939773327063
120	Amplified	18.79	747	0	0.953329102313567	0.00776018887097008	0.938938973645108	0.967939773327063
121	Amplified	18.82	746	1	0.952051181264889	0.00787526741014026	0.937468872556193	0.96686031748061
122	Amplified	18.93333333	745	1	0.950773260216211	0.00798899111853072	0.936001872273243	0.965777760835794
123	Amplified	19.1	744	1	0.949495339167534	0.0081014182570098	0.934537854197697	0.964692221991205
124	Amplified	19.25	743	0	0.949495339167534	0.0081014182570098	0.934537854197697	0.964692221991205
125	Amplified	19.4	742	1	0.948215695853292	0.00821290132739	0.933074467556852	0.963602624575899
126	Amplified	19.51	741	0	0.948215695853292	0.00821290132739	0.933074467556852	0.963602624575899
127	Amplified	19.58	740	0	0.948215695853292	0.00821290132739	0.933074467556852	0.963602624575899
128	Amplified	19.6	739	1	0.946932589363639	0.00832378071626982	0.931609370889499	0.962507845904101
129	Amplified	19.73333333	738	2	0.944366376384334	0.00854209736838424	0.928687220665388	0.960310245473495
130	Amplified	19.97	736	0	0.944366376384334	0.00854209736838424	0.928687220665388	0.960310245473495
131	Amplified	20.13333333	735	1	0.943081524171566	0.00864991502428607	0.927227739351543	0.959206377772701
132	Amplified	20.37	734	0	0.943081524171566	0.00864991502428607	0.927227739351543	0.959206377772701
133	Amplified	20.4	733	1	0.941794919090841	0.0087569839721404	0.925768468814078	0.958098811424798
134	Amplified	20.43333333	732	1	0.940508314010116	0.00886304720717656	0.924311591812736	0.956988851548841
135	Amplified	20.7	731	0	0.940508314010116	0.00886304720717656	0.924311591812736	0.956988851548841
136	Amplified	20.83333333	730	1	0.939219946456677	0.0089684282112789	0.922854782693947	0.955875316858635
137	Amplified	20.86	729	0	0.939219946456677	0.0089684282112789	0.922854782693947	0.955875316858635
138	Amplified	20.99	728	0	0.939219946456677	0.0089684282112789	0.922854782693947	0.955875316858635
139	Amplified	21.16	727	0	0.939219946456677	0.0089684282112789	0.922854782693947	0.955875316858635
140	Amplified	21.16666667	726	1	0.937926255070373	0.00907373027419761	0.921393448448147	0.954755714219562
141	Amplified	21.2	725	0	0.937926255070373	0.00907373027419761	0.921393448448147	0.954755714219562
142	Amplified	21.3	724	1	0.936630776817514	0.00917839724185524	0.919932068132843	0.953632602309822
143	Amplified	21.6	723	0	0.936630776817514	0.00917839724185524	0.919932068132843	0.953632602309822
144	Amplified	21.65	722	0	0.936630776817514	0.00917839724185524	0.919932068132843	0.953632602309822
145	Amplified	21.7	720	0	0.936630776817514	0.00917839724185524	0.919932068132843	0.953632602309822
146	Amplified	21.81	719	0	0.936630776817514	0.00917839724185524	0.919932068132843	0.953632602309822
147	Amplified	21.9	718	0	0.936630776817514	0.00917839724185524	0.919932068132843	0.953632602309822
148	Amplified	22.13333333	717	1	0.935324457742454	0.00928390441312379	0.918459090719782	0.952499518041271
149	Amplified	22.17	716	0	0.935324457742454	0.00928390441312379	0.918459090719782	0.952499518041271
150	Amplified	22.27	715	1	0.93401631164771	0.00938880751960847	0.91698597506412	0.951362936999108
151	Amplified	22.31	714	0	0.93401631164771	0.00938880751960847	0.91698597506412	0.951362936999108
152	Amplified	22.46666667	713	2	0.93139635004421	0.0095966099931629	0.914041432871455	0.949080785266411
153	Amplified	22.7	711	0	0.93139635004421	0.0095966099931629	0.914041432871455	0.949080785266411
154	Amplified	22.8	710	0	0.93139635004421	0.0095966099931629	0.914041432871455	0.949080785266411
155	Amplified	23	708	2	0.928765286908492	0.00980286385352008	0.911091011803817	0.946782425674896
156	Amplified	23.03	706	0	0.928765286908492	0.00980286385352008	0.911091011803817	0.946782425674896
157	Amplified	23.1	705	0	0.928765286908492	0.00980286385352008	0.911091011803817	0.946782425674896
158	Amplified	23.2	704	1	0.927446018035042	0.00990538747156001	0.909614049858186	0.945627562044758
159	Amplified	23.23	703	0	0.927446018035042	0.00990538747156001	0.909614049858186	0.945627562044758
160	Amplified	23.32	702	0	0.927446018035042	0.00990538747156001	0.909614049858186	0.945627562044758
161	Amplified	23.46	701	0	0.927446018035042	0.00990538747156001	0.909614049858186	0.945627562044758
162	Amplified	23.75	700	1	0.926121095152135	0.0100080186306308	0.908131909042698	0.944466629071463
163	Amplified	23.82	699	0	0.926121095152135	0.0100080186306308	0.908131909042698	0.944466629071463
164	Amplified	23.93333333	698	1	0.924794274098908	0.0101101884264982	0.906649286561036	0.943302401582545
165	Amplified	24.1	697	1	0.923467453045682	0.0102116252212596	0.90516852181373	0.942136316368909
166	Amplified	24.33333333	696	1	0.922140631992455	0.0103123518814755	0.903689567756147	0.94096842047523
167	Amplified	24.493	695	1	0.920813810939229	0.0104123902474788	0.902212379433536	0.939798758856299
168	Amplified	24.54	694	0	0.920813810939229	0.0104123902474788	0.902212379433536	0.939798758856299
169	Amplified	24.57	692	0	0.920813810939229	0.0104123902474788	0.902212379433536	0.939798758856299
170	Amplified	24.7	691	0	0.920813810939229	0.0104123902474788	0.902212379433536	0.939798758856299
171	Amplified	24.77	690	1	0.919479298169751	0.0105129119760572	0.900727347405622	0.938621639720253
172	Amplified	24.8	689	1	0.918144785400274	0.0106127696875026	0.899244035785306	0.937442800186644
173	Amplified	24.86666667	688	1	0.916810272630797	0.0107119831981927	0.897762403755714	0.936262281072389
174	Amplified	24.9	687	1	0.91547575986132	0.0108105714866891	0.896282412210528	0.935080121483853
175	Amplified	25	686	0	0.91547575986132	0.0108105714866891	0.896282412210528	0.935080121483853
176	Amplified	25.23333333	685	1	0.914139298898019	0.0109088379474554	0.894801616486217	0.933894890658853
177	Amplified	25.89	684	0	0.914139298898019	0.0109088379474554	0.894801616486217	0.933894890658853
178	Amplified	26.12	683	0	0.914139298898019	0.0109088379474554	0.894801616486217	0.933894890658853
179	Amplified	26.26666667	682	1	0.912798918694356	0.0110070825718675	0.893317560503763	0.932705123920012
180	Amplified	26.76666667	681	1	0.911458538490693	0.0111047431683004	0.891835063682612	0.931513798030307
181	Amplified	26.91	680	0	0.911458538490693	0.0111047431683004	0.891835063682612	0.931513798030307
182	Amplified	26.97	679	1	0.910116184236657	0.0112021214262117	0.890351663133803	0.930319449164675
183	Amplified	27.025	678	0	0.910116184236657	0.0112021214262117	0.890351663133803	0.930319449164675
184	Amplified	27.23	677	0	0.910116184236657	0.0112021214262117	0.890351663133803	0.930319449164675
185	Amplified	27.3	676	1	0.90876985852033	0.0112995161445378	0.888864883136841	0.929120579992493
186	Amplified	27.4	675	3	0.904730881371351	0.0115884779722977	0.884413338959259	0.925515176727437
187	Amplified	27.5	672	0	0.904730881371351	0.0115884779722977	0.884413338959259	0.925515176727437
188	Amplified	27.8	671	1	0.903382549208353	0.0116840562059784	0.882929871639296	0.924309003951771
189	Amplified	27.86666667	670	1	0.902034217045356	0.011779141178517	0.881447781192832	0.923101454313633
190	Amplified	27.9	669	1	0.900685884882358	0.0118737459976024	0.879967040571441	0.921892554861498
191	Amplified	27.96666667	668	1	0.899337552719361	0.0119678833050887	0.878487623686321	0.920682331684217
192	Amplified	28	667	1	0.897989220556363	0.0120615653002887	0.877009505361148	0.919470809958166
193	Amplified	28.3	666	1	0.896640888393366	0.0121548037618	0.875532661287866	0.918258013991449
194	Amplified	28.5	664	2	0.893940162825916	0.0123405500780643	0.87257778962792	0.915825527777856
195	Amplified	28.56666667	662	1	0.892589800042191	0.0124327978422817	0.87110218477668	0.914607453709473
196	Amplified	28.6	661	1	0.891239437258466	0.0125246426397658	0.869627771775737	0.913388187802294
197	Amplified	28.86666667	660	1	0.889889074474741	0.0126160945206958	0.868154529897535	0.912167750783926
198	Amplified	28.88	659	1	0.888538711691016	0.0127071632163949	0.866682439076173	0.910946162720324
199	Amplified	29.06666667	658	1	0.887188348907291	0.0127978581537312	0.865211479878138	0.909723443045053
200	Amplified	29.66666667	657	1	0.885837986123566	0.0128881884687012	0.863741633474702	0.908499610586895
201	Amplified	29.8	656	0	0.885837986123566	0.0128881884687012	0.863741633474702	0.908499610586895
202	Amplified	29.9	655	1	0.884485561717271	0.012978437214104	0.862270408378245	0.907273056439093
203	Amplified	29.96	653	0	0.884485561717271	0.012978437214104	0.862270408378245	0.907273056439093
204	Amplified	30.06666667	652	1	0.883128988769851	0.0130688871570595	0.860795293613809	0.906042141019843
205	Amplified	30.16	651	0	0.883128988769851	0.0130688871570595	0.860795293613809	0.906042141019843
206	Amplified	30.2	650	0	0.883128988769851	0.0130688871570595	0.860795293613809	0.906042141019843
207	Amplified	30.32	649	0	0.883128988769851	0.0130688871570595	0.860795293613809	0.906042141019843
208	Amplified	30.7	648	0	0.883128988769851	0.0130688871570595	0.860795293613809	0.906042141019843
209	Amplified	30.8	647	1	0.88176402897268	0.0131601053767513	0.859311207470729	0.90480351708507
210	Amplified	30.93333333	646	1	0.880399069175509	0.0132509755990777	0.857828209525845	0.903563804964553
211	Amplified	30.95	645	0	0.880399069175509	0.0132509755990777	0.857828209525845	0.903563804964553
212	Amplified	30.98	644	1	0.879031989875547	0.0133417868599057	0.856343746695903	0.902321342575246
213	Amplified	31.16666667	642	0	0.879031989875547	0.0133417868599057	0.856343746695903	0.902321342575246
214	Amplified	31.3	641	0	0.879031989875547	0.0133417868599057	0.856343746695903	0.902321342575246
215	Amplified	31.5	640	1	0.877658502391366	0.0134331122057478	0.854852682063288	0.90107273800754
216	Amplified	31.7	639	0	0.877658502391366	0.0134331122057478	0.854852682063288	0.90107273800754
217	Amplified	31.8	638	1	0.876282862105486	0.0135243889742128	0.853360108497976	0.899821361196899
218	Amplified	31.9	637	0	0.876282862105486	0.0135243889742128	0.853360108497976	0.899821361196899
219	Amplified	31.956	636	1	0.874905058863182	0.0136156234784512	0.851866006137473	0.89856721187306
220	Amplified	31.96	635	0	0.874905058863182	0.0136156234784512	0.851866006137473	0.89856721187306
221	Amplified	32.03	634	0	0.874905058863182	0.0136156234784512	0.851866006137473	0.89856721187306
222	Amplified	32.06666667	633	1	0.873522902372087	0.0137071095697067	0.850367753613832	0.897308555887535
223	Amplified	32.3	632	1	0.872140745880992	0.0137982761831329	0.848870542492386	0.896048858513283
224	Amplified	32.515	631	1	0.870758589389897	0.0138891309679502	0.847374357122913	0.894788135400588
225	Amplified	32.86666667	630	0	0.870758589389897	0.0138891309679502	0.847374357122913	0.894788135400588
226	Amplified	32.98	629	0	0.870758589389897	0.0138891309679502	0.847374357122913	0.894788135400588
227	Amplified	33.02	627	0	0.870758589389897	0.0138891309679502	0.847374357122913	0.894788135400588
228	Amplified	33.13333333	626	1	0.869367601227932	0.0139808393735142	0.845868669489976	0.893519352738913
229	Amplified	33.15	625	1	0.867976613065968	0.0140722411915127	0.844364003094906	0.892249548853385
230	Amplified	33.18	624	0	0.867976613065968	0.0140722411915127	0.844364003094906	0.892249548853385
231	Amplified	33.67	623	0	0.867976613065968	0.0140722411915127	0.844364003094906	0.892249548853385
232	Amplified	33.71	622	0	0.867976613065968	0.0140722411915127	0.844364003094906	0.892249548853385
233	Amplified	33.8	621	0	0.867976613065968	0.0140722411915127	0.844364003094906	0.892249548853385
234	Amplified	33.96666667	620	1	0.866576650786829	0.014164520169936	0.84284967116446	0.890971566319076
235	Amplified	34.26	619	0	0.866576650786829	0.014164520169936	0.84284967116446	0.890971566319076
236	Amplified	34.33333333	618	2	0.863772195606289	0.0143487726888006	0.839818665269473	0.888408934877754
237	Amplified	34.53	616	0	0.863772195606289	0.0143487726888006	0.839818665269473	0.888408934877754
238	Amplified	34.7	615	1	0.862367687971157	0.0144407587275141	0.838301955947081	0.887124292125193
239	Amplified	34.76666667	614	0	0.862367687971157	0.0144407587275141	0.838301955947081	0.887124292125193
240	Amplified	34.9	613	1	0.860960889132705	0.0145327585275783	0.836783516743964	0.885836823722931
241	Amplified	35	612	1	0.859554090294253	0.014624477886257	0.835266056946586	0.884548375930027
242	Amplified	35.2	611	1	0.858147291455801	0.0147159235052173	0.833749562963983	0.883258962337518
243	Amplified	35.23333333	610	1	0.856740492617349	0.014807101914658	0.832234021567006	0.881968596174627
244	Amplified	35.3	609	1	0.855333693778896	0.0148980194798365	0.830719419875013	0.880677290322073
245	Amplified	35.36666667	608	1	0.853926894940444	0.0149886824072845	0.829205745343193	0.879385057324741
246	Amplified	35.6	607	1	0.852520096101992	0.0150790967507332	0.827692985750478	0.878091909403777
247	Amplified	35.63333333	606	1	0.85111329726354	0.0151692684167627	0.826181129188014	0.876797858468109
248	Amplified	35.64	605	0	0.85111329726354	0.0151692684167627	0.826181129188014	0.876797858468109
249	Amplified	36.1	604	0	0.85111329726354	0.0151692684167627	0.826181129188014	0.876797858468109
250	Amplified	36.17	603	0	0.85111329726354	0.0151692684167627	0.826181129188014	0.876797858468109
251	Amplified	36.33	602	0	0.85111329726354	0.0151692684167627	0.826181129188014	0.876797858468109
252	Amplified	36.36666667	601	1	0.849697135371255	0.0152604017034662	0.824659139679496	0.875495325424655
253	Amplified	36.43333333	600	1	0.848280973478969	0.0153512955572972	0.823138053759635	0.87419188880867
254	Amplified	36.5	599	0	0.848280973478969	0.0153512955572972	0.823138053759635	0.87419188880867
255	Amplified	36.56666667	598	1	0.846862443422984	0.0154422585349038	0.821615074708043	0.872885637273868
256	Amplified	36.6	597	0	0.846862443422984	0.0154422585349038	0.821615074708043	0.872885637273868
257	Amplified	36.63333333	596	1	0.845441533283013	0.0155332954833507	0.820090184883021	0.871576564840717
258	Amplified	36.76666667	595	1	0.844020623143041	0.0156241058357655	0.818566176567537	0.870266610914619
259	Amplified	36.96666667	594	1	0.84259971300307	0.0157146950487422	0.817043038857413	0.868955786399836
260	Amplified	37.02	593	1	0.841178802863098	0.0158050684546037	0.815520761114118	0.867644101934986
261	Amplified	37.3	592	0	0.841178802863098	0.0158050684546037	0.815520761114118	0.867644101934986
262	Amplified	37.36666667	591	1	0.839755488475851	0.0158955360326549	0.813996516229543	0.86632960505995
263	Amplified	37.52	590	1	0.838332174088604	0.0159857962203355	0.81247311645121	0.865014263095719
264	Amplified	37.84	589	1	0.836908859701357	0.0160758540562232	0.810950551778922	0.863698086042575
265	Amplified	37.86666667	588	1	0.83548554531411	0.0161657144693631	0.80942881244805	0.862381083665236
266	Amplified	37.9	587	2	0.832638916539615	0.0163448622181361	0.806387771884425	0.859744640864457
267	Amplified	37.96666667	585	1	0.831215602152368	0.0164341588969874	0.804868452233184	0.858425218859681
268	Amplified	37.98	584	0	0.831215602152368	0.0164341588969874	0.804868452233184	0.858425218859681
269	Amplified	38.03333333	583	2	0.828364090652703	0.0166128296298782	0.801826486121797	0.85577999549724
270	Amplified	38.13333333	581	1	0.82693833490287	0.0167019053846156	0.800306672156484	0.854456214752416
271	Amplified	38.16666667	580	1	0.825512579153038	0.0167908138336172	0.798787626316674	0.853131665900063
272	Amplified	38.268	579	0	0.825512579153038	0.0167908138336172	0.798787626316674	0.853131665900063
273	Amplified	38.34	578	0	0.825512579153038	0.0167908138336172	0.798787626316674	0.853131665900063
274	Amplified	38.57	577	0	0.825512579153038	0.0167908138336172	0.798787626316674	0.853131665900063
275	Amplified	39.43333333	576	0	0.825512579153038	0.0167908138336172	0.798787626316674	0.853131665900063
276	Amplified	39.5	575	1	0.824076905102337	0.016880795987104	0.797257812238392	0.851798170050399
277	Amplified	39.52	574	0	0.824076905102337	0.016880795987104	0.797257812238392	0.851798170050399
278	Amplified	39.75	572	0	0.824076905102337	0.016880795987104	0.797257812238392	0.851798170050399
279	Amplified	39.8	571	1	0.822633688105661	0.0169715571753647	0.795720001724939	0.85045767775013
280	Amplified	39.86666667	570	1	0.821190471108984	0.0170621520428291	0.794182971946615	0.849116404733901
281	Amplified	39.9	569	0	0.821190471108984	0.0170621520428291	0.794182971946615	0.849116404733901
282	Amplified	40.08	568	0	0.821190471108984	0.0170621520428291	0.794182971946615	0.849116404733901
283	Amplified	40.7	567	0	0.821190471108984	0.0170621520428291	0.794182971946615	0.849116404733901
284	Amplified	40.8	566	1	0.819739604552254	0.0171535443702045	0.79263782732047	0.847768042490611
285	Amplified	40.97	565	0	0.819739604552254	0.0171535443702045	0.79263782732047	0.847768042490611
286	Amplified	41.063	564	0	0.819739604552254	0.0171535443702045	0.79263782732047	0.847768042490611
287	Amplified	41.16666667	563	2	0.816827563328268	0.0173371377244295	0.789537906822352	0.845060461882191
288	Amplified	41.3	561	1	0.815371542716274	0.0174286957599879	0.787989113183326	0.843705504998321
289	Amplified	41.36666667	560	1	0.813915522104281	0.0175201003374093	0.786441086477116	0.842349781202028
290	Amplified	41.53333333	559	1	0.812459501492288	0.0176113555844074	0.784893818816988	0.840993298380158
291	Amplified	41.72	558	0	0.812459501492288	0.0176113555844074	0.784893818816988	0.840993298380158
292	Amplified	41.885	557	0	0.812459501492288	0.0176113555844074	0.784893818816988	0.840993298380158
293	Amplified	41.9	556	1	0.810998243396078	0.0177031210876247	0.783341237147399	0.83963172063641
294	Amplified	42.06666667	555	1	0.809536985299869	0.0177947420904561	0.781789409942467	0.838269388449031
295	Amplified	42.36666667	554	1	0.80807572720366	0.0178862225876725	0.780238329633665	0.836906309386661
296	Amplified	42.43333333	553	1	0.806614469107451	0.0179775665021674	0.778687988811847	0.835542490858563
297	Amplified	42.56666667	552	1	0.805153211011242	0.0180687776871923	0.777138380222685	0.834177940119177
298	Amplified	42.63333333	551	1	0.803691952915033	0.0181598599285104	0.775589496762286	0.832812664272516
299	Amplified	42.97	550	0	0.803691952915033	0.0181598599285104	0.775589496762286	0.832812664272516
300	Amplified	43	548	0	0.803691952915033	0.0181598599285104	0.775589496762286	0.832812664272516
301	Amplified	43.1	547	2	0.800753408297427	0.0183436455767323	0.77247539735923	0.830066592530923
302	Amplified	43.13333333	545	1	0.799284135988625	0.0184353530435768	0.770919431227609	0.828692473123648
303	Amplified	43.3	544	1	0.797814863679822	0.0185269418381632	0.769364178391375	0.827317640443433
304	Amplified	43.331	543	0	0.797814863679822	0.0185269418381632	0.769364178391375	0.827317640443433
305	Amplified	43.86666667	542	0	0.797814863679822	0.0185269418381632	0.769364178391375	0.827317640443433
306	Amplified	44.63333333	541	1	0.796340159680414	0.0186190920894844	0.767803377066119	0.82593756274299
307	Amplified	44.7	540	1	0.794865455681006	0.0187111279178496	0.766243286235273	0.824556774571174
308	Amplified	44.8	539	1	0.793390751681598	0.018803052886816	0.764683899365034	0.823175282461915
309	Amplified	44.83333333	538	1	0.79191604768219	0.0188948705025596	0.763125210051846	0.821793092818901
310	Amplified	44.86666667	537	1	0.790441343682781	0.0189865842155953	0.761567212018901	0.820410211919069
311	Amplified	45.16666667	536	1	0.788966639683373	0.019078197422438	0.760009899112768	0.819026645915981
312	Amplified	45.271	535	0	0.788966639683373	0.019078197422438	0.760009899112768	0.819026645915981
313	Amplified	45.5	534	1	0.787489174065989	0.0191700560442447	0.758450096263608	0.817640082486846
314	Amplified	45.8	533	1	0.786011708448604	0.0192618194618229	0.756890971619169	0.816252840876992
315	Amplified	46.06666667	532	1	0.784534242831219	0.0193534909573008	0.75533251930524	0.814864926960765
316	Amplified	46.16666667	531	1	0.783056777213835	0.0194450737640603	0.753774733560426	0.813476346499697
317	Amplified	46.36666667	530	1	0.78157931159645	0.0195365710681666	0.752217608733245	0.812087105145406
318	Amplified	46.55	529	0	0.78157931159645	0.0195365710681666	0.752217608733245	0.812087105145406
319	Amplified	46.7	527	1	0.780096238898924	0.0196286802073153	0.750654722464799	0.810692484483482
320	Amplified	46.98	526	1	0.778613166201397	0.019720707569261	0.749092495996491	0.809297204046488
321	Amplified	47.11	525	0	0.778613166201397	0.019720707569261	0.749092495996491	0.809297204046488
322	Amplified	47.13333333	524	1	0.777127263212463	0.0198130070804197	0.747527687394141	0.807898882425833
323	Amplified	47.4	523	0	0.777127263212463	0.0198130070804197	0.747527687394141	0.807898882425833
324	Amplified	47.63333333	522	1	0.775638513666079	0.0199055829820011	0.745960278650118	0.806497505431257
325	Amplified	48.26666667	521	1	0.774149764119695	0.0199980839178444	0.744393523420678	0.805095474947992
326	Amplified	48.3	520	0	0.774149764119695	0.0199980839178444	0.744393523420678	0.805095474947992
327	Amplified	48.42	519	0	0.774149764119695	0.0199980839178444	0.744393523420678	0.805095474947992
328	Amplified	48.43333333	518	1	0.772655266505565	0.0200912271071825	0.742820850541586	0.80368794228584
329	Amplified	48.6	517	1	0.771160768891434	0.0201842989971722	0.741248830597089	0.802279756715697
330	Amplified	48.986	516	0	0.771160768891434	0.0201842989971722	0.741248830597089	0.802279756715697
331	Amplified	49.052	515	0	0.771160768891434	0.0201842989971722	0.741248830597089	0.802279756715697
332	Amplified	49.2	514	0	0.771160768891434	0.0201842989971722	0.741248830597089	0.802279756715697
333	Amplified	49.23333333	513	1	0.769657531525174	0.0202783921260002	0.739667479680551	0.800863539504614
334	Amplified	49.3	512	0	0.769657531525174	0.0202783921260002	0.739667479680551	0.800863539504614
335	Amplified	49.43333333	511	1	0.768151352402815	0.0203727842602503	0.738083427613108	0.79944417951025
336	Amplified	49.46666667	510	1	0.766645173280457	0.020467109396026	0.736500033008481	0.798024162080999
337	Amplified	49.53333333	509	1	0.765138994158098	0.0205613706205857	0.734917290642945	0.796603492440754
338	Amplified	49.56666667	508	1	0.76363281503574	0.0206555709812248	0.73333519538902	0.795182175717159
339	Amplified	49.7	507	0	0.76363281503574	0.0206555709812248	0.73333519538902	0.795182175717159
340	Amplified	49.73333333	506	1	0.7621236592748	0.0207500854789121	0.731750350688589	0.793757695476112
341	Amplified	49.9	505	0	0.7621236592748	0.0207500854789121	0.731750350688589	0.793757695476112
342	Amplified	50.03	504	0	0.7621236592748	0.0207500854789121	0.731750350688589	0.793757695476112
343	Amplified	50.66	503	0	0.7621236592748	0.0207500854789121	0.731750350688589	0.793757695476112
344	Amplified	50.79	502	0	0.7621236592748	0.0207500854789121	0.731750350688589	0.793757695476112
345	Amplified	50.794	501	0	0.7621236592748	0.0207500854789121	0.731750350688589	0.793757695476112
346	Amplified	51.12	500	1	0.76059941195625	0.0208464400657336	0.7301489472276	0.792319796754923
347	Amplified	51.2	499	1	0.7590751646377	0.0209427356354468	0.728548206743775	0.790881235086748
348	Amplified	51.35	498	1	0.757550917319151	0.021038975307505	0.726948124075806	0.789442015633074
349	Amplified	51.4	497	1	0.756026670000601	0.0211351621626195	0.725348694157053	0.788002143460728
350	Amplified	51.7	496	1	0.754502422682052	0.0212312992439035	0.723749912013265	0.786561623544144
351	Amplified	51.9	495	0	0.754502422682052	0.0212312992439035	0.723749912013265	0.786561623544144
352	Amplified	52.06666667	494	1	0.752975089842614	0.0213277784949907	0.722148263062923	0.785117842032518
353	Amplified	52.14	493	0	0.752975089842614	0.0213277784949907	0.722148263062923	0.785117842032518
354	Amplified	52.3	492	1	0.751444652668137	0.0214246047368101	0.720543727196472	0.783670781814423
355	Amplified	52.46666667	491	1	0.749914215493661	0.0215213878934132	0.718939834984907	0.782223077973248
356	Amplified	52.5	490	1	0.748383778319184	0.0216181309409316	0.717336581674285	0.780774735263128
357	Amplified	52.8	489	0	0.748383778319184	0.0216181309409316	0.717336581674285	0.780774735263128
358	Amplified	53.02	488	0	0.748383778319184	0.0216181309409316	0.717336581674285	0.780774735263128
359	Amplified	53.36666667	487	1	0.746847055981773	0.0217156317834519	0.715726824146535	0.779320414173052
360	Amplified	53.58	486	0	0.746847055981773	0.0217156317834519	0.715726824146535	0.779320414173052
361	Amplified	54.1	485	0	0.746847055981773	0.0217156317834519	0.715726824146535	0.779320414173052
362	Amplified	54.33333333	484	1	0.745303983552058	0.0218139023564407	0.714110493944303	0.777860054724096
363	Amplified	55.29	483	0	0.745303983552058	0.0218139023564407	0.714110493944303	0.777860054724096
364	Amplified	55.45	482	1	0.743757709727261	0.0219125447709277	0.712491173691961	0.776396327707915
365	Amplified	55.46666667	481	1	0.742211435902465	0.022011153369807	0.710872499950972	0.774931954214562
366	Amplified	55.58	480	1	0.740665162077668	0.0221097311510034	0.709254468060925	0.773466938904662
367	Amplified	55.73333333	479	1	0.739118888252871	0.0222082810802829	0.707637073444315	0.772001286355934
368	Amplified	55.81	478	1	0.737572614428074	0.0223068060922231	0.706020311604659	0.770535001065081
369	Amplified	55.93333333	477	0	0.737572614428074	0.0223068060922231	0.706020311604659	0.770535001065081
370	Amplified	56.252	476	0	0.737572614428074	0.0223068060922231	0.706020311604659	0.770535001065081
371	Amplified	56.26666667	475	1	0.736019829976647	0.0224061393705278	0.70439680093811	0.769062536055512
372	Amplified	56.4	474	0	0.736019829976647	0.0224061393705278	0.70439680093811	0.769062536055512
373	Amplified	56.7	473	1	0.734463762682827	0.0225058713322889	0.702770205283388	0.767586637337152
374	Amplified	56.76666667	472	1	0.732907695389008	0.0226055839818334	0.701144245101448	0.766110103182415
375	Amplified	56.77	471	0	0.732907695389008	0.0226055839818334	0.701144245101448	0.766110103182415
376	Amplified	57.3	470	1	0.731348317313712	0.022705704453695	0.699515167742788	0.764630112258366
377	Amplified	57.4	468	1	0.729785607233982	0.0228062382060862	0.697882951039565	0.763146644766908
378	Amplified	57.6	467	1	0.728222897154252	0.0229067593685253	0.696251367531942	0.761662544117592
379	Amplified	57.8	465	0	0.728222897154252	0.0229067593685253	0.696251367531942	0.761662544117592
380	Amplified	58	464	1	0.726653451255212	0.0230081382297072	0.694612793269014	0.760172060373519
381	Amplified	58.13333333	463	1	0.725084005356173	0.0231095083348085	0.692974854516398	0.758680941158031
382	Amplified	58.43333333	462	0	0.725084005356173	0.0231095083348085	0.692974854516398	0.758680941158031
383	Amplified	58.48	461	0	0.725084005356173	0.0231095083348085	0.692974854516398	0.758680941158031
384	Amplified	58.6	460	0	0.725084005356173	0.0231095083348085	0.692974854516398	0.758680941158031
385	Amplified	59.3	459	0	0.725084005356173	0.0231095083348085	0.692974854516398	0.758680941158031
386	Amplified	59.5	458	0	0.725084005356173	0.0231095083348085	0.692974854516398	0.758680941158031
387	Amplified	59.7	457	1	0.723497388276619	0.02321310027069	0.691318121124027	0.757174526239822
388	Amplified	59.76666667	456	0	0.723497388276619	0.02321310027069	0.691318121124027	0.757174526239822
389	Amplified	60.32	455	0	0.723497388276619	0.02321310027069	0.691318121124027	0.757174526239822
390	Amplified	60.66666667	454	0	0.723497388276619	0.02321310027069	0.691318121124027	0.757174526239822
391	Amplified	61.1	453	0	0.723497388276619	0.02321310027069	0.691318121124027	0.757174526239822
392	Amplified	61.43333333	452	0	0.723497388276619	0.02321310027069	0.691318121124027	0.757174526239822
393	Amplified	61.47	451	0	0.723497388276619	0.02321310027069	0.691318121124027	0.757174526239822
394	Amplified	61.8	450	0	0.723497388276619	0.02321310027069	0.691318121124027	0.757174526239822
395	Amplified	61.83	449	0	0.723497388276619	0.02321310027069	0.691318121124027	0.757174526239822
396	Amplified	61.9	448	0	0.723497388276619	0.02321310027069	0.691318121124027	0.757174526239822
397	Amplified	62.071	447	0	0.723497388276619	0.02321310027069	0.691318121124027	0.757174526239822
398	Amplified	62.13333333	446	1	0.721875196823084	0.023321375796581	0.68962171611126	0.75563716689034
399	Amplified	62.2	445	1	0.720253005369549	0.0234296352951054	0.687926021513598	0.754099097171037
400	Amplified	62.63	444	0	0.720253005369549	0.0234296352951054	0.687926021513598	0.754099097171037
401	Amplified	62.8	443	0	0.720253005369549	0.0234296352951054	0.687926021513598	0.754099097171037
402	Amplified	63.03333333	442	1	0.718623473683192	0.023538862914184	0.686222704007615	0.752554081805442
403	Amplified	63.07	440	1	0.716990238515731	0.0236485754874093	0.684515897829887	0.75100520492893
404	Amplified	63.57	439	0	0.716990238515731	0.0236485754874093	0.684515897829887	0.75100520492893
405	Amplified	65.46666667	438	1	0.715353274500855	0.0237587798340624	0.682805576567099	0.7494524428343
406	Amplified	65.83333333	437	1	0.713716310485978	0.0238689773849661	0.681095971214457	0.747898964877779
407	Amplified	66.79	436	0	0.713716310485978	0.0238689773849661	0.681095971214457	0.747898964877779
408	Amplified	66.83333333	435	0	0.713716310485978	0.0238689773849661	0.681095971214457	0.747898964877779
409	Amplified	67.28	434	0	0.713716310485978	0.0238689773849661	0.681095971214457	0.747898964877779
410	Amplified	67.562	433	0	0.713716310485978	0.0238689773849661	0.681095971214457	0.747898964877779
411	Amplified	68.07	432	0	0.713716310485978	0.0238689773849661	0.681095971214457	0.747898964877779
412	Amplified	68.16666667	431	1	0.712060356169306	0.0239817401767193	0.679365538282187	0.746328629076493
413	Amplified	68.4	430	0	0.712060356169306	0.0239817401767193	0.679365538282187	0.746328629076493
414	Amplified	68.7	429	0	0.712060356169306	0.0239817401767193	0.679365538282187	0.746328629076493
415	Amplified	68.89	428	1	0.710396663748349	0.0240955522551381	0.677627062137018	0.74475098186492
416	Amplified	69	427	0	0.710396663748349	0.0240955522551381	0.677627062137018	0.74475098186492
417	Amplified	69.1	426	1	0.708729065946123	0.0242098941463009	0.675884901454295	0.743169270146554
418	Amplified	69.28	425	0	0.708729065946123	0.0242098941463009	0.675884901454295	0.743169270146554
419	Amplified	69.33333333	424	1	0.707057535130212	0.0243247734293823	0.674139027558061	0.741583468020407
420	Amplified	69.78	423	0	0.707057535130212	0.0243247734293823	0.674139027558061	0.741583468020407
421	Amplified	69.8	422	1	0.705382043340804	0.0244401977909202	0.672389411466245	0.739993549247953
422	Amplified	69.88	421	1	0.703706551551396	0.0245556253615677	0.670640548195701	0.738402877709463
423	Amplified	70.1	420	1	0.702031059761988	0.0246710599856192	0.668892432486563	0.736811458665203
424	Amplified	70.16666667	419	0	0.702031059761988	0.0246710599856192	0.668892432486563	0.736811458665203
425	Amplified	70.26666667	418	0	0.702031059761988	0.0246710599856192	0.668892432486563	0.736811458665203
426	Amplified	70.73333333	417	0	0.702031059761988	0.0246710599856192	0.668892432486563	0.736811458665203
427	Amplified	71.16666667	416	1	0.700343485099099	0.0247881746238955	0.667131366759328	0.73520901813285
428	Amplified	71.9	415	0	0.700343485099099	0.0247881746238955	0.667131366759328	0.73520901813285
429	Amplified	72.01	414	1	0.698651834168908	0.0249058661772671	0.665366439755014	0.733602352362859
430	Amplified	72.2	413	1	0.696960183238717	0.0250235714878209	0.663602273510041	0.731994925892604
431	Amplified	72.26666667	412	0	0.696960183238717	0.0250235714878209	0.663602273510041	0.731994925892604
432	Amplified	72.43333333	411	1	0.695264416369523	0.0251418673912478	0.66183420160886	0.730383240235348
433	Amplified	72.46666667	410	1	0.693568649500329	0.0252601837035345	0.660066887419636	0.728770796926663
434	Amplified	72.5	409	1	0.691872882631135	0.025378524343075	0.658300325830132	0.727157601079233
435	Amplified	72.9	408	1	0.690177115761941	0.0254968931965768	0.656534511823026	0.725543657710828
436	Amplified	73.13333333	407	2	0.686785582023553	0.0257337309410105	0.653005106948522	0.722313548020404
437	Amplified	73.78	405	0	0.686785582023553	0.0257337309410105	0.653005106948522	0.722313548020404
438	Amplified	73.83333333	404	1	0.685085617711613	0.0258527940763782	0.651236767681816	0.7206938042918
439	Amplified	74.08	403	0	0.685085617711613	0.0258527940763782	0.651236767681816	0.7206938042918
440	Amplified	74.46666667	402	1	0.683381424632729	0.0259724923435508	0.649464390714021	0.71906971068826
441	Amplified	74.67	401	1	0.681677231553844	0.0260922358662666	0.647692751978193	0.717444878917772
442	Amplified	74.8	400	0	0.681677231553844	0.0260922358662666	0.647692751978193	0.717444878917772
443	Amplified	74.93	399	0	0.681677231553844	0.0260922358662666	0.647692751978193	0.717444878917772
444	Amplified	74.93333333	398	1	0.679964474690644	0.02621323417833	0.645912185507501	0.71581198995038
445	Amplified	75.5	397	1	0.678251717827443	0.0263342834283195	0.64413236274134	0.714178357345797
446	Amplified	75.7	396	1	0.676538960964242	0.0264553875052095	0.642353279033285	0.712543985750962
447	Amplified	75.92	395	0	0.676538960964242	0.0264553875052095	0.642353279033285	0.712543985750962
448	Amplified	75.978	394	0	0.676538960964242	0.0264553875052095	0.642353279033285	0.712543985750962
449	Amplified	76.4	393	0	0.676538960964242	0.0264553875052095	0.642353279033285	0.712543985750962
450	Amplified	76.51	392	0	0.676538960964242	0.0264553875052095	0.642353279033285	0.712543985750962
451	Amplified	76.7	391	0	0.676538960964242	0.0264553875052095	0.642353279033285	0.712543985750962
452	Amplified	76.71	390	0	0.676538960964242	0.0264553875052095	0.642353279033285	0.712543985750962
453	Amplified	77.194	389	0	0.676538960964242	0.0264553875052095	0.642353279033285	0.712543985750962
454	Amplified	77.23333333	388	1	0.674795303848355	0.0265809568786999	0.640540065700338	0.710882466966271
455	Amplified	77.4	387	0	0.674795303848355	0.0265809568786999	0.640540065700338	0.710882466966271
456	Amplified	77.56	386	1	0.673047129486054	0.0267072329315555	0.638722534312634	0.709216309389973
457	Amplified	77.89	385	0	0.673047129486054	0.0267072329315555	0.638722534312634	0.709216309389973
458	Amplified	77.96	384	1	0.671294402586351	0.0268342259369439	0.636900648984241	0.707545479287014
459	Amplified	78.35	383	0	0.671294402586351	0.0268342259369439	0.636900648984241	0.707545479287014
460	Amplified	78.46666667	382	1	0.669537087396334	0.0269619463415576	0.635074373386334	0.705869942458636
461	Amplified	78.6	381	1	0.667779772206317	0.0270897320378581	0.63324889107053	0.704193612426325
462	Amplified	79.36666667	380	1	0.666022457016301	0.0272175873647016	0.631424197044412	0.702516494183117
463	Amplified	79.8	379	1	0.664265141826284	0.027345516634673	0.629600286409494	0.700838592628123
464	Amplified	79.86666667	378	1	0.662507826636267	0.027473524135315	0.627777154359166	0.699159912568587
465	Amplified	79.96666667	377	1	0.660750511446251	0.0276016141303301	0.625954796176709	0.697480458721864
466	Amplified	80	376	0	0.660750511446251	0.0276016141303301	0.625954796176709	0.697480458721864
467	Amplified	80.7	375	0	0.660750511446251	0.0276016141303301	0.625954796176709	0.697480458721864
468	Amplified	80.73333333	374	1	0.658983798848801	0.0277311640327065	0.62412262719242	0.69579218606236
469	Amplified	80.83333333	373	0	0.658983798848801	0.0277311640327065	0.62412262719242	0.69579218606236
470	Amplified	81.03333333	372	0	0.658983798848801	0.0277311640327065	0.62412262719242	0.69579218606236
471	Amplified	81.567	371	0	0.658983798848801	0.0277311640327065	0.62412262719242	0.69579218606236
472	Amplified	81.57	370	1	0.657202761554615	0.0278629118395255	0.622275104060735	0.694090872311126
473	Amplified	81.67	369	0	0.657202761554615	0.0278629118395255	0.622275104060735	0.694090872311126
474	Amplified	82.1	368	0	0.657202761554615	0.0278629118395255	0.622275104060735	0.694090872311126
475	Amplified	82.56	367	0	0.657202761554615	0.0278629118395255	0.622275104060735	0.694090872311126
476	Amplified	82.63333333	366	1	0.655407125594083	0.0279969185164361	0.620411927343759	0.692376276707987
477	Amplified	82.73333333	364	1	0.653606556567726	0.0281317549364119	0.618544011944	0.690656642921307
478	Amplified	83.28	363	0	0.653606556567726	0.0281317549364119	0.618544011944	0.690656642921307
479	Amplified	83.36666667	362	1	0.651801013593782	0.0282674335423096	0.616671316590371	0.688931931633991
480	Amplified	83.4	361	1	0.649995470619838	0.0284032123949667	0.614799452572742	0.687206389105097
481	Amplified	83.53333333	360	1	0.648189927645894	0.0285390962875505	0.612928414861855	0.685480020364669
482	Amplified	83.63333333	359	1	0.64638438467195	0.0286750899904654	0.611058198525077	0.683752830346141
483	Amplified	83.8	358	1	0.644578841698006	0.0288111982526775	0.609188798724314	0.682024823888411
484	Amplified	84.03	357	0	0.644578841698006	0.0288111982526775	0.609188798724314	0.682024823888411
485	Amplified	84.07	356	0	0.644578841698006	0.0288111982526775	0.609188798724314	0.682024823888411
486	Amplified	84.4	355	1	0.642763126650969	0.0289489635974507	0.607308769251692	0.680287290254666
487	Amplified	84.6	354	0	0.642763126650969	0.0289489635974507	0.607308769251692	0.680287290254666
488	Amplified	84.9	353	1	0.640942267935244	0.0290876330160073	0.605423779093557	0.678544525358809
489	Amplified	85.36666667	352	0	0.640942267935244	0.0290876330160073	0.605423779093557	0.678544525358809
490	Amplified	85.4	351	1	0.63911622158785	0.029227220234123	0.603533784087282	0.676796486735957
491	Amplified	85.93333333	350	1	0.637290175240456	0.0293669381850586	0.601644623628082	0.675047613670814
492	Amplified	85.96666667	349	0	0.637290175240456	0.0293669381850586	0.601644623628082	0.675047613670814
493	Amplified	86.06666667	348	1	0.635458881633444	0.0295075959776073	0.599750395261498	0.673293412454963
494	Amplified	86.13333333	347	0	0.635458881633444	0.0295075959776073	0.599750395261498	0.673293412454963
495	Amplified	86.23333333	346	1	0.633622295270341	0.0296492079929762	0.597851053365694	0.671533839078275
496	Amplified	86.53333333	345	1	0.631785708907239	0.0297909643039484	0.595952550931484	0.669773426350032
497	Amplified	86.6	344	0	0.631785708907239	0.0297909643039484	0.595952550931484	0.669773426350032
498	Amplified	86.8	343	0	0.631785708907239	0.0297909643039484	0.595952550931484	0.669773426350032
499	Amplified	87	342	1	0.629938382273007	0.0299345329948554	0.594042818702559	0.668002967071343
500	Amplified	87.19	341	0	0.629938382273007	0.0299345329948554	0.594042818702559	0.668002967071343
501	Amplified	87.23333333	340	1	0.628085622325145	0.030079100757943	0.592127832164223	0.666226999547887
502	Amplified	87.8	339	0	0.628085622325145	0.030079100757943	0.592127832164223	0.666226999547887
503	Amplified	87.83333333	338	0	0.628085622325145	0.030079100757943	0.592127832164223	0.666226999547887
504	Amplified	88	337	0	0.628085622325145	0.030079100757943	0.592127832164223	0.666226999547887
505	Amplified	88.33333333	336	1	0.626216319877749	0.0302264197860362	0.590195109414989	0.664436002646538
506	Amplified	88.46666667	335	0	0.626216319877749	0.0302264197860362	0.590195109414989	0.664436002646538
507	Amplified	88.93333333	334	1	0.624341420716438	0.0303747836212339	0.588256975379834	0.662639332700692
508	Amplified	89.1	333	1	0.622466521555128	0.0305233135456303	0.586319727597225	0.660841776627224
509	Amplified	89.36666667	332	1	0.620591622393817	0.0306720151487892	0.584383361093384	0.659043339401045
510	Amplified	89.39	331	0	0.620591622393817	0.0306720151487892	0.584383361093384	0.659043339401045
511	Amplified	89.53333333	330	1	0.618711041719896	0.0308217968456752	0.582441491878103	0.657239153604522
512	Amplified	89.6	329	1	0.616830461045976	0.0309717608603289	0.580500504849758	0.655434085750993
513	Amplified	89.96666667	328	1	0.614949880372055	0.0311219128351663	0.57856039521732	0.65362814063268
514	Amplified	90.3	327	1	0.613069299698134	0.031272258401996	0.576621158285598	0.651821322945978
515	Amplified	91.53333333	326	0	0.613069299698134	0.031272258401996	0.576621158285598	0.651821322945978
516	Amplified	92.41	325	0	0.613069299698134	0.031272258401996	0.576621158285598	0.651821322945978
517	Amplified	93	324	1	0.611177110501535	0.0314246658641414	0.574669776299814	0.650003664375983
518	Amplified	93.5	323	1	0.609284921304936	0.0315772775043478	0.572719279318732	0.648185120939442
519	Amplified	93.66666667	322	1	0.607392732108337	0.031730099117125	0.570769662708942	0.646365697271055
520	Amplified	93.76	321	1	0.605500542911738	0.031883136490546	0.568820921930528	0.644545397912046
521	Amplified	93.8	320	0	0.605500542911738	0.031883136490546	0.568820921930528	0.644545397912046
522	Amplified	94.22	319	0	0.605500542911738	0.031883136490546	0.568820921930528	0.644545397912046
523	Amplified	94.56666667	318	0	0.605500542911738	0.031883136490546	0.568820921930528	0.644545397912046
524	Amplified	94.73333333	317	1	0.603590446561858	0.0320393074520657	0.566852999878395	0.642708827965804
525	Amplified	95.86666667	316	1	0.601680350211979	0.0321957052195763	0.56488597797564	0.640871358019125
526	Amplified	96.96666667	315	1	0.5997702538621	0.0323523358627913	0.562919851626855	0.639032992668839
527	Amplified	97.01	314	0	0.5997702538621	0.0323523358627913	0.562919851626855	0.639032992668839
528	Amplified	97.26666667	313	0	0.5997702538621	0.0323523358627913	0.562919851626855	0.639032992668839
529	Amplified	97.3	312	1	0.59784791330485	0.0325112213589698	0.560940911606185	0.637183204233631
530	Amplified	97.43333333	311	1	0.595925572747599	0.0326703517315555	0.558962881069978	0.635332506471203
531	Amplified	97.56666667	310	0	0.595925572747599	0.0326703517315555	0.558962881069978	0.635332506471203
532	Amplified	97.8	309	0	0.595925572747599	0.0326703517315555	0.558962881069978	0.635332506471203
533	Amplified	97.83333333	308	1	0.593990749459458	0.0328318081399474	0.556971785607738	0.633470167718504
534	Amplified	98.46666667	307	0	0.593990749459458	0.0328318081399474	0.556971785607738	0.633470167718504
535	Amplified	98.5	306	1	0.592049603219394	0.0329945797687943	0.55497453652788	0.63160146925882
536	Amplified	98.56666667	305	0	0.592049603219394	0.0329945797687943	0.55497453652788	0.63160146925882
537	Amplified	98.59	304	0	0.592049603219394	0.0329945797687943	0.55497453652788	0.63160146925882
538	Amplified	98.7	303	1	0.590095644132862	0.0331597729072701	0.552963873858856	0.629720829309471
539	Amplified	98.76666667	302	1	0.588141685046329	0.0333252366432507	0.550954162610744	0.627839238113762
540	Amplified	99	301	1	0.586187725959796	0.0334909778067074	0.54894539803626	0.625956700420722
541	Amplified	99.36666667	300	0	0.586187725959796	0.0334909778067074	0.54894539803626	0.625956700420722
542	Amplified	99.53333333	299	1	0.584227231893041	0.0336581147286174	0.546930266200901	0.624067599798965
543	Amplified	99.54	298	0	0.584227231893041	0.0336581147286174	0.546930266200901	0.624067599798965
544	Amplified	99.7	297	0	0.584227231893041	0.0336581147286174	0.546930266200901	0.624067599798965
545	Amplified	101.0666667	296	1	0.582253491244754	0.0338278112975251	0.544901264967815	0.622166160848845
546	Amplified	101.3	295	1	0.580279750596467	0.0339978065898975	0.542873234870573	0.620263750952055
547	Amplified	101.6333333	294	1	0.578306009948179	0.0341681078197614	0.54084617118901	0.618360374830698
548	Amplified	102.0666667	293	0	0.578306009948179	0.0341681078197614	0.54084617118901	0.618360374830698
549	Amplified	102.5	292	1	0.57632550991411	0.0343398918835624	0.538812514633435	0.616450220358613
550	Amplified	102.76	291	0	0.57632550991411	0.0343398918835624	0.538812514633435	0.616450220358613
551	Amplified	102.9666667	290	1	0.574338180569579	0.034513184798893	0.536772195945792	0.614533219401861
552	Amplified	103.8333333	289	1	0.572350851225047	0.0346868063495043	0.534732856437275	0.612615239468575
553	Amplified	104	288	1	0.570363521880516	0.03486076404781	0.532694491538919	0.610696285129838
554	Amplified	104.0333333	287	1	0.568376192535985	0.0350350654203654	0.530657096782884	0.608776360855639
555	Amplified	104.2	286	0	0.568376192535985	0.0350350654203654	0.530657096782884	0.608776360855639
556	Amplified	104.4666667	285	1	0.566381890106034	0.0352109448857611	0.528612888576197	0.606849458975769
557	Amplified	104.5333333	284	0	0.566381890106034	0.0352109448857611	0.528612888576197	0.606849458975769
558	Amplified	105.2	283	1	0.56438054067103	0.0353884306791726	0.526561793826986	0.604915507395858
559	Amplified	105.22	282	0	0.56438054067103	0.0353884306791726	0.526561793826986	0.604915507395858
560	Amplified	105.4	281	0	0.56438054067103	0.0353884306791726	0.526561793826986	0.604915507395858
561	Amplified	105.4666667	280	0	0.56438054067103	0.0353884306791726	0.526561793826986	0.604915507395858
562	Amplified	105.6	279	1	0.562357671349629	0.0355701270367689	0.52448766264405	0.602962039052578
563	Amplified	105.9666667	278	0	0.562357671349629	0.0355701270367689	0.52448766264405	0.602962039052578
564	Amplified	106.1333333	277	0	0.562357671349629	0.0355701270367689	0.52448766264405	0.602962039052578
565	Amplified	106.5666667	276	1	0.560320143554883	0.0357548481744562	0.522398178207465	0.600994942881825
566	Amplified	106.67	275	0	0.560320143554883	0.0357548481744562	0.522398178207465	0.600994942881825
567	Amplified	107.1	274	2	0.556230215499738	0.0361281707219914	0.518205743572295	0.597044815640339
568	Amplified	107.13	271	0	0.556230215499738	0.0361281707219914	0.518205743572295	0.597044815640339
569	Amplified	107.85	270	0	0.556230215499738	0.0361281707219914	0.518205743572295	0.597044815640339
570	Amplified	107.8666667	269	0	0.556230215499738	0.0361281707219914	0.518205743572295	0.597044815640339
571	Amplified	107.95	268	0	0.556230215499738	0.0361281707219914	0.518205743572295	0.597044815640339
572	Amplified	108	267	0	0.556230215499738	0.0361281707219914	0.518205743572295	0.597044815640339
573	Amplified	108.0666667	266	0	0.556230215499738	0.0361281707219914	0.518205743572295	0.597044815640339
574	Amplified	108.3	265	1	0.554131233554456	0.0363254539123156	0.516050671363389	0.59502184773704
575	Amplified	110.2666667	264	0	0.554131233554456	0.0363254539123156	0.516050671363389	0.59502184773704
576	Amplified	110.7666667	263	1	0.55202427068923	0.0365246646287717	0.513887816979611	0.592990892878216
577	Amplified	110.8666667	262	1	0.549917307824004	0.0367243088108619	0.511726137829988	0.590958763073522
578	Amplified	110.9666667	261	0	0.549917307824004	0.0367243088108619	0.511726137829988	0.590958763073522
579	Amplified	111	260	0	0.549917307824004	0.0367243088108619	0.511726137829988	0.590958763073522
580	Amplified	111.0666667	259	0	0.549917307824004	0.0367243088108619	0.511726137829988	0.590958763073522
581	Amplified	111.1	258	1	0.547785845390578	0.036929073222125	0.509538168749718	0.588904523377644
582	Amplified	111.9666667	256	1	0.545646056932021	0.0371359001034855	0.507342080685013	0.586841956897145
583	Amplified	112.1333333	255	0	0.545646056932021	0.0371359001034855	0.507342080685013	0.586841956897145
584	Amplified	112.4	254	2	0.541349631286887	0.0375542430456836	0.502934717211665	0.582698734577736
585	Amplified	113.3666667	252	0	0.541349631286887	0.0375542430456836	0.502934717211665	0.582698734577736
586	Amplified	113.6666667	251	0	0.541349631286887	0.0375542430456836	0.502934717211665	0.582698734577736
587	Amplified	113.7	250	1	0.53918423276174	0.0377675181573053	0.500713630516385	0.580610590846203
588	Amplified	114.2333333	249	1	0.537018834236592	0.037981301126349	0.498493816277752	0.578521175003187
589	Amplified	114.7666667	248	0	0.537018834236592	0.037981301126349	0.498493816277752	0.578521175003187
590	Amplified	116.1	247	0	0.537018834236592	0.037981301126349	0.498493816277752	0.578521175003187
591	Amplified	116.4333333	245	1	0.534826920627463	0.0382008800674393	0.496245534066485	0.576407877535745
592	Amplified	117.6666667	244	1	0.532635007018334	0.0384209958178824	0.49399857457236	0.574293257722478
593	Amplified	117.8666667	243	0	0.532635007018334	0.0384209958178824	0.49399857457236	0.574293257722478
594	Amplified	119	242	1	0.530434035914953	0.0386434872655155	0.49174277454574	0.572169599679301
595	Amplified	119.8	241	0	0.530434035914953	0.0386434872655155	0.49174277454574	0.572169599679301
596	Amplified	120.1333333	240	1	0.52822389409864	0.0388684043894708	0.489478022417687	0.570036793314154
597	Amplified	120.4333333	239	0	0.52822389409864	0.0388684043894708	0.489478022417687	0.570036793314154
598	Amplified	121.4	238	0	0.52822389409864	0.0388684043894708	0.489478022417687	0.570036793314154
599	Amplified	121.5333333	237	0	0.52822389409864	0.0388684043894708	0.489478022417687	0.570036793314154
600	Amplified	122.3	235	0	0.52822389409864	0.0388684043894708	0.489478022417687	0.570036793314154
601	Amplified	122.73	234	1	0.525966527029843	0.0391036325658038	0.487161583844907	0.567862484911999
602	Amplified	123.3	233	1	0.523709159961045	0.0393394638227997	0.484846603624874	0.565686718596275
603	Amplified	123.5333333	232	0	0.523709159961045	0.0393394638227997	0.484846603624874	0.565686718596275
604	Amplified	124.1	231	0	0.523709159961045	0.0393394638227997	0.484846603624874	0.565686718596275
605	Amplified	124.1333333	230	1	0.521432163613388	0.0395800398431214	0.482511007514264	0.563492846828995
606	Amplified	124.2	229	1	0.519155167265732	0.0398212536114767	0.480176905496934	0.561297481435059
607	Amplified	125.2666667	228	1	0.516878170918075	0.0400631210781334	0.47784428992379	0.559100630069732
608	Amplified	125.6	227	2	0.512324178222761	0.0405488812589606	0.473183488581689	0.554702498978501
609	Amplified	125.7	225	0	0.512324178222761	0.0405488812589606	0.473183488581689	0.554702498978501
610	Amplified	125.8	224	0	0.512324178222761	0.0405488812589606	0.473183488581689	0.554702498978501
611	Amplified	125.8666667	223	1	0.510026760383197	0.0407971977361481	0.470832383708613	0.552483867524214
612	Amplified	126.4666667	222	1	0.507729342543633	0.0410462387612545	0.46848278948865	0.550263725933599
613	Amplified	126.6666667	221	0	0.507729342543633	0.0410462387612545	0.46848278948865	0.550263725933599
614	Amplified	126.8666667	220	0	0.507729342543633	0.0410462387612545	0.46848278948865	0.550263725933599
615	Amplified	128.1	219	0	0.507729342543633	0.0410462387612545	0.46848278948865	0.550263725933599
616	Amplified	128.4	218	0	0.507729342543633	0.0410462387612545	0.46848278948865	0.550263725933599
617	Amplified	128.9	217	1	0.505389575988133	0.0413053073490559	0.466087159735897	0.54800613615315
618	Amplified	130.06	216	1	0.503049809432632	0.0415651485774803	0.463693139281301	0.545746937645952
619	Amplified	130.7	215	0	0.503049809432632	0.0415651485774803	0.463693139281301	0.545746937645952
620	Amplified	131.2666667	214	0	0.503049809432632	0.0415651485774803	0.463693139281301	0.545746937645952
621	Amplified	132.3333333	213	1	0.500688073238113	0.0418306948016921	0.461276037495876	0.543467525527239
622	Amplified	132.5333333	212	0	0.500688073238113	0.0418306948016921	0.461276037495876	0.543467525527239
623	Amplified	132.7666667	211	0	0.500688073238113	0.0418306948016921	0.461276037495876	0.543467525527239
624	Amplified	133.11	210	0	0.500688073238113	0.0418306948016921	0.461276037495876	0.543467525527239
625	Amplified	133.7333333	209	0	0.500688073238113	0.0418306948016921	0.461276037495876	0.543467525527239
626	Amplified	134.03	208	0	0.500688073238113	0.0418306948016921	0.461276037495876	0.543467525527239
627	Amplified	135.1666667	207	0	0.500688073238113	0.0418306948016921	0.461276037495876	0.543467525527239
628	Amplified	135.3	206	1	0.498257548610743	0.0421127875596152	0.458783105948397	0.541128436354217
629	Amplified	135.3333333	205	0	0.498257548610743	0.0421127875596152	0.458783105948397	0.541128436354217
630	Amplified	136.1666667	203	0	0.498257548610743	0.0421127875596152	0.458783105948397	0.541128436354217
631	Amplified	137.9333333	202	1	0.495790927082967	0.0424042003184329	0.456251236242673	0.538757210615088
632	Amplified	138.1333333	201	0	0.495790927082967	0.0424042003184329	0.456251236242673	0.538757210615088
633	Amplified	138.7	200	0	0.495790927082967	0.0424042003184329	0.456251236242673	0.538757210615088
634	Amplified	139.06	199	0	0.495790927082967	0.0424042003184329	0.456251236242673	0.538757210615088
635	Amplified	139.5333333	198	1	0.49328693250174	0.0427054245514598	0.453679011049312	0.536352777736346
636	Amplified	140.44	197	0	0.49328693250174	0.0427054245514598	0.453679011049312	0.536352777736346
637	Amplified	140.6	196	1	0.490770162437956	0.0430106684207422	0.451094366603666	0.533935624496491
638	Amplified	140.7666667	195	0	0.490770162437956	0.0430106684207422	0.451094366603666	0.533935624496491
639	Amplified	140.8666667	194	0	0.490770162437956	0.0430106684207422	0.451094366603666	0.533935624496491
640	Amplified	141.1666667	193	0	0.490770162437956	0.0430106684207422	0.451094366603666	0.533935624496491
641	Amplified	141.5666667	192	1	0.488214067841925	0.0433265087320284	0.448467213646036	0.531483615270225
642	Amplified	142.4333333	191	1	0.485657973245894	0.0436433518351024	0.445842263254572	0.5290294043807
643	Amplified	142.4666667	190	0	0.485657973245894	0.0436433518351024	0.445842263254572	0.5290294043807
644	Amplified	143	189	1	0.483088354339831	0.04396459717281	0.443204167285801	0.526561741348145
645	Amplified	143.1333333	188	1	0.480518735433768	0.0442869106089479	0.440568293379243	0.524091857205233
646	Amplified	143.6	187	1	0.477949116527705	0.0446103234063456	0.437934628322037	0.521619765180187
647	Amplified	144.2	185	0	0.477949116527705	0.0446103234063456	0.437934628322037	0.521619765180187
648	Amplified	144.6666667	184	1	0.475351566981359	0.0449419538965546	0.435271537398526	0.519122186536975
649	Amplified	144.9333333	183	0	0.475351566981359	0.0449419538965546	0.435271537398526	0.519122186536975
650	Amplified	144.9666667	182	1	0.472739745184758	0.0452784231614528	0.43259455934324	0.516610442388917
651	Amplified	145.3666667	181	1	0.470127923388157	0.0456161076933368	0.429919897692439	0.514096382920561
652	Amplified	145.6333333	180	0	0.470127923388157	0.0456161076933368	0.429919897692439	0.514096382920561
653	Amplified	146.39	179	1	0.467501510408335	0.0459588362603867	0.427231027832159	0.51156785906462
654	Amplified	146.4	178	1	0.464875097428513	0.0463028575407981	0.424544499658641	0.509036994668247
655	Amplified	146.7333333	177	0	0.464875097428513	0.0463028575407981	0.424544499658641	0.509036994668247
656	Amplified	146.9333333	176	1	0.462233761647669	0.0466521398106344	0.421843430272478	0.506491354550541
657	Amplified	147.1666667	175	0	0.462233761647669	0.0466521398106344	0.421843430272478	0.506491354550541
658	Amplified	147.3666667	174	1	0.459577245776131	0.0470068349598079	0.419127568262952	0.503930690387477
659	Amplified	148.0666667	173	0	0.459577245776131	0.0470068349598079	0.419127568262952	0.503930690387477
660	Amplified	148.1	172	1	0.456905285044874	0.0473671010400762	0.41639665501045	0.501354746705874
661	Amplified	148.8666667	171	1	0.454233324313617	0.0477288380933686	0.413668195584475	0.498776350513187
662	Amplified	149.7666667	170	0	0.454233324313617	0.0477288380933686	0.413668195584475	0.498776350513187
663	Amplified	150.4666667	169	0	0.454233324313617	0.0477288380933686	0.413668195584475	0.498776350513187
664	Amplified	151.2	168	1	0.451529554526036	0.0481007794682981	0.410906228456511	0.496169014950959
665	Amplified	151.9	167	0	0.451529554526036	0.0481007794682981	0.410906228456511	0.496169014950959
666	Amplified	152.0666667	166	2	0.446089439411265	0.04885846472747	0.405353139882579	0.490919567101172
667	Amplified	152.3333333	164	1	0.443369381853879	0.0492398002135371	0.402580471742314	0.488290969293007
668	Amplified	153.5333333	163	0	0.443369381853879	0.0492398002135371	0.402580471742314	0.488290969293007
669	Amplified	153.9666667	162	0	0.443369381853879	0.0492398002135371	0.402580471742314	0.488290969293007
670	Amplified	155.7333333	161	1	0.440615534761619	0.0496324269086799	0.399772215133834	0.485631672547012
671	Amplified	156.8	160	1	0.437861687669359	0.0500268525588616	0.396966641081782	0.482969694899781
672	Amplified	157.5333333	159	0	0.437861687669359	0.0500268525588616	0.396966641081782	0.482969694899781
673	Amplified	159.2333333	158	1	0.435090411165122	0.050428154878875	0.394144062717382	0.48029054296214
674	Amplified	159.7333333	157	0	0.435090411165122	0.050428154878875	0.394144062717382	0.48029054296214
675	Amplified	160.3	156	0	0.435090411165122	0.050428154878875	0.394144062717382	0.48029054296214
676	Amplified	160.4	155	1	0.43228337625438	0.0508418370514726	0.391283815384412	0.477578959411594
677	Amplified	160.78	154	0	0.43228337625438	0.0508418370514726	0.391283815384412	0.477578959411594
678	Amplified	161.7666667	153	0	0.43228337625438	0.0508418370514726	0.391283815384412	0.477578959411594
679	Amplified	162.7666667	152	0	0.43228337625438	0.0508418370514726	0.391283815384412	0.477578959411594
680	Amplified	163.1666667	151	1	0.429420572438125	0.0512741894635475	0.388363295186525	0.474818373205228
681	Amplified	163.2	150	1	0.426557768621871	0.0517086572485716	0.385445843743967	0.472054720331947
682	Amplified	163.4	149	1	0.423694964805617	0.0521453027149508	0.382531444760107	0.469288017130754
683	Amplified	163.5333333	148	0	0.423694964805617	0.0521453027149508	0.382531444760107	0.469288017130754
684	Amplified	164.5666667	147	1	0.42081268613347	0.0525901756537438	0.379598060881711	0.466502163892899
685	Amplified	164.7333333	146	0	0.42081268613347	0.0525901756537438	0.379598060881711	0.466502163892899
686	Amplified	164.9333333	145	0	0.42081268613347	0.0525901756537438	0.379598060881711	0.466502163892899
687	Amplified	164.9666667	144	1	0.417890375813099	0.0530498739287303	0.376622476460284	0.463680149518715
688	Amplified	165.6666667	143	0	0.417890375813099	0.0530498739287303	0.376622476460284	0.463680149518715
689	Amplified	166.0333333	142	0	0.417890375813099	0.0530498739287303	0.376622476460284	0.463680149518715
690	Amplified	166.6666667	141	0	0.417890375813099	0.0530498739287303	0.376622476460284	0.463680149518715
691	Amplified	167.1	140	1	0.414905444557291	0.0535320145829912	0.373579124888476	0.460803391984694
692	Amplified	167.4333333	139	0	0.414905444557291	0.0535320145829912	0.373579124888476	0.460803391984694
693	Amplified	167.5	138	0	0.414905444557291	0.0535320145829912	0.373579124888476	0.460803391984694
694	Amplified	168.2	137	1	0.411876937662712	0.0540309882270487	0.37048976471861	0.457887445034436
695	Amplified	168.2666667	136	0	0.411876937662712	0.0540309882270487	0.37048976471861	0.457887445034436
696	Amplified	168.5333333	135	1	0.408825997383729	0.054540139792159	0.367378599119551	0.454949462318601
697	Amplified	170.6333333	134	1	0.405775057104746	0.0550521323280513	0.364271242881986	0.452007673363617
698	Amplified	170.9	133	1	0.402724116825763	0.0555670573014411	0.361167674518036	0.449062099728395
699	Amplified	172.9	132	1	0.39967317654678	0.0560850075122007	0.358067873675905	0.446112761837931
700	Amplified	174.2666667	131	0	0.39967317654678	0.0560850075122007	0.358067873675905	0.446112761837931
701	Amplified	174.8	130	1	0.39659876749642	0.0566141180257366	0.35494522296396	0.443140440280415
702	Amplified	175.1	129	1	0.39352435844606	0.0571464817406629	0.351826417515324	0.440164276986501
703	Amplified	175.9666667	128	1	0.3904499493957	0.057682199363126	0.348711438775462	0.437184290594119
704	Amplified	176.1	127	1	0.387375540345341	0.0582213733249556	0.345600269298267	0.434200498635425
705	Amplified	176.3666667	126	1	0.384301131294981	0.0587641078834344	0.342492892722626	0.431212917560333
706	Amplified	177.2666667	125	0	0.384301131294981	0.0587641078834344	0.342492892722626	0.431212917560333
707	Amplified	177.5333333	124	0	0.384301131294981	0.0587641078834344	0.342492892722626	0.431212917560333
708	Amplified	177.9	123	0	0.384301131294981	0.0587641078834344	0.342492892722626	0.431212917560333
709	Amplified	178.1666667	122	1	0.381151122022071	0.0593376935326767	0.339303911530931	0.428159454935846
710	Amplified	178.4	121	0	0.381151122022071	0.0593376935326767	0.339303911530931	0.428159454935846
711	Amplified	178.7333333	120	1	0.377974862671887	0.0599248686688785	0.336089370481249	0.425080378493561
712	Amplified	179.4333333	119	0	0.377974862671887	0.0599248686688785	0.336089370481249	0.425080378493561
713	Amplified	180.7333333	118	1	0.374771685869583	0.0605262105273777	0.332848626021772	0.421975052768708
714	Amplified	181.8666667	117	0	0.374771685869583	0.0605262105273777	0.332848626021772	0.421975052768708
715	Amplified	182.2666667	116	1	0.371540895474156	0.0611423313224568	0.329581007271794	0.418842815465693
716	Amplified	182.9333333	115	0	0.371540895474156	0.0611423313224568	0.329581007271794	0.418842815465693
717	Amplified	183.9	114	0	0.371540895474156	0.0611423313224568	0.329581007271794	0.418842815465693
718	Amplified	184.7	113	1	0.368252922947836	0.0617851000322296	0.326253087393636	0.415659561547707
719	Amplified	185.3	112	0	0.368252922947836	0.0617851000322296	0.326253087393636	0.415659561547707
720	Amplified	185.7	111	1	0.364935329047405	0.0624443645807426	0.322896375084281	0.412447474370611
721	Amplified	186.4	110	1	0.361617735146974	0.0631086484056592	0.319544644241308	0.409230411867195
722	Amplified	187.0333333	109	0	0.361617735146974	0.0631086484056592	0.319544644241308	0.409230411867195
723	Amplified	187.3	108	0	0.361617735146974	0.0631086484056592	0.319544644241308	0.409230411867195
724	Amplified	188.3333333	107	0	0.361617735146974	0.0631086484056592	0.319544644241308	0.409230411867195
725	Amplified	188.4	106	0	0.361617735146974	0.0631086484056592	0.319544644241308	0.409230411867195
726	Amplified	189.7333333	105	0	0.361617735146974	0.0631086484056592	0.319544644241308	0.409230411867195
727	Amplified	190.9	104	0	0.361617735146974	0.0631086484056592	0.319544644241308	0.409230411867195
728	Amplified	191.8	103	0	0.361617735146974	0.0631086484056592	0.319544644241308	0.409230411867195
729	Amplified	192.1333333	101	0	0.361617735146974	0.0631086484056592	0.319544644241308	0.409230411867195
730	Amplified	192.2	100	0	0.361617735146974	0.0631086484056592	0.319544644241308	0.409230411867195
731	Amplified	193.1666667	99	0	0.361617735146974	0.0631086484056592	0.319544644241308	0.409230411867195
732	Amplified	193.7	98	0	0.361617735146974	0.0631086484056592	0.319544644241308	0.409230411867195
733	Amplified	193.9666667	97	0	0.361617735146974	0.0631086484056592	0.319544644241308	0.409230411867195
734	Amplified	194.1	96	1	0.357850883739193	0.0639714829154063	0.315681745379154	0.405653025134906
735	Amplified	194.2	95	0	0.357850883739193	0.0639714829154063	0.315681745379154	0.405653025134906
736	Amplified	194.3	94	0	0.357850883739193	0.0639714829154063	0.315681745379154	0.405653025134906
737	Amplified	194.6	93	0	0.357850883739193	0.0639714829154063	0.315681745379154	0.405653025134906
738	Amplified	194.7	92	1	0.353961200220288	0.0648983543552208	0.311683692053182	0.401973328909391
739	Amplified	195.3666667	91	1	0.350071516701384	0.0658323364321511	0.30769482338786	0.398284460740273
740	Amplified	195.5333333	90	0	0.350071516701384	0.0658323364321511	0.30769482338786	0.398284460740273
741	Amplified	195.7	89	1	0.346138128873279	0.0667950434356661	0.303664062346648	0.394553123389108
742	Amplified	195.8	88	1	0.342204741045173	0.0677657312917036	0.299642717497749	0.390812384067614
743	Amplified	196.5666667	87	1	0.338271353217068	0.0687448066451593	0.295630702415654	0.387062329698159
744	Amplified	200.1333333	86	0	0.338271353217068	0.0687448066451593	0.295630702415654	0.387062329698159
745	Amplified	200.6	85	0	0.338271353217068	0.0687448066451593	0.295630702415654	0.387062329698159
746	Amplified	201.9	84	1	0.334244313297817	0.0697802214599723	0.291519086829909	0.383231376671791
747	Amplified	203.7	83	1	0.330217273378566	0.0708251966967826	0.287417541596684	0.379390370649642
748	Amplified	205.0333333	82	0	0.330217273378566	0.0708251966967826	0.287417541596684	0.379390370649642
749	Amplified	205.2	81	1	0.326140516917102	0.0719063938380466	0.283268264519854	0.375501424260322
750	Amplified	206.5666667	80	1	0.322063760455639	0.0729983378091141	0.279129386925472	0.371602098013857
751	Amplified	208.2	79	0	0.322063760455639	0.0729983378091141	0.279129386925472	0.371602098013857
752	Amplified	210.4333333	78	1	0.317934737885695	0.074130003975406	0.274940303790957	0.36765252733299
753	Amplified	210.9666667	77	0	0.317934737885695	0.074130003975406	0.274940303790957	0.36765252733299
754	Amplified	211.1333333	76	1	0.313751386071409	0.0753040243671275	0.27069906227597	0.363650806301551
755	Amplified	211.2	75	1	0.309568034257124	0.0764910208198656	0.266469087342086	0.359637843134849
756	Amplified	211.5333333	74	1	0.305384682442838	0.0776916526374481	0.262250300921714	0.35561371690686
757	Amplified	211.9333333	73	0	0.305384682442838	0.0776916526374481	0.262250300921714	0.35561371690686
758	Amplified	212	72	0	0.305384682442838	0.0776916526374481	0.262250300921714	0.35561371690686
759	Amplified	212.2	71	0	0.305384682442838	0.0776916526374481	0.262250300921714	0.35561371690686
760	Amplified	213.0333333	70	0	0.305384682442838	0.0776916526374481	0.262250300921714	0.35561371690686
761	Amplified	213.3666667	69	0	0.305384682442838	0.0776916526374481	0.262250300921714	0.35561371690686
762	Amplified	214.7	68	0	0.305384682442838	0.0776916526374481	0.262250300921714	0.35561371690686
763	Amplified	217.5666667	67	1	0.30082670210787	0.0791336521760793	0.257607021236344	0.351297508378354
764	Amplified	217.6333333	66	1	0.296268721772903	0.0805930216571195	0.252979249216648	0.346965831279625
765	Amplified	221.0666667	65	1	0.291710741437935	0.0820708215823964	0.248366839629229	0.342618832680333
766	Amplified	221.2	64	0	0.291710741437935	0.0820708215823964	0.248366839629229	0.342618832680333
767	Amplified	221.9333333	63	0	0.291710741437935	0.0820708215823964	0.248366839629229	0.342618832680333
768	Amplified	222.7	62	1	0.287005729479259	0.0836661826552153	0.243598036187249	0.338148410566838
769	Amplified	223.8333333	61	1	0.282300717520582	0.0852833756591031	0.238846367678912	0.333660904652191
770	Amplified	224.2333333	60	0	0.282300717520582	0.0852833756591031	0.238846367678912	0.333660904652191
771	Amplified	224.5666667	59	0	0.282300717520582	0.0852833756591031	0.238846367678912	0.333660904652191
772	Amplified	224.8666667	58	0	0.282300717520582	0.0852833756591031	0.238846367678912	0.333660904652191
773	Amplified	225.5	57	0	0.282300717520582	0.0852833756591031	0.238846367678912	0.333660904652191
774	Amplified	226.0666667	56	0	0.282300717520582	0.0852833756591031	0.238846367678912	0.333660904652191
775	Amplified	226.2	55	1	0.277167977202026	0.0872350531639205	0.233608392216382	0.328849862187766
776	Amplified	227.8333333	54	1	0.27203523688347	0.0892152481938788	0.228394165404099	0.324015151504907
777	Amplified	228.9	53	0	0.27203523688347	0.0892152481938788	0.228394165404099	0.324015151504907
778	Amplified	229.3333333	52	0	0.27203523688347	0.0892152481938788	0.228394165404099	0.324015151504907
779	Amplified	229.9	51	0	0.27203523688347	0.0892152481938788	0.228394165404099	0.324015151504907
780	Amplified	233.44	50	0	0.27203523688347	0.0892152481938788	0.228394165404099	0.324015151504907
781	Amplified	233.8666667	49	1	0.266483497355236	0.0915670823949448	0.222704133381892	0.318869045151059
782	Amplified	234.4	48	0	0.266483497355236	0.0915670823949448	0.222704133381892	0.318869045151059
783	Amplified	235.6666667	47	0	0.266483497355236	0.0915670823949448	0.222704133381892	0.318869045151059
784	Amplified	237.1333333	46	0	0.266483497355236	0.0915670823949448	0.222704133381892	0.318869045151059
785	Amplified	237.5	45	0	0.266483497355236	0.0915670823949448	0.222704133381892	0.318869045151059
786	Amplified	238.5	44	0	0.266483497355236	0.0915670823949448	0.222704133381892	0.318869045151059
787	Amplified	239.1666667	43	1	0.260286206719068	0.0945422679776514	0.216260214722046	0.313274956724136
788	Amplified	240.7	41	0	0.260286206719068	0.0945422679776514	0.216260214722046	0.313274956724136
789	Amplified	243.1666667	40	0	0.260286206719068	0.0945422679776514	0.216260214722046	0.313274956724136
790	Amplified	244.91	39	1	0.253612201418579	0.0980459293750465	0.209273046908949	0.307345593034548
791	Amplified	247	38	0	0.253612201418579	0.0980459293750465	0.209273046908949	0.307345593034548
792	Amplified	248.7666667	37	0	0.253612201418579	0.0980459293750465	0.209273046908949	0.307345593034548
793	Amplified	249.5333333	36	1	0.246567418045841	0.102013014173033	0.201884070362288	0.301140607739347
794	Amplified	252.1	35	0	0.246567418045841	0.102013014173033	0.201884070362288	0.301140607739347
795	Amplified	254.2666667	34	0	0.246567418045841	0.102013014173033	0.201884070362288	0.301140607739347
796	Amplified	255.3	33	0	0.246567418045841	0.102013014173033	0.201884070362288	0.301140607739347
797	Amplified	255.6	32	0	0.246567418045841	0.102013014173033	0.201884070362288	0.301140607739347
798	Amplified	256.8666667	31	1	0.238613630366942	0.107153739448848	0.193413070668477	0.294377543358922
799	Amplified	257.7666667	30	0	0.238613630366942	0.107153739448848	0.193413070668477	0.294377543358922
800	Amplified	258.1333333	29	1	0.230385574147393	0.11275393993767	0.18470512846174	0.287363503207862
801	Amplified	258.3333333	28	0	0.230385574147393	0.11275393993767	0.18470512846174	0.287363503207862
802	Amplified	260.0333333	27	1	0.221852775104897	0.118903121893284	0.175733413395835	0.280075671840961
803	Amplified	261.2	26	0	0.221852775104897	0.118903121893284	0.175733413395835	0.280075671840961
804	Amplified	261.8	25	0	0.221852775104897	0.118903121893284	0.175733413395835	0.280075671840961
805	Amplified	262.1333333	24	0	0.221852775104897	0.118903121893284	0.175733413395835	0.280075671840961
806	Amplified	262.2	23	1	0.212207002274249	0.126941864571738	0.16546517362581	0.272152809122601
807	Amplified	262.8666667	22	1	0.202561229443601	0.135198887367654	0.15540851934565	0.264020607405986
808	Amplified	263.2333333	21	0	0.202561229443601	0.135198887367654	0.15540851934565	0.264020607405986
809	Amplified	263.7	20	1	0.192433167971421	0.144604004414885	0.144941508793149	0.255485984959386
810	Amplified	264.2333333	19	0	0.192433167971421	0.144604004414885	0.144941508793149	0.255485984959386
811	Amplified	267.4	18	0	0.192433167971421	0.144604004414885	0.144941508793149	0.255485984959386
812	Amplified	270.4333333	17	0	0.192433167971421	0.144604004414885	0.144941508793149	0.255485984959386
813	Amplified	271.8666667	16	0	0.192433167971421	0.144604004414885	0.144941508793149	0.255485984959386
814	Amplified	272.9	15	0	0.192433167971421	0.144604004414885	0.144941508793149	0.255485984959386
815	Amplified	273.4	14	0	0.192433167971421	0.144604004414885	0.144941508793149	0.255485984959386
816	Amplified	274.0333333	13	0	0.192433167971421	0.144604004414885	0.144941508793149	0.255485984959386
817	Amplified	278.2666667	12	0	0.192433167971421	0.144604004414885	0.144941508793149	0.255485984959386
818	Amplified	278.3666667	11	1	0.174939243610383	0.173208623294942	0.124580995519981	0.245653350474828
819	Amplified	278.4666667	10	0	0.174939243610383	0.173208623294942	0.124580995519981	0.245653350474828
820	Amplified	281.5	9	0	0.174939243610383	0.173208623294942	0.124580995519981	0.245653350474828
821	Amplified	282.5666667	8	1	0.153071838159085	0.218765559540052	0.0996969140261824	0.235022195684489
822	Amplified	282.69	7	0	0.153071838159085	0.218765559540052	0.0996969140261824	0.235022195684489
823	Amplified	282.8333333	6	1	0.127559865132571	0.28494157887926	0.0729745355749739	0.22297530315794
824	Amplified	287.9333333	5	0	0.127559865132571	0.28494157887926	0.0729745355749739	0.22297530315794
825	Amplified	300.8666667	4	0	0.127559865132571	0.28494157887926	0.0729745355749739	0.22297530315794
826	Amplified	307.9333333	3	0	0.127559865132571	0.28494157887926	0.0729745355749739	0.22297530315794
827	Amplified	335.6	2	1	0.0637799325662855	0.762359300706829	0.0143140537107264	0.284187825501285
828	Amplified	340.6	1	0	0.0637799325662855	0.762359300706829	0.0143140537107264	0.284187825501285
829	Unaltered	0	3984	0	1	0	1	1
830	Unaltered	0.03	3974	0	1	0	1	1
831	Unaltered	0.1	3972	1	0.999748237663646	0.000251794034476905	0.999254976395099	1
832	Unaltered	0.132	3971	0	0.999748237663646	0.000251794034476905	0.999254976395099	1
833	Unaltered	0.16	3970	0	0.999748237663646	0.000251794034476905	0.999254976395099	1
834	Unaltered	0.26	3967	0	0.999748237663646	0.000251794034476905	0.999254976395099	1
835	Unaltered	0.3	3966	0	0.999748237663646	0.000251794034476905	0.999254976395099	1
836	Unaltered	0.33	3965	0	0.999748237663646	0.000251794034476905	0.999254976395099	1
837	Unaltered	0.36	3954	0	0.999748237663646	0.000251794034476905	0.999254976395099	1
838	Unaltered	0.427	3953	1	0.999495328926569	0.000356947443185025	0.998796322405957	1
839	Unaltered	0.62	3952	0	0.999495328926569	0.000356947443185025	0.998796322405957	1
840	Unaltered	0.69	3951	0	0.999495328926569	0.000356947443185025	0.998796322405957	1
841	Unaltered	0.7	3950	0	0.999495328926569	0.000356947443185025	0.998796322405957	1
842	Unaltered	0.723	3947	1	0.999242099808523	0.000437741366046524	0.998385160403819	1
843	Unaltered	0.766666667	3946	0	0.999242099808523	0.000437741366046524	0.998385160403819	1
844	Unaltered	0.8	3945	0	0.999242099808523	0.000437741366046524	0.998385160403819	1
845	Unaltered	0.9	3944	0	0.999242099808523	0.000437741366046524	0.998385160403819	1
846	Unaltered	0.99	3940	0	0.999242099808523	0.000437741366046524	0.998385160403819	1
847	Unaltered	1	3939	0	0.999242099808523	0.000437741366046524	0.998385160403819	1
848	Unaltered	1.02	3936	0	0.999242099808523	0.000437741366046524	0.998385160403819	1
849	Unaltered	1.1	3933	0	0.999242099808523	0.000437741366046524	0.998385160403819	1
850	Unaltered	1.12	3931	0	0.999242099808523	0.000437741366046524	0.998385160403819	1
851	Unaltered	1.2	3930	0	0.999242099808523	0.000437741366046524	0.998385160403819	1
852	Unaltered	1.233333333	3929	0	0.999242099808523	0.000437741366046524	0.998385160403819	1
853	Unaltered	1.266666667	3928	0	0.999242099808523	0.000437741366046524	0.998385160403819	1
854	Unaltered	1.3	3927	0	0.999242099808523	0.000437741366046524	0.998385160403819	1
855	Unaltered	1.31	3926	0	0.999242099808523	0.000437741366046524	0.998385160403819	1
856	Unaltered	1.4	3925	0	0.999242099808523	0.000437741366046524	0.998385160403819	1
857	Unaltered	1.433333333	3922	0	0.999242099808523	0.000437741366046524	0.998385160403819	1
858	Unaltered	1.6	3921	0	0.999242099808523	0.000437741366046524	0.998385160403819	1
859	Unaltered	1.61	3917	0	0.999242099808523	0.000437741366046524	0.998385160403819	1
860	Unaltered	1.68	3916	0	0.999242099808523	0.000437741366046524	0.998385160403819	1
861	Unaltered	1.7	3915	0	0.999242099808523	0.000437741366046524	0.998385160403819	1
862	Unaltered	1.71	3914	0	0.999242099808523	0.000437741366046524	0.998385160403819	1
863	Unaltered	1.8	3913	0	0.999242099808523	0.000437741366046524	0.998385160403819	1
864	Unaltered	1.94	3912	0	0.999242099808523	0.000437741366046524	0.998385160403819	1
865	Unaltered	2	3911	1	0.998986604513251	0.000506962652152739	0.997994475897484	0.999979719426252
866	Unaltered	2.1	3908	0	0.998986604513251	0.000506962652152739	0.997994475897484	0.999979719426252
867	Unaltered	2.3	3907	1	0.99873091303526	0.000567924945700084	0.997619831726187	0.99984323179134
868	Unaltered	2.4	3904	0	0.99873091303526	0.000567924945700084	0.997619831726187	0.99984323179134
869	Unaltered	2.5	3903	0	0.99873091303526	0.000567924945700084	0.997619831726187	0.99984323179134
870	Unaltered	2.533333333	3899	1	0.998474762506141	0.000623165762723274	0.997255987399889	0.999695027112359
871	Unaltered	2.56	3897	0	0.998474762506141	0.000623165762723274	0.997255987399889	0.999695027112359
872	Unaltered	2.6	3896	0	0.998474762506141	0.000623165762723274	0.997255987399889	0.999695027112359
873	Unaltered	2.63	3895	0	0.998474762506141	0.000623165762723274	0.997255987399889	0.999695027112359
874	Unaltered	2.7	3894	0	0.998474762506141	0.000623165762723274	0.997255987399889	0.999695027112359
875	Unaltered	2.76	3892	0	0.998474762506141	0.000623165762723274	0.997255987399889	0.999695027112359
876	Unaltered	2.8	3891	0	0.998474762506141	0.000623165762723274	0.997255987399889	0.999695027112359
877	Unaltered	2.827	3888	1	0.998217953153644	0.000674170062773029	0.996899829859307	0.999537819300138
878	Unaltered	2.866666667	3887	0	0.998217953153644	0.000674170062773029	0.996899829859307	0.999537819300138
879	Unaltered	2.9	3886	0	0.998217953153644	0.000674170062773029	0.996899829859307	0.999537819300138
880	Unaltered	2.96	3884	0	0.998217953153644	0.000674170062773029	0.996899829859307	0.999537819300138
881	Unaltered	3	3883	0	0.998217953153644	0.000674170062773029	0.996899829859307	0.999537819300138
882	Unaltered	3.02	3881	0	0.998217953153644	0.000674170062773029	0.996899829859307	0.999537819300138
883	Unaltered	3.1	3880	0	0.998217953153644	0.000674170062773029	0.996899829859307	0.999537819300138
884	Unaltered	3.2	3875	0	0.998217953153644	0.000674170062773029	0.996899829859307	0.999537819300138
885	Unaltered	3.22	3869	0	0.998217953153644	0.000674170062773029	0.996899829859307	0.999537819300138
886	Unaltered	3.3	3868	0	0.998217953153644	0.000674170062773029	0.996899829859307	0.999537819300138
887	Unaltered	3.366666667	3864	0	0.998217953153644	0.000674170062773029	0.996899829859307	0.999537819300138
888	Unaltered	3.4	3863	0	0.998217953153644	0.000674170062773029	0.996899829859307	0.999537819300138
889	Unaltered	3.5	3859	1	0.997959280452645	0.000722269591932759	0.996547546430508	0.999373014372286
890	Unaltered	3.6	3852	0	0.997959280452645	0.000722269591932759	0.996547546430508	0.999373014372286
891	Unaltered	3.7	3848	0	0.997959280452645	0.000722269591932759	0.996547546430508	0.999373014372286
892	Unaltered	3.766666667	3845	0	0.997959280452645	0.000722269591932759	0.996547546430508	0.999373014372286
893	Unaltered	3.8	3844	0	0.997959280452645	0.000722269591932759	0.996547546430508	0.999373014372286
894	Unaltered	3.81	3842	1	0.997699530509789	0.000767748170937538	0.996199362375825	0.999201957734168
895	Unaltered	3.88	3841	0	0.997699530509789	0.000767748170937538	0.996199362375825	0.999201957734168
896	Unaltered	3.9	3840	0	0.997699530509789	0.000767748170937538	0.996199362375825	0.999201957734168
897	Unaltered	4	3838	0	0.997699530509789	0.000767748170937538	0.996199362375825	0.999201957734168
898	Unaltered	4.1	3837	0	0.997699530509789	0.000767748170937538	0.996199362375825	0.999201957734168
899	Unaltered	4.166666667	3833	1	0.997439238432954	0.000810875935686247	0.995855279606247	0.999025716627301
900	Unaltered	4.2	3832	0	0.997439238432954	0.000810875935686247	0.995855279606247	0.999025716627301
901	Unaltered	4.3	3830	0	0.997439238432954	0.000810875935686247	0.995855279606247	0.999025716627301
902	Unaltered	4.34	3823	0	0.997439238432954	0.000810875935686247	0.995855279606247	0.999025716627301
903	Unaltered	4.4	3822	0	0.997439238432954	0.000810875935686247	0.995855279606247	0.999025716627301
904	Unaltered	4.433333333	3817	1	0.997177923463493	0.00085215864523603	0.99551382671691	0.998844801907233
905	Unaltered	4.5	3816	0	0.997177923463493	0.00085215864523603	0.99551382671691	0.998844801907233
906	Unaltered	4.6	3809	0	0.997177923463493	0.00085215864523603	0.99551382671691	0.998844801907233
907	Unaltered	4.7	3808	0	0.997177923463493	0.00085215864523603	0.99551382671691	0.998844801907233
908	Unaltered	4.8	3802	0	0.997177923463493	0.00085215864523603	0.99551382671691	0.998844801907233
909	Unaltered	4.89	3796	0	0.997177923463493	0.00085215864523603	0.99551382671691	0.998844801907233
910	Unaltered	4.9	3795	0	0.997177923463493	0.00085215864523603	0.99551382671691	0.998844801907233
911	Unaltered	5	3793	0	0.997177923463493	0.00085215864523603	0.99551382671691	0.998844801907233
912	Unaltered	5.066666667	3789	1	0.996914746392112	0.0008921028546073	0.99517317446379	0.998659366104337
913	Unaltered	5.1	3788	0	0.996914746392112	0.0008921028546073	0.99517317446379	0.998659366104337
914	Unaltered	5.2	3786	0	0.996914746392112	0.0008921028546073	0.99517317446379	0.998659366104337
915	Unaltered	5.26	3784	1	0.996651291120867	0.000930432652809229	0.994835439595159	0.998470457080934
916	Unaltered	5.3	3782	0	0.996651291120867	0.000930432652809229	0.994835439595159	0.998470457080934
917	Unaltered	5.35	3779	0	0.996651291120867	0.000930432652809229	0.994835439595159	0.998470457080934
918	Unaltered	5.4	3778	0	0.996651291120867	0.000930432652809229	0.994835439595159	0.998470457080934
919	Unaltered	5.433333333	3767	0	0.996651291120867	0.000930432652809229	0.994835439595159	0.998470457080934
920	Unaltered	5.5	3766	1	0.996386646593219	0.000967590722679219	0.994498846761799	0.998278029926234
921	Unaltered	5.58	3759	0	0.996386646593219	0.000967590722679219	0.994498846761799	0.998278029926234
922	Unaltered	5.6	3757	0	0.996386646593219	0.000967590722679219	0.994498846761799	0.998278029926234
923	Unaltered	5.65	3753	1	0.996121155880031	0.00100361755609526	0.994163657396748	0.998082508658615
924	Unaltered	5.7	3751	0	0.996121155880031	0.00100361755609526	0.994163657396748	0.998082508658615
925	Unaltered	5.72	3747	1	0.995855310895809	0.00103850480889208	0.993830376612686	0.997884370992499
926	Unaltered	5.8	3746	1	0.995589465911587	0.00107227530272421	0.993499311333356	0.997684017821665
927	Unaltered	5.833333333	3741	1	0.995323336677182	0.00110510049646266	0.993169841987822	0.997481500798879
928	Unaltered	5.85	3740	0	0.995323336677182	0.00110510049646266	0.993169841987822	0.997481500798879
929	Unaltered	5.9	3739	0	0.995323336677182	0.00110510049646266	0.993169841987822	0.997481500798879
930	Unaltered	6.1	3729	1	0.995056422400787	0.00113718102938423	0.992841076688309	0.997276711257481
931	Unaltered	6.11	3719	0	0.995056422400787	0.00113718102938423	0.992841076688309	0.997276711257481
932	Unaltered	6.14	3718	0	0.995056422400787	0.00113718102938423	0.992841076688309	0.997276711257481
933	Unaltered	6.2	3717	0	0.995056422400787	0.00113718102938423	0.992841076688309	0.997276711257481
934	Unaltered	6.266666667	3714	1	0.994788501985493	0.00116863021463531	0.992512573121709	0.997069649777816
935	Unaltered	6.3	3713	0	0.994788501985493	0.00116863021463531	0.992512573121709	0.997069649777816
936	Unaltered	6.4	3705	0	0.994788501985493	0.00116863021463531	0.992512573121709	0.997069649777816
937	Unaltered	6.44	3695	0	0.994788501985493	0.00116863021463531	0.992512573121709	0.997069649777816
938	Unaltered	6.47	3694	1	0.994519203527998	0.00119958322969228	0.99218369634871	0.996860208271703
939	Unaltered	6.5	3693	1	0.994249905070503	0.00122977354852336	0.991856338508034	0.996649247833281
940	Unaltered	6.57	3689	0	0.994249905070503	0.00122977354852336	0.991856338508034	0.996649247833281
941	Unaltered	6.6	3688	0	0.994249905070503	0.00122977354852336	0.991856338508034	0.996649247833281
942	Unaltered	6.7	3679	0	0.994249905070503	0.00122977354852336	0.991856338508034	0.996649247833281
943	Unaltered	6.8	3675	0	0.994249905070503	0.00122977354852336	0.991856338508034	0.996649247833281
944	Unaltered	6.9	3668	1	0.993978844572938	0.0012596385789881	0.991527890391011	0.996435857259583
945	Unaltered	7	3663	0	0.993978844572938	0.0012596385789881	0.991527890391011	0.996435857259583
946	Unaltered	7.03	3654	0	0.993978844572938	0.0012596385789881	0.991527890391011	0.996435857259583
947	Unaltered	7.06	3653	0	0.993978844572938	0.0012596385789881	0.991527890391011	0.996435857259583
948	Unaltered	7.1	3652	0	0.993978844572938	0.0012596385789881	0.991527890391011	0.996435857259583
949	Unaltered	7.13	3646	0	0.993978844572938	0.0012596385789881	0.991527890391011	0.996435857259583
950	Unaltered	7.16	3645	0	0.993978844572938	0.0012596385789881	0.991527890391011	0.996435857259583
951	Unaltered	7.2	3644	0	0.993978844572938	0.0012596385789881	0.991527890391011	0.996435857259583
952	Unaltered	7.29	3642	0	0.993978844572938	0.0012596385789881	0.991527890391011	0.996435857259583
953	Unaltered	7.3	3641	0	0.993978844572938	0.0012596385789881	0.991527890391011	0.996435857259583
954	Unaltered	7.39	3638	0	0.993978844572938	0.0012596385789881	0.991527890391011	0.996435857259583
955	Unaltered	7.4	3637	0	0.993978844572938	0.0012596385789881	0.991527890391011	0.996435857259583
956	Unaltered	7.46	3634	0	0.993978844572938	0.0012596385789881	0.991527890391011	0.996435857259583
957	Unaltered	7.5	3633	0	0.993978844572938	0.0012596385789881	0.991527890391011	0.996435857259583
958	Unaltered	7.6	3626	0	0.993978844572938	0.0012596385789881	0.991527890391011	0.996435857259583
959	Unaltered	7.7	3623	0	0.993978844572938	0.0012596385789881	0.991527890391011	0.996435857259583
960	Unaltered	7.8	3620	0	0.993978844572938	0.0012596385789881	0.991527890391011	0.996435857259583
961	Unaltered	7.85	3617	1	0.99370403704057	0.00128963071210652	0.991195492825824	0.996218929946491
962	Unaltered	7.866666667	3616	1	0.993429229508203	0.00131895704932713	0.990864423926247	0.996000673967804
963	Unaltered	7.9	3615	0	0.993429229508203	0.00131895704932713	0.990864423926247	0.996000673967804
964	Unaltered	7.95	3614	0	0.993429229508203	0.00131895704932713	0.990864423926247	0.996000673967804
965	Unaltered	7.98	3613	0	0.993429229508203	0.00131895704932713	0.990864423926247	0.996000673967804
966	Unaltered	8	3612	0	0.993429229508203	0.00131895704932713	0.990864423926247	0.996000673967804
967	Unaltered	8.066666667	3608	1	0.993153888812663	0.00134777138014047	0.9905338520679	0.995780855752219
968	Unaltered	8.1	3607	0	0.993153888812663	0.00134777138014047	0.9905338520679	0.995780855752219
969	Unaltered	8.2	3603	0	0.993153888812663	0.00134777138014047	0.9905338520679	0.995780855752219
970	Unaltered	8.28	3600	0	0.993153888812663	0.00134777138014047	0.9905338520679	0.995780855752219
971	Unaltered	8.3	3599	0	0.993153888812663	0.00134777138014047	0.9905338520679	0.995780855752219
972	Unaltered	8.38	3596	1	0.992877705862493	0.00137616912186582	0.990203282901531	0.995559352126283
973	Unaltered	8.4	3595	0	0.992877705862493	0.00137616912186582	0.990203282901531	0.995559352126283
974	Unaltered	8.48	3594	0	0.992877705862493	0.00137616912186582	0.990203282901531	0.995559352126283
975	Unaltered	8.5	3593	0	0.992877705862493	0.00137616912186582	0.990203282901531	0.995559352126283
976	Unaltered	8.51	3591	0	0.992877705862493	0.00137616912186582	0.990203282901531	0.995559352126283
977	Unaltered	8.6	3590	0	0.992877705862493	0.00137616912186582	0.990203282901531	0.995559352126283
978	Unaltered	8.7	3588	0	0.992877705862493	0.00137616912186582	0.990203282901531	0.995559352126283
979	Unaltered	8.74	3584	0	0.992877705862493	0.00137616912186582	0.990203282901531	0.995559352126283
980	Unaltered	8.8	3583	0	0.992877705862493	0.00137616912186582	0.990203282901531	0.995559352126283
981	Unaltered	8.9	3581	0	0.992877705862493	0.00137616912186582	0.990203282901531	0.995559352126283
982	Unaltered	8.97	3574	0	0.992877705862493	0.00137616912186582	0.990203282901531	0.995559352126283
983	Unaltered	9.03	3573	0	0.992877705862493	0.00137616912186582	0.990203282901531	0.995559352126283
984	Unaltered	9.1	3572	0	0.992877705862493	0.00137616912186582	0.990203282901531	0.995559352126283
985	Unaltered	9.133333333	3569	1	0.992599510932299	0.00140441097540578	0.98987104345533	0.995335499121002
986	Unaltered	9.2	3568	1	0.992321316002105	0.00143211136242738	0.989539887908723	0.995110562216143
987	Unaltered	9.3	3565	0	0.992321316002105	0.00143211136242738	0.989539887908723	0.995110562216143
988	Unaltered	9.36	3561	0	0.992321316002105	0.00143211136242738	0.989539887908723	0.995110562216143
989	Unaltered	9.4	3560	0	0.992321316002105	0.00143211136242738	0.989539887908723	0.995110562216143
990	Unaltered	9.403	3558	1	0.992042417374785	0.00145943758757955	0.98920878914485	0.994884162646374
991	Unaltered	9.43	3557	0	0.992042417374785	0.00145943758757955	0.98920878914485	0.994884162646374
992	Unaltered	9.433333333	3556	1	0.991763440317031	0.00148629139406986	0.988878560431246	0.994656736334268
993	Unaltered	9.436	3555	1	0.991484463259276	0.0015126832648073	0.988549258747898	0.994428382991922
994	Unaltered	9.46	3554	0	0.991484463259276	0.0015126832648073	0.988549258747898	0.994428382991922
995	Unaltered	9.5	3553	0	0.991484463259276	0.0015126832648073	0.988549258747898	0.994428382991922
996	Unaltered	9.6	3552	1	0.991205329119845	0.00153866597523588	0.988220624369778	0.994199048519298
997	Unaltered	9.63	3550	0	0.991205329119845	0.00153866597523588	0.988220624369778	0.994199048519298
998	Unaltered	9.69	3548	1	0.990925958959439	0.00156427433596882	0.987892510428744	0.993968722076379
999	Unaltered	9.7	3547	1	0.990646588799034	0.00158948426553171	0.98756519813451	0.993737593986674
1000	Unaltered	9.8	3545	0	0.990646588799034	0.00158948426553171	0.98756519813451	0.993737593986674
1001	Unaltered	9.833333333	3544	1	0.990367060980524	0.00161434226310595	0.987238439584366	0.993505597176843
1002	Unaltered	9.86	3543	0	0.990367060980524	0.00161434226310595	0.987238439584366	0.993505597176843
1003	Unaltered	9.9	3542	1	0.99008745424394	0.00163885070440184	0.986912308015165	0.993272815720302
1004	Unaltered	9.92	3541	1	0.989807847507356	0.00166301153506934	0.986586877664899	0.993039333044842
1005	Unaltered	9.95	3539	0	0.989807847507356	0.00166301153506934	0.986586877664899	0.993039333044842
1006	Unaltered	9.99	3538	0	0.989807847507356	0.00166301153506934	0.986586877664899	0.993039333044842
1007	Unaltered	10	3535	0	0.989807847507356	0.00166301153506934	0.986586877664899	0.993039333044842
1008	Unaltered	10.027	3534	1	0.989527766056448	0.00168692011990484	0.986261490375287	0.99280485890621
1009	Unaltered	10.06666667	3533	1	0.98924768460554	0.0017105078100918	0.985936751510724	0.992569736342544
1010	Unaltered	10.09	3532	0	0.98924768460554	0.0017105078100918	0.985936751510724	0.992569736342544
1011	Unaltered	10.1	3531	0	0.98924768460554	0.0017105078100918	0.985936751510724	0.992569736342544
1012	Unaltered	10.2	3528	0	0.98924768460554	0.0017105078100918	0.985936751510724	0.992569736342544
1013	Unaltered	10.28	3527	0	0.98924768460554	0.0017105078100918	0.985936751510724	0.992569736342544
1014	Unaltered	10.3	3526	0	0.98924768460554	0.0017105078100918	0.985936751510724	0.992569736342544
1015	Unaltered	10.4	3525	1	0.988967046964518	0.00173387965409811	0.985611903224432	0.992333612025185
1016	Unaltered	10.41	3520	0	0.988967046964518	0.00173387965409811	0.985611903224432	0.992333612025185
1017	Unaltered	10.5	3518	1	0.98868593069193	0.00175703189070241	0.985287029733767	0.992096556687949
1018	Unaltered	10.51	3514	1	0.988404574422524	0.0017799347198343	0.984962426014785	0.991858752107064
1019	Unaltered	10.58	3512	1	0.988123138040285	0.00180257217630567	0.984638281752497	0.991620328018091
1020	Unaltered	10.6	3509	0	0.988123138040285	0.00180257217630567	0.984638281752497	0.991620328018091
1021	Unaltered	10.61	3507	0	0.988123138040285	0.00180257217630567	0.984638281752497	0.991620328018091
1022	Unaltered	10.7	3506	0	0.988123138040285	0.00180257217630567	0.984638281752497	0.991620328018091
1023	Unaltered	10.71	3505	0	0.988123138040285	0.00180257217630567	0.984638281752497	0.991620328018091
1024	Unaltered	10.78	3504	0	0.988123138040285	0.00180257217630567	0.984638281752497	0.991620328018091
1025	Unaltered	10.8	3503	0	0.988123138040285	0.00180257217630567	0.984638281752497	0.991620328018091
1026	Unaltered	10.83333333	3501	1	0.987840897783776	0.00182506870744622	0.984313635186496	0.991380800235859
1027	Unaltered	10.86666667	3499	1	0.987558576864146	0.00184731655584037	0.983989414568409	0.991140685355548
1028	Unaltered	10.9	3498	0	0.987558576864146	0.00184731655584037	0.983989414568409	0.991140685355548
1029	Unaltered	10.91	3495	0	0.987558576864146	0.00184731655584037	0.983989414568409	0.991140685355548
1030	Unaltered	10.97	3494	0	0.987558576864146	0.00184731655584037	0.983989414568409	0.991140685355548
1031	Unaltered	11	3493	0	0.987558576864146	0.00184731655584037	0.983989414568409	0.991140685355548
1032	Unaltered	11.04	3492	1	0.987275770857026	0.00186938734958078	0.983665078392369	0.990899716918218
1033	Unaltered	11.07	3490	0	0.987275770857026	0.00186938734958078	0.983665078392369	0.990899716918218
1034	Unaltered	11.1	3489	0	0.987275770857026	0.00186938734958078	0.983665078392369	0.990899716918218
1035	Unaltered	11.14	3487	0	0.987275770857026	0.00186938734958078	0.983665078392369	0.990899716918218
1036	Unaltered	11.2	3486	0	0.987275770857026	0.00186938734958078	0.983665078392369	0.990899716918218
1037	Unaltered	11.27	3485	0	0.987275770857026	0.00186938734958078	0.983665078392369	0.990899716918218
1038	Unaltered	11.3	3483	1	0.986992315281127	0.00189131282647428	0.98334040134042	0.990657791641736
1039	Unaltered	11.33	3478	0	0.986992315281127	0.00189131282647428	0.98334040134042	0.990657791641736
1040	Unaltered	11.4	3477	0	0.986992315281127	0.00189131282647428	0.98334040134042	0.990657791641736
1041	Unaltered	11.43	3476	1	0.986708370426328	0.00191307392238041	0.983015579637323	0.990415033532408
1042	Unaltered	11.5	3474	0	0.986708370426328	0.00191307392238041	0.983015579637323	0.990415033532408
1043	Unaltered	11.56	3472	0	0.986708370426328	0.00191307392238041	0.983015579637323	0.990415033532408
1044	Unaltered	11.6	3471	0	0.986708370426328	0.00191307392238041	0.983015579637323	0.990415033532408
1045	Unaltered	11.7	3468	1	0.986423852441776	0.00193468909723938	0.982690493941826	0.990171394416355
1046	Unaltered	11.704	3463	1	0.986139005819644	0.00195612687453239	0.982365448207472	0.989927058787977
1047	Unaltered	11.76	3462	0	0.986139005819644	0.00195612687453239	0.982365448207472	0.989927058787977
1048	Unaltered	11.8	3461	0	0.986139005819644	0.00195612687453239	0.982365448207472	0.989927058787977
1049	Unaltered	11.83	3460	0	0.986139005819644	0.00195612687453239	0.982365448207472	0.989927058787977
1050	Unaltered	11.89	3459	1	0.985853912149271	0.00197738105768845	0.982040535335585	0.989682096745528
1051	Unaltered	11.9	3458	0	0.985853912149271	0.00197738105768845	0.982040535335585	0.989682096745528
1052	Unaltered	11.93	3451	0	0.985853912149271	0.00197738105768845	0.982040535335585	0.989682096745528
1053	Unaltered	11.96	3450	0	0.985853912149271	0.00197738105768845	0.982040535335585	0.989682096745528
1054	Unaltered	11.99	3449	1	0.985568074540646	0.0019985306895664	0.981715107968619	0.989436162965525
1055	Unaltered	12	3444	0	0.985568074540646	0.0019985306895664	0.981715107968619	0.989436162965525
1056	Unaltered	12.02	3443	0	0.985568074540646	0.0019985306895664	0.981715107968619	0.989436162965525
1057	Unaltered	12.09	3441	0	0.985568074540646	0.0019985306895664	0.981715107968619	0.989436162965525
1058	Unaltered	12.1	3440	0	0.985568074540646	0.0019985306895664	0.981715107968619	0.989436162965525
1059	Unaltered	12.19	3437	0	0.985568074540646	0.0019985306895664	0.981715107968619	0.989436162965525
1060	Unaltered	12.2	3435	0	0.985568074540646	0.0019985306895664	0.981715107968619	0.989436162965525
1061	Unaltered	12.25	3429	0	0.985568074540646	0.0019985306895664	0.981715107968619	0.989436162965525
1062	Unaltered	12.3	3428	0	0.985568074540646	0.0019985306895664	0.981715107968619	0.989436162965525
1063	Unaltered	12.32	3425	0	0.985568074540646	0.0019985306895664	0.981715107968619	0.989436162965525
1064	Unaltered	12.35	3420	0	0.985568074540646	0.0019985306895664	0.981715107968619	0.989436162965525
1065	Unaltered	12.39	3418	1	0.985279728117433	0.00201983822197182	0.98138690327118	0.989187994463091
1066	Unaltered	12.4	3417	0	0.985279728117433	0.00201983822197182	0.98138690327118	0.989187994463091
1067	Unaltered	12.48	3413	0	0.985279728117433	0.00201983822197182	0.98138690327118	0.989187994463091
1068	Unaltered	12.5	3412	0	0.985279728117433	0.00201983822197182	0.98138690327118	0.989187994463091
1069	Unaltered	12.52	3406	0	0.985279728117433	0.00201983822197182	0.98138690327118	0.989187994463091
1070	Unaltered	12.58	3404	0	0.985279728117433	0.00201983822197182	0.98138690327118	0.989187994463091
1071	Unaltered	12.6	3403	1	0.984990195432121	0.00204110865996189	0.981057614074714	0.988938540589645
1072	Unaltered	12.65	3397	2	0.984410277742729	0.00208315692164332	0.980399210664805	0.988437755134868
1073	Unaltered	12.69	3391	1	0.984119976864598	0.00210393284051278	0.980070183321283	0.988186504747986
1074	Unaltered	12.7	3390	1	0.983829675986467	0.00212451767976626	0.979741548069802	0.987934862269081
1075	Unaltered	12.8	3388	0	0.983829675986467	0.00212451767976626	0.979741548069802	0.987934862269081
1076	Unaltered	12.88	3385	0	0.983829675986467	0.00212451767976626	0.979741548069802	0.987934862269081
1077	Unaltered	12.9	3384	0	0.983829675986467	0.00212451767976626	0.979741548069802	0.987934862269081
1078	Unaltered	12.91	3383	0	0.983829675986467	0.00212451767976626	0.979741548069802	0.987934862269081
1079	Unaltered	12.93333333	3381	1	0.98353868820889	0.0021450131541401	0.979412425268881	0.987682335087892
1080	Unaltered	12.94	3380	0	0.98353868820889	0.0021450131541401	0.979412425268881	0.987682335087892
1081	Unaltered	12.98	3377	0	0.98353868820889	0.0021450131541401	0.979412425268881	0.987682335087892
1082	Unaltered	13	3376	0	0.98353868820889	0.0021450131541401	0.979412425268881	0.987682335087892
1083	Unaltered	13.01	3374	0	0.98353868820889	0.0021450131541401	0.979412425268881	0.987682335087892
1084	Unaltered	13.07	3369	0	0.98353868820889	0.0021450131541401	0.979412425268881	0.987682335087892
1085	Unaltered	13.1	3368	0	0.98353868820889	0.0021450131541401	0.979412425268881	0.987682335087892
1086	Unaltered	13.2	3364	0	0.98353868820889	0.0021450131541401	0.979412425268881	0.987682335087892
1087	Unaltered	13.21	3362	0	0.98353868820889	0.0021450131541401	0.979412425268881	0.987682335087892
1088	Unaltered	13.24	3361	0	0.98353868820889	0.0021450131541401	0.979412425268881	0.987682335087892
1089	Unaltered	13.27	3359	0	0.98353868820889	0.0021450131541401	0.979412425268881	0.987682335087892
1090	Unaltered	13.3	3358	0	0.98353868820889	0.0021450131541401	0.979412425268881	0.987682335087892
1091	Unaltered	13.4	3353	1	0.983245357255055	0.00216565354854772	0.979080715980145	0.987427713348228
1092	Unaltered	13.44	3346	0	0.983245357255055	0.00216565354854772	0.979080715980145	0.987427713348228
1093	Unaltered	13.47	3345	0	0.983245357255055	0.00216565354854772	0.979080715980145	0.987427713348228
1094	Unaltered	13.5	3344	0	0.983245357255055	0.00216565354854772	0.979080715980145	0.987427713348228
1095	Unaltered	13.53	3339	0	0.983245357255055	0.00216565354854772	0.979080715980145	0.987427713348228
1096	Unaltered	13.53333333	3338	1	0.982950796033589	0.0021862823961065	0.978747829069582	0.987171811498727
1097	Unaltered	13.6	3337	0	0.982950796033589	0.0021862823961065	0.978747829069582	0.987171811498727
1098	Unaltered	13.67	3334	0	0.982950796033589	0.0021862823961065	0.978747829069582	0.987171811498727
1099	Unaltered	13.7	3333	0	0.982950796033589	0.0021862823961065	0.978747829069582	0.987171811498727
1100	Unaltered	13.73	3329	0	0.982950796033589	0.0021862823961065	0.978747829069582	0.987171811498727
1101	Unaltered	13.8	3328	2	0.982360080410972	0.0022272217415873	0.978081155237314	0.986657725095321
1102	Unaltered	13.83	3323	0	0.982360080410972	0.0022272217415873	0.978081155237314	0.986657725095321
1103	Unaltered	13.9	3322	0	0.982360080410972	0.0022272217415873	0.978081155237314	0.986657725095321
1104	Unaltered	13.93	3314	0	0.982360080410972	0.0022272217415873	0.978081155237314	0.986657725095321
1105	Unaltered	13.96	3313	0	0.982360080410972	0.0022272217415873	0.978081155237314	0.986657725095321
1106	Unaltered	13.99	3312	1	0.9820634741065	0.00224760035903895	0.977746787566159	0.986399218528621
1107	Unaltered	14	3309	0	0.9820634741065	0.00224760035903895	0.977746787566159	0.986399218528621
1108	Unaltered	14.06	3305	0	0.9820634741065	0.00224760035903895	0.977746787566159	0.986399218528621
1109	Unaltered	14.1	3304	0	0.9820634741065	0.00224760035903895	0.977746787566159	0.986399218528621
1110	Unaltered	14.13	3303	0	0.9820634741065	0.00224760035903895	0.977746787566159	0.986399218528621
1111	Unaltered	14.13333333	3302	1	0.981766059365705	0.00226791783759286	0.977411757316993	0.986139759530093
1112	Unaltered	14.16	3301	0	0.981766059365705	0.00226791783759286	0.977411757316993	0.986139759530093
1113	Unaltered	14.16666667	3299	1	0.981468464318913	0.0022880913926487	0.977076848319122	0.985879819084517
1114	Unaltered	14.2	3298	1	0.981170869272122	0.00230810070803193	0.976742278694007	0.985619539266205
1115	Unaltered	14.26	3297	0	0.981170869272122	0.00230810070803193	0.976742278694007	0.985619539266205
1116	Unaltered	14.29	3296	0	0.981170869272122	0.00230810070803193	0.976742278694007	0.985619539266205
1117	Unaltered	14.3	3295	0	0.981170869272122	0.00230810070803193	0.976742278694007	0.985619539266205
1118	Unaltered	14.36	3293	0	0.981170869272122	0.00230810070803193	0.976742278694007	0.985619539266205
1119	Unaltered	14.4	3292	1	0.980872822227993	0.00232801012221865	0.976407475051352	0.985358590515612
1120	Unaltered	14.42	3285	0	0.980872822227993	0.00232801012221865	0.976407475051352	0.985358590515612
1121	Unaltered	14.43333333	3284	1	0.980574139882613	0.00234784660971669	0.976072203179372	0.985096840863347
1122	Unaltered	14.45	3283	0	0.980574139882613	0.00234784660971669	0.976072203179372	0.985096840863347
1123	Unaltered	14.49	3282	0	0.980574139882613	0.00234784660971669	0.976072203179372	0.985096840863347
1124	Unaltered	14.5	3279	0	0.980574139882613	0.00234784660971669	0.976072203179372	0.985096840863347
1125	Unaltered	14.52	3274	0	0.980574139882613	0.00234784660971669	0.976072203179372	0.985096840863347
1126	Unaltered	14.6	3273	0	0.980574139882613	0.00234784660971669	0.976072203179372	0.985096840863347
1127	Unaltered	14.65	3271	1	0.980274361790322	0.0023676729316705	0.975735884667843	0.98483394890262
1128	Unaltered	14.68	3270	0	0.980274361790322	0.0023676729316705	0.975735884667843	0.98483394890262
1129	Unaltered	14.7	3268	1	0.979974400235307	0.00238737057741474	0.97539965421015	0.984570602389861
1130	Unaltered	14.72	3264	0	0.979974400235307	0.00238737057741474	0.97539965421015	0.984570602389861
1131	Unaltered	14.8	3262	2	0.979373557561956	0.00242644021856547	0.974726973745528	0.984042291931046
1132	Unaltered	14.82	3255	0	0.979373557561956	0.00242644021856547	0.974726973745528	0.984042291931046
1133	Unaltered	14.827	3254	1	0.979072582283049	0.00244582973798574	0.974390396199487	0.983777267425107
1134	Unaltered	14.9	3253	0	0.979072582283049	0.00244582973798574	0.974390396199487	0.983777267425107
1135	Unaltered	14.91	3247	0	0.979072582283049	0.00244582973798574	0.974390396199487	0.983777267425107
1136	Unaltered	14.98	3246	0	0.979072582283049	0.00244582973798574	0.974390396199487	0.983777267425107
1137	Unaltered	15	3245	0	0.979072582283049	0.00244582973798574	0.974390396199487	0.983777267425107
1138	Unaltered	15.01	3242	0	0.979072582283049	0.00244582973798574	0.974390396199487	0.983777267425107
1139	Unaltered	15.05	3241	0	0.979072582283049	0.00244582973798574	0.974390396199487	0.983777267425107
1140	Unaltered	15.06666667	3240	1	0.978770399387283	0.002465232724594	0.974052615320695	0.983511033848345
1141	Unaltered	15.1	3239	0	0.978770399387283	0.002465232724594	0.974052615320695	0.983511033848345
1142	Unaltered	15.14	3238	0	0.978770399387283	0.002465232724594	0.974052615320695	0.983511033848345
1143	Unaltered	15.16666667	3236	1	0.978467936346681	0.00248453163003711	0.973714778572681	0.983244296509432
1144	Unaltered	15.2	3235	1	0.97816547330608	0.00250369357757097	0.97337722727419	0.982977273721017
1145	Unaltered	15.21	3233	0	0.97816547330608	0.00250369357757097	0.97337722727419	0.982977273721017
1146	Unaltered	15.3	3231	0	0.97816547330608	0.00250369357757097	0.97337722727419	0.982977273721017
1147	Unaltered	15.34	3229	0	0.97816547330608	0.00250369357757097	0.97337722727419	0.982977273721017
1148	Unaltered	15.36666667	3228	1	0.977862448066518	0.00252279224413767	0.973039261215085	0.982709542618627
1149	Unaltered	15.4	3227	0	0.977862448066518	0.00252279224413767	0.973039261215085	0.982709542618627
1150	Unaltered	15.44	3225	0	0.977862448066518	0.00252279224413767	0.973039261215085	0.982709542618627
1151	Unaltered	15.47	3224	0	0.977862448066518	0.00252279224413767	0.973039261215085	0.982709542618627
1152	Unaltered	15.5	3223	1	0.97755904674847	0.0025418060543065	0.972701106659342	0.982441248742666
1153	Unaltered	15.51	3219	0	0.97755904674847	0.0025418060543065	0.972701106659342	0.982441248742666
1154	Unaltered	15.6	3218	1	0.977255268300133	0.00256073716988594	0.972362758312266	0.982172395287959
1155	Unaltered	15.63333333	3211	1	0.976950922218445	0.00257961109025803	0.972023977927794	0.981902839946578
1156	Unaltered	15.64	3210	0	0.976950922218445	0.00257961109025803	0.972023977927794	0.981902839946578
1157	Unaltered	15.67	3209	0	0.976950922218445	0.00257961109025803	0.972023977927794	0.981902839946578
1158	Unaltered	15.7	3206	1	0.976646196416131	0.00259840620370854	0.971684993570337	0.981632730036652
1159	Unaltered	15.77	3201	0	0.976646196416131	0.00259840620370854	0.971684993570337	0.981632730036652
1160	Unaltered	15.8	3200	0	0.976646196416131	0.00259840620370854	0.971684993570337	0.981632730036652
1161	Unaltered	15.83	3192	0	0.976646196416131	0.00259840620370854	0.971684993570337	0.981632730036652
1162	Unaltered	15.86666667	3191	1	0.976340133678301	0.00261724157811237	0.971344626124323	0.981361332521499
1163	Unaltered	15.9	3190	1	0.976034070940471	0.00263595405268967	0.971004516378895	0.981089677305784
1164	Unaltered	16	3182	1	0.975727334903092	0.00265462785312762	0.97066383404487	0.980817249685519
1165	Unaltered	16.03	3180	0	0.975727334903092	0.00265462785312762	0.97066383404487	0.980817249685519
1166	Unaltered	16.06	3179	0	0.975727334903092	0.00265462785312762	0.97066383404487	0.980817249685519
1167	Unaltered	16.1	3178	0	0.975727334903092	0.00265462785312762	0.97066383404487	0.980817249685519
1168	Unaltered	16.16	3176	0	0.975727334903092	0.00265462785312762	0.97066383404487	0.980817249685519
1169	Unaltered	16.16666667	3175	1	0.975420019207059	0.00267325279219945	0.970322691642639	0.980544124201836
1170	Unaltered	16.2	3174	1	0.975112703511027	0.00269176048169311	0.969981795759397	0.980270752199189
1171	Unaltered	16.26	3170	0	0.975112703511027	0.00269176048169311	0.969981795759397	0.980270752199189
1172	Unaltered	16.29	3169	0	0.975112703511027	0.00269176048169311	0.969981795759397	0.980270752199189
1173	Unaltered	16.3	3168	0	0.975112703511027	0.00269176048169311	0.969981795759397	0.980270752199189
1174	Unaltered	16.39	3166	0	0.975112703511027	0.00269176048169311	0.969981795759397	0.980270752199189
1175	Unaltered	16.4	3165	1	0.974804611029665	0.00271024613055914	0.969640192547923	0.979996535815765
1176	Unaltered	16.46	3161	0	0.974804611029665	0.00271024613055914	0.969640192547923	0.979996535815765
1177	Unaltered	16.49	3159	0	0.974804611029665	0.00271024613055914	0.969640192547923	0.979996535815765
1178	Unaltered	16.5	3158	0	0.974804611029665	0.00271024613055914	0.969640192547923	0.979996535815765
1179	Unaltered	16.52	3156	0	0.974804611029665	0.00271024613055914	0.969640192547923	0.979996535815765
1180	Unaltered	16.56	3155	0	0.974804611029665	0.00271024613055914	0.969640192547923	0.979996535815765
1181	Unaltered	16.56666667	3153	1	0.974495443693468	0.00272874611574939	0.96929751645854	0.979721245184834
1182	Unaltered	16.6	3152	0	0.974495443693468	0.00272874611574939	0.96929751645854	0.979721245184834
1183	Unaltered	16.62	3150	0	0.974495443693468	0.00272874611574939	0.96929751645854	0.979721245184834
1184	Unaltered	16.69	3149	0	0.974495443693468	0.00272874611574939	0.96929751645854	0.979721245184834
1185	Unaltered	16.7	3148	4	0.973257202977212	0.00280182181823603	0.96792723845012	0.97861651735699
1186	Unaltered	16.72	3143	0	0.973257202977212	0.00280182181823603	0.96792723845012	0.97861651735699
1187	Unaltered	16.75	3142	0	0.973257202977212	0.00280182181823603	0.96792723845012	0.97861651735699
1188	Unaltered	16.79	3141	0	0.973257202977212	0.00280182181823603	0.96792723845012	0.97861651735699
1189	Unaltered	16.8	3140	1	0.97294724845397	0.00281986911131137	0.967584755311522	0.978339461300605
1190	Unaltered	16.83333333	3137	1	0.972637096318665	0.00283783584504409	0.967242251395353	0.978062031275476
1191	Unaltered	16.85	3136	0	0.972637096318665	0.00283783584504409	0.967242251395353	0.978062031275476
1192	Unaltered	16.9	3135	0	0.972637096318665	0.00283783584504409	0.967242251395353	0.978062031275476
1193	Unaltered	16.931	3134	1	0.972326746256023	0.00285572363764142	0.966899723178789	0.977784230175032
1194	Unaltered	17	3133	1	0.972016396193381	0.00287351139566333	0.966557407297888	0.977506216738952
1195	Unaltered	17.02	3131	0	0.972016396193381	0.00287351139566333	0.966557407297888	0.977506216738952
1196	Unaltered	17.05	3129	0	0.972016396193381	0.00287351139566333	0.966557407297888	0.977506216738952
1197	Unaltered	17.1	3128	0	0.972016396193381	0.00287351139566333	0.966557407297888	0.977506216738952
1198	Unaltered	17.12	3126	0	0.972016396193381	0.00287351139566333	0.966557407297888	0.977506216738952
1199	Unaltered	17.15	3125	0	0.972016396193381	0.00287351139566333	0.966557407297888	0.977506216738952
1200	Unaltered	17.18	3124	0	0.972016396193381	0.00287351139566333	0.966557407297888	0.977506216738952
1201	Unaltered	17.2	3123	0	0.972016396193381	0.00287351139566333	0.966557407297888	0.977506216738952
1202	Unaltered	17.21	3121	1	0.971704952298414	0.00289132552540851	0.966213976517365	0.977227133191126
1203	Unaltered	17.25	3120	0	0.971704952298414	0.00289132552540851	0.966213976517365	0.977227133191126
1204	Unaltered	17.28	3119	0	0.971704952298414	0.00289132552540851	0.966213976517365	0.977227133191126
1205	Unaltered	17.3	3118	0	0.971704952298414	0.00289132552540851	0.966213976517365	0.977227133191126
1206	Unaltered	17.35	3116	0	0.971704952298414	0.00289132552540851	0.966213976517365	0.977227133191126
1207	Unaltered	17.38	3115	0	0.971704952298414	0.00289132552540851	0.966213976517365	0.977227133191126
1208	Unaltered	17.41	3114	0	0.971704952298414	0.00289132552540851	0.966213976517365	0.977227133191126
1209	Unaltered	17.44	3112	0	0.971704952298414	0.00289132552540851	0.966213976517365	0.977227133191126
1210	Unaltered	17.48	3111	0	0.971704952298414	0.00289132552540851	0.966213976517365	0.977227133191126
1211	Unaltered	17.5	3109	1	0.971392406479083	0.00290916710855419	0.965869420909511	0.976946973304819
1212	Unaltered	17.51	3105	0	0.971392406479083	0.00290916710855419	0.965869420909511	0.976946973304819
1213	Unaltered	17.6	3104	1	0.971079457894522	0.00292695694670479	0.965524585677837	0.976666288495075
1214	Unaltered	17.67	3102	0	0.971079457894522	0.00292695694670479	0.965524585677837	0.976666288495075
1215	Unaltered	17.76666667	3100	0	0.971079457894522	0.00292695694670479	0.965524585677837	0.976666288495075
1216	Unaltered	17.77	3099	0	0.971079457894522	0.00292695694670479	0.965524585677837	0.976666288495075
1217	Unaltered	17.8	3098	1	0.97076600422832	0.00294470767350196	0.965179345131276	0.976385000071922
1218	Unaltered	17.83333333	3097	0	0.97076600422832	0.00294470767350196	0.965179345131276	0.976385000071922
1219	Unaltered	17.9	3096	1	0.970452449317393	0.00296237477735065	0.964834184913826	0.976103429078067
1220	Unaltered	17.93333333	3094	1	0.970138793063574	0.00297995978941982	0.964489101873007	0.975821578470017
1221	Unaltered	17.94	3093	0	0.970138793063574	0.00297995978941982	0.964489101873007	0.975821578470017
1222	Unaltered	18.04	3092	0	0.970138793063574	0.00297995978941982	0.964489101873007	0.975821578470017
1223	Unaltered	18.1	3091	0	0.970138793063574	0.00297995978941982	0.964489101873007	0.975821578470017
1224	Unaltered	18.13	3089	0	0.970138793063574	0.00297995978941982	0.964489101873007	0.975821578470017
1225	Unaltered	18.148	3086	1	0.969824425340611	0.00299753214211145	0.964143358093736	0.975538967407171
1226	Unaltered	18.2	3085	1	0.969510057617648	0.00301501337606301	0.963797809109773	0.975256161549044
1227	Unaltered	18.23333333	3079	1	0.969195179391725	0.00303246145534773	0.963451837801652	0.974972758264167
1228	Unaltered	18.3	3078	1	0.968880301165801	0.00304982095912516	0.963106056228631	0.974689165244216
1229	Unaltered	18.33	3073	1	0.968565013075607	0.00306713827752338	0.962759969264681	0.974405058896092
1230	Unaltered	18.46	3072	0	0.968565013075607	0.00306713827752338	0.962759969264681	0.974405058896092
1231	Unaltered	18.5	3070	1	0.968249519586006	0.00308439195095284	0.962413820575999	0.974120603980354
1232	Unaltered	18.56	3068	0	0.968249519586006	0.00308439195095284	0.962413820575999	0.974120603980354
1233	Unaltered	18.59	3067	0	0.968249519586006	0.00308439195095284	0.962413820575999	0.974120603980354
1234	Unaltered	18.6	3066	0	0.968249519586006	0.00308439195095284	0.962413820575999	0.974120603980354
1235	Unaltered	18.63	3065	0	0.968249519586006	0.00308439195095284	0.962413820575999	0.974120603980354
1236	Unaltered	18.66	3064	0	0.968249519586006	0.00308439195095284	0.962413820575999	0.974120603980354
1237	Unaltered	18.7	3063	0	0.968249519586006	0.00308439195095284	0.962413820575999	0.974120603980354
1238	Unaltered	18.8	3062	1	0.967933304850674	0.00310163918205396	0.962066989470378	0.973835390771399
1239	Unaltered	18.83333333	3059	1	0.967616883371482	0.00311882460700775	0.961720091729925	0.973549831221028
1240	Unaltered	18.86	3058	0	0.967616883371482	0.00311882460700775	0.961720091729925	0.973549831221028
1241	Unaltered	18.89	3056	0	0.967616883371482	0.00311882460700775	0.961720091729925	0.973549831221028
1242	Unaltered	18.9	3052	0	0.967616883371482	0.00311882460700775	0.961720091729925	0.973549831221028
1243	Unaltered	18.92	3051	0	0.967616883371482	0.00311882460700775	0.961720091729925	0.973549831221028
1244	Unaltered	18.96	3050	0	0.967616883371482	0.00311882460700775	0.961720091729925	0.973549831221028
1245	Unaltered	19	3047	1	0.96729931957648	0.00313605039159205	0.961372004902648	0.973263178958357
1246	Unaltered	19.02	3045	0	0.96729931957648	0.00313605039159205	0.961372004902648	0.973263178958357
1247	Unaltered	19.03333333	3043	1	0.96698144270511	0.00315322702655616	0.961023721912348	0.972976097484241
1248	Unaltered	19.1	3042	0	0.96698144270511	0.00315322702655616	0.961023721912348	0.972976097484241
1249	Unaltered	19.16666667	3041	1	0.966663461303366	0.00317033302189203	0.960675490406145	0.972688755725361
1250	Unaltered	19.19	3040	1	0.966345479901621	0.0031873583806663	0.960327432944443	0.972401239922007
1251	Unaltered	19.2	3036	0	0.966345479901621	0.0031873583806663	0.960327432944443	0.972401239922007
1252	Unaltered	19.22	3035	0	0.966345479901621	0.0031873583806663	0.960327432944443	0.972401239922007
1253	Unaltered	19.3	3034	1	0.96602697446988	0.00320436015982449	0.959978921257866	0.972113131589018
1254	Unaltered	19.32	3031	0	0.96602697446988	0.00320436015982449	0.959978921257866	0.972113131589018
1255	Unaltered	19.38	3028	0	0.96602697446988	0.00320436015982449	0.959978921257866	0.972113131589018
1256	Unaltered	19.4	3027	2	0.965388700948592	0.0032382624862322	0.959280900026714	0.971535390617343
1257	Unaltered	19.42	3024	0	0.965388700948592	0.0032382624862322	0.959280900026714	0.971535390617343
1258	Unaltered	19.45	3023	0	0.965388700948592	0.0032382624862322	0.959280900026714	0.971535390617343
1259	Unaltered	19.5	3022	0	0.965388700948592	0.0032382624862322	0.959280900026714	0.971535390617343
1260	Unaltered	19.55	3021	0	0.965388700948592	0.0032382624862322	0.959280900026714	0.971535390617343
1261	Unaltered	19.56666667	3019	1	0.965068929931385	0.00325516470335836	0.958931384377321	0.971245758239191
1262	Unaltered	19.6	3018	0	0.965068929931385	0.00325516470335836	0.958931384377321	0.971245758239191
1263	Unaltered	19.65	3016	0	0.965068929931385	0.00325516470335836	0.958931384377321	0.971245758239191
1264	Unaltered	19.71	3015	0	0.965068929931385	0.00325516470335836	0.958931384377321	0.971245758239191
1265	Unaltered	19.73333333	3014	1	0.964748734533266	0.0032720353099958	0.958581528553453	0.970955618337514
1266	Unaltered	19.78	3013	0	0.964748734533266	0.0032720353099958	0.958581528553453	0.970955618337514
1267	Unaltered	19.8	3012	1	0.964428432828573	0.00328884162059997	0.958231709948146	0.970665228870907
1268	Unaltered	19.83333333	3009	1	0.964107918228098	0.00330559576412126	0.957881799766588	0.970374505723582
1269	Unaltered	19.9	3008	1	0.963787403627624	0.00332227647717619	0.957532049340813	0.970083622820503
1270	Unaltered	19.91	3006	0	0.963787403627624	0.00332227647717619	0.957532049340813	0.970083622820503
1271	Unaltered	19.94	3005	0	0.963787403627624	0.00332227647717619	0.957532049340813	0.970083622820503
1272	Unaltered	19.97	3003	0	0.963787403627624	0.00332227647717619	0.957532049340813	0.970083622820503
1273	Unaltered	19.989	3002	0	0.963787403627624	0.00332227647717619	0.957532049340813	0.970083622820503
1274	Unaltered	20	3001	1	0.963466248211553	0.00333895119419465	0.957181695373219	0.969792063439849
1275	Unaltered	20.07	2999	0	0.963466248211553	0.00333895119419465	0.957181695373219	0.969792063439849
1276	Unaltered	20.1	2997	0	0.963466248211553	0.00333895119419465	0.957181695373219	0.969792063439849
1277	Unaltered	20.11	2996	1	0.963144664016556	0.00335559834847172	0.956830989004731	0.969499999982733
1278	Unaltered	20.17	2992	1	0.962822757377513	0.00337220754198187	0.95648005534637	0.96920751974105
1279	Unaltered	20.2	2990	2	0.962178728777261	0.00340523781696547	0.955778392028976	0.968621925157896
1280	Unaltered	20.24	2987	1	0.961856606671878	0.00342166078024612	0.955427658455928	0.968328814442644
1281	Unaltered	20.26666667	2984	0	0.961856606671878	0.00342166078024612	0.955427658455928	0.968328814442644
1282	Unaltered	20.3	2983	0	0.961856606671878	0.00342166078024612	0.955427658455928	0.968328814442644
1283	Unaltered	20.37	2982	0	0.961856606671878	0.00342166078024612	0.955427658455928	0.968328814442644
1284	Unaltered	20.4	2980	0	0.961856606671878	0.00342166078024612	0.955427658455928	0.968328814442644
1285	Unaltered	20.43	2979	0	0.961856606671878	0.00342166078024612	0.955427658455928	0.968328814442644
1286	Unaltered	20.5	2977	0	0.961856606671878	0.00342166078024612	0.955427658455928	0.968328814442644
1287	Unaltered	20.57	2976	0	0.961856606671878	0.00342166078024612	0.955427658455928	0.968328814442644
1288	Unaltered	20.6	2974	0	0.961856606671878	0.00342166078024612	0.955427658455928	0.968328814442644
1289	Unaltered	20.66	2971	0	0.961856606671878	0.00342166078024612	0.955427658455928	0.968328814442644
1290	Unaltered	20.66666667	2970	1	0.961532749228554	0.00343819251866608	0.955075019170167	0.968034143163255
1291	Unaltered	20.7	2969	3	0.960561176898583	0.00348738333390479	0.954017988564632	0.967149242073523
1292	Unaltered	20.73	2964	0	0.960561176898583	0.00348738333390479	0.954017988564632	0.967149242073523
1293	Unaltered	20.8	2963	0	0.960561176898583	0.00348738333390479	0.954017988564632	0.967149242073523
1294	Unaltered	20.86	2962	0	0.960561176898583	0.00348738333390479	0.954017988564632	0.967149242073523
1295	Unaltered	20.9	2960	0	0.960561176898583	0.00348738333390479	0.954017988564632	0.967149242073523
1296	Unaltered	20.99	2958	1	0.960236443573059	0.00350373657181405	0.953664900144504	0.966853270395211
1297	Unaltered	21	2957	2	0.959586976922012	0.00353624900081377	0.952959150698532	0.966260899644399
1298	Unaltered	21.02	2954	0	0.959586976922012	0.00353624900081377	0.952959150698532	0.966260899644399
1299	Unaltered	21.06	2952	0	0.959586976922012	0.00353624900081377	0.952959150698532	0.966260899644399
1300	Unaltered	21.06666667	2951	1	0.959261803429324	0.0035524537386632	0.952605967249998	0.965964143784322
1301	Unaltered	21.1	2950	0	0.959261803429324	0.0035524537386632	0.952605967249998	0.965964143784322
1302	Unaltered	21.12	2949	0	0.959261803429324	0.0035524537386632	0.952605967249998	0.965964143784322
1303	Unaltered	21.22	2947	0	0.959261803429324	0.0035524537386632	0.952605967249998	0.965964143784322
1304	Unaltered	21.25	2946	0	0.959261803429324	0.0035524537386632	0.952605967249998	0.965964143784322
1305	Unaltered	21.29	2945	0	0.959261803429324	0.0035524537386632	0.952605967249998	0.965964143784322
1306	Unaltered	21.3	2944	1	0.95893596721892	0.00356866153296759	0.952252141471501	0.965666706514418
1307	Unaltered	21.39	2942	0	0.95893596721892	0.00356866153296759	0.952252141471501	0.965666706514418
1308	Unaltered	21.4	2941	0	0.95893596721892	0.00356866153296759	0.952252141471501	0.965666706514418
1309	Unaltered	21.42	2939	0	0.95893596721892	0.00356866153296759	0.952252141471501	0.965666706514418
1310	Unaltered	21.5	2938	1	0.958609576488077	0.00358486187781617	0.951897800471557	0.965368676846845
1311	Unaltered	21.501	2935	0	0.958609576488077	0.00358486187781617	0.951897800471557	0.965368676846845
1312	Unaltered	21.52	2934	0	0.958609576488077	0.00358486187781617	0.951897800471557	0.965368676846845
1313	Unaltered	21.56666667	2933	1	0.958282740628381	0.00360104425914791	0.951543072516933	0.965070145019524
1314	Unaltered	21.567	2932	0	0.958282740628381	0.00360104425914791	0.951543072516933	0.965070145019524
1315	Unaltered	21.6	2931	0	0.958282740628381	0.00360104425914791	0.951543072516933	0.965070145019524
1316	Unaltered	21.62	2929	0	0.958282740628381	0.00360104425914791	0.951543072516933	0.965070145019524
1317	Unaltered	21.68	2928	0	0.958282740628381	0.00360104425914791	0.951543072516933	0.965070145019524
1318	Unaltered	21.7	2927	3	0.957300558113217	0.00364938988114053	0.950477730329817	0.964172362298142
1319	Unaltered	21.71	2922	0	0.957300558113217	0.00364938988114053	0.950477730329817	0.964172362298142
1320	Unaltered	21.75	2921	0	0.957300558113217	0.00364938988114053	0.950477730329817	0.964172362298142
1321	Unaltered	21.8	2920	0	0.957300558113217	0.00364938988114053	0.950477730329817	0.964172362298142
1322	Unaltered	21.88	2919	0	0.957300558113217	0.00364938988114053	0.950477730329817	0.964172362298142
1323	Unaltered	21.9	2917	1	0.956972378285272	0.00366546190322425	0.950121959621378	0.963872188751341
1324	Unaltered	21.93333333	2914	1	0.956643973213795	0.00368149666002997	0.949766056128924	0.963571698083563
1325	Unaltered	21.994	2913	1	0.956315568142317	0.00369747282110715	0.949410283103577	0.963271076948711
1326	Unaltered	22	2912	2	0.955658757999363	0.00372925241034734	0.948699122280835	0.962669449451153
1327	Unaltered	22.027	2909	1	0.955330240035114	0.00374506817359252	0.948343599246114	0.962368352832311
1328	Unaltered	22.03333333	2908	1	0.955001722070865	0.00376082823841949	0.947988200829638	0.962067131595257
1329	Unaltered	22.08	2907	0	0.955001722070865	0.00376082823841949	0.947988200829638	0.962067131595257
1330	Unaltered	22.17	2906	0	0.955001722070865	0.00376082823841949	0.947988200829638	0.962067131595257
1331	Unaltered	22.2	2905	2	0.954344233794052	0.00379222711830328	0.947277243265294	0.961463946327365
1332	Unaltered	22.23333333	2903	1	0.954015489655646	0.00380784556394642	0.946921946270898	0.961162171905692
1333	Unaltered	22.24	2901	0	0.954015489655646	0.00380784556394642	0.946921946270898	0.961162171905692
1334	Unaltered	22.3	2899	0	0.954015489655646	0.00380784556394642	0.946921946270898	0.961162171905692
1335	Unaltered	22.31	2897	0	0.954015489655646	0.00380784556394642	0.946921946270898	0.961162171905692
1336	Unaltered	22.34	2896	0	0.954015489655646	0.00380784556394642	0.946921946270898	0.961162171905692
1337	Unaltered	22.37	2895	0	0.954015489655646	0.00380784556394642	0.946921946270898	0.961162171905692
1338	Unaltered	22.4	2894	2	0.953356183857681	0.00383909523515245	0.946209587277055	0.960556757742461
1339	Unaltered	22.44	2892	0	0.953356183857681	0.00383909523515245	0.946209587277055	0.960556757742461
1340	Unaltered	22.5	2891	0	0.953356183857681	0.00383909523515245	0.946209587277055	0.960556757742461
1341	Unaltered	22.521	2889	1	0.953026188640008	0.00385467339469684	0.945853185958321	0.960253588735833
1342	Unaltered	22.66666667	2888	2	0.952366198204661	0.00388567441617228	0.945140733643675	0.959646900399858
1343	Unaltered	22.8	2886	0	0.952366198204661	0.00388567441617228	0.945140733643675	0.959646900399858
1344	Unaltered	22.93	2884	0	0.952366198204661	0.00388567441617228	0.945140733643675	0.959646900399858
1345	Unaltered	23.03333333	2883	1	0.952035859599665	0.00390113059313735	0.94478427996636	0.959343097871977
1346	Unaltered	23.06	2882	0	0.952035859599665	0.00390113059313735	0.94478427996636	0.959343097871977
1347	Unaltered	23.09	2881	0	0.952035859599665	0.00390113059313735	0.94478427996636	0.959343097871977
1348	Unaltered	23.19	2880	0	0.952035859599665	0.00390113059313735	0.94478427996636	0.959343097871977
1349	Unaltered	23.2	2879	1	0.951705176772433	0.00391656850634361	0.94442753923493	0.959038894851775
1350	Unaltered	23.23	2878	0	0.951705176772433	0.00391656850634361	0.94442753923493	0.959038894851775
1351	Unaltered	23.26666667	2877	1	0.951374379005046	0.00393196715537088	0.944070777821066	0.95873448293385
1352	Unaltered	23.33333333	2876	1	0.951043581237659	0.00394731638347825	0.943714128492518	0.958429958930643
1353	Unaltered	23.36666667	2875	1	0.950712783470272	0.00396261677603627	0.943357590062412	0.958125324029029
1354	Unaltered	23.43333333	2874	1	0.950381985702885	0.00397786890761157	0.943001161365515	0.95782057939424
1355	Unaltered	23.46	2873	0	0.950381985702885	0.00397786890761157	0.943001161365515	0.95782057939424
1356	Unaltered	23.49	2872	0	0.950381985702885	0.00397786890761157	0.943001161365515	0.95782057939424
1357	Unaltered	23.59	2870	0	0.950381985702885	0.00397786890761157	0.943001161365515	0.95782057939424
1358	Unaltered	23.6	2869	1	0.950050726732616	0.00399311569466019	0.942644305402057	0.957515340826459
1359	Unaltered	23.7	2868	1	0.949719467762346	0.00400831506191606	0.942287557501391	0.95720999419592
1360	Unaltered	23.72	2867	0	0.949719467762346	0.00400831506191606	0.942287557501391	0.95720999419592
1361	Unaltered	23.73333333	2866	1	0.949388093209743	0.00402347811554452	0.941930782385042	0.95690444391909
1362	Unaltered	23.76666667	2865	0	0.949388093209743	0.00402347811554452	0.941930782385042	0.95690444391909
1363	Unaltered	23.78	2864	0	0.949388093209743	0.00402347811554452	0.941930782385042	0.95690444391909
1364	Unaltered	23.8	2863	0	0.949388093209743	0.00402347811554452	0.941930782385042	0.95690444391909
1365	Unaltered	23.83333333	2862	1	0.949056371304358	0.00403862642217959	0.941573710242896	0.956598496872903
1366	Unaltered	23.85	2861	0	0.949056371304358	0.00403862642217959	0.941573710242896	0.956598496872903
1367	Unaltered	23.88	2860	0	0.949056371304358	0.00403862642217959	0.941573710242896	0.956598496872903
1368	Unaltered	23.9	2858	0	0.949056371304358	0.00403862642217959	0.941573710242896	0.956598496872903
1369	Unaltered	23.92	2857	0	0.949056371304358	0.00403862642217959	0.941573710242896	0.956598496872903
1370	Unaltered	23.93333333	2856	1	0.948724068653341	0.00405378149118637	0.941216069848558	0.956291958112204
1371	Unaltered	24	2855	0	0.948724068653341	0.00405378149118637	0.941216069848558	0.956291958112204
1372	Unaltered	24.1	2854	2	0.948059230483297	0.00408397557005462	0.940500833230599	0.955678371296246
1373	Unaltered	24.11	2850	0	0.948059230483297	0.00408397557005462	0.940500833230599	0.955678371296246
1374	Unaltered	24.2	2849	0	0.948059230483297	0.00408397557005462	0.940500833230599	0.955678371296246
1375	Unaltered	24.24	2848	0	0.948059230483297	0.00408397557005462	0.940500833230599	0.955678371296246
1376	Unaltered	24.3	2847	1	0.947726227592365	0.00409905772225131	0.940142693728007	0.955370933006803
1377	Unaltered	24.38	2846	0	0.947726227592365	0.00409905772225131	0.940142693728007	0.955370933006803
1378	Unaltered	24.4	2845	1	0.947393107652965	0.00411410568383194	0.939784521445601	0.955063293708756
1379	Unaltered	24.427	2844	0	0.947393107652965	0.00411410568383194	0.939784521445601	0.955063293708756
1380	Unaltered	24.47	2843	0	0.947393107652965	0.00411410568383194	0.939784521445601	0.955063293708756
1381	Unaltered	24.5	2842	1	0.947059753287148	0.00412913042341683	0.939426179693031	0.954755355646352
1382	Unaltered	24.54	2841	0	0.947059753287148	0.00412913042341683	0.939426179693031	0.954755355646352
1383	Unaltered	24.592	2840	1	0.946726281543033	0.00414412174793498	0.939067803303036	0.95444721777461
1384	Unaltered	24.63333333	2839	1	0.946392809798917	0.00415906954430254	0.938709527246372	0.954138979569573
1385	Unaltered	24.658	2838	1	0.946059338054802	0.00417397429123904	0.938351350550036	0.953830642004244
1386	Unaltered	24.7	2837	0	0.946059338054802	0.00417397429123904	0.938351350550036	0.953830642004244
1387	Unaltered	24.77	2833	0	0.946059338054802	0.00417397429123904	0.938351350550036	0.953830642004244
1388	Unaltered	24.8	2831	0	0.946059338054802	0.00417397429123904	0.938351350550036	0.953830642004244
1389	Unaltered	24.86666667	2829	1	0.94572492330116	0.00418892049897775	0.937992182457114	0.953521412310787
1390	Unaltered	24.9	2828	0	0.94572492330116	0.00418892049897775	0.937992182457114	0.953521412310787
1391	Unaltered	24.93	2827	0	0.94572492330116	0.00418892049897775	0.937992182457114	0.953521412310787
1392	Unaltered	24.97	2825	0	0.94572492330116	0.00418892049897775	0.937992182457114	0.953521412310787
1393	Unaltered	25.03	2823	0	0.94572492330116	0.00418892049897775	0.937992182457114	0.953521412310787
1394	Unaltered	25.03333333	2820	0	0.94572492330116	0.00418892049897775	0.937992182457114	0.953521412310787
1395	Unaltered	25.07	2819	1	0.945389440887786	0.00420391924684715	0.937631879148361	0.953211185346974
1396	Unaltered	25.1	2818	0	0.945389440887786	0.00420391924684715	0.937631879148361	0.953211185346974
1397	Unaltered	25.13	2817	0	0.945389440887786	0.00420391924684715	0.937631879148361	0.953211185346974
1398	Unaltered	25.2	2816	0	0.945389440887786	0.00420391924684715	0.937631879148361	0.953211185346974
1399	Unaltered	25.26	2814	0	0.945389440887786	0.00420391924684715	0.937631879148361	0.953211185346974
1400	Unaltered	25.3	2813	1	0.945053362167243	0.0042189283936912	0.937270985712624	0.95290035748258
1401	Unaltered	25.33333333	2811	0	0.945053362167243	0.0042189283936912	0.937270985712624	0.95290035748258
1402	Unaltered	25.4	2810	0	0.945053362167243	0.0042189283936912	0.937270985712624	0.95290035748258
1403	Unaltered	25.43333333	2809	1	0.944716924516062	0.00423392689010497	0.936909776291333	0.952589128699161
1404	Unaltered	25.46666667	2808	1	0.944380486864881	0.00424888307226899	0.936548664968504	0.952277801817317
1405	Unaltered	25.53	2807	0	0.944380486864881	0.00424888307226899	0.936548664968504	0.952277801817317
1406	Unaltered	25.53333333	2806	0	0.944380486864881	0.00424888307226899	0.936548664968504	0.952277801817317
1407	Unaltered	25.63333333	2805	1	0.944043809329457	0.00426381863909391	0.936187373950305	0.951966175502575
1408	Unaltered	25.72	2804	0	0.944043809329457	0.00426381863909391	0.936187373950305	0.951966175502575
1409	Unaltered	25.79	2803	1	0.943707011680748	0.00427872328464371	0.935826040886691	0.951654351327502
1410	Unaltered	25.82	2801	1	0.943370093790109	0.00429359737624385	0.935464664920472	0.951342329892511
1411	Unaltered	25.9	2800	0	0.943370093790109	0.00429359737624385	0.935464664920472	0.951342329892511
1412	Unaltered	25.92	2799	0	0.943370093790109	0.00429359737624385	0.935464664920472	0.951342329892511
1413	Unaltered	25.96666667	2798	0	0.943370093790109	0.00429359737624385	0.935464664920472	0.951342329892511
1414	Unaltered	25.99	2797	0	0.943370093790109	0.00429359737624385	0.935464664920472	0.951342329892511
1415	Unaltered	26	2796	1	0.943032693899626	0.00430847309724599	0.935102828295716	0.951029806405795
1416	Unaltered	26.02	2793	2	0.942357410910797	0.00433814551400148	0.934378881562959	0.950404067794275
1417	Unaltered	26.137	2790	1	0.942019648397926	0.00435293229512382	0.934016909080126	0.950090955892561
1418	Unaltered	26.2	2789	1	0.941681885885055	0.00436767956944646	0.933655029087937	0.949777751500242
1419	Unaltered	26.22	2787	0	0.941681885885055	0.00436767956944646	0.933655029087937	0.949777751500242
1420	Unaltered	26.33333333	2786	1	0.941343880900889	0.004382408840263	0.933292961769647	0.949464250142132
1421	Unaltered	26.38	2785	0	0.941343880900889	0.004382408840263	0.933292961769647	0.949464250142132
1422	Unaltered	26.4	2784	0	0.941343880900889	0.004382408840263	0.933292961769647	0.949464250142132
1423	Unaltered	26.48	2782	0	0.941343880900889	0.004382408840263	0.933292961769647	0.949464250142132
1424	Unaltered	26.5	2781	1	0.941005389753496	0.00439714152652768	0.932930426341344	0.9491502458739
1425	Unaltered	26.56	2779	0	0.941005389753496	0.00439714152652768	0.932930426341344	0.9491502458739
1426	Unaltered	26.56666667	2778	1	0.940666654911972	0.00441185669898779	0.932567701487145	0.948835944298974
1427	Unaltered	26.6	2777	0	0.940666654911972	0.00441185669898779	0.932567701487145	0.948835944298974
1428	Unaltered	26.64	2776	1	0.940327798047811	0.00442654406307353	0.932204926619277	0.948521449021014
1429	Unaltered	26.68	2775	0	0.940327798047811	0.00442654406307353	0.932204926619277	0.948521449021014
1430	Unaltered	26.7	2774	0	0.940327798047811	0.00442654406307353	0.932204926619277	0.948521449021014
1431	Unaltered	26.73333333	2773	2	0.939649595524877	0.00445584717217364	0.931479083430137	0.94789177564639
1432	Unaltered	26.8	2771	0	0.939649595524877	0.00445584717217364	0.931479083430137	0.94789177564639
1433	Unaltered	26.86666667	2770	1	0.939310371844182	0.00447045298694515	0.931116154069319	0.947576702217079
1434	Unaltered	26.94	2769	0	0.939310371844182	0.00447045298694515	0.931116154069319	0.947576702217079
1435	Unaltered	27	2768	2	0.938631679378976	0.00449957476899348	0.930390276281176	0.946946084878835
1436	Unaltered	27.058	2765	1	0.938292210417176	0.0045140913839286	0.930027326381913	0.946630542087985
1437	Unaltered	27.06666667	2764	1	0.937952741455375	0.00452857192253115	0.929664462117544	0.94631491366228
1438	Unaltered	27.1	2763	1	0.937613272493574	0.00454301674109571	0.929301682761308	0.945999200328482
1439	Unaltered	27.2	2761	1	0.937273680580321	0.00455743661568177	0.928938846758259	0.945683298070956
1440	Unaltered	27.3	2760	0	0.937273680580321	0.00455743661568177	0.928938846758259	0.945683298070956
1441	Unaltered	27.4	2758	1	0.936933842407521	0.00457184225372614	0.928575812369306	0.945367102346396
1442	Unaltered	27.46666667	2756	2	0.936253919444961	0.00460057011370036	0.927849710162132	0.94473425176032
1443	Unaltered	27.5	2754	1	0.935913957963681	0.0046148825372744	0.927486782247348	0.94441770327854
1444	Unaltered	27.56	2753	0	0.935913957963681	0.0046148825372744	0.927486782247348	0.94441770327854
1445	Unaltered	27.6	2752	1	0.935573872949886	0.00462917142776738	0.927123794309639	0.944100968089403
1446	Unaltered	27.616	2750	0	0.935573872949886	0.00462917142776738	0.927123794309639	0.944100968089403
1447	Unaltered	27.7	2749	1	0.935233540511563	0.00464344741410407	0.926760604232094	0.943783940861979
1448	Unaltered	27.8	2747	0	0.935233540511563	0.00464344741410407	0.926760604232094	0.943783940861979
1449	Unaltered	27.83	2746	0	0.935233540511563	0.00464344741410407	0.926760604232094	0.943783940861979
1450	Unaltered	27.89	2745	0	0.935233540511563	0.00464344741410407	0.926760604232094	0.943783940861979
1451	Unaltered	27.9	2744	0	0.935233540511563	0.00464344741410407	0.926760604232094	0.943783940861979
1452	Unaltered	27.99	2743	0	0.935233540511563	0.00464344741410407	0.926760604232094	0.943783940861979
1453	Unaltered	28.06666667	2742	1	0.93489246336331	0.00465775230481637	0.92639664332863	0.943466197063353
1454	Unaltered	28.1	2741	0	0.93489246336331	0.00465775230481637	0.92639664332863	0.943466197063353
1455	Unaltered	28.12	2739	0	0.93489246336331	0.00465775230481637	0.92639664332863	0.943466197063353
1456	Unaltered	28.19	2738	0	0.93489246336331	0.00465775230481637	0.92639664332863	0.943466197063353
1457	Unaltered	28.25	2737	1	0.934550887746443	0.00467206547871266	0.926032193146357	0.943147946963037
1458	Unaltered	28.3	2735	1	0.934209187239041	0.00468635578602097	0.925667680420452	0.942829509965622
1459	Unaltered	28.4	2732	0	0.934209187239041	0.00468635578602097	0.925667680420452	0.942829509965622
1460	Unaltered	28.42	2731	0	0.934209187239041	0.00468635578602097	0.925667680420452	0.942829509965622
1461	Unaltered	28.48	2729	0	0.934209187239041	0.00468635578602097	0.925667680420452	0.942829509965622
1462	Unaltered	28.5	2728	1	0.933866735190933	0.00470067575966767	0.92530238893658	0.942510350695685
1463	Unaltered	28.6	2725	0	0.933866735190933	0.00470067575966767	0.92530238893658	0.942510350695685
1464	Unaltered	28.73333333	2723	1	0.933523780091707	0.0047150046490088	0.924936602641788	0.942190681510108
1465	Unaltered	28.75	2722	0	0.933523780091707	0.0047150046490088	0.924936602641788	0.942190681510108
1466	Unaltered	28.8	2721	0	0.933523780091707	0.0047150046490088	0.924936602641788	0.942190681510108
1467	Unaltered	28.83333333	2718	1	0.933180320275632	0.00472934266166967	0.924570319569816	0.941870501050595
1468	Unaltered	28.84	2717	0	0.933180320275632	0.00472934266166967	0.924570319569816	0.941870501050595
1469	Unaltered	28.9	2715	0	0.933180320275632	0.00472934266166967	0.924570319569816	0.941870501050595
1470	Unaltered	28.94	2714	0	0.933180320275632	0.00472934266166967	0.924570319569816	0.941870501050595
1471	Unaltered	29	2713	1	0.93283635406838	0.00474369000483742	0.924203537747512	0.941549807948601
1472	Unaltered	29.01	2709	1	0.932492006946169	0.0047580363018677	0.923836400336856	0.941228709651878
1473	Unaltered	29.03333333	2707	1	0.932147532617781	0.00477236058725302	0.923469196660188	0.940907423558762
1474	Unaltered	29.1	2706	0	0.932147532617781	0.00477236058725302	0.923469196660188	0.940907423558762
1475	Unaltered	29.2	2705	0	0.932147532617781	0.00477236058725302	0.923469196660188	0.940907423558762
1476	Unaltered	29.23333333	2703	2	0.931457819312108	0.00480097573872584	0.922734151928538	0.940263961558518
1477	Unaltered	29.24	2701	0	0.931457819312108	0.00480097573872584	0.922734151928538	0.940263961558518
1478	Unaltered	29.3	2700	1	0.931112834934585	0.00481524590017681	0.922366600504411	0.939942004519464
1479	Unaltered	29.5	2698	2	0.930422610446123	0.00484371264839702	0.921631436754961	0.93929764058118
1480	Unaltered	29.53	2696	0	0.930422610446123	0.00484371264839702	0.921631436754961	0.93929764058118
1481	Unaltered	29.589	2695	0	0.930422610446123	0.00484371264839702	0.921631436754961	0.93929764058118
1482	Unaltered	29.6	2694	0	0.930422610446123	0.00484371264839702	0.921631436754961	0.93929764058118
1483	Unaltered	29.7	2692	1	0.930076985405096	0.00485794135632087	0.921263385054345	0.938974904260633
1484	Unaltered	29.76	2690	0	0.930076985405096	0.00485794135632087	0.921263385054345	0.938974904260633
1485	Unaltered	29.8	2689	2	0.929385221191332	0.00488634809335847	0.920526923289374	0.938328763141818
1486	Unaltered	29.83	2687	0	0.929385221191332	0.00488634809335847	0.920526923289374	0.938328763141818
1487	Unaltered	29.9	2686	1	0.929039210312259	0.00490051601491068	0.92015865847467	0.938005469326771
1488	Unaltered	29.93	2685	0	0.929039210312259	0.00490051601491068	0.92015865847467	0.938005469326771
1489	Unaltered	29.96	2684	1	0.92869307051706	0.0049146641285992	0.91979032143075	0.9376819902658
1490	Unaltered	30	2682	1	0.928346801661536	0.00492879265194954	0.919421911589721	0.937358326239
1491	Unaltered	30.049	2681	0	0.928346801661536	0.00492879265194954	0.919421911589721	0.937358326239
1492	Unaltered	30.06	2680	0	0.928346801661536	0.00492879265194954	0.919421911589721	0.937358326239
1493	Unaltered	30.13333333	2679	1	0.92800027429996	0.00494291232193384	0.919053281380606	0.93703436628519
1494	Unaltered	30.16666667	2678	1	0.927653746938384	0.00495700227699431	0.918684724374427	0.936710333128489
1495	Unaltered	30.26	2677	1	0.927307219576808	0.00497106278154476	0.918316240030075	0.936386227310005
1496	Unaltered	30.3	2676	2	0.926614164853657	0.00499909647938177	0.91757948719759	0.935737799816952
1497	Unaltered	30.36666667	2674	2	0.925921110130505	0.00502701546209034	0.916843018693188	0.935089087995994
1498	Unaltered	30.42	2672	0	0.925921110130505	0.00502701546209034	0.916843018693188	0.935089087995994
1499	Unaltered	30.43333333	2671	1	0.925574453031991	0.00504094297073803	0.916474742622816	0.934764514790396
1500	Unaltered	30.5	2669	1	0.925227666050713	0.00505485290379529	0.916106388930249	0.934439759802644
1501	Unaltered	30.58	2667	0	0.925227666050713	0.00505485290379529	0.916106388930249	0.934439759802644
1502	Unaltered	30.7	2665	1	0.924880488690093	0.00506876628760866	0.915737661927324	0.934114598453103
1503	Unaltered	30.8	2663	0	0.924880488690093	0.00506876628760866	0.915737661927324	0.934114598453103
1504	Unaltered	30.86666667	2662	1	0.924533050489984	0.00508267283946505	0.915368708356268	0.933789142719566
1505	Unaltered	30.9	2661	1	0.924185612289876	0.00509655185901893	0.914999823592809	0.933463618178478
1506	Unaltered	30.96666667	2660	1	0.923838174089767	0.0051104035823069	0.914631007153318	0.933138025313466
1507	Unaltered	30.98	2659	0	0.923838174089767	0.0051104035823069	0.914631007153318	0.933138025313466
1508	Unaltered	31	2657	1	0.923490474362973	0.00512424903844842	0.914261962382071	0.932812138456603
1509	Unaltered	31.06666667	2655	1	0.923142643675831	0.00513807797253513	0.9138928369124	0.932486070743203
1510	Unaltered	31.1	2654	1	0.922794812988689	0.00515188016958358	0.913523778652497	0.93215993582008
1511	Unaltered	31.2	2651	0	0.922794812988689	0.00515188016958358	0.913523778652497	0.93215993582008
1512	Unaltered	31.27	2650	0	0.922794812988689	0.00515188016958358	0.913523778652497	0.93215993582008
1513	Unaltered	31.3	2649	1	0.922446457075896	0.00516569744188635	0.91315419277521	0.931833279531728
1514	Unaltered	31.33333333	2648	1	0.922098101163103	0.00517948825227516	0.912784673586492	0.931506556554853
1515	Unaltered	31.34	2647	0	0.922098101163103	0.00517948825227516	0.912784673586492	0.931506556554853
1516	Unaltered	31.43333333	2646	1	0.921749613596525	0.0051932632175087	0.912415071721587	0.93117965331528
1517	Unaltered	31.46666667	2645	1	0.921401126029948	0.00520701212012375	0.912045535737352	0.930852684195083
1518	Unaltered	31.5	2644	0	0.921401126029948	0.00520701212012375	0.912045535737352	0.930852684195083
1519	Unaltered	31.7	2642	0	0.921401126029948	0.00520701212012375	0.912045535737352	0.930852684195083
1520	Unaltered	31.77	2638	1	0.921051845845706	0.00522079760293349	0.911675169094444	0.930524962721563
1521	Unaltered	31.8	2637	0	0.921051845845706	0.00522079760293349	0.911675169094444	0.930524962721563
1522	Unaltered	31.9	2635	0	0.921051845845706	0.00522079760293349	0.911675169094444	0.930524962721563
1523	Unaltered	31.93	2633	0	0.921051845845706	0.00522079760293349	0.911675169094444	0.930524962721563
1524	Unaltered	31.93333333	2632	1	0.920701902135279	0.00523460946780172	0.911304117924286	0.930196600588552
1525	Unaltered	32	2631	1	0.920351958424851	0.00524839544684674	0.910933132391496	0.929868172818221
1526	Unaltered	32.03	2628	0	0.920351958424851	0.00524839544684674	0.910933132391496	0.929868172818221
1527	Unaltered	32.03333333	2627	1	0.920001615083235	0.0052621871663334	0.910561760465717	0.929539333304376
1528	Unaltered	32.06	2626	1	0.919651271741619	0.0052759533001652	0.910190453594672	0.929210428735844
1529	Unaltered	32.1	2625	0	0.919651271741619	0.0052759533001652	0.910190453594672	0.929210428735844
1530	Unaltered	32.186	2624	1	0.91930079488501	0.00528970452354808	0.909819060547653	0.928881343689928
1531	Unaltered	32.33	2623	0	0.91930079488501	0.00528970452354808	0.909819060547653	0.928881343689928
1532	Unaltered	32.42	2622	0	0.91930079488501	0.00528970452354808	0.909819060547653	0.928881343689928
1533	Unaltered	32.49	2621	0	0.91930079488501	0.00528970452354808	0.909819060547653	0.928881343689928
1534	Unaltered	32.52	2620	0	0.91930079488501	0.00528970452354808	0.909819060547653	0.928881343689928
1535	Unaltered	32.56	2619	1	0.918949782744924	0.00530347245298248	0.909447127332202	0.928551729757102
1536	Unaltered	32.6	2618	1	0.918598770604839	0.00531721521411164	0.909075258370714	0.928222051570362
1537	Unaltered	32.63333333	2617	1	0.918247758464753	0.00533093301357049	0.90870345323936	0.927892309553536
1538	Unaltered	32.7	2616	0	0.918247758464753	0.00533093301357049	0.90870345323936	0.927892309553536
1539	Unaltered	32.72	2615	0	0.918247758464753	0.00533093301357049	0.90870345323936	0.927892309553536
1540	Unaltered	32.73333333	2613	1	0.917896343325654	0.00534465748133035	0.908331256772546	0.927562154014463
1541	Unaltered	32.75	2612	0	0.917896343325654	0.00534465748133035	0.908331256772546	0.927562154014463
1542	Unaltered	32.8	2611	1	0.917544793596307	0.00535836775334818	0.907958971749855	0.927231818232015
1543	Unaltered	32.83333333	2610	1	0.917193243866959	0.00537205350458364	0.907586749697321	0.926901419479459
1544	Unaltered	32.85	2609	0	0.917193243866959	0.00537205350458364	0.907586749697321	0.926901419479459
1545	Unaltered	32.88	2608	0	0.917193243866959	0.00537205350458364	0.907586749697321	0.926901419479459
1546	Unaltered	32.9	2605	1	0.916841154329966	0.00538575687531966	0.907213981491075	0.92657048879639
1547	Unaltered	32.93333333	2604	1	0.916489064792973	0.00539943595683542	0.906841275824667	0.926239495573534
1548	Unaltered	32.98	2603	1	0.91613697525598	0.00541309094533296	0.906468632295515	0.925908440213469
1549	Unaltered	33	2601	1	0.915784750351999	0.00542673250700973	0.90609589797297	0.925577205297414
1550	Unaltered	33.05	2598	0	0.915784750351999	0.00542673250700973	0.90609589797297	0.925577205297414
1551	Unaltered	33.08	2597	0	0.915784750351999	0.00542673250700973	0.90609589797297	0.925577205297414
1552	Unaltered	33.15	2596	0	0.915784750351999	0.00542673250700973	0.90609589797297	0.925577205297414
1553	Unaltered	33.2	2595	0	0.915784750351999	0.00542673250700973	0.90609589797297	0.925577205297414
1554	Unaltered	33.28	2594	0	0.915784750351999	0.00542673250700973	0.90609589797297	0.925577205297414
1555	Unaltered	33.3	2593	1	0.915431574590197	0.00544042386636979	0.905722153761003	0.925245081261221
1556	Unaltered	33.34	2591	0	0.915431574590197	0.00544042386636979	0.905722153761003	0.925245081261221
1557	Unaltered	33.36666667	2590	1	0.915078126105799	0.00545411247899083	0.905348164006038	0.924912658100576
1558	Unaltered	33.5	2589	1	0.914724677621401	0.00546777736098834	0.904974235757968	0.924580173433086
1559	Unaltered	33.56666667	2588	0	0.914724677621401	0.00546777736098834	0.904974235757968	0.924580173433086
1560	Unaltered	33.6	2587	1	0.914371092512155	0.00548142923904056	0.904600214780727	0.924247508635109
1561	Unaltered	33.7	2586	1	0.914017507402908	0.00549505772358924	0.904226254629978	0.923914783010689
1562	Unaltered	33.71	2582	0	0.914017507402908	0.00549505772358924	0.904226254629978	0.923914783010689
1563	Unaltered	33.74	2581	0	0.914017507402908	0.00549505772358924	0.904226254629978	0.923914783010689
1564	Unaltered	33.8	2580	1	0.913663237051201	0.00550871572997305	0.903851583629271	0.923581399710506
1565	Unaltered	33.9	2579	2	0.912954696347788	0.00553596225848762	0.903102422850783	0.922914451887365
1566	Unaltered	33.97	2577	2	0.912246155644375	0.0055631173566516	0.902353501208293	0.92224726492843
1567	Unaltered	34	2575	0	0.912246155644375	0.0055631173566516	0.902353501208293	0.92224726492843
1568	Unaltered	34.1	2574	0	0.912246155644375	0.0055631173566516	0.902353501208293	0.92224726492843
1569	Unaltered	34.13	2572	0	0.912246155644375	0.0055631173566516	0.902353501208293	0.92224726492843
1570	Unaltered	34.2	2571	1	0.911891334113592	0.00557670320006933	0.901978509471726	0.92191310158652
1571	Unaltered	34.23	2570	0	0.911891334113592	0.00557670320006933	0.901978509471726	0.92191310158652
1572	Unaltered	34.26	2569	0	0.911891334113592	0.00557670320006933	0.901978509471726	0.92191310158652
1573	Unaltered	34.3	2567	1	0.911536097910197	0.00559029825312011	0.901603110637119	0.921578517188337
1574	Unaltered	34.4	2566	1	0.911180861706803	0.00560387088636442	0.901227770769234	0.921243873823483
1575	Unaltered	34.43	2563	1	0.910825348299972	0.00561744240916022	0.90085217802504	0.920908929725323
1576	Unaltered	34.43333333	2562	1	0.910469834893141	0.0056309917829604	0.900476643715045	0.920573927193015
1577	Unaltered	34.53	2561	0	0.910469834893141	0.0056309917829604	0.900476643715045	0.920573927193015
1578	Unaltered	34.56666667	2559	1	0.910114043632925	0.00564454031143767	0.900100855409962	0.920238623749125
1579	Unaltered	34.6	2558	1	0.909758252372709	0.00565806695650236	0.89972512501734	0.919903262392828
1580	Unaltered	34.63333333	2557	1	0.909402461112493	0.00567157188709357	0.899349452190284	0.919567843471016
1581	Unaltered	34.66666667	2556	1	0.909046669852277	0.00568505527031431	0.898973836585645	0.919232367326839
1582	Unaltered	34.7	2555	4	0.907623504811412	0.00573877660885086	0.89747193965612	0.91788989726163
1583	Unaltered	34.784	2550	1	0.907267574025212	0.00575216518396169	0.897096448746923	0.917554017772959
1584	Unaltered	34.79	2549	0	0.907267574025212	0.00575216518396169	0.897096448746923	0.917554017772959
1585	Unaltered	34.8	2548	0	0.907267574025212	0.00575216518396169	0.897096448746923	0.917554017772959
1586	Unaltered	34.89	2547	0	0.907267574025212	0.00575216518396169	0.897096448746923	0.917554017772959
1587	Unaltered	34.9	2545	1	0.906911083819308	0.00576557515447793	0.896720386189132	0.917217592709926
1588	Unaltered	34.92	2544	0	0.906911083819308	0.00576557515447793	0.896720386189132	0.917217592709926
1589	Unaltered	35	2543	0	0.906911083819308	0.00576557515447793	0.896720386189132	0.917217592709926
1590	Unaltered	35.02	2540	0	0.906911083819308	0.00576557515447793	0.896720386189132	0.917217592709926
1591	Unaltered	35.03333333	2539	1	0.906553891584641	0.00577901725308757	0.896343592214835	0.916880497038549
1592	Unaltered	35.1	2538	0	0.906553891584641	0.00577901725308757	0.896343592214835	0.916880497038549
1593	Unaltered	35.2	2537	0	0.906553891584641	0.00577901725308757	0.896343592214835	0.916880497038549
1594	Unaltered	35.22	2536	1	0.906196417652628	0.0057924598750626	0.895966538035536	0.916543098994491
1595	Unaltered	35.28	2535	0	0.906196417652628	0.0057924598750626	0.895966538035536	0.916543098994491
1596	Unaltered	35.4	2534	2	0.905481187646588	0.00581930475461221	0.895212279294871	0.915867889823496
1597	Unaltered	35.45	2531	0	0.905481187646588	0.00581930475461221	0.895212279294871	0.915867889823496
1598	Unaltered	35.46666667	2530	1	0.905123289943961	0.00583271785980704	0.894834915643236	0.915529954941552
1599	Unaltered	35.53333333	2529	1	0.904765392241334	0.00584611076564321	0.894457606625425	0.915191965425838
1600	Unaltered	35.6	2528	0	0.904765392241334	0.00584611076564321	0.894457606625425	0.915191965425838
1601	Unaltered	35.7	2527	2	0.904049313577114	0.00587285769839137	0.893702834248029	0.914515575042279
1602	Unaltered	35.74	2525	0	0.904049313577114	0.00587285769839137	0.893702834248029	0.914515575042279
1603	Unaltered	35.8	2524	0	0.904049313577114	0.00587285769839137	0.893702834248029	0.914515575042279
1604	Unaltered	35.9	2523	0	0.904049313577114	0.00587285769839137	0.893702834248029	0.914515575042279
1605	Unaltered	35.91	2522	1	0.903690848345719	0.00588623314606164	0.89332505232974	0.914176925021874
1606	Unaltered	36	2520	1	0.903332240866217	0.00589959944050606	0.892947165011121	0.913838096320311
1607	Unaltered	36.1	2518	1	0.90297349096913	0.0059129566941614	0.892569171917917	0.913499088973644
1608	Unaltered	36.16666667	2516	1	0.902614598484643	0.00592630501856893	0.892191072677445	0.913159903015682
1609	Unaltered	36.2	2515	2	0.901896813515669	0.00595294356646851	0.891435033226549	0.912481372069877
1610	Unaltered	36.26666667	2512	1	0.90153777815997	0.0059662446485795	0.891056932754364	0.912141902018813
1611	Unaltered	36.27	2511	1	0.901178742804271	0.00597952670643994	0.890678884600589	0.911802379649396
1612	Unaltered	36.3	2510	1	0.900819707448572	0.00599278987914478	0.890300888479483	0.911462805247365
1613	Unaltered	36.4	2509	1	0.900460672092873	0.00600603430440134	0.889922944108146	0.911123179095622
1614	Unaltered	36.53	2508	0	0.900460672092873	0.00600603430440134	0.889922944108146	0.911123179095622
1615	Unaltered	36.6	2507	0	0.900460672092873	0.00600603430440134	0.889922944108146	0.911123179095622
1616	Unaltered	36.63333333	2506	1	0.900101350196587	0.00601928121858363	0.889544731239103	0.910783249198907
1617	Unaltered	36.7	2505	1	0.899742028300301	0.00603250958940172	0.889166569725523	0.910443267946787
1618	Unaltered	36.76	2504	0	0.899742028300301	0.00603250958940172	0.889166569725523	0.910443267946787
1619	Unaltered	36.79	2503	0	0.899742028300301	0.00603250958940172	0.889166569725523	0.910443267946787
1620	Unaltered	36.83	2501	0	0.899742028300301	0.00603250958940172	0.889166569725523	0.910443267946787
1621	Unaltered	36.9	2500	2	0.899022234677661	0.0060589956388157	0.888409116442523	0.909762139408557
1622	Unaltered	36.93	2498	0	0.899022234677661	0.0060589956388157	0.888409116442523	0.909762139408557
1623	Unaltered	36.93333333	2497	1	0.898662193734658	0.00607222175979953	0.888030305387202	0.90942137171305
1624	Unaltered	37	2496	3	0.89758207090565	0.00611179157568487	0.886894175157879	0.908398765690233
1625	Unaltered	37.19	2493	0	0.89758207090565	0.00611179157568487	0.886894175157879	0.908398765690233
1626	Unaltered	37.2	2492	1	0.897221885483938	0.006124956313735	0.886515404087689	0.908057669477028
1627	Unaltered	37.22	2491	0	0.897221885483938	0.006124956313735	0.886515404087689	0.908057669477028
1628	Unaltered	37.3	2490	0	0.897221885483938	0.006124956313735	0.886515404087689	0.908057669477028
1629	Unaltered	37.39	2489	0	0.897221885483938	0.006124956313735	0.886515404087689	0.908057669477028
1630	Unaltered	37.4	2488	1	0.896861265755046	0.00613813505327105	0.88613619854195	0.90771614040284
1631	Unaltered	37.42	2486	0	0.896861265755046	0.00613813505327105	0.88613619854195	0.90771614040284
1632	Unaltered	37.45	2485	0	0.896861265755046	0.00613813505327105	0.88613619854195	0.90771614040284
1633	Unaltered	37.48	2484	0	0.896861265755046	0.00613813505327105	0.88613619854195	0.90771614040284
1634	Unaltered	37.5	2483	1	0.896500065084182	0.0061513385275267	0.885756395073445	0.907374049079601
1635	Unaltered	37.7	2482	2	0.895777663742454	0.00617769259108101	0.884996937059007	0.906689717510727
1636	Unaltered	37.71	2478	1	0.895416171545625	0.00619086464949759	0.884616957199351	0.906347220387664
1637	Unaltered	37.73333333	2476	1	0.895054533350332	0.00620402996640778	0.8842368638189	0.906004545219976
1638	Unaltered	37.76666667	2475	1	0.894692895155039	0.00621717801401033	0.883856819380825	0.905661821109972
1639	Unaltered	37.78	2474	0	0.894692895155039	0.00621717801401033	0.883856819380825	0.905661821109972
1640	Unaltered	37.8	2473	1	0.894331110725134	0.00623031952698193	0.883476660798056	0.905318919108012
1641	Unaltered	37.808	2471	0	0.894331110725134	0.00623031952698193	0.883476660798056	0.905318919108012
1642	Unaltered	37.86666667	2470	1	0.893969033352371	0.00624346522680659	0.88309622458536	0.90497570971749
1643	Unaltered	37.93333333	2469	1	0.893606955979608	0.00625659392565875	0.882715836803125	0.904632451896566
1644	Unaltered	37.98	2468	0	0.893606955979608	0.00625659392565875	0.882715836803125	0.904632451896566
1645	Unaltered	38	2467	1	0.893244731838554	0.00626971636617368	0.882335333859093	0.904289016135843
1646	Unaltered	38.01	2466	0	0.893244731838554	0.00626971636617368	0.882335333859093	0.904289016135843
1647	Unaltered	38.03333333	2465	1	0.892882360750587	0.00628283263917142	0.881954715416296	0.903945402415851
1648	Unaltered	38.04	2464	0	0.892882360750587	0.00628283263917142	0.881954715416296	0.903945402415851
1649	Unaltered	38.14	2463	0	0.892882360750587	0.00628283263917142	0.881954715416296	0.903945402415851
1650	Unaltered	38.17	2462	0	0.892882360750587	0.00628283263917142	0.881954715416296	0.903945402415851
1651	Unaltered	38.2	2460	1	0.892519400441339	0.00629597480355817	0.881573489228027	0.90360121974825
1652	Unaltered	38.21	2458	0	0.892519400441339	0.00629597480355817	0.881573489228027	0.90360121974825
1653	Unaltered	38.27	2457	0	0.892519400441339	0.00629597480355817	0.881573489228027	0.90360121974825
1654	Unaltered	38.3	2456	1	0.892155996776664	0.00630913231028001	0.881191817689114	0.903256597039093
1655	Unaltered	38.4	2455	1	0.891792593111989	0.00632227312433789	0.880810194066445	0.902911926413753
1656	Unaltered	38.43333333	2454	1	0.891429189447314	0.00633539736264959	0.88042861812008	0.902567208112169
1657	Unaltered	38.56666667	2453	1	0.891065785782639	0.00634850514105687	0.880047089612289	0.902222442372071
1658	Unaltered	38.57	2452	1	0.890702382117965	0.00636159657433961	0.87966560830753	0.901877629429002
1659	Unaltered	38.6	2451	0	0.890702382117965	0.00636159657433961	0.87966560830753	0.901877629429002
1660	Unaltered	38.7	2450	1	0.890338830125263	0.00637468244326247	0.879284009102896	0.901532638171813
1661	Unaltered	38.73	2448	0	0.890338830125263	0.00637468244326247	0.879284009102896	0.901532638171813
1662	Unaltered	38.8	2447	3	0.889247282724211	0.00641390748569139	0.878138501219264	0.900496594483045
1663	Unaltered	38.9	2443	1	0.888883284655146	0.00642696127101559	0.877756592693668	0.900151021725299
1664	Unaltered	38.93	2442	0	0.888883284655146	0.00642696127101559	0.877756592693668	0.900151021725299
1665	Unaltered	38.96	2441	0	0.888883284655146	0.00642696127101559	0.877756592693668	0.900151021725299
1666	Unaltered	39	2440	0	0.888883284655146	0.00642696127101559	0.877756592693668	0.900151021725299
1667	Unaltered	39.06	2439	0	0.888883284655146	0.00642696127101559	0.877756592693668	0.900151021725299
1668	Unaltered	39.13	2438	0	0.888883284655146	0.00642696127101559	0.877756592693668	0.900151021725299
1669	Unaltered	39.16666667	2437	1	0.888518539770183	0.00644005277107209	0.877373900831496	0.899804740905963
1670	Unaltered	39.2	2436	1	0.88815379488522	0.00645312843242114	0.876991255254772	0.899458413801243
1671	Unaltered	39.288	2434	1	0.887788900146155	0.00646619908914494	0.876608489345958	0.899111907769426
1672	Unaltered	39.29	2433	0	0.887788900146155	0.00646619908914494	0.876608489345958	0.899111907769426
1673	Unaltered	39.3	2432	3	0.886693765812093	0.00650534968141561	0.875459966732667	0.89807171567688
1674	Unaltered	39.36	2427	0	0.886693765812093	0.00650534968141561	0.875459966732667	0.89807171567688
1675	Unaltered	39.53333333	2426	1	0.886328269618436	0.00651840121002697	0.875076715914943	0.897724493450205
1676	Unaltered	39.62	2425	0	0.886328269618436	0.00651840121002697	0.875076715914943	0.897724493450205
1677	Unaltered	39.68	2424	0	0.886328269618436	0.00651840121002697	0.875076715914943	0.897724493450205
1678	Unaltered	39.7	2423	1	0.885962471735803	0.00653145890714406	0.874693175704999	0.897376958144853
1679	Unaltered	39.715	2422	1	0.885596673853171	0.00654450130611534	0.874309680768394	0.897029377566227
1680	Unaltered	39.8	2421	2	0.884865078087906	0.00657054062705204	0.873542825859639	0.89633408144471
1681	Unaltered	39.83333333	2418	1	0.884499128924098	0.00658354849959736	0.873159297735644	0.895986231946817
1682	Unaltered	39.98	2417	0	0.884499128924098	0.00658354849959736	0.873159297735644	0.895986231946817
1683	Unaltered	40	2416	1	0.884133028291265	0.00659655220752317	0.872775646200436	0.895638203378517
1684	Unaltered	40.05	2415	0	0.884133028291265	0.00659655220752317	0.872775646200436	0.895638203378517
1685	Unaltered	40.077	2414	1	0.883766776001169	0.00660955182874128	0.872391870936303	0.895289995681915
1686	Unaltered	40.08	2413	0	0.883766776001169	0.00660955182874128	0.872391870936303	0.895289995681915
1687	Unaltered	40.1	2412	0	0.883766776001169	0.00660955182874128	0.872391870936303	0.895289995681915
1688	Unaltered	40.21	2410	0	0.883766776001169	0.00660955182874128	0.872391870936303	0.895289995681915
1689	Unaltered	40.3	2409	2	0.88303305514106	0.00663559299283466	0.871623105194713	0.894592366614198
1690	Unaltered	40.37	2407	0	0.88303305514106	0.00663559299283466	0.871623105194713	0.894592366614198
1691	Unaltered	40.43333333	2405	1	0.882665889629567	0.00664861310875941	0.871238450563789	0.89424321460031
1692	Unaltered	40.47	2404	0	0.882665889629567	0.00664861310875941	0.871238450563789	0.89424321460031
1693	Unaltered	40.51	2403	0	0.882665889629567	0.00664861310875941	0.871238450563789	0.89424321460031
1694	Unaltered	40.54	2402	0	0.882665889629567	0.00664861310875941	0.871238450563789	0.89424321460031
1695	Unaltered	40.6	2400	1	0.882298112175555	0.00666166193597326	0.870853161986794	0.89389347450099
1696	Unaltered	40.63333333	2398	1	0.88193018135313	0.00667470696911961	0.870467747645298	0.893543553894551
1697	Unaltered	40.636	2397	1	0.881562250530705	0.00668773741394486	0.87008237732057	0.893193589271409
1698	Unaltered	40.7	2396	2	0.880826388885854	0.0067137549325143	0.869311767915196	0.892493528781243
1699	Unaltered	40.833	2391	0	0.880826388885854	0.0067137549325143	0.869311767915196	0.892493528781243
1700	Unaltered	40.93	2390	0	0.880826388885854	0.0067137549325143	0.869311767915196	0.892493528781243
1701	Unaltered	41	2389	1	0.880457688011478	0.00672679657943	0.868925675859955	0.89214274812551
1702	Unaltered	41.1	2387	1	0.880088832675067	0.006739834795365	0.868539456379958	0.891791786440752
1703	Unaltered	41.162	2385	0	0.880088832675067	0.006739834795365	0.868539456379958	0.891791786440752
1704	Unaltered	41.4	2384	0	0.880088832675067	0.006739834795365	0.868539456379958	0.891791786440752
1705	Unaltered	41.46666667	2382	2	0.879349883193392	0.00676595588364756	0.867765776493249	0.891088630156698
1706	Unaltered	41.5	2380	0	0.879349883193392	0.00676595588364756	0.867765776493249	0.891088630156698
1707	Unaltered	41.59	2378	0	0.879349883193392	0.00676595588364756	0.867765776493249	0.891088630156698
1708	Unaltered	41.69	2377	0	0.879349883193392	0.00676595588364756	0.867765776493249	0.891088630156698
1709	Unaltered	41.7	2376	1	0.878979786441206	0.00677903899701068	0.867378313233133	0.890736433209126
1710	Unaltered	41.83333333	2374	1	0.878609533793169	0.00679211890363458	0.866990720888038	0.890384054031807
1711	Unaltered	41.89	2373	1	0.878239281145131	0.00680518466685161	0.866603171868131	0.890031631529367
1712	Unaltered	41.918	2372	0	0.878239281145131	0.00680518466685161	0.866603171868131	0.890031631529367
1713	Unaltered	41.95	2371	0	0.878239281145131	0.00680518466685161	0.866603171868131	0.890031631529367
1714	Unaltered	42	2370	0	0.878239281145131	0.00680518466685161	0.866603171868131	0.890031631529367
1715	Unaltered	42.06666667	2368	1	0.877868403070324	0.0068182804796712	0.86621497398728	0.889678608950665
1716	Unaltered	42.1	2367	1	0.877497524995516	0.00683136222584998	0.865826819334199	0.889325543144262
1717	Unaltered	42.2	2365	0	0.877497524995516	0.00683136222584998	0.865826819334199	0.889325543144262
1718	Unaltered	42.21	2364	0	0.877497524995516	0.00683136222584998	0.865826819334199	0.889325543144262
1719	Unaltered	42.25	2363	1	0.877126176064074	0.00684446317730818	0.865438186856947	0.888972014894411
1720	Unaltered	42.279	2362	0	0.877126176064074	0.00684446317730818	0.865438186856947	0.888972014894411
1721	Unaltered	42.3	2361	1	0.876754669848037	0.00685756124626911	0.865049423469158	0.888618303469394
1722	Unaltered	42.31	2359	0	0.876754669848037	0.00685756124626911	0.865049423469158	0.888618303469394
1723	Unaltered	42.33333333	2358	1	0.876382848529187	0.00687066760667813	0.864660354531692	0.88826426835785
1724	Unaltered	42.41	2357	0	0.876382848529187	0.00687066760667813	0.864660354531692	0.88826426835785
1725	Unaltered	42.5	2356	2	0.875638890253695	0.00689686103004535	0.863881996183416	0.8875557883046
1726	Unaltered	42.56666667	2353	1	0.875266753028768	0.00690994825084463	0.863492706225865	0.88720134337433
1727	Unaltered	42.6	2352	2	0.874522478578914	0.00693608186916482	0.862714253544606	0.886492326280157
1728	Unaltered	42.66666667	2349	1	0.874150182930307	0.00694913955096129	0.862324915404723	0.886137613173856
1729	Unaltered	42.7	2348	1	0.873777887281699	0.0069621838387329	0.861935619255244	0.885782858077222
1730	Unaltered	42.74	2346	0	0.873777887281699	0.0069621838387329	0.861935619255244	0.885782858077222
1731	Unaltered	42.9	2345	1	0.87340527411015	0.00697523704288881	0.861546014179868	0.885427777841436
1732	Unaltered	42.96666667	2344	2	0.872660047767053	0.00700130372777293	0.860766929156947	0.884717492242248
1733	Unaltered	42.97	2342	0	0.872660047767053	0.00700130372777293	0.860766929156947	0.884717492242248
1734	Unaltered	43	2341	1	0.872287275427127	0.0070143284969627	0.860377273116316	0.884362145127485
1735	Unaltered	43.03333333	2339	1	0.871914343714674	0.00702735135194649	0.859987482442837	0.884006614393859
1736	Unaltered	43.1	2338	2	0.871168480289769	0.00705335822330428	0.859208024512579	0.883295429510126
1737	Unaltered	43.16666667	2335	0	0.871168480289769	0.00705335822330428	0.859208024512579	0.883295429510126
1738	Unaltered	43.2	2334	2	0.870421977735964	0.00707935831917718	0.858428024885517	0.882583510046551
1739	Unaltered	43.26666667	2332	1	0.870048726459062	0.00709233929387311	0.858038086121992	0.882227489264866
1740	Unaltered	43.3	2330	1	0.869675314988479	0.00710531879132058	0.857648011149331	0.881871284802197
1741	Unaltered	43.4	2327	2	0.868927850171127	0.00713128474417872	0.856867274423754	0.88115818089888
1742	Unaltered	43.5	2324	1	0.868553956948162	0.00714426018052207	0.856476789106839	0.880801424773002
1743	Unaltered	43.53	2322	0	0.868553956948162	0.00714426018052207	0.856476789106839	0.880801424773002
1744	Unaltered	43.56	2321	0	0.868553956948162	0.00714426018052207	0.856476789106839	0.880801424773002
1745	Unaltered	43.6	2320	1	0.868179580242581	0.00715725676282907	0.856085810868204	0.880444196109007
1746	Unaltered	43.69	2319	0	0.868179580242581	0.00715725676282907	0.856085810868204	0.880444196109007
1747	Unaltered	43.8	2318	2	0.867430503814416	0.00718323525598479	0.85530361857178	0.879729329573256
1748	Unaltered	43.83333333	2316	2	0.866681427386252	0.00720916479905566	0.854521585690785	0.879014303622373
1749	Unaltered	43.9	2314	1	0.86630688917217	0.00722211141525103	0.854130628622518	0.878656731274812
1750	Unaltered	44.1	2313	0	0.86630688917217	0.00722211141525103	0.854130628622518	0.878656731274812
1751	Unaltered	44.13333333	2312	1	0.86593218896059	0.00723505721777481	0.853739532489798	0.878298974502554
1752	Unaltered	44.2	2311	0	0.86593218896059	0.00723505721777481	0.853739532489798	0.878298974502554
1753	Unaltered	44.23333333	2310	0	0.86593218896059	0.00723505721777481	0.853739532489798	0.878298974502554
1754	Unaltered	44.25	2309	0	0.86593218896059	0.00723505721777481	0.853739532489798	0.878298974502554
1755	Unaltered	44.252	2308	0	0.86593218896059	0.00723505721777481	0.853739532489798	0.878298974502554
1756	Unaltered	44.3	2307	1	0.865556839073741	0.00724803593524521	0.853347760091144	0.877940596676913
1757	Unaltered	44.38	2306	0	0.865556839073741	0.00724803593524521	0.853347760091144	0.877940596676913
1758	Unaltered	44.4	2305	1	0.865181326345293	0.00726101393083355	0.852955847737737	0.877582033632715
1759	Unaltered	44.5	2304	1	0.864805813616844	0.00727398001188795	0.85256397467877	0.877223431294153
1760	Unaltered	44.548	2303	0	0.864805813616844	0.00727398001188795	0.85256397467877	0.877223431294153
1761	Unaltered	44.6	2302	2	0.864054461910835	0.00729989921673621	0.851779986676041	0.876505817026168
1762	Unaltered	44.65	2299	0	0.864054461910835	0.00729989921673621	0.851779986676041	0.876505817026168
1763	Unaltered	44.73333333	2298	2	0.863302456286892	0.007325816588434	0.850995434587176	0.875787461060266
1764	Unaltered	44.76666667	2296	1	0.86292645347492	0.00733875783055396	0.850603216689263	0.87542822493091
1765	Unaltered	44.78	2295	0	0.86292645347492	0.00733875783055396	0.850603216689263	0.87542822493091
1766	Unaltered	44.8	2293	1	0.862550122705851	0.00735171009499584	0.850210676507513	0.87506865620183
1767	Unaltered	44.84	2291	1	0.862173627671933	0.00736466214951641	0.849817994146228	0.874708901639325
1768	Unaltered	44.97	2290	0	0.862173627671933	0.00736466214951641	0.849817994146228	0.874708901639325
1769	Unaltered	45.03333333	2289	0	0.862173627671933	0.00736466214951641	0.849817994146228	0.874708901639325
1770	Unaltered	45.04	2288	0	0.862173627671933	0.00736466214951641	0.849817994146228	0.874708901639325
1771	Unaltered	45.1	2286	0	0.862173627671933	0.00736466214951641	0.849817994146228	0.874708901639325
1772	Unaltered	45.16666667	2284	1	0.86179614359677	0.0073776707858857	0.849424262131194	0.874348221764774
1773	Unaltered	45.3	2283	1	0.861418659521608	0.00739066789619674	0.849030568821182	0.873987503185281
1774	Unaltered	45.33333333	2282	1	0.861041175446445	0.00740365355608054	0.848636914062974	0.87362674605406
1775	Unaltered	45.4	2280	0	0.861041175446445	0.00740365355608054	0.848636914062974	0.87362674605406
1776	Unaltered	45.5	2279	1	0.860663360099606	0.00741665060753026	0.848242933362896	0.873265653368005
1777	Unaltered	45.534	2276	0	0.860663360099606	0.00741665060753026	0.848242933362896	0.873265653368005
1778	Unaltered	45.567	2275	0	0.860663360099606	0.00741665060753026	0.848242933362896	0.873265653368005
1779	Unaltered	45.6	2274	3	0.859527920310556	0.00745571074175381	0.847059029041227	0.872180356343775
1780	Unaltered	45.63333333	2270	1	0.859149273649626	0.00746871968087391	0.846664287565233	0.871818364437402
1781	Unaltered	45.7	2269	1	0.858770626988696	0.00748171744235533	0.846269584207692	0.871456334412657
1782	Unaltered	45.73333333	2268	1	0.858391980327767	0.00749470409946798	0.845874918820446	0.871094266417696
1783	Unaltered	45.8	2267	0	0.858391980327767	0.00749470409946798	0.845874918820446	0.871094266417696
1784	Unaltered	45.93333333	2265	1	0.858012999320999	0.00750770263529582	0.845479923829454	0.870731860396388
1785	Unaltered	46	2264	1	0.857634018314232	0.00752069016296486	0.845084966648714	0.870369416564908
1786	Unaltered	46.06666667	2262	1	0.857254869765022	0.00753367822331308	0.844689863058619	0.87000678459053
1787	Unaltered	46.1	2261	2	0.8564965726666	0.0075596217491865	0.843899768493194	0.869281408027249
1788	Unaltered	46.3	2258	0	0.8564965726666	0.0075596217491865	0.843899768493194	0.869281408027249
1789	Unaltered	46.35	2257	1	0.856117088141715	0.00757260031308814	0.84350440825284	0.868918361821473
1790	Unaltered	46.4	2256	0	0.856117088141715	0.00757260031308814	0.84350440825284	0.868918361821473
1791	Unaltered	46.43333333	2255	1	0.855737435331009	0.00758557964932578	0.843108900501548	0.868555127091258
1792	Unaltered	46.488	2253	0	0.855737435331009	0.00758557964932578	0.843108900501548	0.868555127091258
1793	Unaltered	46.53333333	2252	1	0.855357445350844	0.00759857133801128	0.842713059739199	0.868191552108553
1794	Unaltered	46.6	2251	1	0.854977455370679	0.00761155237061074	0.842317256180987	0.867827939921792
1795	Unaltered	46.62	2250	0	0.854977455370679	0.00761155237061074	0.842317256180987	0.867827939921792
1796	Unaltered	46.66666667	2249	1	0.854597296430986	0.00762453434660915	0.841921304207247	0.867464138771064
1797	Unaltered	46.7	2248	0	0.854597296430986	0.00762453434660915	0.841921304207247	0.867464138771064
1798	Unaltered	46.816	2246	0	0.854597296430986	0.00762453434660915	0.841921304207247	0.867464138771064
1799	Unaltered	46.83333333	2245	1	0.854216629483801	0.00763754045066982	0.841524831581855	0.867099843881064
1800	Unaltered	46.9	2244	0	0.854216629483801	0.00763754045066982	0.841524831581855	0.867099843881064
1801	Unaltered	47	2242	0	0.854216629483801	0.00763754045066982	0.841524831581855	0.867099843881064
1802	Unaltered	47.03333333	2240	1	0.85383528277421	0.00765058243647332	0.841127649823016	0.866734900776966
1803	Unaltered	47.1	2239	0	0.85383528277421	0.00765058243647332	0.841127649823016	0.866734900776966
1804	Unaltered	47.2	2238	0	0.85383528277421	0.00765058243647332	0.841127649823016	0.866734900776966
1805	Unaltered	47.21	2236	0	0.85383528277421	0.00765058243647332	0.841127649823016	0.866734900776966
1806	Unaltered	47.27	2235	1	0.853453253564915	0.00766366050989648	0.840729756029397	0.866369306898982
1807	Unaltered	47.3	2234	0	0.853453253564915	0.00766366050989648	0.840729756029397	0.866369306898982
1808	Unaltered	47.43333333	2233	1	0.85307105327223	0.00767673968629532	0.840331711735815	0.866003521904189
1809	Unaltered	47.57	2232	0	0.85307105327223	0.00767673968629532	0.840331711735815	0.866003521904189
1810	Unaltered	47.573	2231	0	0.85307105327223	0.00767673968629532	0.840331711735815	0.866003521904189
1811	Unaltered	47.6	2230	0	0.85307105327223	0.00767673968629532	0.840331711735815	0.866003521904189
1812	Unaltered	47.7	2226	1	0.852687822790077	0.00768987881344242	0.839932573824719	0.865636773465833
1813	Unaltered	47.803	2224	0	0.852687822790077	0.00768987881344242	0.839932573824719	0.865636773465833
1814	Unaltered	47.9	2223	3	0.851537096983343	0.00772930342981617	0.83873424938524	0.864535373475329
1815	Unaltered	48	2220	0	0.851537096983343	0.00772930342981617	0.83873424938524	0.864535373475329
1816	Unaltered	48.06	2219	0	0.851537096983343	0.00772930342981617	0.83873424938524	0.864535373475329
1817	Unaltered	48.13333333	2218	1	0.851153175839527	0.00774244760373247	0.838334502948347	0.864167854470794
1818	Unaltered	48.16666667	2217	1	0.850769254695711	0.00775558133371571	0.837934793703469	0.86380029827433
1819	Unaltered	48.19	2216	0	0.850769254695711	0.00775558133371571	0.837934793703469	0.86380029827433
1820	Unaltered	48.2	2215	1	0.850385160224065	0.00776871653359519	0.837534931359622	0.863432549082302
1821	Unaltered	48.32	2214	0	0.850385160224065	0.00776871653359519	0.837534931359622	0.863432549082302
1822	Unaltered	48.4	2213	1	0.850000892189621	0.00778185326004804	0.837134915608274	0.863064606734474
1823	Unaltered	48.42	2212	0	0.850000892189621	0.00778185326004804	0.837134915608274	0.863064606734474
1824	Unaltered	48.43333333	2211	2	0.84923200852414	0.00780811963726895	0.836334613515593	0.86232829856264
1825	Unaltered	48.49	2209	0	0.84923200852414	0.00780811963726895	0.836334613515593	0.86232829856264
1826	Unaltered	48.52	2208	0	0.84923200852414	0.00780811963726895	0.836334613515593	0.86232829856264
1827	Unaltered	48.53333333	2207	1	0.848847218307319	0.0078212613019678	0.835934135565714	0.861959775742918
1828	Unaltered	48.6	2206	0	0.848847218307319	0.0078212613019678	0.835934135565714	0.861959775742918
1829	Unaltered	48.7	2204	1	0.848462078916073	0.00783441664066547	0.835533311444602	0.861590901880295
1830	Unaltered	48.8	2202	0	0.848462078916073	0.00783441664066547	0.835533311444602	0.861590901880295
1831	Unaltered	48.888	2201	0	0.848462078916073	0.00783441664066547	0.835533311444602	0.861590901880295
1832	Unaltered	48.9	2200	1	0.848076414334747	0.00784759769782076	0.835131948166522	0.861221518503648
1833	Unaltered	49.01	2199	0	0.848076414334747	0.00784759769782076	0.835131948166522	0.861221518503648
1834	Unaltered	49.2	2198	2	0.84730473424891	0.00787395339932564	0.834328947087245	0.860482325570736
1835	Unaltered	49.3	2195	1	0.846918718424651	0.00788712816306107	0.833927308782282	0.860112515880344
1836	Unaltered	49.44	2194	0	0.846918718424651	0.00788712816306107	0.833927308782282	0.860112515880344
1837	Unaltered	49.46666667	2193	1	0.846532526578584	0.00790030494306461	0.833525514051849	0.859742511146389
1838	Unaltered	49.5	2192	1	0.846146334732517	0.00791347178039096	0.833123755753783	0.859372469980156
1839	Unaltered	49.53333333	2191	1	0.84576014288645	0.00792662874099559	0.832722033756177	0.859002392513554
1840	Unaltered	49.54	2190	1	0.845373951040383	0.00793977589038967	0.832320347928058	0.858632278877555
1841	Unaltered	49.6	2189	0	0.845373951040383	0.00793977589038967	0.832320347928058	0.858632278877555
1842	Unaltered	49.66666667	2188	1	0.844987582689816	0.00795292529779879	0.831918504791663	0.858261970117839
1843	Unaltered	49.7	2187	1	0.84460121433925	0.00796606500056932	0.831516697631136	0.857891625382344
1844	Unaltered	49.76666667	2186	1	0.844214845988683	0.00797919506309442	0.831114926317885	0.857521244799666
1845	Unaltered	49.8	2185	1	0.843828477638116	0.00799231554933913	0.83071319072422	0.857150828497492
1846	Unaltered	49.9	2183	0	0.843828477638116	0.00799231554933913	0.83071319072422	0.857150828497492
1847	Unaltered	50	2182	1	0.843441755146072	0.00800545055442549	0.830311102986595	0.856780057215942
1848	Unaltered	50.03333333	2180	1	0.843054855258391	0.00801858810171092	0.829908856636381	0.856409090337197
1849	Unaltered	50.06666667	2179	0	0.843054855258391	0.00801858810171092	0.829908856636381	0.856409090337197
1850	Unaltered	50.1	2178	0	0.843054855258391	0.00801858810171092	0.829908856636381	0.856409090337197
1851	Unaltered	50.2	2177	0	0.843054855258391	0.00801858810171092	0.829908856636381	0.856409090337197
1852	Unaltered	50.23333333	2175	1	0.842667243830686	0.00803176449719124	0.829505866864183	0.856037446135952
1853	Unaltered	50.3	2174	0	0.842667243830686	0.00803176449719124	0.829505866864183	0.856037446135952
1854	Unaltered	50.33	2173	0	0.842667243830686	0.00803176449719124	0.829505866864183	0.856037446135952
1855	Unaltered	50.39	2172	0	0.842667243830686	0.00803176449719124	0.829505866864183	0.856037446135952
1856	Unaltered	50.4	2171	0	0.842667243830686	0.00803176449719124	0.829505866864183	0.856037446135952
1857	Unaltered	50.43	2170	0	0.842667243830686	0.00803176449719124	0.829505866864183	0.856037446135952
1858	Unaltered	50.46666667	2169	0	0.842667243830686	0.00803176449719124	0.829505866864183	0.856037446135952
1859	Unaltered	50.5	2168	1	0.842278559677627	0.00804500434653859	0.829101738296219	0.855664798810438
1860	Unaltered	50.53333333	2167	1	0.841889875524569	0.00805823463758628	0.828697645668152	0.85529211554512
1861	Unaltered	50.6	2166	0	0.841889875524569	0.00805823463758628	0.828697645668152	0.85529211554512
1862	Unaltered	50.66	2164	1	0.841500832144012	0.00807147986879123	0.828293195595761	0.854919072454456
1863	Unaltered	50.66666667	2163	1	0.841111788763456	0.00808471562293285	0.827888781341605	0.854545993545651
1864	Unaltered	50.7	2162	0	0.841111788763456	0.00808471562293285	0.827888781341605	0.854545993545651
1865	Unaltered	50.76	2161	0	0.841111788763456	0.00808471562293285	0.827888781341605	0.854545993545651
1866	Unaltered	50.76666667	2159	1	0.840722204794598	0.00809797872420984	0.827483811083467	0.854172391251042
1867	Unaltered	50.82	2158	0	0.840722204794598	0.00809797872420984	0.827483811083467	0.854172391251042
1868	Unaltered	50.85	2157	0	0.840722204794598	0.00809797872420984	0.827483811083467	0.854172391251042
1869	Unaltered	50.9	2156	1	0.840332259430593	0.00811125699224676	0.827078481038994	0.853798427148817
1870	Unaltered	50.92	2155	0	0.840332259430593	0.00811125699224676	0.827078481038994	0.853798427148817
1871	Unaltered	51	2154	1	0.839942133033457	0.00812453817362126	0.82667298863762	0.853424263937162
1872	Unaltered	51.1	2153	1	0.839552006636322	0.0081378099925666	0.826267531948042	0.853050065013806
1873	Unaltered	51.2	2152	1	0.839161880239186	0.00815107251196018	0.825862110845368	0.852675830503642
1874	Unaltered	51.28	2151	0	0.839161880239186	0.00815107251196018	0.825862110845368	0.852675830503642
1875	Unaltered	51.3	2150	0	0.839161880239186	0.00815107251196018	0.825862110845368	0.852675830503642
1876	Unaltered	51.35	2149	0	0.839161880239186	0.00815107251196018	0.825862110845368	0.852675830503642
1877	Unaltered	51.4	2148	1	0.83877120897278	0.00816436281893831	0.825456129084906	0.852301068721357
1878	Unaltered	51.46666667	2147	1	0.838380537706375	0.00817764388245384	0.825050182861577	0.851926271402034
1879	Unaltered	51.5	2146	2	0.837599195173563	0.00820417852756031	0.824238396533503	0.851176570645098
1880	Unaltered	51.64	2144	0	0.837599195173563	0.00820417852756031	0.824238396533503	0.851176570645098
1881	Unaltered	51.66666667	2143	1	0.837208341606054	0.00821744459746878	0.823832356830279	0.850801502810064
1882	Unaltered	51.682	2142	0	0.837208341606054	0.00821744459746878	0.823832356830279	0.850801502810064
1883	Unaltered	51.7	2141	0	0.837208341606054	0.00821744459746878	0.823832356830279	0.850801502810064
1884	Unaltered	51.76666667	2140	1	0.836817122754836	0.00823072642477413	0.823425952815564	0.850426069935315
1885	Unaltered	51.8	2139	1	0.836425903903618	0.00824399924838354	0.82301958392501	0.850050601936502
1886	Unaltered	51.9	2138	1	0.8360346850524	0.00825726312908692	0.822613250038297	0.849675098933948
1887	Unaltered	51.96666667	2136	2	0.835251881040179	0.00828378909452396	0.821800286457083	0.848923657338724
1888	Unaltered	52	2134	1	0.834860479034068	0.00829703886991424	0.821393856794238	0.848547884413497
1889	Unaltered	52.1	2133	1	0.834469077027958	0.00831027991980227	0.820987461726385	0.848172076893379
1890	Unaltered	52.11	2132	1	0.834077675021847	0.0083235123032581	0.820581101136878	0.847796234895014
1891	Unaltered	52.2	2131	0	0.834077675021847	0.0083235123032581	0.820581101136878	0.847796234895014
1892	Unaltered	52.3	2130	1	0.833686089258926	0.0083367484916437	0.82017457417767	0.847420192366608
1893	Unaltered	52.33333333	2129	1	0.833294503496005	0.00834997610879498	0.819768081530094	0.847044115526669
1894	Unaltered	52.4	2128	0	0.833294503496005	0.00834997610879498	0.819768081530094	0.847044115526669
1895	Unaltered	52.43	2127	0	0.833294503496005	0.00834997610879498	0.819768081530094	0.847044115526669
1896	Unaltered	52.5	2126	1	0.832902549355132	0.00836322008202289	0.819361220752761	0.846667671292693
1897	Unaltered	52.57	2123	1	0.832510225968719	0.00837648049167419	0.818953990929799	0.846290858849844
1898	Unaltered	52.6	2122	0	0.832510225968719	0.00837648049167419	0.818953990929799	0.846290858849844
1899	Unaltered	52.63333333	2121	1	0.832117717611355	0.00838974490878442	0.818546593337374	0.845913844854695
1900	Unaltered	52.668	2120	1	0.831725209253991	0.00840300087744951	0.818139229921314	0.845536796683282
1901	Unaltered	52.69	2119	0	0.831725209253991	0.00840300087744951	0.818139229921314	0.845536796683282
1902	Unaltered	52.73333333	2118	1	0.831332515576345	0.00841626096081889	0.817731698236921	0.845159546761581
1903	Unaltered	52.8	2117	0	0.831332515576345	0.00841626096081889	0.817731698236921	0.845159546761581
1904	Unaltered	52.9	2116	1	0.830939636315676	0.00842952521028309	0.817323997966708	0.844782094882955
1905	Unaltered	52.92	2114	0	0.830939636315676	0.00842952521028309	0.817323997966708	0.844782094882955
1906	Unaltered	52.96	2111	0	0.830939636315676	0.00842952521028309	0.817323997966708	0.844782094882955
1907	Unaltered	52.96666667	2110	1	0.830545826061498	0.00844284400406105	0.816915315295047	0.844403766550804
1908	Unaltered	52.99	2109	0	0.830545826061498	0.00844284400406105	0.816915315295047	0.844403766550804
1909	Unaltered	53	2108	1	0.830151828990311	0.00845616705130076	0.816506462849787	0.844025234987935
1910	Unaltered	53.1	2107	0	0.830151828990311	0.00845616705130076	0.816506462849787	0.844025234987935
1911	Unaltered	53.2	2106	0	0.830151828990311	0.00845616705130076	0.816506462849787	0.844025234987935
1912	Unaltered	53.22	2105	0	0.830151828990311	0.00845616705130076	0.816506462849787	0.844025234987935
1913	Unaltered	53.3	2104	1	0.829757270136228	0.00846951973900788	0.816097031254827	0.843646160904783
1914	Unaltered	53.4	2103	0	0.829757270136228	0.00846951973900788	0.816097031254827	0.843646160904783
1915	Unaltered	53.5	2102	1	0.829362523575745	0.00848287677616059	0.815687428965755	0.843266882737267
1916	Unaltered	53.56666667	2101	0	0.829362523575745	0.00848287677616059	0.815687428965755	0.843266882737267
1917	Unaltered	53.63333333	2100	2	0.828572654505673	0.00850959138086526	0.814867916468734	0.842507883694447
1918	Unaltered	53.84	2098	0	0.828572654505673	0.00850959138086526	0.814867916468734	0.842507883694447
1919	Unaltered	53.88	2097	0	0.828572654505673	0.00850959138086526	0.814867916468734	0.842507883694447
1920	Unaltered	53.9	2096	1	0.828177343124706	0.00852296179751041	0.814457800025713	0.842127991951755
1921	Unaltered	53.94	2095	1	0.82778203174374	0.00853632401234505	0.814047717603495	0.841748066188365
1922	Unaltered	54.01	2093	0	0.82778203174374	0.00853632401234505	0.814047717603495	0.841748066188365
1923	Unaltered	54.1	2092	1	0.827386342436023	0.00854970361397495	0.813637256728771	0.841367764305639
1924	Unaltered	54.14	2091	0	0.827386342436023	0.00854970361397495	0.813637256728771	0.841367764305639
1925	Unaltered	54.17	2090	1	0.826990463803278	0.00856308787553511	0.813226623219976	0.840987257049705
1926	Unaltered	54.181	2089	0	0.826990463803278	0.00856308787553511	0.813226623219976	0.840987257049705
1927	Unaltered	54.2	2088	0	0.826990463803278	0.00856308787553511	0.813226623219976	0.840987257049705
1928	Unaltered	54.26666667	2087	1	0.826594205794748	0.00857648967556337	0.812815609702746	0.840606372339876
1929	Unaltered	54.5	2086	0	0.826594205794748	0.00857648967556337	0.812815609702746	0.840606372339876
1930	Unaltered	54.6	2085	0	0.826594205794748	0.00857648967556337	0.812815609702746	0.840606372339876
1931	Unaltered	54.7	2084	0	0.826594205794748	0.00857648967556337	0.812815609702746	0.840606372339876
1932	Unaltered	54.76666667	2083	1	0.826197377083372	0.00858992197863219	0.812404007471924	0.840224936880354
1933	Unaltered	54.9	2082	0	0.826197377083372	0.00858992197863219	0.812404007471924	0.840224936880354
1934	Unaltered	54.93333333	2080	1	0.825800166805929	0.00860337200347856	0.81199202296012	0.839843121870414
1935	Unaltered	54.96	2079	1	0.825402956528485	0.00861681394898892	0.811580072456129	0.839461272852767
1936	Unaltered	55	2077	1	0.825005555008731	0.00863026080357933	0.811167947255136	0.839079216700342
1937	Unaltered	55.03333333	2075	1	0.824607961970173	0.00864371261901022	0.810755647028974	0.83869695318977
1938	Unaltered	55.1	2074	1	0.824210368931614	0.00865715648038524	0.810343380612316	0.838314655869805
1939	Unaltered	55.2	2073	1	0.823812775893056	0.00867059244342085	0.809931147896604	0.837932324849002
1940	Unaltered	55.23333333	2071	1	0.82341499087331	0.00868403352749165	0.80951873946372	0.837549786239729
1941	Unaltered	55.26	2070	0	0.82341499087331	0.00868403352749165	0.80951873946372	0.837549786239729
1942	Unaltered	55.3	2069	0	0.82341499087331	0.00868403352749165	0.80951873946372	0.837549786239729
1943	Unaltered	55.36666667	2068	0	0.82341499087331	0.00868403352749165	0.80951873946372	0.837549786239729
1944	Unaltered	55.39	2067	0	0.82341499087331	0.00868403352749165	0.80951873946372	0.837549786239729
1945	Unaltered	55.4	2066	1	0.823016435698638	0.00869751884156302	0.809105524919188	0.837166516070623
1946	Unaltered	55.45	2065	0	0.823016435698638	0.00869751884156302	0.809105524919188	0.837166516070623
1947	Unaltered	55.5	2064	1	0.822617687425528	0.0087110093719152	0.808692133554544	0.836783037187392
1948	Unaltered	55.58	2062	0	0.822617687425528	0.0087110093719152	0.808692133554544	0.836783037187392
1949	Unaltered	55.6	2061	0	0.822617687425528	0.0087110093719152	0.808692133554544	0.836783037187392
1950	Unaltered	55.63333333	2060	1	0.822218358451049	0.00872453137441448	0.808278142770869	0.836398998315588
1951	Unaltered	55.65	2059	1	0.821819029476571	0.00873804556223337	0.807864185736242	0.836014925694848
1952	Unaltered	55.66666667	2058	1	0.821419700502092	0.00875155199066543	0.807450262343295	0.835630819432541
1953	Unaltered	55.7	2057	0	0.821419700502092	0.00875155199066543	0.807450262343295	0.835630819432541
1954	Unaltered	55.76666667	2056	0	0.821419700502092	0.00875155199066543	0.807450262343295	0.835630819432541
1955	Unaltered	55.83333333	2055	1	0.821019982886276	0.00876507698846987	0.807035948904667	0.835246327271362
1956	Unaltered	55.9	2054	1	0.82062026527046	0.00877859429399465	0.806621669025135	0.8348618015512
1957	Unaltered	56	2052	0	0.82062026527046	0.00877859429399465	0.806621669025135	0.8348618015512
1958	Unaltered	56.1	2051	0	0.82062026527046	0.00877859429399465	0.806621669025135	0.8348618015512
1959	Unaltered	56.2	2050	0	0.82062026527046	0.00877859429399465	0.806621669025135	0.8348618015512
1960	Unaltered	56.24	2049	0	0.82062026527046	0.00877859429399465	0.806621669025135	0.8348618015512
1961	Unaltered	56.33333333	2048	1	0.820219571781559	0.00879216997275701	0.806206359091946	0.834476357506375
1962	Unaltered	56.4	2047	0	0.820219571781559	0.00879216997275701	0.806206359091946	0.834476357506375
1963	Unaltered	56.5	2046	2	0.819417793119016	0.00881932481326215	0.805375413343333	0.833705013284034
1964	Unaltered	56.6	2043	0	0.819417793119016	0.00881932481326215	0.805375413343333	0.833705013284034
1965	Unaltered	56.77	2042	0	0.819417793119016	0.00881932481326215	0.805375413343333	0.833705013284034
1966	Unaltered	56.8	2041	0	0.819417793119016	0.00881932481326215	0.805375413343333	0.833705013284034
1967	Unaltered	56.9	2039	0	0.819417793119016	0.00881932481326215	0.805375413343333	0.833705013284034
1968	Unaltered	56.93333333	2036	1	0.819015328584085	0.00883299756608091	0.804958274207657	0.833317862489171
1969	Unaltered	57.2	2035	0	0.819015328584085	0.00883299756608091	0.804958274207657	0.833317862489171
1970	Unaltered	57.23	2033	0	0.819015328584085	0.00883299756608091	0.804958274207657	0.833317862489171
1971	Unaltered	57.23333333	2032	1	0.818612269859388	0.00884670295830325	0.804540521406464	0.832930139047382
1972	Unaltered	57.271	2030	1	0.818209012583595	0.00886041411380715	0.80412258625153	0.832542201548873
1973	Unaltered	57.3	2029	2	0.817402498032009	0.00888781339772859	0.80328681783897	0.8317662246549
1974	Unaltered	57.4	2027	1	0.816999240756217	0.00890150163687362	0.80286898436764	0.831378185473144
1975	Unaltered	57.5	2025	2	0.81619232792584	0.00892888257877453	0.802032984561644	0.830601644805296
1976	Unaltered	57.63333333	2023	0	0.81619232792584	0.00892888257877453	0.802032984561644	0.830601644805296
1977	Unaltered	57.66666667	2022	1	0.815788671977311	0.00894257538780484	0.801614817699479	0.830213143060937
1978	Unaltered	57.79	2020	1	0.815384816199105	0.00895627433494442	0.801196466713145	0.829824426480012
1979	Unaltered	57.8	2019	0	0.815384816199105	0.00895627433494442	0.801196466713145	0.829824426480012
1980	Unaltered	57.9	2018	1	0.81498076029415	0.00896997947250038	0.800777931258692	0.829435494813932
1981	Unaltered	57.93333333	2017	0	0.81498076029415	0.00896997947250038	0.800777931258692	0.829435494813932
1982	Unaltered	58	2016	1	0.814576503964639	0.00898369085276684	0.800359210991684	0.829046347813128
1983	Unaltered	58.126	2015	0	0.814576503964639	0.00898369085276684	0.800359210991684	0.829046347813128
1984	Unaltered	58.3	2014	1	0.814172046912024	0.00899740852802622	0.799940305567192	0.828656985227052
1985	Unaltered	58.4	2013	0	0.814172046912024	0.00899740852802622	0.799940305567192	0.828656985227052
1986	Unaltered	58.46666667	2010	1	0.813766986192168	0.00901115986157533	0.79952077624657	0.828267041320835
1987	Unaltered	58.5	2009	0	0.813766986192168	0.00901115986157533	0.79952077624657	0.828267041320835
1988	Unaltered	58.51	2008	1	0.813361723748845	0.00902491759301136	0.799101060751893	0.827876880850612
1989	Unaltered	58.57	2007	0	0.813361723748845	0.00902491759301136	0.799101060751893	0.827876880850612
1990	Unaltered	58.63333333	2006	1	0.812956259280376	0.0090386817748635	0.798681158735488	0.827486503562333
1991	Unaltered	58.66666667	2005	1	0.812550794811907	0.00905243873374745	0.798261290093665	0.827096092899596
1992	Unaltered	58.7	2004	1	0.812145330343438	0.00906618852303958	0.797841454724241	0.826705648964584
1993	Unaltered	58.76666667	2001	1	0.811739460613131	0.00907995866718364	0.797421211476758	0.826314803811439
1994	Unaltered	58.8	2000	0	0.811739460613131	0.00907995866718364	0.797421211476758	0.826314803811439
1995	Unaltered	58.9	1999	1	0.811333387846441	0.00909373547205616	0.797000780477388	0.825923741053425
1996	Unaltered	58.93333333	1996	1	0.810926908193212	0.00910753279762399	0.79657993987511	0.825532275561575
1997	Unaltered	59.06666667	1995	1	0.810520428539982	0.00912132306018915	0.796159132472083	0.825140776870598
1998	Unaltered	59.1	1994	0	0.810520428539982	0.00912132306018915	0.796159132472083	0.825140776870598
1999	Unaltered	59.13	1993	0	0.810520428539982	0.00912132306018915	0.796159132472083	0.825140776870598
[truncated: 1,673 more rows]
