# Supplementary material for: Integrative multi-omic sequencing reveals the MMTV-Myc mouse model mimics human breast cancer heterogeneity
Source: Breast Cancer Res. 2023 Oct 7;25:120. doi: 10.1186/s13058-023-01723-3 (PMC10559619; doi:10.1186/s13058-023-01723-3)
Supplement: Supplementary file 32 — Additional file 32: Table S7. Raw data obtained from cBioPortal for all breast cancer patients separated by MYC amplification status. Redundant patient samples have not been removed. [file 13058_2023_1723_MOESM32_ESM.csv]

Case ID	Study ID	Number at Risk	Status	Survival Rate	Time	Event
MB-0284	brca_metabric	897	1	1	0	Amplified
TCGA-A8-A06N	brca_tcga	896	1	1	0	Amplified
TCGA-C8-A12K	brca_tcga	895	1	1	0	Amplified
TCGA-AN-A041	brca_tcga	894	1	1	0.23	Amplified
TCGA-AN-A0AS	brca_tcga	893	1	1	0.33	Amplified
TCGA-AN-A0FX	brca_tcga	892	1	1	0.33	Amplified
TCGA-AN-A0XN	brca_tcga	891	1	1	0.33	Amplified
TCGA-AN-A0XU	brca_tcga	890	1	1	0.33	Amplified
TCGA-E9-A5FL	brca_tcga	889	1	1	0.79	Amplified
TCGA-A8-A09W	brca_tcga	888	1	1	0.99	Amplified
TCGA-A8-A0A7	brca_tcga	887	1	1	0.99	Amplified
TCGA-A8-A08R	brca_tcga	886	1	1	0.99	Amplified
TCGA-A8-A09N	brca_tcga	885	1	1	1.02	Amplified
TCGA-AC-A8OQ	brca_tcga	884	1	1	1.12	Amplified
P-0018046	breast_msk_2018	883	1	1	1.7	Amplified
MB-0148	brca_metabric	882	1	1	1.766666667	Amplified
TCGA-AN-A04C	brca_tcga	881	1	1	1.77	Amplified
P-0015710	breast_msk_2018	880	1	1	2.1	Amplified
TCGA-AQ-A54N	brca_tcga	879	1	1	2.56	Amplified
TCGA-BH-A0DS	brca_tcga	878	1	1	2.56	Amplified
P-0018610	breast_msk_2018	877	1	1	3.4	Amplified
P-0016813	breast_msk_2018	876	1	1	3.6	Amplified
P-0003072	breast_msk_2018	875	1	1	3.7	Amplified
P-0015381	breast_msk_2018	874	1	1	3.8	Amplified
P-0018053	breast_msk_2018	872	1	1	4.8	Amplified
MB-7186	brca_metabric	871	1	1	4.866666667	Amplified
TCGA-AN-A0XV	brca_tcga	869	1	0.998850575	5.32	Amplified
P-0017362	breast_msk_2018	868	1	0.998850575	5.9	Amplified
P-0015191	breast_msk_2018	867	1	0.998850575	6.2	Amplified
P-0014317	breast_msk_2018	866	1	0.998850575	6.3	Amplified
P-0010745	breast_msk_2018	865	1	0.998850575	6.4	Amplified
P-0012969	breast_msk_2018	864	1	0.998850575	6.7	Amplified
P-0015864	breast_msk_2018	861	1	0.997693158	7	Amplified
P-0015301	breast_msk_2018	860	1	0.997693158	7.1	Amplified
P-0001594	breast_msk_2018	859	1	0.997693158	7.3	Amplified
TCGA-AN-A0AK	brca_tcga	858	1	0.997693158	7.36	Amplified
TCGA-AN-A0FL	brca_tcga	855	1	0.995364819	7.59	Amplified
P-0006091	breast_msk_2018	854	1	0.995364819	7.6	Amplified
P-0014576	breast_msk_2018	853	1	0.995364819	7.7	Amplified
TCGA-AN-A0FJ	brca_tcga	851	1	0.994196551	7.95	Amplified
TCGA-AC-A7VB	brca_tcga	850	1	0.994196551	8.21	Amplified
P-0015828	breast_msk_2018	848	1	0.99302553	8.7	Amplified
TCGA-A8-A07R	brca_tcga	846	1	0.991853127	8.97	Amplified
TCGA-A8-A079	brca_tcga	845	1	0.991853127	9	Amplified
P-0013299	breast_msk_2018	843	1	0.990677945	9.3	Amplified
TCGA-C8-A278	brca_tcga	842	1	0.990677945	9.76	Amplified
TCGA-AN-A0AJ	brca_tcga	841	1	0.990677945	9.95	Amplified
TCGA-A8-A07O	brca_tcga	840	1	0.990677945	9.99	Amplified
TCGA-A7-A6VV	brca_tcga	838	1	0.989497161	10.28	Amplified
P-0005735	breast_msk_2018	837	1	0.989497161	10.5	Amplified
TCGA-C8-A1HG	brca_tcga	834	1	0.987129943	11.33	Amplified
TCGA-AO-A1KS	brca_tcga	833	1	0.987129943	11.5	Amplified
TCGA-C8-A12N	brca_tcga	831	1	0.985943489	11.76	Amplified
TCGA-C8-A12P	brca_tcga	830	1	0.985943489	11.76	Amplified
TCGA-A8-A097	brca_tcga	827	1	0.983564856	11.99	Amplified
P-0012635	breast_msk_2018	826	1	0.983564856	12.1	Amplified
TCGA-C8-A130	brca_tcga	825	1	0.983564856	12.16	Amplified
TCGA-D8-A27W	brca_tcga	824	1	0.983564856	12.25	Amplified
TCGA-C8-A137	brca_tcga	821	1	0.981174662	12.45	Amplified
TCGA-C8-A138	brca_tcga	820	1	0.981174662	12.48	Amplified
TCGA-C8-A12Z	brca_tcga	819	1	0.981174662	12.55	Amplified
TCGA-C8-A134	brca_tcga	818	1	0.981174662	12.58	Amplified
TCGA-C8-A12U	brca_tcga	817	1	0.981174662	12.65	Amplified
P-0013877	breast_msk_2018	816	1	0.981174662	13	Amplified
TCGA-D8-A27H	brca_tcga	815	1	0.981174662	13.04	Amplified
TCGA-D8-A1JT	brca_tcga	814	1	0.981174662	13.3	Amplified
TCGA-D8-A27M	brca_tcga	813	1	0.981174662	13.47	Amplified
TCGA-C8-A131	brca_tcga	812	1	0.981174662	13.5	Amplified
TCGA-AC-A6IW	brca_tcga	811	1	0.981174662	13.57	Amplified
P-0015008	breast_msk_2018	810	1	0.981174662	13.6	Amplified
TCGA-EW-A1PD	brca_tcga	808	1	0.979961837	13.93	Amplified
TCGA-E2-A15S	brca_tcga	807	1	0.979961837	14.06	Amplified
P-0014929	breast_msk_2018	805	1	0.978746004	14.1	Amplified
TCGA-D8-A1Y2	brca_tcga	804	1	0.978746004	14.22	Amplified
P-0016816	breast_msk_2018	803	1	0.978746004	14.3	Amplified
TCGA-EW-A1PF	brca_tcga	802	1	0.978746004	14.42	Amplified
TCGA-C8-A27B	brca_tcga	801	1	0.978746004	14.42	Amplified
TCGA-LL-A5YN	brca_tcga	800	1	0.978746004	14.68	Amplified
TCGA-LL-A5YP	brca_tcga	799	1	0.978746004	14.78	Amplified
TCGA-E2-A158	brca_tcga	798	1	0.978746004	14.78	Amplified
TCGA-AC-A5XU	brca_tcga	796	1	0.977517966	14.95	Amplified
P-0016190	breast_msk_2018	795	1	0.977517966	15	Amplified
P-0014575	breast_msk_2018	793	1	0.976286835	15.1	Amplified
TCGA-D8-A1XZ	brca_tcga	791	1	0.97505415	15.31	Amplified
TCGA-LL-A5YM	brca_tcga	790	1	0.97505415	15.31	Amplified
P-0014803	breast_msk_2018	785	1	0.97011091	15.9	Amplified
TCGA-D8-A27F	brca_tcga	784	1	0.97011091	16.03	Amplified
TCGA-D8-A1XS	brca_tcga	783	1	0.97011091	16.29	Amplified
TCGA-D8-A1XQ	brca_tcga	781	1	0.968870359	16.39	Amplified
P-0004611	breast_msk_2018	777	1	0.965143934	16.8	Amplified
P-0015577	breast_msk_2018	776	1	0.965143934	16.8	Amplified
TCGA-A8-A075	brca_tcga	773	1	0.96265324	17.02	Amplified
TCGA-D8-A27N	brca_tcga	772	1	0.96265324	17.05	Amplified
TCGA-A2-A1FW	brca_tcga	769	1	0.960156085	17.35	Amplified
P-0017372	breast_msk_2018	768	1	0.960156085	17.4	Amplified
TCGA-EW-A3U0	brca_tcga	766	1	0.958904252	17.48	Amplified
TCGA-A2-A0T0	brca_tcga	764	1	0.958904252	17.51	Amplified
TCGA-AO-A1KT	brca_tcga	760	1	0.955133986	17.77	Amplified
TCGA-A8-A06R	brca_tcga	759	1	0.955133986	17.97	Amplified
P-0004090	breast_msk_2018	756	1	0.952613844	18.4	Amplified
P-0006622	breast_msk_2018	755	1	0.952613844	18.4	Amplified
P-0006818	breast_msk_2018	754	1	0.952613844	18.4	Amplified
TCGA-S3-A6ZF	brca_tcga	752	1	0.951348752	18.79	Amplified
TCGA-S3-AA10	brca_tcga	748	1	0.947548424	19.25	Amplified
TCGA-LL-A7SZ	brca_tcga	746	1	0.946279953	19.51	Amplified
TCGA-LL-A8F5	brca_tcga	745	1	0.946279953	19.58	Amplified
TCGA-EW-A1PB	brca_tcga	741	1	0.942464308	19.97	Amplified
TCGA-OL-A5S0	brca_tcga	739	1	0.941190707	20.37	Amplified
TCGA-E2-A15E	brca_tcga	736	1	0.938640055	20.7	Amplified
TCGA-BH-A42V	brca_tcga	733	1	0.936085932	20.86	Amplified
TCGA-D8-A1JP	brca_tcga	732	1	0.936085932	20.99	Amplified
TCGA-A7-A4SE	brca_tcga	731	1	0.936085932	21.16	Amplified
P-0014935	breast_msk_2018	729	1	0.934803623	21.2	Amplified
P-0008795	breast_msk_2018	727	1	0.933519552	21.6	Amplified
TCGA-D8-A4Z1	brca_tcga	726	1	0.933519552	21.65	Amplified
TCGA-A2-A0YH	brca_tcga	725	1	0.933519552	21.65	Amplified
P-0005399	breast_msk_2018	724	1	0.933519552	21.7	Amplified
TCGA-D8-A1XJ	brca_tcga	723	1	0.933519552	21.81	Amplified
P-0009364	breast_msk_2018	722	1	0.933519552	21.9	Amplified
TCGA-AC-A3QP	brca_tcga	720	1	0.932224795	22.17	Amplified
TCGA-A7-A2KD	brca_tcga	718	1	0.930928238	22.31	Amplified
P-0005712	breast_msk_2018	715	1	0.928331506	22.7	Amplified
P-0005620	breast_msk_2018	714	1	0.928331506	22.8	Amplified
TCGA-E2-A15C	brca_tcga	713	1	0.928331506	22.8	Amplified
TCGA-BH-A0WA	brca_tcga	710	1	0.925723834	23.03	Amplified
P-0015689	breast_msk_2018	709	1	0.925723834	23.1	Amplified
TCGA-AC-A3YI	brca_tcga	707	1	0.924416314	23.23	Amplified
TCGA-E2-A15A	brca_tcga	706	1	0.924416314	23.32	Amplified
TCGA-OL-A66I	brca_tcga	705	1	0.924416314	23.46	Amplified
TCGA-E9-A54Y	brca_tcga	703	1	0.923103223	23.82	Amplified
TCGA-C8-A27A	brca_tcga	698	1	0.917843375	24.54	Amplified
TCGA-BH-A0H6	brca_tcga	697	1	0.917843375	24.54	Amplified
TCGA-E2-A1LA	brca_tcga	696	1	0.917843375	24.57	Amplified
TCGA-A2-A0EX	brca_tcga	695	1	0.917843375	24.7	Amplified
TCGA-A8-A09Q	brca_tcga	690	1	0.912553212	25	Amplified
TCGA-EW-A2FV	brca_tcga	688	1	0.911228751	25.89	Amplified
TCGA-BH-A202	brca_tcga	687	1	0.911228751	26.12	Amplified
TCGA-AQ-A04J	brca_tcga	683	1	0.908570166	26.91	Amplified
P-0042338	brca_mapk_hp_msk_2021	681	1	0.907237951	27.025	Amplified
TCGA-BH-A0HX	brca_tcga	680	1	0.907237951	27.23	Amplified
TCGA-E2-A108	brca_tcga	675	1	0.901893398	27.5	Amplified
P-0009688	breast_msk_2018	668	1	0.893864673	28.3	Amplified
TCGA-EW-A1P4	brca_tcga	659	1	0.883143658	29.8	Amplified
P-0015924	breast_msk_2018	657	1	0.881801494	29.9	Amplified
TCGA-A8-A09K	brca_tcga	656	1	0.881801494	29.96	Amplified
TCGA-E9-A3QA	brca_tcga	654	1	0.880455232	30.16	Amplified
P-0001721	breast_msk_2018	653	1	0.880455232	30.2	Amplified
TCGA-BH-A0GY	brca_tcga	652	1	0.880455232	30.32	Amplified
P-0002655	breast_msk_2018	651	1	0.880455232	30.7	Amplified
TCGA-A8-A092	brca_tcga	648	1	0.877746139	30.95	Amplified
TCGA-A8-A08P	brca_tcga	646	1	0.876389499	30.98	Amplified
MB-7260	brca_metabric	645	1	0.876389499	31.16666667	Amplified
P-0009015	breast_msk_2018	644	1	0.876389499	31.3	Amplified
TCGA-A7-A13D	brca_tcga	642	1	0.87502653	31.7	Amplified
P-0005174	breast_msk_2018	640	1	0.873661434	31.9	Amplified
TCGA-OL-A5D8	brca_tcga	638	1	0.872294201	31.96	Amplified
TCGA-A8-A07L	brca_tcga	637	1	0.872294201	32.03	Amplified
MB-0358	brca_metabric	633	1	0.868179606	32.86666667	Amplified
TCGA-A8-A08F	brca_tcga	632	1	0.868179606	32.98	Amplified
TCGA-A8-A08S	brca_tcga	631	1	0.868179606	32.98	Amplified
TCGA-AC-A2QH	brca_tcga	630	1	0.868179606	33.02	Amplified
TCGA-EW-A6SD	brca_tcga	627	1	0.865419098	33.18	Amplified
TCGA-E2-A1II	brca_tcga	626	1	0.865419098	33.67	Amplified
TCGA-AR-A1AY	brca_tcga	624	1	0.865419098	33.71	Amplified
P-0014280	breast_msk_2018	623	1	0.865419098	33.8	Amplified
TCGA-A2-A0EU	brca_tcga	621	1	0.864027749	34.26	Amplified
TCGA-A2-A0D1	brca_tcga	618	1	0.861240563	34.53	Amplified
MB-0615	brca_metabric	616	1	0.859844711	34.76666667	Amplified
TCGA-A7-A0DA	brca_tcga	607	1	0.848659739	35.64	Amplified
TCGA-A2-A04Y	brca_tcga	606	1	0.848659739	36.1	Amplified
TCGA-E9-A1N9	brca_tcga	605	1	0.848659739	36.17	Amplified
TCGA-OL-A5RW	brca_tcga	604	1	0.848659739	36.33	Amplified
P-0005508	breast_msk_2018	601	1	0.845844948	36.5	Amplified
P-0011398	breast_msk_2018	599	1	0.844435206	36.6	Amplified
P-0014637	breast_msk_2018	594	1	0.83878681	37.3	Amplified
TCGA-A8-A08B	brca_tcga	586	1	0.828885448	37.98	Amplified
P-0004057	brca_mapk_hp_msk_2021	581	1	0.823217855	38.268	Amplified
TCGA-E9-A22B	brca_tcga	580	1	0.823217855	38.34	Amplified
TCGA-E2-A14R	brca_tcga	579	1	0.823217855	38.57	Amplified
MB-5061	brca_metabric	578	1	0.823217855	39.43333333	Amplified
TCGA-BH-A0B3	brca_tcga	575	1	0.821791135	39.52	Amplified
TCGA-E9-A1NC	brca_tcga	576	1	0.821791135	39.52	Amplified
TCGA-EW-A1P1	brca_tcga	574	1	0.821791135	39.75	Amplified
P-0014273	breast_msk_2018	571	1	0.818922754	39.9	Amplified
TCGA-OL-A6VR	brca_tcga	570	1	0.818922754	40.08	Amplified
P-0008931	breast_msk_2018	569	1	0.818922754	40.7	Amplified
TCGA-BH-A0H9	brca_tcga	567	1	0.817480988	40.97	Amplified
P-0028336	brca_mapk_hp_msk_2021	566	1	0.817480988	41.063	Amplified
TCGA-BH-A0C0	brca_tcga	560	1	0.810246643	41.72	Amplified
P-0027190	brca_mapk_hp_msk_2021	559	1	0.810246643	41.885	Amplified
TCGA-A8-A08X	brca_tcga	552	1	0.801534314	42.97	Amplified
TCGA-E2-A105	brca_tcga	551	1	0.801534314	42.97	Amplified
TCGA-D8-A1XW	brca_tcga	550	1	0.801534314	43	Amplified
P-0026670	brca_mapk_hp_msk_2021	545	1	0.795694355	43.331	Amplified
MB-0466	brca_metabric	544	1	0.795694355	43.86666667	Amplified
P-0024871	brca_mapk_hp_msk_2021	537	1	0.786902152	45.271	Amplified
TCGA-E9-A1RH	brca_tcga	531	1	0.779561647	46.55	Amplified
TCGA-E2-A109	brca_tcga	530	1	0.779561647	46.55	Amplified
TCGA-E2-A14N	brca_tcga	527	1	0.776614344	47.11	Amplified
P-0005790	breast_msk_2018	525	1	0.775137891	47.4	Amplified
P-0001696	breast_msk_2018	521	1	0.772173693	48.3	Amplified
TCGA-3C-AALJ	brca_tcga	520	1	0.772173693	48.42	Amplified
P-0018577	brca_mapk_hp_msk_2021	517	1	0.769198071	48.986	Amplified
P-0022049	brca_mapk_hp_msk_2021	516	1	0.769198071	49.052	Amplified
P-0004216	breast_msk_2018	515	1	0.769198071	49.2	Amplified
P-0010488	breast_msk_2018	513	1	0.767701577	49.3	Amplified
P-0012824	breast_msk_2018	508	1	0.761703909	49.7	Amplified
P-0003903	breast_msk_2018	506	1	0.760201534	49.9	Amplified
TCGA-E2-A1LG	brca_tcga	505	1	0.760201534	50.03	Amplified
TCGA-AO-A0JB	brca_tcga	504	1	0.760201534	50.66	Amplified
TCGA-A2-A3Y0	brca_tcga	503	1	0.760201534	50.79	Amplified
P-0020797	brca_mapk_hp_msk_2021	502	1	0.760201534	50.794	Amplified
P-0012240	breast_msk_2018	496	1	0.752614692	51.9	Amplified
TCGA-AO-A0J4	brca_tcga	494	1	0.751094259	52.14	Amplified
P-0012713	breast_msk_2018	490	1	0.746523705	52.8	Amplified
TCGA-A8-A06T	brca_tcga	489	1	0.746523705	53.02	Amplified
TCGA-E2-A1B0	brca_tcga	487	1	0.744993944	53.58	Amplified
P-0004434	breast_msk_2018	486	1	0.744993944	54.1	Amplified
TCGA-AO-A0JL	brca_tcga	484	1	0.743457874	55.29	Amplified
MB-0428	brca_metabric	478	1	0.735761622	55.93333333	Amplified
P-0016627	brca_mapk_hp_msk_2021	477	1	0.735761622	56.252	Amplified
P-0000266	breast_msk_2018	475	1	0.734215905	56.4	Amplified
TCGA-A2-A0CX	brca_tcga	472	1	0.731117947	56.77	Amplified
P-0001595	breast_msk_2018	470	1	0.72956568	57.3	Amplified
P-0003185	breast_msk_2018	468	1	0.728010103	57.6	Amplified
P-0006842	breast_msk_2018	466	1	0.726451195	57.8	Amplified
MB-4930	brca_metabric	463	1	0.723326673	58.43333333	Amplified
TCGA-OL-A5D7	brca_tcga	462	1	0.723326673	58.48	Amplified
MB-7007	brca_metabric	461	1	0.723326673	58.6	Amplified
P-0010095	breast_msk_2018	460	1	0.723326673	59.3	Amplified
P-0011321	breast_msk_2018	459	1	0.723326673	59.5	Amplified
MB-5119	brca_metabric	457	1	0.721747357	59.76666667	Amplified
TCGA-E2-A1L7	brca_tcga	456	1	0.721747357	60.32	Amplified
MB-0396	brca_metabric	455	1	0.721747357	60.66666667	Amplified
P-0012889	breast_msk_2018	454	1	0.721747357	61.1	Amplified
MB-0649	brca_metabric	453	1	0.721747357	61.43333333	Amplified
TCGA-BH-A0BG	brca_tcga	452	1	0.721747357	61.47	Amplified
P-0010822	breast_msk_2018	451	1	0.721747357	61.8	Amplified
TCGA-AO-A1KQ	brca_tcga	450	1	0.721747357	61.83	Amplified
MB-0517	brca_metabric	449	1	0.721747357	61.9	Amplified
P-0009791	brca_mapk_hp_msk_2021	448	1	0.721747357	62.071	Amplified
P-0011134	brca_mapk_hp_msk_2021	445	1	0.718518063	62.63	Amplified
MB-0452	brca_metabric	444	1	0.718518063	62.8	Amplified
MB-0152	brca_metabric	443	1	0.718518063	63.03333333	Amplified
TCGA-E2-A150	brca_tcga	440	1	0.71526685	63.57	Amplified
TCGA-V7-A7HQ	brca_tcga	437	1	0.712008231	66.79	Amplified
MB-6114	brca_metabric	436	1	0.712008231	66.83333333	Amplified
TCGA-A2-A0D0	brca_tcga	435	1	0.712008231	67.28	Amplified
P-0008653	brca_mapk_hp_msk_2021	434	1	0.712008231	67.562	Amplified
TCGA-B6-A408	brca_tcga	433	1	0.712008231	68.07	Amplified
TCGA-B6-A0RG	brca_tcga	431	1	0.710360064	68.4	Amplified
MB-7014	brca_metabric	430	1	0.710360064	68.7	Amplified
P-0008024	breast_msk_2018	428	1	0.708704213	69	Amplified
TCGA-E2-A14Y	brca_tcga	426	1	0.707044484	69.28	Amplified
TCGA-AO-A03T	brca_tcga	424	1	0.70538085	69.78	Amplified
MB-5401	brca_metabric	420	1	0.700378149	70.16666667	Amplified
MB-7024	brca_metabric	419	1	0.700378149	70.26666667	Amplified
MB-0197	brca_metabric	418	1	0.700378149	70.73333333	Amplified
P-0012807	breast_msk_2018	415	1	0.698694547	71.9	Amplified
MB-0446	brca_metabric	412	1	0.695319211	72.26666667	Amplified
TCGA-A2-A04T	brca_tcga	405	1	0.685168566	73.78	Amplified
TCGA-BH-A0BZ	brca_tcga	403	1	0.683472604	74.08	Amplified
P-0014951	breast_msk_2018	400	1	0.680072243	74.8	Amplified
TCGA-B6-A402	brca_tcga	399	1	0.680072243	74.93	Amplified
TCGA-E2-A14T	brca_tcga	395	1	0.67494607	75.92	Amplified
P-0004576	brca_mapk_hp_msk_2021	394	1	0.67494607	75.978	Amplified
P-0013623	breast_msk_2018	393	1	0.67494607	76.4	Amplified
TCGA-E2-A1AZ	brca_tcga	392	1	0.67494607	76.51	Amplified
MB-0610	brca_metabric	391	1	0.67494607	76.7	Amplified
TCGA-AO-A0JE	brca_tcga	390	1	0.67494607	76.71	Amplified
P-0003761	brca_mapk_hp_msk_2021	389	1	0.67494607	77.194	Amplified
MB-5115	brca_metabric	387	1	0.673206519	77.4	Amplified
TCGA-BH-A0BW	brca_tcga	385	1	0.67146246	77.89	Amplified
TCGA-A2-A04Q	brca_tcga	383	1	0.66971386	78.35	Amplified
P-0012897	breast_msk_2018	376	1	0.659194794	80	Amplified
P-0014905	breast_msk_2018	375	1	0.659194794	80.7	Amplified
MB-0524	brca_metabric	373	1	0.657432241	80.83333333	Amplified
MB-7038	brca_metabric	372	1	0.657432241	81.03333333	Amplified
P-0001762	brca_mapk_hp_msk_2021	371	1	0.657432241	81.567	Amplified
TCGA-BH-A0DD	brca_tcga	369	1	0.655655397	81.67	Amplified
P-0005315	breast_msk_2018	368	1	0.655655397	82.1	Amplified
TCGA-AO-A1KR	brca_tcga	367	1	0.655655397	82.56	Amplified
MB-0484	brca_metabric	366	1	0.655655397	82.63333333	Amplified
TCGA-GM-A2DC	brca_tcga	363	1	0.652062765	83.28	Amplified
TCGA-AR-A0TS	brca_tcga	357	1	0.643056373	84.03	Amplified
TCGA-BH-A0B7	brca_tcga	356	1	0.643056373	84.07	Amplified
P-0002244	breast_msk_2018	354	1	0.641244947	84.6	Amplified
MB-7031	brca_metabric	352	1	0.639428389	85.36666667	Amplified
MB-0181	brca_metabric	349	1	0.635784922	85.96666667	Amplified
MB-0258	brca_metabric	347	1	0.633957954	86.13333333	Amplified
MB-7063	brca_metabric	344	1	0.630293457	86.6	Amplified
MB-0630	brca_metabric	343	1	0.630293457	86.8	Amplified
TCGA-A2-A04U	brca_tcga	341	1	0.628450494	87.19	Amplified
P-0012330	breast_msk_2018	339	1	0.62660211	87.8	Amplified
MB-0607	brca_metabric	338	1	0.62660211	87.83333333	Amplified
P-0002131	breast_msk_2018	337	1	0.62660211	88	Amplified
MB-7048	brca_metabric	335	1	0.624737223	88.46666667	Amplified
TCGA-B6-A0RT	brca_tcga	331	1	0.619125811	89.39	Amplified
MB-7043	brca_metabric	326	1	0.611621256	91.53333333	Amplified
TCGA-A2-A0CP	brca_tcga	325	1	0.611621256	92.41	Amplified
P-0004938	breast_msk_2018	320	1	0.604070376	93.8	Amplified
TCGA-AR-A1AU	brca_tcga	319	1	0.604070376	94.22	Amplified
MB-0480	brca_metabric	318	1	0.604070376	94.56666667	Amplified
TCGA-AO-A1KP	brca_tcga	314	1	0.598353621	97.01	Amplified
MB-0658	brca_metabric	313	1	0.598353621	97.26666667	Amplified
MB-0388	brca_metabric	310	1	0.594518021	97.56666667	Amplified
P-0008767	breast_msk_2018	309	1	0.594518021	97.8	Amplified
MB-7068	brca_metabric	307	1	0.592587768	98.46666667	Amplified
MB-5547	brca_metabric	305	1	0.590651207	98.56666667	Amplified
TCGA-AR-A24Z	brca_tcga	304	1	0.590651207	98.59	Amplified
MB-5468	brca_metabric	300	1	0.584803175	99.36666667	Amplified
TCGA-AR-A251	brca_tcga	298	1	0.582847311	99.54	Amplified
TCGA-AR-A24N	brca_tcga	297	1	0.582847311	99.7	Amplified
MB-0418	brca_metabric	293	1	0.576940075	102.0666667	Amplified
TCGA-AR-A24U	brca_tcga	291	1	0.574964253	102.76	Amplified
TCGA-AR-A24Q	brca_tcga	286	1	0.567033712	104.2	Amplified
MB-0611	brca_metabric	284	1	0.56504412	104.5333333	Amplified
TCGA-AR-A24V	brca_tcga	282	1	0.563047497	105.22	Amplified
P-0008712	breast_msk_2018	281	1	0.563047497	105.4	Amplified
MB-7083	brca_metabric	280	1	0.563047497	105.4666667	Amplified
MB-0628	brca_metabric	278	1	0.561029406	105.9666667	Amplified
MB-7052	brca_metabric	277	1	0.561029406	106.1333333	Amplified
TCGA-E2-A1LH	brca_tcga	275	1	0.558996691	106.67	Amplified
P-0002177	breast_msk_2018	272	1	0.554916423	107.1	Amplified
TCGA-AR-A0U4	brca_tcga	271	1	0.554916423	107.13	Amplified
TCGA-A2-A0CW	brca_tcga	270	1	0.554916423	107.85	Amplified
MB-7065	brca_metabric	269	1	0.554916423	107.8666667	Amplified
TCGA-AO-A129	brca_tcga	268	1	0.554916423	107.95	Amplified
P-0004681	breast_msk_2018	267	1	0.554916423	108	Amplified
MB-7070	brca_metabric	266	1	0.554916423	108.0666667	Amplified
MB-7091	brca_metabric	264	1	0.552822399	110.2666667	Amplified
MB-0519	brca_metabric	261	1	0.548618426	110.9666667	Amplified
MB-0600	brca_metabric	260	1	0.548618426	111	Amplified
MB-0623	brca_metabric	259	1	0.548618426	111.0666667	Amplified
P-0002841	breast_msk_2018	257	1	0.546491998	111.1	Amplified
MB-0439	brca_metabric	255	1	0.544357264	112.1333333	Amplified
MB-7094	brca_metabric	252	1	0.540070986	113.3666667	Amplified
MB-3528	brca_metabric	251	1	0.540070986	113.6666667	Amplified
MB-0157	brca_metabric	248	1	0.535750418	114.7666667	Amplified
MB-0427	brca_metabric	247	1	0.535750418	116.1	Amplified
P-0006479	breast_msk_2018	246	1	0.535750418	116.1	Amplified
MB-6225	brca_metabric	243	1	0.531376945	117.8666667	Amplified
MB-0574	brca_metabric	241	1	0.529181173	119.8	Amplified
MB-7036	brca_metabric	239	1	0.526976251	120.4333333	Amplified
P-0006074	breast_msk_2018	238	1	0.526976251	121.4	Amplified
MB-0512	brca_metabric	237	1	0.526976251	121.5333333	Amplified
MB-7161	brca_metabric	236	1	0.526976251	121.5333333	Amplified
P-0016125	breast_msk_2018	235	1	0.526976251	122.3	Amplified
MB-7086	brca_metabric	232	1	0.522472181	123.5333333	Amplified
MB-4024	brca_metabric	231	1	0.522472181	124.1	Amplified
MB-0201	brca_metabric	225	1	0.51111409	125.7	Amplified
MB-0491	brca_metabric	224	1	0.51111409	125.8	Amplified
MB-6328	brca_metabric	221	1	0.506530107	126.6666667	Amplified
MB-4991	brca_metabric	220	1	0.506530107	126.8666667	Amplified
MB-6334	brca_metabric	219	1	0.506530107	128.1	Amplified
MB-0510	brca_metabric	218	1	0.506530107	128.4	Amplified
MB-0475	brca_metabric	215	1	0.501861627	130.7	Amplified
MB-0469	brca_metabric	214	1	0.501861627	131.2666667	Amplified
MB-0445	brca_metabric	212	1	0.499505469	132.5333333	Amplified
MB-0479	brca_metabric	211	1	0.499505469	132.7666667	Amplified
TCGA-AR-A0U1	brca_tcga	210	1	0.499505469	133.11	Amplified
MB-2730	brca_metabric	209	1	0.499505469	133.7333333	Amplified
TCGA-AR-A0U3	brca_tcga	208	1	0.499505469	134.03	Amplified
MB-0438	brca_metabric	207	1	0.499505469	135.1666667	Amplified
MB-7017	brca_metabric	205	1	0.497080685	135.3333333	Amplified
MB-7127	brca_metabric	204	1	0.497080685	135.3333333	Amplified
MB-0901	brca_metabric	203	1	0.497080685	136.1666667	Amplified
MB-0386	brca_metabric	201	1	0.49461989	138.1333333	Amplified
P-0002574	breast_msk_2018	200	1	0.49461989	138.7	Amplified
TCGA-B6-A1KN	brca_tcga	199	1	0.49461989	139.06	Amplified
TCGA-AR-A0TP	brca_tcga	197	1	0.492121809	140.44	Amplified
MB-7174	brca_metabric	195	1	0.489610984	140.7666667	Amplified
MB-0060	brca_metabric	194	1	0.489610984	140.8666667	Amplified
MB-0206	brca_metabric	193	1	0.489610984	141.1666667	Amplified
MB-0391	brca_metabric	190	1	0.484510869	142.4666667	Amplified
P-0001212	breast_msk_2018	186	1	0.476820221	143.6	Amplified
P-0002922	breast_msk_2018	185	1	0.476820221	144.2	Amplified
MB-5017	brca_metabric	183	1	0.474228806	144.9333333	Amplified
MB-5604	brca_metabric	180	1	0.469017501	145.6333333	Amplified
MB-2844	brca_metabric	177	1	0.463777082	146.7333333	Amplified
MB-7165	brca_metabric	175	1	0.461141985	147.1666667	Amplified
MB-7160	brca_metabric	173	1	0.458491743	148.0666667	Amplified
MB-7155	brca_metabric	170	1	0.453160444	149.7666667	Amplified
MB-5428	brca_metabric	169	1	0.453160444	150.4666667	Amplified
MB-5208	brca_metabric	167	1	0.45046306	151.9	Amplified
MB-5291	brca_metabric	163	1	0.442322162	153.5333333	Amplified
MB-0062	brca_metabric	162	1	0.442322162	153.9666667	Amplified
MB-7181	brca_metabric	159	1	0.436827477	157.5333333	Amplified
MB-5306	brca_metabric	157	1	0.434062746	159.7333333	Amplified
MB-0054	brca_metabric	156	1	0.434062746	160.3	Amplified
TCGA-AR-A24H	brca_tcga	154	1	0.431262341	160.78	Amplified
MB-0559	brca_metabric	153	1	0.431262341	161.7666667	Amplified
MB-6312	brca_metabric	152	1	0.431262341	162.7666667	Amplified
MB-5327	brca_metabric	148	1	0.422694215	163.5333333	Amplified
MB-0340	brca_metabric	146	1	0.419818744	164.7333333	Amplified
MB-0006	brca_metabric	145	1	0.419818744	164.9333333	Amplified
MB-5396	brca_metabric	143	1	0.416903336	165.6666667	Amplified
MB-7205	brca_metabric	142	1	0.416903336	166.0333333	Amplified
MB-5236	brca_metabric	141	1	0.416903336	166.6666667	Amplified
MB-3123	brca_metabric	139	1	0.413925455	167.4333333	Amplified
MB-5271	brca_metabric	138	1	0.413925455	167.5	Amplified
MB-5062	brca_metabric	136	1	0.410904101	168.2666667	Amplified
MB-0541	brca_metabric	131	1	0.398729165	174.2666667	Amplified
MB-2686	brca_metabric	125	1	0.383393428	177.2666667	Amplified
MB-0325	brca_metabric	124	1	0.383393428	177.5333333	Amplified
MB-4317	brca_metabric	123	1	0.383393428	177.9	Amplified
MB-4254	brca_metabric	121	1	0.380250859	178.4	Amplified
MB-3367	brca_metabric	119	1	0.377082102	179.4333333	Amplified
MB-5641	brca_metabric	117	1	0.373886491	181.8666667	Amplified
MB-5622	brca_metabric	115	1	0.370663331	182.9333333	Amplified
P-0012186	breast_msk_2018	114	1	0.370663331	183.9	Amplified
MB-5205	brca_metabric	112	1	0.367383125	185.3	Amplified
MB-2993	brca_metabric	109	1	0.360763609	187.0333333	Amplified
MB-4862	brca_metabric	108	1	0.360763609	187.3	Amplified
MB-0249	brca_metabric	107	1	0.360763609	188.3333333	Amplified
P-0001504	breast_msk_2018	106	1	0.360763609	188.4	Amplified
MB-5502	brca_metabric	105	1	0.360763609	189.7333333	Amplified
P-0015674	breast_msk_2018	104	1	0.360763609	190.9	Amplified
MB-5655	brca_metabric	103	1	0.360763609	191.8	Amplified
P-0002088	breast_msk_2018	102	1	0.360763609	191.8	Amplified
MB-5239	brca_metabric	101	1	0.360763609	192.1333333	Amplified
MB-5386	brca_metabric	100	1	0.360763609	192.2	Amplified
MB-4011	brca_metabric	99	1	0.360763609	193.1666667	Amplified
MB-2626	brca_metabric	98	1	0.360763609	193.7	Amplified
MB-0528	brca_metabric	97	1	0.360763609	193.9666667	Amplified
MB-4935	brca_metabric	95	1	0.357005655	194.2	Amplified
MB-5346	brca_metabric	94	1	0.357005655	194.3	Amplified
MB-5653	brca_metabric	93	1	0.357005655	194.6	Amplified
MB-7280	brca_metabric	90	1	0.349244662	195.5333333	Amplified
MB-5541	brca_metabric	86	1	0.33747237	200.1333333	Amplified
MB-4640	brca_metabric	85	1	0.33747237	200.6	Amplified
MB-0236	brca_metabric	82	1	0.329437314	205.0333333	Amplified
MB-7273	brca_metabric	79	1	0.321303059	208.2	Amplified
MB-4880	brca_metabric	77	1	0.317183789	210.9666667	Amplified
MB-4758	brca_metabric	73	1	0.304663377	211.9333333	Amplified
P-0014558	breast_msk_2018	72	1	0.304663377	212	Amplified
MB-0225	brca_metabric	71	1	0.304663377	212.2	Amplified
MB-5144	brca_metabric	70	1	0.304663377	213.0333333	Amplified
MB-5014	brca_metabric	69	1	0.304663377	213.3666667	Amplified
MB-3600	brca_metabric	68	1	0.304663377	214.7	Amplified
MB-4707	brca_metabric	64	1	0.291021733	221.2	Amplified
MB-6223	brca_metabric	63	1	0.291021733	221.9333333	Amplified
MB-6212	brca_metabric	60	1	0.281633935	224.2333333	Amplified
MB-3781	brca_metabric	59	1	0.281633935	224.5666667	Amplified
MB-5599	brca_metabric	58	1	0.281633935	224.8666667	Amplified
MB-3852	brca_metabric	57	1	0.281633935	225.5	Amplified
MB-3842	brca_metabric	56	1	0.281633935	226.0666667	Amplified
MB-6152	brca_metabric	53	1	0.271392701	228.9	Amplified
MB-3502	brca_metabric	52	1	0.271392701	229.3333333	Amplified
MB-4865	brca_metabric	51	1	0.271392701	229.9	Amplified
TCGA-B6-A0IJ	brca_tcga	50	1	0.271392701	233.44	Amplified
MB-5566	brca_metabric	48	1	0.265854074	234.4	Amplified
MB-2827	brca_metabric	47	1	0.265854074	235.6666667	Amplified
MB-3487	brca_metabric	46	1	0.265854074	237.1333333	Amplified
MB-5497	brca_metabric	45	1	0.265854074	237.5	Amplified
MB-5484	brca_metabric	44	1	0.265854074	238.5	Amplified
MB-7228	brca_metabric	42	1	0.259671422	239.1666667	Amplified
MB-3389	brca_metabric	41	1	0.259671422	240.7	Amplified
MB-5366	brca_metabric	40	1	0.259671422	243.1666667	Amplified
MB-3300	brca_metabric	38	1	0.25301318	247	Amplified
MB-3218	brca_metabric	37	1	0.25301318	248.7666667	Amplified
MB-4762	brca_metabric	35	1	0.245985036	252.1	Amplified
MB-3058	brca_metabric	34	1	0.245985036	254.2666667	Amplified
MB-5049	brca_metabric	33	1	0.245985036	255.3	Amplified
MB-6143	brca_metabric	32	1	0.245985036	255.6	Amplified
MB-3122	brca_metabric	30	1	0.238050035	257.7666667	Amplified
MB-3102	brca_metabric	28	1	0.229841413	258.3333333	Amplified
MB-2984	brca_metabric	26	1	0.221328768	261.2	Amplified
P-0005948	breast_msk_2018	25	1	0.221328768	261.8	Amplified
MB-2957	brca_metabric	24	1	0.221328768	262.1333333	Amplified
MB-3001	brca_metabric	21	1	0.202082788	263.2333333	Amplified
MB-6049	brca_metabric	19	1	0.191978649	264.2333333	Amplified
MB-2912	brca_metabric	18	1	0.191978649	267.4	Amplified
MB-2854	brca_metabric	17	1	0.191978649	270.4333333	Amplified
MB-4621	brca_metabric	16	1	0.191978649	271.8666667	Amplified
MB-4933	brca_metabric	15	1	0.191978649	272.9	Amplified
P-0003431	breast_msk_2018	14	1	0.191978649	273.4	Amplified
MB-2634	brca_metabric	13	1	0.191978649	274.0333333	Amplified
MB-2718	brca_metabric	12	1	0.191978649	278.2666667	Amplified
MB-6059	brca_metabric	10	1	0.174526044	278.4666667	Amplified
P-0009405	breast_msk_2018	9	1	0.174526044	281.5	Amplified
TCGA-B6-A0RU	brca_tcga	7	1	0.152710289	282.69	Amplified
MB-6036	brca_metabric	5	1	0.127258574	287.9333333	Amplified
MB-4702	brca_metabric	4	1	0.127258574	300.8666667	Amplified
MB-4332	brca_metabric	3	1	0.127258574	307.9333333	Amplified
P-0011098	breast_msk_2018	1	1	0.063629287	340.6	Amplified
TCGA-A8-A081	brca_tcga	4045	1	1	0	Unaltered
TCGA-A8-A083	brca_tcga	4044	1	1	0	Unaltered
TCGA-A8-A08H	brca_tcga	4043	1	1	0	Unaltered
TCGA-A8-A090	brca_tcga	4042	1	1	0	Unaltered
TCGA-A8-A094	brca_tcga	4041	1	1	0	Unaltered
TCGA-A8-A096	brca_tcga	4040	1	1	0	Unaltered
TCGA-A8-A09G	brca_tcga	4039	1	1	0	Unaltered
TCGA-A8-A09Z	brca_tcga	4038	1	1	0	Unaltered
TCGA-C8-A12T	brca_tcga	4037	1	1	0	Unaltered
TCGA-C8-A133	brca_tcga	4036	1	1	0	Unaltered
TCGA-AC-A7VC	brca_tcga	4034	1	1	0.03	Unaltered
TCGA-C8-A275	brca_tcga	4035	1	1	0.03	Unaltered
P-0018133	brca_mapk_hp_msk_2021	4032	1	0.999752046	0.132	Unaltered
TCGA-C8-A1HJ	brca_tcga	4031	1	0.999752046	0.16	Unaltered
TCGA-PL-A8LX	brca_tcga	4030	1	0.999752046	0.16	Unaltered
TCGA-AN-A0AM	brca_tcga	4029	1	0.999752046	0.16	Unaltered
TCGA-PL-A8LY	brca_tcga	4028	1	0.999752046	0.26	Unaltered
TCGA-AN-A0XP	brca_tcga	4027	1	0.999752046	0.3	Unaltered
TCGA-AN-A0FY	brca_tcga	4020	1	0.999752046	0.33	Unaltered
TCGA-AN-A0XS	brca_tcga	4017	1	0.999752046	0.33	Unaltered
TCGA-AN-A0XR	brca_tcga	4018	1	0.999752046	0.33	Unaltered
TCGA-AN-A0FZ	brca_tcga	4019	1	0.999752046	0.33	Unaltered
TCGA-AN-A0AT	brca_tcga	4021	1	0.999752046	0.33	Unaltered
TCGA-AN-A0XT	brca_tcga	4016	1	0.999752046	0.33	Unaltered
TCGA-AN-A0FV	brca_tcga	4023	1	0.999752046	0.33	Unaltered
TCGA-AN-A0AR	brca_tcga	4024	1	0.999752046	0.33	Unaltered
TCGA-AN-A03Y	brca_tcga	4025	1	0.999752046	0.33	Unaltered
TCGA-AN-A03X	brca_tcga	4026	1	0.999752046	0.33	Unaltered
TCGA-AN-A046	brca_tcga	4022	1	0.999752046	0.33	Unaltered
TCGA-AN-A0FW	brca_tcga	4015	1	0.999752046	0.36	Unaltered
TCGA-AN-A049	brca_tcga	4013	1	0.999502979	0.62	Unaltered
TCGA-E9-A244	brca_tcga	4012	1	0.999502979	0.69	Unaltered
P-0005158	breast_msk_2018	4011	1	0.999502979	0.7	Unaltered
P-0006456	breast_msk_2018	4010	1	0.999502979	0.7	Unaltered
P-0018963	breast_msk_2018	4009	1	0.999502979	0.7	Unaltered
MB-0627	brca_metabric	4007	1	0.999253602	0.766666667	Unaltered
P-0018640	breast_msk_2018	4006	1	0.999253602	0.8	Unaltered
P-0018799	breast_msk_2018	4002	1	0.999253602	0.9	Unaltered
P-0018728	breast_msk_2018	4003	1	0.999253602	0.9	Unaltered
P-0005292	breast_msk_2018	4005	1	0.999253602	0.9	Unaltered
P-0018642	breast_msk_2018	4004	1	0.999253602	0.9	Unaltered
TCGA-A8-A08A	brca_tcga	4001	1	0.999253602	0.99	Unaltered
P-0015633	breast_msk_2018	4000	1	0.999253602	1	Unaltered
P-0018655	breast_msk_2018	3999	1	0.999253602	1	Unaltered
P-0018726	breast_msk_2018	3998	1	0.999253602	1	Unaltered
TCGA-A8-A09C	brca_tcga	3996	1	0.999253602	1.02	Unaltered
TCGA-A8-A06Q	brca_tcga	3995	1	0.999253602	1.02	Unaltered
TCGA-A8-A06Z	brca_tcga	3997	1	0.999253602	1.02	Unaltered
P-0016141	breast_msk_2018	3994	1	0.999253602	1.1	Unaltered
P-0018675	breast_msk_2018	3993	1	0.999253602	1.1	Unaltered
TCGA-E9-A1RD	brca_tcga	3992	1	0.999253602	1.12	Unaltered
P-0018727	breast_msk_2018	3991	1	0.999253602	1.2	Unaltered
MB-0880	brca_metabric	3990	1	0.999253602	1.233333333	Unaltered
MB-0125	brca_metabric	3989	1	0.999253602	1.266666667	Unaltered
P-0018119	breast_msk_2018	3988	1	0.999253602	1.3	Unaltered
TCGA-AC-A8OR	brca_tcga	3987	1	0.999253602	1.31	Unaltered
P-0018850	breast_msk_2018	3984	1	0.999253602	1.4	Unaltered
P-0018520	breast_msk_2018	3985	1	0.999253602	1.4	Unaltered
P-0002445	breast_msk_2018	3986	1	0.999253602	1.4	Unaltered
MB-0374	brca_metabric	3983	1	0.999253602	1.433333333	Unaltered
P-0014324	breast_msk_2018	3982	1	0.999253602	1.6	Unaltered
P-0018052	breast_msk_2018	3981	1	0.999253602	1.6	Unaltered
P-0018213	breast_msk_2018	3980	1	0.999253602	1.6	Unaltered
P-0019037	breast_msk_2018	3979	1	0.999253602	1.6	Unaltered
TCGA-D8-A27P	brca_tcga	3978	1	0.999253602	1.61	Unaltered
TCGA-AC-A6NO	brca_tcga	3977	1	0.999253602	1.68	Unaltered
P-0013715	breast_msk_2018	3976	1	0.999253602	1.7	Unaltered
TCGA-AN-A04D	brca_tcga	3975	1	0.999253602	1.71	Unaltered
P-0017756	breast_msk_2018	3974	1	0.999253602	1.8	Unaltered
TCGA-E9-A248	brca_tcga	3973	1	0.999253602	1.94	Unaltered
P-0012976	breast_msk_2018	3970	1	0.999001965	2	Unaltered
MB-5525	brca_metabric	3972	1	0.999253602	2	Unaltered
TCGA-OK-A5Q2	brca_tcga	3969	1	0.999001965	2.1	Unaltered
P-0017442	breast_msk_2018	3967	1	0.9987502	2.3	Unaltered
TCGA-AC-A8OS	brca_tcga	3966	1	0.9987502	2.3	Unaltered
MB-0117	brca_metabric	3965	1	0.9987502	2.4	Unaltered
MB-0522	brca_metabric	3964	1	0.9987502	2.5	Unaltered
P-0014976	breast_msk_2018	3963	1	0.9987502	2.5	Unaltered
P-0017898	breast_msk_2018	3962	1	0.9987502	2.5	Unaltered
TCGA-BH-A0HO	brca_tcga	3961	1	0.9987502	2.5	Unaltered
MB-5373	brca_metabric	3960	1	0.9987502	2.533333333	Unaltered
TCGA-E9-A1R3	brca_tcga	3958	1	0.998497927	2.56	Unaltered
TCGA-HN-A2NL	brca_tcga	3957	1	0.998497927	2.6	Unaltered
TCGA-LL-A6FQ	brca_tcga	3956	1	0.998497927	2.63	Unaltered
P-0018891	breast_msk_2018	3954	1	0.998497927	2.7	Unaltered
P-0018844	breast_msk_2018	3955	1	0.998497927	2.7	Unaltered
TCGA-AR-A24P	brca_tcga	3953	1	0.998497927	2.76	Unaltered
P-0005165	breast_msk_2018	3952	1	0.998497927	2.8	Unaltered
P-0009482	breast_msk_2018	3951	1	0.998497927	2.8	Unaltered
P-0016205	breast_msk_2018	3950	1	0.998497927	2.8	Unaltered
MB-0156	brca_metabric	3948	1	0.998245078	2.866666667	Unaltered
P-0015509	breast_msk_2018	3947	1	0.998245078	2.9	Unaltered
P-0018917	breast_msk_2018	3946	1	0.998245078	2.9	Unaltered
TCGA-AN-A04A	brca_tcga	3945	1	0.998245078	2.96	Unaltered
P-0015580	breast_msk_2018	3944	1	0.998245078	3	Unaltered
P-0018895	breast_msk_2018	3943	1	0.998245078	3	Unaltered
TCGA-E9-A1R5	brca_tcga	3942	1	0.998245078	3.02	Unaltered
P-0018789	breast_msk_2018	3939	1	0.998245078	3.1	Unaltered
P-0018888	breast_msk_2018	3937	1	0.998245078	3.1	Unaltered
P-0018829	breast_msk_2018	3938	1	0.998245078	3.1	Unaltered
P-0018596	breast_msk_2018	3940	1	0.998245078	3.1	Unaltered
P-0015520	breast_msk_2018	3941	1	0.998245078	3.1	Unaltered
P-0014040	breast_msk_2018	3936	1	0.998245078	3.2	Unaltered
P-0015852	breast_msk_2018	3935	1	0.998245078	3.2	Unaltered
P-0015933	breast_msk_2018	3934	1	0.998245078	3.2	Unaltered
P-0017045	breast_msk_2018	3933	1	0.998245078	3.2	Unaltered
P-0018152	breast_msk_2018	3932	1	0.998245078	3.2	Unaltered
P-0018898	breast_msk_2018	3931	1	0.998245078	3.2	Unaltered
TCGA-BH-A0DQ	brca_tcga	3930	1	0.998245078	3.22	Unaltered
P-0014298	breast_msk_2018	3929	1	0.998245078	3.3	Unaltered
P-0016133	breast_msk_2018	3928	1	0.998245078	3.3	Unaltered
P-0017320	breast_msk_2018	3927	1	0.998245078	3.3	Unaltered
P-0018901	breast_msk_2018	3926	1	0.998245078	3.3	Unaltered
MB-0285	brca_metabric	3925	1	0.998245078	3.366666667	Unaltered
P-0018073	breast_msk_2018	3922	1	0.998245078	3.4	Unaltered
P-0018125	breast_msk_2018	3921	1	0.998245078	3.4	Unaltered
P-0014676	breast_msk_2018	3924	1	0.998245078	3.4	Unaltered
P-0015943	breast_msk_2018	3923	1	0.998245078	3.4	Unaltered
P-0015907	breast_msk_2018	3919	1	0.997990424	3.5	Unaltered
P-0017096	breast_msk_2018	3918	1	0.997990424	3.5	Unaltered
P-0017770	breast_msk_2018	3917	1	0.997990424	3.5	Unaltered
P-0018120	breast_msk_2018	3916	1	0.997990424	3.5	Unaltered
P-0018840	breast_msk_2018	3915	1	0.997990424	3.5	Unaltered
P-0018896	breast_msk_2018	3914	1	0.997990424	3.5	Unaltered
P-0016811	breast_msk_2018	3913	1	0.997990424	3.6	Unaltered
P-0017684	breast_msk_2018	3912	1	0.997990424	3.6	Unaltered
P-0017957	breast_msk_2018	3911	1	0.997990424	3.6	Unaltered
P-0018401	breast_msk_2018	3910	1	0.997990424	3.6	Unaltered
P-0018018	breast_msk_2018	3907	1	0.997990424	3.7	Unaltered
P-0015039	breast_msk_2018	3908	1	0.997990424	3.7	Unaltered
P-0014493	breast_msk_2018	3909	1	0.997990424	3.7	Unaltered
MB-0173	brca_metabric	3906	1	0.997990424	3.766666667	Unaltered
P-0018273	breast_msk_2018	3905	1	0.997990424	3.8	Unaltered
P-0018447	breast_msk_2018	3904	1	0.997990424	3.8	Unaltered
TCGA-E2-A1IL	brca_tcga	3902	1	0.997734726	3.88	Unaltered
P-0016135	breast_msk_2018	3901	1	0.997734726	3.9	Unaltered
P-0016620	breast_msk_2018	3900	1	0.997734726	3.9	Unaltered
P-0015988	breast_msk_2018	3899	1	0.997734726	4	Unaltered
P-0015063	breast_msk_2018	3898	1	0.997734726	4.1	Unaltered
P-0015640	breast_msk_2018	3897	1	0.997734726	4.1	Unaltered
P-0015865	breast_msk_2018	3896	1	0.997734726	4.1	Unaltered
P-0017699	breast_msk_2018	3895	1	0.997734726	4.1	Unaltered
P-0016665	breast_msk_2018	3892	1	0.997478502	4.2	Unaltered
P-0014643	breast_msk_2018	3893	1	0.997478502	4.2	Unaltered
P-0015535	breast_msk_2018	3891	1	0.997478502	4.3	Unaltered
P-0015938	breast_msk_2018	3890	1	0.997478502	4.3	Unaltered
P-0016468	breast_msk_2018	3889	1	0.997478502	4.3	Unaltered
P-0017740	breast_msk_2018	3888	1	0.997478502	4.3	Unaltered
P-0017970	breast_msk_2018	3887	1	0.997478502	4.3	Unaltered
P-0018342	breast_msk_2018	3886	1	0.997478502	4.3	Unaltered
P-0019054	breast_msk_2018	3885	1	0.997478502	4.3	Unaltered
P-0009594	brca_mapk_hp_msk_2021	3884	1	0.997478502	4.34	Unaltered
P-0008570	breast_msk_2018	3883	1	0.997478502	4.4	Unaltered
P-0014730	breast_msk_2018	3882	1	0.997478502	4.4	Unaltered
P-0016466	breast_msk_2018	3881	1	0.997478502	4.4	Unaltered
P-0016661	breast_msk_2018	3880	1	0.997478502	4.4	Unaltered
TCGA-BH-A0E0	brca_tcga	3879	1	0.997478502	4.4	Unaltered
P-0018552	breast_msk_2018	3872	1	0.997221287	4.5	Unaltered
P-0019073	breast_msk_2018	3871	1	0.997221287	4.5	Unaltered
P-0017930	breast_msk_2018	3873	1	0.997221287	4.5	Unaltered
P-0015598	breast_msk_2018	3877	1	0.997221287	4.5	Unaltered
P-0017656	breast_msk_2018	3875	1	0.997221287	4.5	Unaltered
P-0015982	breast_msk_2018	3876	1	0.997221287	4.5	Unaltered
P-0017846	breast_msk_2018	3874	1	0.997221287	4.5	Unaltered
P-0012318	breast_msk_2018	3870	1	0.997221287	4.6	Unaltered
P-0017614	breast_msk_2018	3865	1	0.997221287	4.7	Unaltered
P-0006874	breast_msk_2018	3869	1	0.997221287	4.7	Unaltered
P-0015569	breast_msk_2018	3868	1	0.997221287	4.7	Unaltered
P-0017331	breast_msk_2018	3867	1	0.997221287	4.7	Unaltered
P-0017564	breast_msk_2018	3866	1	0.997221287	4.7	Unaltered
P-0018287	breast_msk_2018	3864	1	0.997221287	4.7	Unaltered
P-0017172	breast_msk_2018	3858	1	0.997221287	4.8	Unaltered
P-0016479	breast_msk_2018	3860	1	0.997221287	4.8	Unaltered
P-0016499	breast_msk_2018	3859	1	0.997221287	4.8	Unaltered
P-0014811	breast_msk_2018	3862	1	0.997221287	4.8	Unaltered
P-0014532	breast_msk_2018	3863	1	0.997221287	4.8	Unaltered
P-0015582	breast_msk_2018	3861	1	0.997221287	4.8	Unaltered
TCGA-BH-A18G	brca_tcga	3857	1	0.997221287	4.89	Unaltered
P-0009630	breast_msk_2018	3856	1	0.997221287	4.9	Unaltered
P-0016936	breast_msk_2018	3855	1	0.997221287	4.9	Unaltered
P-0012153	breast_msk_2018	3854	1	0.997221287	5	Unaltered
P-0015187	breast_msk_2018	3853	1	0.997221287	5	Unaltered
P-0016884	breast_msk_2018	3852	1	0.997221287	5	Unaltered
P-0017767	breast_msk_2018	3851	1	0.997221287	5	Unaltered
P-0013901	breast_msk_2018	3849	1	0.996962269	5.1	Unaltered
P-0013916	breast_msk_2018	3848	1	0.996962269	5.1	Unaltered
P-0017062	breast_msk_2018	3847	1	0.996962269	5.2	Unaltered
P-0017818	breast_msk_2018	3846	1	0.996962269	5.2	Unaltered
TCGA-BH-A6R9	brca_tcga	3845	1	0.996962269	5.26	Unaltered
P-0014179	breast_msk_2018	3843	1	0.996702913	5.3	Unaltered
P-0014581	breast_msk_2018	3842	1	0.996702913	5.3	Unaltered
P-0015739	breast_msk_2018	3841	1	0.996702913	5.3	Unaltered
TCGA-AN-A0XL	brca_tcga	3840	1	0.996702913	5.35	Unaltered
P-0014692	breast_msk_2018	3839	1	0.996702913	5.4	Unaltered
P-0016730	breast_msk_2018	3838	1	0.996702913	5.4	Unaltered
P-0016924	breast_msk_2018	3837	1	0.996702913	5.4	Unaltered
P-0017031	breast_msk_2018	3836	1	0.996702913	5.4	Unaltered
P-0017160	breast_msk_2018	3835	1	0.996702913	5.4	Unaltered
P-0017193	breast_msk_2018	3834	1	0.996702913	5.4	Unaltered
P-0017323	breast_msk_2018	3833	1	0.996702913	5.4	Unaltered
P-0017359	breast_msk_2018	3832	1	0.996702913	5.4	Unaltered
P-0017694	breast_msk_2018	3831	1	0.996702913	5.4	Unaltered
P-0017742	breast_msk_2018	3830	1	0.996702913	5.4	Unaltered
P-0018662	breast_msk_2018	3829	1	0.996702913	5.4	Unaltered
MB-0171	brca_metabric	3828	1	0.996702913	5.433333333	Unaltered
P-0014369	breast_msk_2018	3826	1	0.996442474	5.5	Unaltered
P-0015468	breast_msk_2018	3825	1	0.996442474	5.5	Unaltered
P-0016364	breast_msk_2018	3824	1	0.996442474	5.5	Unaltered
P-0016975	breast_msk_2018	3823	1	0.996442474	5.5	Unaltered
P-0017036	breast_msk_2018	3822	1	0.996442474	5.5	Unaltered
P-0017118	breast_msk_2018	3821	1	0.996442474	5.5	Unaltered
TCGA-AN-A0XW	brca_tcga	3819	1	0.996442474	5.58	Unaltered
TCGA-BH-A0RX	brca_tcga	3820	1	0.996442474	5.58	Unaltered
P-0014434	breast_msk_2018	3818	1	0.996442474	5.6	Unaltered
P-0015355	breast_msk_2018	3817	1	0.996442474	5.6	Unaltered
P-0016264	breast_msk_2018	3816	1	0.996442474	5.6	Unaltered
P-0016943	breast_msk_2018	3815	1	0.996442474	5.6	Unaltered
TCGA-AN-A0FF	brca_tcga	3813	1	0.996181215	5.65	Unaltered
P-0017481	breast_msk_2018	3809	1	0.996181215	5.7	Unaltered
P-0017156	breast_msk_2018	3810	1	0.996181215	5.7	Unaltered
P-0016769	breast_msk_2018	3812	1	0.996181215	5.7	Unaltered
P-0016802	breast_msk_2018	3811	1	0.996181215	5.7	Unaltered
P-0016593	breast_msk_2018	3806	1	0.99565801	5.8	Unaltered
P-0016866	breast_msk_2018	3805	1	0.99565801	5.8	Unaltered
P-0017032	breast_msk_2018	3804	1	0.99565801	5.8	Unaltered
P-0017099	breast_msk_2018	3803	1	0.99565801	5.8	Unaltered
TCGA-BH-A0HK	brca_tcga	3800	1	0.995134255	5.85	Unaltered
P-0017261	breast_msk_2018	3792	1	0.995134255	5.9	Unaltered
P-0017590	breast_msk_2018	3790	1	0.995134255	5.9	Unaltered
P-0017581	breast_msk_2018	3791	1	0.995134255	5.9	Unaltered
P-0017098	breast_msk_2018	3793	1	0.995134255	5.9	Unaltered
P-0016947	breast_msk_2018	3794	1	0.995134255	5.9	Unaltered
P-0016893	breast_msk_2018	3795	1	0.995134255	5.9	Unaltered
P-0016804	breast_msk_2018	3796	1	0.995134255	5.9	Unaltered
P-0016794	breast_msk_2018	3797	1	0.995134255	5.9	Unaltered
P-0016747	breast_msk_2018	3798	1	0.995134255	5.9	Unaltered
P-0016739	breast_msk_2018	3799	1	0.995134255	5.9	Unaltered
P-0016202	breast_msk_2018	3788	1	0.994871618	6.1	Unaltered
P-0016358	breast_msk_2018	3787	1	0.994871618	6.1	Unaltered
P-0016458	breast_msk_2018	3786	1	0.994871618	6.1	Unaltered
P-0016472	breast_msk_2018	3785	1	0.994871618	6.1	Unaltered
P-0016608	breast_msk_2018	3784	1	0.994871618	6.1	Unaltered
P-0016689	breast_msk_2018	3783	1	0.994871618	6.1	Unaltered
P-0016786	breast_msk_2018	3782	1	0.994871618	6.1	Unaltered
P-0016940	breast_msk_2018	3781	1	0.994871618	6.1	Unaltered
P-0017011	breast_msk_2018	3780	1	0.994871618	6.1	Unaltered
TCGA-E9-A1R4	brca_tcga	3779	1	0.994871618	6.11	Unaltered
TCGA-EW-A1PC	brca_tcga	3778	1	0.994871618	6.14	Unaltered
P-0013388	breast_msk_2018	3777	1	0.994871618	6.2	Unaltered
P-0014200	breast_msk_2018	3776	1	0.994871618	6.2	Unaltered
P-0016726	breast_msk_2018	3775	1	0.994871618	6.2	Unaltered
P-0016906	breast_msk_2018	3766	1	0.994608006	6.3	Unaltered
P-0016667	breast_msk_2018	3767	1	0.994608006	6.3	Unaltered
P-0016651	breast_msk_2018	3768	1	0.994608006	6.3	Unaltered
P-0016337	breast_msk_2018	3769	1	0.994608006	6.3	Unaltered
P-0014821	breast_msk_2018	3771	1	0.994608006	6.3	Unaltered
P-0014699	breast_msk_2018	3772	1	0.994608006	6.3	Unaltered
P-0000522	breast_msk_2018	3773	1	0.994608006	6.3	Unaltered
P-0016262	breast_msk_2018	3770	1	0.994608006	6.3	Unaltered
P-0016456	breast_msk_2018	3759	1	0.994608006	6.4	Unaltered
P-0016584	breast_msk_2018	3756	1	0.994608006	6.4	Unaltered
P-0016475	breast_msk_2018	3757	1	0.994608006	6.4	Unaltered
P-0016469	breast_msk_2018	3758	1	0.994608006	6.4	Unaltered
P-0016162	breast_msk_2018	3760	1	0.994608006	6.4	Unaltered
P-0014879	breast_msk_2018	3763	1	0.994608006	6.4	Unaltered
P-0015033	breast_msk_2018	3762	1	0.994608006	6.4	Unaltered
P-0014283	breast_msk_2018	3764	1	0.994608006	6.4	Unaltered
P-0007700	breast_msk_2018	3765	1	0.994608006	6.4	Unaltered
P-0016041	breast_msk_2018	3761	1	0.994608006	6.4	Unaltered
TCGA-AN-A0FD	brca_tcga	3755	1	0.994608006	6.44	Unaltered
P-0014685	breast_msk_2018	3752	1	0.994078113	6.5	Unaltered
P-0016357	breast_msk_2018	3751	1	0.994078113	6.5	Unaltered
P-0016442	breast_msk_2018	3750	1	0.994078113	6.5	Unaltered
TCGA-E9-A1RF	brca_tcga	3749	1	0.994078113	6.57	Unaltered
P-0016856	breast_msk_2018	3740	1	0.994078113	6.6	Unaltered
P-0016656	breast_msk_2018	3741	1	0.994078113	6.6	Unaltered
P-0016349	breast_msk_2018	3742	1	0.994078113	6.6	Unaltered
P-0016270	breast_msk_2018	3743	1	0.994078113	6.6	Unaltered
P-0015734	breast_msk_2018	3746	1	0.994078113	6.6	Unaltered
P-0015947	breast_msk_2018	3745	1	0.994078113	6.6	Unaltered
P-0015685	breast_msk_2018	3747	1	0.994078113	6.6	Unaltered
P-0014626	breast_msk_2018	3748	1	0.994078113	6.6	Unaltered
P-0015957	breast_msk_2018	3744	1	0.994078113	6.6	Unaltered
P-0012750	breast_msk_2018	3739	1	0.994078113	6.7	Unaltered
P-0015126	breast_msk_2018	3738	1	0.994078113	6.7	Unaltered
P-0015428	breast_msk_2018	3737	1	0.994078113	6.7	Unaltered
P-0015688	breast_msk_2018	3736	1	0.994078113	6.7	Unaltered
P-0016655	breast_msk_2018	3729	1	0.993811961	6.8	Unaltered
P-0017809	breast_msk_2018	3728	1	0.993811961	6.8	Unaltered
P-0016569	breast_msk_2018	3730	1	0.993811961	6.8	Unaltered
P-0015931	breast_msk_2018	3732	1	0.993811961	6.8	Unaltered
P-0016014	breast_msk_2018	3731	1	0.993811961	6.8	Unaltered
P-0014375	breast_msk_2018	3733	1	0.993811961	6.8	Unaltered
P-0014092	breast_msk_2018	3734	1	0.993811961	6.8	Unaltered
P-0000356	breast_msk_2018	3727	1	0.993811961	6.9	Unaltered
P-0013041	breast_msk_2018	3725	1	0.993545238	6.9	Unaltered
P-0014370	breast_msk_2018	3724	1	0.993545238	6.9	Unaltered
TCGA-AN-A0FS	brca_tcga	3723	1	0.993545238	6.9	Unaltered
TCGA-AN-A0FK	brca_tcga	3713	1	0.993545238	7	Unaltered
P-0017701	breast_msk_2018	3714	1	0.993545238	7	Unaltered
P-0016636	breast_msk_2018	3715	1	0.993545238	7	Unaltered
P-0015871	breast_msk_2018	3717	1	0.993545238	7	Unaltered
P-0016373	breast_msk_2018	3716	1	0.993545238	7	Unaltered
P-0015587	breast_msk_2018	3719	1	0.993545238	7	Unaltered
P-0014406	breast_msk_2018	3720	1	0.993545238	7	Unaltered
P-0012971	breast_msk_2018	3721	1	0.993545238	7	Unaltered
P-0015708	breast_msk_2018	3718	1	0.993545238	7	Unaltered
TCGA-AN-A0FT	brca_tcga	3712	1	0.993545238	7.03	Unaltered
TCGA-B6-A400	brca_tcga	3711	1	0.993545238	7.06	Unaltered
P-0006051	breast_msk_2018	3710	1	0.993545238	7.1	Unaltered
P-0014161	breast_msk_2018	3709	1	0.993545238	7.1	Unaltered
P-0014194	breast_msk_2018	3708	1	0.993545238	7.1	Unaltered
P-0014533	breast_msk_2018	3707	1	0.993545238	7.1	Unaltered
P-0015873	breast_msk_2018	3706	1	0.993545238	7.1	Unaltered
TCGA-LD-A7W5	brca_tcga	3705	1	0.993545238	7.1	Unaltered
TCGA-E9-A249	brca_tcga	3704	1	0.993545238	7.13	Unaltered
TCGA-AN-A0FN	brca_tcga	3703	1	0.993545238	7.16	Unaltered
P-0015706	breast_msk_2018	3702	1	0.993545238	7.2	Unaltered
P-0015949	breast_msk_2018	3701	1	0.993545238	7.2	Unaltered
TCGA-A2-A4RW	brca_tcga	3700	1	0.993545238	7.29	Unaltered
P-0014244	breast_msk_2018	3699	1	0.993545238	7.3	Unaltered
P-0015294	breast_msk_2018	3698	1	0.993545238	7.3	Unaltered
P-0018237	breast_msk_2018	3697	1	0.993545238	7.3	Unaltered
TCGA-GI-A2C8	brca_tcga	3696	1	0.993545238	7.39	Unaltered
P-0013965	breast_msk_2018	3695	1	0.993545238	7.4	Unaltered
P-0014785	breast_msk_2018	3694	1	0.993545238	7.4	Unaltered
P-0015586	breast_msk_2018	3693	1	0.993545238	7.4	Unaltered
TCGA-AN-A0AL	brca_tcga	3692	1	0.993545238	7.46	Unaltered
P-0015981	breast_msk_2018	3686	1	0.993545238	7.5	Unaltered
P-0015695	breast_msk_2018	3687	1	0.993545238	7.5	Unaltered
P-0015634	breast_msk_2018	3688	1	0.993545238	7.5	Unaltered
P-0016545	breast_msk_2018	3685	1	0.993545238	7.5	Unaltered
P-0014515	breast_msk_2018	3690	1	0.993545238	7.5	Unaltered
P-0013969	breast_msk_2018	3691	1	0.993545238	7.5	Unaltered
P-0015391	breast_msk_2018	3689	1	0.993545238	7.5	Unaltered
P-0013432	breast_msk_2018	3684	1	0.993545238	7.6	Unaltered
P-0015429	breast_msk_2018	3683	1	0.993545238	7.6	Unaltered
P-0015707	breast_msk_2018	3682	1	0.993545238	7.6	Unaltered
P-0013411	breast_msk_2018	3680	1	0.993545238	7.7	Unaltered
P-0015351	breast_msk_2018	3679	1	0.993545238	7.7	Unaltered
P-0002657	breast_msk_2018	3681	1	0.993545238	7.7	Unaltered
P-0013682	breast_msk_2018	3678	1	0.993545238	7.8	Unaltered
P-0013862	breast_msk_2018	3677	1	0.993545238	7.8	Unaltered
P-0015378	breast_msk_2018	3676	1	0.993545238	7.8	Unaltered
P-0014376	breast_msk_2018	3673	1	0.993004533	7.9	Unaltered
TCGA-A1-A0SM	brca_tcga	3672	1	0.993004533	7.95	Unaltered
TCGA-A8-A07S	brca_tcga	3671	1	0.993004533	7.98	Unaltered
P-0015382	breast_msk_2018	3667	1	0.993004533	8	Unaltered
P-0015001	breast_msk_2018	3669	1	0.993004533	8	Unaltered
P-0013751	breast_msk_2018	3670	1	0.993004533	8	Unaltered
P-0015356	breast_msk_2018	3668	1	0.993004533	8	Unaltered
P-0012130	breast_msk_2018	3665	1	0.992733664	8.1	Unaltered
P-0013050	breast_msk_2018	3664	1	0.992733664	8.1	Unaltered
P-0015343	breast_msk_2018	3663	1	0.992733664	8.1	Unaltered
P-0016212	breast_msk_2018	3662	1	0.992733664	8.1	Unaltered
P-0003859	breast_msk_2018	3661	1	0.992733664	8.2	Unaltered
P-0014121	breast_msk_2018	3660	1	0.992733664	8.2	Unaltered
P-0014781	breast_msk_2018	3659	1	0.992733664	8.2	Unaltered
TCGA-E2-A56Z	brca_tcga	3658	1	0.992733664	8.28	Unaltered
P-0014573	breast_msk_2018	3657	1	0.992733664	8.3	Unaltered
P-0014580	breast_msk_2018	3656	1	0.992733664	8.3	Unaltered
P-0015551	breast_msk_2018	3655	1	0.992733664	8.3	Unaltered
P-0014320	breast_msk_2018	3653	1	0.99246198	8.4	Unaltered
TCGA-EW-A1IY	brca_tcga	3652	1	0.99246198	8.48	Unaltered
P-0013179	breast_msk_2018	3651	1	0.99246198	8.5	Unaltered
P-0013640	breast_msk_2018	3650	1	0.99246198	8.5	Unaltered
TCGA-A1-A0SB	brca_tcga	3649	1	0.99246198	8.51	Unaltered
P-0013157	breast_msk_2018	3648	1	0.99246198	8.6	Unaltered
P-0015277	breast_msk_2018	3647	1	0.99246198	8.6	Unaltered
P-0012911	breast_msk_2018	3646	1	0.99246198	8.7	Unaltered
P-0012992	breast_msk_2018	3645	1	0.99246198	8.7	Unaltered
P-0013043	breast_msk_2018	3644	1	0.99246198	8.7	Unaltered
P-0013207	breast_msk_2018	3643	1	0.99246198	8.7	Unaltered
TCGA-A7-A6VY	brca_tcga	3642	1	0.99246198	8.74	Unaltered
P-0012534	breast_msk_2018	3641	1	0.99246198	8.8	Unaltered
P-0015059	breast_msk_2018	3640	1	0.99246198	8.8	Unaltered
TCGA-OL-A97C	brca_tcga	3633	1	0.99246198	8.9	Unaltered
P-0014703	breast_msk_2018	3634	1	0.99246198	8.9	Unaltered
P-0014368	breast_msk_2018	3635	1	0.99246198	8.9	Unaltered
P-0013015	breast_msk_2018	3637	1	0.99246198	8.9	Unaltered
P-0012843	breast_msk_2018	3638	1	0.99246198	8.9	Unaltered
P-0012546	breast_msk_2018	3639	1	0.99246198	8.9	Unaltered
P-0013613	breast_msk_2018	3636	1	0.99246198	8.9	Unaltered
TCGA-A8-A09R	brca_tcga	3632	1	0.99246198	8.97	Unaltered
TCGA-E2-A15K	brca_tcga	3631	1	0.99246198	9.03	Unaltered
P-0014278	breast_msk_2018	3629	1	0.992188574	9.1	Unaltered
P-0014494	breast_msk_2018	3628	1	0.992188574	9.1	Unaltered
P-0014938	breast_msk_2018	3627	1	0.992188574	9.1	Unaltered
P-0010326	breast_msk_2018	3625	1	0.991914943	9.2	Unaltered
P-0013051	breast_msk_2018	3624	1	0.991914943	9.2	Unaltered
P-0013585	breast_msk_2018	3619	1	0.99164116	9.3	Unaltered
P-0013269	breast_msk_2018	3620	1	0.99164116	9.3	Unaltered
P-0013208	breast_msk_2018	3621	1	0.99164116	9.3	Unaltered
P-0008751	breast_msk_2018	3622	1	0.99164116	9.3	Unaltered
TCGA-A7-A6VW	brca_tcga	3618	1	0.99164116	9.36	Unaltered
P-0014306	breast_msk_2018	3617	1	0.99164116	9.4	Unaltered
P-0014577	breast_msk_2018	3616	1	0.99164116	9.4	Unaltered
TCGA-BH-AB28	brca_tcga	3614	1	0.991366847	9.43	Unaltered
TCGA-E9-A2JT	brca_tcga	3611	1	0.990818069	9.46	Unaltered
P-0015052	breast_msk_2018	3610	1	0.990818069	9.5	Unaltered
P-0012290	breast_msk_2018	3608	1	0.990543528	9.6	Unaltered
TCGA-BH-A0E6	brca_tcga	3606	1	0.990543528	9.63	Unaltered
TCGA-BH-A6R8	brca_tcga	3607	1	0.990543528	9.63	Unaltered
P-0014509	breast_msk_2018	3603	1	0.98999399	9.7	Unaltered
P-0012116	breast_msk_2018	3602	1	0.98999399	9.8	Unaltered
TCGA-E9-A1NI	brca_tcga	3600	1	0.989719068	9.86	Unaltered
TCGA-PL-A8LZ	brca_tcga	3596	1	0.989168918	9.92	Unaltered
TCGA-5T-A9QA	brca_tcga	3595	1	0.989168918	9.95	Unaltered
TCGA-A8-A09A	brca_tcga	3592	1	0.989168918	9.99	Unaltered
TCGA-A8-A099	brca_tcga	3593	1	0.989168918	9.99	Unaltered
TCGA-A8-A07W	brca_tcga	3594	1	0.989168918	9.99	Unaltered
P-0008049	breast_msk_2018	3591	1	0.989168918	10	Unaltered
TCGA-D8-A27R	brca_tcga	3588	1	0.988617849	10.09	Unaltered
P-0012122	breast_msk_2018	3587	1	0.988617849	10.1	Unaltered
P-0012565	breast_msk_2018	3586	1	0.988617849	10.1	Unaltered
P-0013762	breast_msk_2018	3585	1	0.988617849	10.1	Unaltered
P-0005263	breast_msk_2018	3584	1	0.988617849	10.2	Unaltered
TCGA-A7-A3J0	brca_tcga	3583	1	0.988617849	10.28	Unaltered
P-0013431	breast_msk_2018	3582	1	0.988617849	10.3	Unaltered
P-0013572	breast_msk_2018	3576	1	0.988341699	10.4	Unaltered
P-0012756	breast_msk_2018	3578	1	0.988341699	10.4	Unaltered
P-0013187	breast_msk_2018	3577	1	0.988341699	10.4	Unaltered
P-0011502	breast_msk_2018	3579	1	0.988341699	10.4	Unaltered
TCGA-C8-A1HL	brca_tcga	3575	1	0.988341699	10.41	Unaltered
TCGA-A7-A6VX	brca_tcga	3574	1	0.988341699	10.41	Unaltered
P-0007573	breast_msk_2018	3572	1	0.988065085	10.5	Unaltered
P-0008994	breast_msk_2018	3571	1	0.988065085	10.5	Unaltered
P-0014250	breast_msk_2018	3570	1	0.988065085	10.5	Unaltered
TCGA-EW-A1PE	brca_tcga	3569	1	0.988065085	10.51	Unaltered
TCGA-A2-A25F	brca_tcga	3566	1	0.987511237	10.58	Unaltered
TCGA-A7-A3IZ	brca_tcga	3565	1	0.987511237	10.58	Unaltered
P-0016828	breast_msk_2018	3562	1	0.987234157	10.6	Unaltered
P-0000345	breast_msk_2018	3563	1	0.987234157	10.6	Unaltered
TCGA-LD-A9QF	brca_tcga	3561	1	0.987234157	10.61	Unaltered
P-0014476	breast_msk_2018	3560	1	0.987234157	10.7	Unaltered
TCGA-A7-A5ZW	brca_tcga	3559	1	0.987234157	10.71	Unaltered
TCGA-BH-A0GZ	brca_tcga	3558	1	0.987234157	10.78	Unaltered
P-0014520	breast_msk_2018	3557	1	0.987234157	10.8	Unaltered
P-0014583	breast_msk_2018	3556	1	0.987234157	10.8	Unaltered
MB-0164	brca_metabric	3555	1	0.987234157	10.83333333	Unaltered
P-0013265	breast_msk_2018	3552	1	0.986678595	10.9	Unaltered
P-0014926	breast_msk_2018	3551	1	0.986678595	10.9	Unaltered
P-0016808	breast_msk_2018	3550	1	0.986678595	10.9	Unaltered
TCGA-C8-A1HF	brca_tcga	3549	1	0.986678595	10.91	Unaltered
TCGA-A8-A07P	brca_tcga	3548	1	0.986678595	10.97	Unaltered
P-0012858	breast_msk_2018	3546	1	0.986678595	11	Unaltered
TCGA-A7-A5ZX	brca_tcga	3545	1	0.986678595	11.04	Unaltered
TCGA-E2-A1IU	brca_tcga	3543	1	0.986400187	11.07	Unaltered
P-0013145	breast_msk_2018	3541	1	0.986400187	11.1	Unaltered
P-0012975	breast_msk_2018	3542	1	0.986400187	11.1	Unaltered
TCGA-E9-A1R6	brca_tcga	3540	1	0.986400187	11.14	Unaltered
P-0013779	breast_msk_2018	3539	1	0.986400187	11.2	Unaltered
TCGA-C8-A1HI	brca_tcga	3538	1	0.986400187	11.27	Unaltered
TCGA-A7-A3J1	brca_tcga	3537	1	0.986400187	11.27	Unaltered
P-0012127	breast_msk_2018	3535	1	0.986121228	11.3	Unaltered
P-0012591	breast_msk_2018	3534	1	0.986121228	11.3	Unaltered
P-0013203	breast_msk_2018	3533	1	0.986121228	11.3	Unaltered
P-0014013	breast_msk_2018	3532	1	0.986121228	11.3	Unaltered
TCGA-A7-A3IY	brca_tcga	3531	1	0.986121228	11.33	Unaltered
TCGA-W8-A86G	brca_tcga	3529	1	0.985841873	11.4	Unaltered
TCGA-4H-AAAK	brca_tcga	3527	1	0.985562439	11.43	Unaltered
P-0014466	breast_msk_2018	3525	1	0.985562439	11.5	Unaltered
P-0013033	breast_msk_2018	3526	1	0.985562439	11.5	Unaltered
TCGA-JL-A3YX	brca_tcga	3524	1	0.985562439	11.56	Unaltered
P-0012603	breast_msk_2018	3523	1	0.985562439	11.6	Unaltered
P-0012754	breast_msk_2018	3522	1	0.985562439	11.6	Unaltered
P-0012831	breast_msk_2018	3521	1	0.985562439	11.6	Unaltered
P-0012532	breast_msk_2018	3517	1	0.98528245	11.7	Unaltered
P-0011280	breast_msk_2018	3519	1	0.98528245	11.7	Unaltered
P-0011470	breast_msk_2018	3518	1	0.98528245	11.7	Unaltered
P-0016773	breast_msk_2018	3516	1	0.98528245	11.7	Unaltered
TCGA-C8-A12M	brca_tcga	3514	1	0.985002142	11.76	Unaltered
P-0014927	breast_msk_2018	3513	1	0.985002142	11.8	Unaltered
TCGA-JL-A3YW	brca_tcga	3512	1	0.985002142	11.83	Unaltered
P-0014737	breast_msk_2018	3505	1	0.984721595	11.9	Unaltered
P-0015003	breast_msk_2018	3504	1	0.984721595	11.9	Unaltered
P-0012820	breast_msk_2018	3506	1	0.984721595	11.9	Unaltered
P-0007987	breast_msk_2018	3510	1	0.984721595	11.9	Unaltered
P-0010528	breast_msk_2018	3508	1	0.984721595	11.9	Unaltered
P-0010296	breast_msk_2018	3509	1	0.984721595	11.9	Unaltered
P-0012396	breast_msk_2018	3507	1	0.984721595	11.9	Unaltered
TCGA-C8-A12L	brca_tcga	3503	1	0.984721595	11.93	Unaltered
TCGA-A7-A426	brca_tcga	3502	1	0.984721595	11.96	Unaltered
TCGA-A8-A07J	brca_tcga	3500	1	0.984440326	11.99	Unaltered
TCGA-A8-A08I	brca_tcga	3499	1	0.984440326	11.99	Unaltered
TCGA-A8-A09B	brca_tcga	3498	1	0.984440326	11.99	Unaltered
TCGA-A8-A0A1	brca_tcga	3497	1	0.984440326	11.99	Unaltered
P-0009441	breast_msk_2018	3496	1	0.984440326	12	Unaltered
TCGA-C8-A1HK	brca_tcga	3495	1	0.984440326	12.02	Unaltered
TCGA-D8-A1JF	brca_tcga	3494	1	0.984440326	12.02	Unaltered
TCGA-A7-A5ZV	brca_tcga	3493	1	0.984440326	12.09	Unaltered
P-0012500	breast_msk_2018	3491	1	0.984158413	12.1	Unaltered
P-0012634	breast_msk_2018	3490	1	0.984158413	12.1	Unaltered
P-0013257	breast_msk_2018	3489	1	0.984158413	12.1	Unaltered
TCGA-D8-A1JS	brca_tcga	3488	1	0.984158413	12.19	Unaltered
TCGA-EW-A1IW	brca_tcga	3487	1	0.984158413	12.19	Unaltered
P-0008535	breast_msk_2018	3486	1	0.984158413	12.2	Unaltered
P-0009859	breast_msk_2018	3485	1	0.984158413	12.2	Unaltered
P-0010719	breast_msk_2018	3484	1	0.984158413	12.2	Unaltered
P-0012829	breast_msk_2018	3483	1	0.984158413	12.2	Unaltered
P-0015049	breast_msk_2018	3482	1	0.984158413	12.2	Unaltered
P-0015050	breast_msk_2018	3481	1	0.984158413	12.2	Unaltered
TCGA-AC-A6IX	brca_tcga	3480	1	0.984158413	12.25	Unaltered
P-0012998	breast_msk_2018	3477	1	0.984158413	12.3	Unaltered
P-0003381	breast_msk_2018	3479	1	0.984158413	12.3	Unaltered
P-0009931	breast_msk_2018	3478	1	0.984158413	12.3	Unaltered
TCGA-C8-A1HM	brca_tcga	3476	1	0.984158413	12.32	Unaltered
TCGA-C8-A1HE	brca_tcga	3475	1	0.984158413	12.32	Unaltered
TCGA-C8-A1HO	brca_tcga	3474	1	0.984158413	12.32	Unaltered
TCGA-E9-A295	brca_tcga	3473	1	0.984158413	12.32	Unaltered
TCGA-AN-A0XO	brca_tcga	3472	1	0.984158413	12.32	Unaltered
TCGA-C8-A26X	brca_tcga	3471	1	0.984158413	12.35	Unaltered
TCGA-LL-A7T0	brca_tcga	3470	1	0.984158413	12.35	Unaltered
MB-0142	brca_metabric	3468	1	0.983874712	12.4	Unaltered
P-0011400	breast_msk_2018	3467	1	0.983874712	12.4	Unaltered
P-0012903	breast_msk_2018	3466	1	0.983874712	12.4	Unaltered
P-0014518	breast_msk_2018	3465	1	0.983874712	12.4	Unaltered
TCGA-C8-A8HQ	brca_tcga	3464	1	0.983874712	12.48	Unaltered
P-0009745	breast_msk_2018	3462	1	0.983874712	12.5	Unaltered
P-0015036	breast_msk_2018	3458	1	0.983874712	12.5	Unaltered
P-0013280	breast_msk_2018	3459	1	0.983874712	12.5	Unaltered
P-0008952	breast_msk_2018	3463	1	0.983874712	12.5	Unaltered
P-0009755	breast_msk_2018	3461	1	0.983874712	12.5	Unaltered
P-0011568	breast_msk_2018	3460	1	0.983874712	12.5	Unaltered
TCGA-C8-A26W	brca_tcga	3457	1	0.983874712	12.52	Unaltered
TCGA-D8-A27V	brca_tcga	3456	1	0.983874712	12.52	Unaltered
TCGA-C8-A132	brca_tcga	3455	1	0.983874712	12.58	Unaltered
P-0012120	breast_msk_2018	3450	1	0.983589861	12.6	Unaltered
P-0008845	breast_msk_2018	3453	1	0.983589861	12.6	Unaltered
P-0009610	breast_msk_2018	3452	1	0.983589861	12.6	Unaltered
P-0009753	breast_msk_2018	3451	1	0.983589861	12.6	Unaltered
P-0016763	breast_msk_2018	3449	1	0.983589861	12.6	Unaltered
TCGA-C8-A12O	brca_tcga	3447	1	0.983304597	12.65	Unaltered
TCGA-C8-A12X	brca_tcga	3443	1	0.983019251	12.65	Unaltered
TCGA-C8-A12W	brca_tcga	3444	1	0.983019251	12.65	Unaltered
TCGA-C8-A12V	brca_tcga	3445	1	0.983019251	12.65	Unaltered
P-0014516	breast_msk_2018	3440	1	0.98244806	12.7	Unaltered
P-0014928	breast_msk_2018	3439	1	0.98244806	12.8	Unaltered
P-0015602	breast_msk_2018	3438	1	0.98244806	12.8	Unaltered
P-0017190	breast_msk_2018	3437	1	0.98244806	12.8	Unaltered
TCGA-BH-A0HU	brca_tcga	3436	1	0.98244806	12.88	Unaltered
P-0012362	breast_msk_2018	3435	1	0.98244806	12.9	Unaltered
TCGA-C8-A135	brca_tcga	3434	1	0.98244806	12.91	Unaltered
TCGA-E2-A15H	brca_tcga	3433	1	0.98244806	12.91	Unaltered
TCGA-C8-A3M8	brca_tcga	3429	1	0.982161799	12.94	Unaltered
TCGA-C8-A1HN	brca_tcga	3431	1	0.982161799	12.94	Unaltered
TCGA-C8-A26Y	brca_tcga	3430	1	0.982161799	12.94	Unaltered
TCGA-D8-A1XU	brca_tcga	3427	1	0.981875287	12.98	Unaltered
P-0011063	breast_msk_2018	3426	1	0.981875287	13	Unaltered
P-0015045	breast_msk_2018	3425	1	0.981875287	13	Unaltered
TCGA-C8-A8HP	brca_tcga	3424	1	0.981875287	13.01	Unaltered
TCGA-A8-A06O	brca_tcga	3423	1	0.981875287	13.01	Unaltered
TCGA-A8-A06P	brca_tcga	3422	1	0.981875287	13.01	Unaltered
TCGA-A8-A086	brca_tcga	3421	1	0.981875287	13.01	Unaltered
TCGA-A8-A0A4	brca_tcga	3420	1	0.981875287	13.01	Unaltered
TCGA-D8-A27T	brca_tcga	3418	1	0.981588105	13.07	Unaltered
P-0014854	breast_msk_2018	3414	1	0.981588105	13.1	Unaltered
P-0014775	breast_msk_2018	3415	1	0.981588105	13.1	Unaltered
P-0014482	breast_msk_2018	3416	1	0.981588105	13.1	Unaltered
P-0011462	breast_msk_2018	3417	1	0.981588105	13.1	Unaltered
P-0015051	breast_msk_2018	3413	1	0.981588105	13.2	Unaltered
P-0015054	breast_msk_2018	3412	1	0.981588105	13.2	Unaltered
TCGA-LD-A74U	brca_tcga	3411	1	0.981588105	13.21	Unaltered
TCGA-EW-A1J2	brca_tcga	3410	1	0.981588105	13.24	Unaltered
TCGA-D8-A140	brca_tcga	3409	1	0.981588105	13.24	Unaltered
TCGA-LD-A7W6	brca_tcga	3408	1	0.981588105	13.27	Unaltered
P-0009444	breast_msk_2018	3407	1	0.981588105	13.3	Unaltered
P-0009564	breast_msk_2018	3406	1	0.981588105	13.3	Unaltered
P-0011593	breast_msk_2018	3405	1	0.981588105	13.3	Unaltered
P-0014490	breast_msk_2018	3404	1	0.981588105	13.3	Unaltered
P-0016878	breast_msk_2018	3403	1	0.981588105	13.3	Unaltered
TCGA-C8-A8HR	brca_tcga	3396	1	0.981299403	13.4	Unaltered
TCGA-A7-A3RF	brca_tcga	3397	1	0.981299403	13.4	Unaltered
P-0011064	breast_msk_2018	3398	1	0.981299403	13.4	Unaltered
MB-0514	brca_metabric	3401	1	0.981588105	13.4	Unaltered
MB-0114	brca_metabric	3402	1	0.981588105	13.4	Unaltered
P-0009490	breast_msk_2018	3399	1	0.981299403	13.4	Unaltered
TCGA-D8-A27G	brca_tcga	3395	1	0.981299403	13.44	Unaltered
TCGA-D8-A145	brca_tcga	3394	1	0.981299403	13.47	Unaltered
P-0008558	breast_msk_2018	3393	1	0.981299403	13.5	Unaltered
P-0009182	breast_msk_2018	3392	1	0.981299403	13.5	Unaltered
P-0011060	breast_msk_2018	3391	1	0.981299403	13.5	Unaltered
P-0014519	breast_msk_2018	3390	1	0.981299403	13.5	Unaltered
P-0016831	breast_msk_2018	3389	1	0.981299403	13.5	Unaltered
TCGA-GM-A5PV	brca_tcga	3388	1	0.981299403	13.53	Unaltered
P-0014510	breast_msk_2018	3385	1	0.981009678	13.6	Unaltered
TCGA-BH-A0HP	brca_tcga	3384	1	0.981009678	13.6	Unaltered
P-0009120	breast_msk_2018	3386	1	0.981009678	13.6	Unaltered
TCGA-A1-A0SJ	brca_tcga	3383	1	0.981009678	13.67	Unaltered
P-0012006	breast_msk_2018	3382	1	0.981009678	13.7	Unaltered
P-0012731	breast_msk_2018	3381	1	0.981009678	13.7	Unaltered
P-0016818	breast_msk_2018	3380	1	0.981009678	13.7	Unaltered
TCGA-AC-A62X	brca_tcga	3379	1	0.981009678	13.7	Unaltered
TCGA-A7-A4SB	brca_tcga	3378	1	0.981009678	13.73	Unaltered
P-0014937	breast_msk_2018	3375	1	0.980428683	13.8	Unaltered
P-0014942	breast_msk_2018	3374	1	0.980428683	13.8	Unaltered
P-0015241	breast_msk_2018	3373	1	0.980428683	13.8	Unaltered
TCGA-S3-AA11	brca_tcga	3372	1	0.980428683	13.83	Unaltered
P-0016929	breast_msk_2018	3364	1	0.980137841	13.9	Unaltered
P-0016912	breast_msk_2018	3365	1	0.980137841	13.9	Unaltered
TCGA-BH-A0DK	brca_tcga	3363	1	0.980137841	13.9	Unaltered
P-0016840	breast_msk_2018	3366	1	0.980137841	13.9	Unaltered
P-0014894	breast_msk_2018	3369	1	0.980137841	13.9	Unaltered
P-0015148	breast_msk_2018	3368	1	0.980137841	13.9	Unaltered
P-0014855	breast_msk_2018	3370	1	0.980137841	13.9	Unaltered
P-0015273	breast_msk_2018	3367	1	0.980137841	13.9	Unaltered
TCGA-S3-AA17	brca_tcga	3362	1	0.980137841	13.93	Unaltered
TCGA-D8-A142	brca_tcga	3361	1	0.980137841	13.96	Unaltered
TCGA-D8-A1JH	brca_tcga	3360	1	0.980137841	13.99	Unaltered
TCGA-A8-A07I	brca_tcga	3359	1	0.980137841	13.99	Unaltered
P-0012307	breast_msk_2018	3355	1	0.979845959	14	Unaltered
P-0014816	breast_msk_2018	3354	1	0.979845959	14	Unaltered
P-0009330	breast_msk_2018	3357	1	0.979845959	14	Unaltered
P-0010321	breast_msk_2018	3356	1	0.979845959	14	Unaltered
TCGA-OL-A66P	brca_tcga	3353	1	0.979845959	14.06	Unaltered
P-0016815	breast_msk_2018	3352	1	0.979845959	14.1	Unaltered
TCGA-D8-A1Y3	brca_tcga	3351	1	0.979845959	14.13	Unaltered
TCGA-D8-A1J8	brca_tcga	3349	1	0.979553468	14.16	Unaltered
TCGA-D8-A143	brca_tcga	3348	1	0.979553468	14.16	Unaltered
TCGA-A1-A0SG	brca_tcga	3345	1	0.978968136	14.26	Unaltered
TCGA-BH-A0E2	brca_tcga	3344	1	0.978968136	14.29	Unaltered
P-0010849	breast_msk_2018	3343	1	0.978968136	14.3	Unaltered
P-0014955	breast_msk_2018	3342	1	0.978968136	14.3	Unaltered
TCGA-A1-A0SD	brca_tcga	3341	1	0.978968136	14.36	Unaltered
P-0015005	breast_msk_2018	3334	1	0.978675032	14.4	Unaltered
P-0014824	breast_msk_2018	3335	1	0.978675032	14.4	Unaltered
P-0014463	breast_msk_2018	3337	1	0.978675032	14.4	Unaltered
P-0014517	breast_msk_2018	3336	1	0.978675032	14.4	Unaltered
P-0011019	breast_msk_2018	3339	1	0.978675032	14.4	Unaltered
P-0011348	breast_msk_2018	3338	1	0.978675032	14.4	Unaltered
TCGA-D8-A27I	brca_tcga	3333	1	0.978675032	14.42	Unaltered
TCGA-LL-A5YO	brca_tcga	3331	1	0.978381312	14.45	Unaltered
TCGA-D8-A1XK	brca_tcga	3330	1	0.978381312	14.49	Unaltered
TCGA-A7-A4SD	brca_tcga	3329	1	0.978381312	14.49	Unaltered
TCGA-LL-A740	brca_tcga	3328	1	0.978381312	14.49	Unaltered
P-0009001	breast_msk_2018	3327	1	0.978381312	14.5	Unaltered
P-0010560	breast_msk_2018	3326	1	0.978381312	14.5	Unaltered
P-0011176	breast_msk_2018	3325	1	0.978381312	14.5	Unaltered
P-0015025	breast_msk_2018	3324	1	0.978381312	14.5	Unaltered
P-0016841	breast_msk_2018	3323	1	0.978381312	14.5	Unaltered
TCGA-AC-A5EI	brca_tcga	3322	1	0.978381312	14.52	Unaltered
P-0014940	breast_msk_2018	3320	1	0.978381312	14.6	Unaltered
P-0010919	breast_msk_2018	3321	1	0.978381312	14.6	Unaltered
TCGA-D8-A1JU	brca_tcga	3318	1	0.97808653	14.68	Unaltered
TCGA-A7-A425	brca_tcga	3317	1	0.97808653	14.68	Unaltered
P-0009738	breast_msk_2018	3315	1	0.97779157	14.7	Unaltered
P-0014492	breast_msk_2018	3314	1	0.97779157	14.7	Unaltered
P-0016198	breast_msk_2018	3313	1	0.97779157	14.7	Unaltered
TCGA-D8-A1XG	brca_tcga	3312	1	0.97779157	14.72	Unaltered
TCGA-A7-A56D	brca_tcga	3311	1	0.97779157	14.72	Unaltered
P-0015084	breast_msk_2018	3304	1	0.977200759	14.8	Unaltered
P-0014856	breast_msk_2018	3306	1	0.977200759	14.8	Unaltered
P-0014488	breast_msk_2018	3307	1	0.977200759	14.8	Unaltered
P-0014998	breast_msk_2018	3305	1	0.977200759	14.8	Unaltered
P-0014485	breast_msk_2018	3308	1	0.977200759	14.8	Unaltered
TCGA-AC-A3OD	brca_tcga	3303	1	0.977200759	14.82	Unaltered
P-0016239	breast_msk_2018	3296	1	0.976904817	14.9	Unaltered
P-0014936	breast_msk_2018	3297	1	0.976904817	14.9	Unaltered
P-0014807	breast_msk_2018	3298	1	0.976904817	14.9	Unaltered
P-0010419	breast_msk_2018	3300	1	0.976904817	14.9	Unaltered
P-0009221	breast_msk_2018	3301	1	0.976904817	14.9	Unaltered
P-0014480	breast_msk_2018	3299	1	0.976904817	14.9	Unaltered
TCGA-A7-A4SA	brca_tcga	3295	1	0.976904817	14.91	Unaltered
TCGA-AC-A3TN	brca_tcga	3294	1	0.976904817	14.98	Unaltered
P-0015012	breast_msk_2018	3291	1	0.976904817	15	Unaltered
P-0014479	breast_msk_2018	3293	1	0.976904817	15	Unaltered
P-0014943	breast_msk_2018	3292	1	0.976904817	15	Unaltered
TCGA-A8-A09V	brca_tcga	3290	1	0.976904817	15.01	Unaltered
TCGA-A8-A084	brca_tcga	3289	1	0.976904817	15.05	Unaltered
P-0014468	breast_msk_2018	3287	1	0.976607705	15.1	Unaltered
TCGA-D8-A1XV	brca_tcga	3286	1	0.976607705	15.14	Unaltered
TCGA-BH-A0H0	brca_tcga	3285	1	0.976607705	15.14	Unaltered
P-0014934	breast_msk_2018	3282	1	0.976012938	15.2	Unaltered
TCGA-D8-A1XF	brca_tcga	3281	1	0.976012938	15.21	Unaltered
TCGA-EW-A6S9	brca_tcga	3280	1	0.976012938	15.21	Unaltered
P-0006769	breast_msk_2018	3279	1	0.976012938	15.3	Unaltered
P-0014952	breast_msk_2018	3278	1	0.976012938	15.3	Unaltered
TCGA-XX-A899	brca_tcga	3277	1	0.976012938	15.34	Unaltered
P-0014477	breast_msk_2018	3275	1	0.97571501	15.4	Unaltered
P-0015017	breast_msk_2018	3274	1	0.97571501	15.4	Unaltered
TCGA-C8-A26Z	brca_tcga	3273	1	0.97571501	15.44	Unaltered
TCGA-AC-A3W7	brca_tcga	3272	1	0.97571501	15.47	Unaltered
P-0014939	breast_msk_2018	3270	1	0.975416717	15.5	Unaltered
P-0016045	breast_msk_2018	3269	1	0.975416717	15.5	Unaltered
P-0016842	breast_msk_2018	3268	1	0.975416717	15.5	Unaltered
TCGA-D8-A1Y0	brca_tcga	3267	1	0.975416717	15.51	Unaltered
P-0010869	breast_msk_2018	3265	1	0.975118059	15.6	Unaltered
P-0014464	breast_msk_2018	3264	1	0.975118059	15.6	Unaltered
P-0014481	breast_msk_2018	3263	1	0.975118059	15.6	Unaltered
P-0015034	breast_msk_2018	3262	1	0.975118059	15.6	Unaltered
P-0018521	breast_msk_2018	3261	1	0.975118059	15.6	Unaltered
TCGA-AQ-A1H2	brca_tcga	3260	1	0.975118059	15.6	Unaltered
TCGA-BH-A0DP	brca_tcga	3258	1	0.974818851	15.64	Unaltered
TCGA-BH-A0E1	brca_tcga	3255	1	0.974818851	15.67	Unaltered
TCGA-EW-A1J5	brca_tcga	3257	1	0.974818851	15.67	Unaltered
TCGA-LL-A73Y	brca_tcga	3256	1	0.974818851	15.67	Unaltered
P-0010002	breast_msk_2018	3253	1	0.974519276	15.7	Unaltered
P-0014802	breast_msk_2018	3252	1	0.974519276	15.7	Unaltered
P-0014810	breast_msk_2018	3251	1	0.974519276	15.7	Unaltered
P-0014962	breast_msk_2018	3250	1	0.974519276	15.7	Unaltered
TCGA-D8-A1JC	brca_tcga	3249	1	0.974519276	15.77	Unaltered
P-0017918	breast_msk_2018	3241	1	0.974519276	15.8	Unaltered
P-0014860	breast_msk_2018	3243	1	0.974519276	15.8	Unaltered
P-0014799	breast_msk_2018	3244	1	0.974519276	15.8	Unaltered
P-0014866	breast_msk_2018	3242	1	0.974519276	15.8	Unaltered
P-0014484	breast_msk_2018	3246	1	0.974519276	15.8	Unaltered
P-0010080	breast_msk_2018	3247	1	0.974519276	15.8	Unaltered
P-0008124	breast_msk_2018	3248	1	0.974519276	15.8	Unaltered
P-0014486	breast_msk_2018	3245	1	0.974519276	15.8	Unaltered
TCGA-D8-A1XR	brca_tcga	3240	1	0.974519276	15.83	Unaltered
P-0018685	breast_msk_2018	3231	1	0.973917535	15.9	Unaltered
P-0016837	breast_msk_2018	3232	1	0.973917535	15.9	Unaltered
P-0016335	breast_msk_2018	3233	1	0.973917535	15.9	Unaltered
P-0014867	breast_msk_2018	3234	1	0.973917535	15.9	Unaltered
P-0014489	breast_msk_2018	3236	1	0.973917535	15.9	Unaltered
P-0008595	breast_msk_2018	3237	1	0.973917535	15.9	Unaltered
P-0014560	breast_msk_2018	3235	1	0.973917535	15.9	Unaltered
P-0010709	breast_msk_2018	3230	1	0.973917535	16	Unaltered
TCGA-XX-A89A	brca_tcga	3228	1	0.973615919	16.03	Unaltered
TCGA-LL-A6FR	brca_tcga	3227	1	0.973615919	16.06	Unaltered
P-0014828	breast_msk_2018	3225	1	0.973615919	16.1	Unaltered
P-0014798	breast_msk_2018	3226	1	0.973615919	16.1	Unaltered
TCGA-D8-A73U	brca_tcga	3224	1	0.973615919	16.16	Unaltered
P-0007759	breast_msk_2018	3221	1	0.973011752	16.2	Unaltered
P-0010110	breast_msk_2018	3220	1	0.973011752	16.2	Unaltered
P-0014620	breast_msk_2018	3219	1	0.973011752	16.2	Unaltered
TCGA-BH-A0DZ	brca_tcga	3218	1	0.973011752	16.26	Unaltered
TCGA-AC-A3HN	brca_tcga	3217	1	0.973011752	16.29	Unaltered
P-0005784	breast_msk_2018	3216	1	0.973011752	16.3	Unaltered
P-0014667	breast_msk_2018	3215	1	0.973011752	16.3	Unaltered
TCGA-D8-A27L	brca_tcga	3212	1	0.973011752	16.39	Unaltered
P-0014830	breast_msk_2018	3208	1	0.972708727	16.4	Unaltered
P-0014829	breast_msk_2018	3209	1	0.972708727	16.4	Unaltered
P-0008945	breast_msk_2018	3210	1	0.972708727	16.4	Unaltered
TCGA-A2-A1G6	brca_tcga	3207	1	0.972708727	16.46	Unaltered
TCGA-E2-A1BC	brca_tcga	3206	1	0.972708727	16.46	Unaltered
TCGA-D8-A1JA	brca_tcga	3205	1	0.972708727	16.49	Unaltered
P-0006556	breast_msk_2018	3204	1	0.972708727	16.5	Unaltered
P-0008449	breast_msk_2018	3203	1	0.972708727	16.5	Unaltered
TCGA-D8-A1XY	brca_tcga	3202	1	0.972708727	16.52	Unaltered
TCGA-EW-A1J3	brca_tcga	3201	1	0.972708727	16.56	Unaltered
TCGA-AC-A3W5	brca_tcga	3200	1	0.972708727	16.56	Unaltered
P-0008346	breast_msk_2018	3198	1	0.972404661	16.6	Unaltered
P-0014801	breast_msk_2018	3197	1	0.972404661	16.6	Unaltered
TCGA-D8-A1XT	brca_tcga	3196	1	0.972404661	16.62	Unaltered
TCGA-C8-A274	brca_tcga	3195	1	0.972404661	16.69	Unaltered
P-0015023	breast_msk_2018	3190	1	0.971186871	16.7	Unaltered
TCGA-D8-A1X7	brca_tcga	3189	1	0.971186871	16.72	Unaltered
TCGA-EW-A6SA	brca_tcga	3188	1	0.971186871	16.75	Unaltered
TCGA-AC-A5EH	brca_tcga	3187	1	0.971186871	16.79	Unaltered
P-0001481	breast_msk_2018	3186	1	0.971186871	16.8	Unaltered
P-0010942	breast_msk_2018	3184	1	0.970881946	16.8	Unaltered
TCGA-C8-A273	brca_tcga	3182	1	0.970576925	16.85	Unaltered
P-0008006	breast_msk_2018	3181	1	0.970576925	16.9	Unaltered
P-0008424	breast_msk_2018	3179	1	0.970271712	17	Unaltered
TCGA-UL-AAZ6	brca_tcga	3177	1	0.969966403	17.02	Unaltered
TCGA-A8-A0AB	brca_tcga	3176	1	0.969966403	17.02	Unaltered
TCGA-LL-A5YL	brca_tcga	3175	1	0.969966403	17.05	Unaltered
P-0010058	breast_msk_2018	3174	1	0.969966403	17.1	Unaltered
P-0010201	breast_msk_2018	3173	1	0.969966403	17.1	Unaltered
TCGA-A2-A0T1	brca_tcga	3172	1	0.969966403	17.12	Unaltered
TCGA-D8-A1XD	brca_tcga	3171	1	0.969966403	17.15	Unaltered
TCGA-A2-A25C	brca_tcga	3170	1	0.969966403	17.18	Unaltered
P-0008023	breast_msk_2018	3169	1	0.969966403	17.2	Unaltered
P-0008155	breast_msk_2018	3168	1	0.969966403	17.2	Unaltered
TCGA-S3-AA15	brca_tcga	3166	1	0.96966013	17.25	Unaltered
TCGA-E2-A15D	brca_tcga	3165	1	0.96966013	17.28	Unaltered
P-0014970	breast_msk_2018	3162	1	0.96966013	17.3	Unaltered
P-0005799	breast_msk_2018	3164	1	0.96966013	17.3	Unaltered
TCGA-OL-A66O	brca_tcga	3161	1	0.96966013	17.35	Unaltered
TCGA-S3-AA14	brca_tcga	3160	1	0.96966013	17.38	Unaltered
TCGA-D8-A27E	brca_tcga	3159	1	0.96966013	17.41	Unaltered
TCGA-AC-A62Y	brca_tcga	3158	1	0.96966013	17.41	Unaltered
TCGA-A2-A0T5	brca_tcga	3157	1	0.96966013	17.44	Unaltered
TCGA-D8-A1J9	brca_tcga	3156	1	0.96966013	17.48	Unaltered
TCGA-LL-A9Q3	brca_tcga	3155	1	0.96966013	17.48	Unaltered
P-0004058	breast_msk_2018	3153	1	0.969352692	17.5	Unaltered
P-0014826	breast_msk_2018	3151	1	0.969352692	17.5	Unaltered
P-0015077	breast_msk_2018	3150	1	0.969352692	17.5	Unaltered
TCGA-EW-A423	brca_tcga	3149	1	0.969352692	17.51	Unaltered
P-0008538	breast_msk_2018	3147	1	0.969044766	17.6	Unaltered
TCGA-D8-A1XM	brca_tcga	3146	1	0.969044766	17.67	Unaltered
TCGA-E2-A9RU	brca_tcga	3145	1	0.969044766	17.67	Unaltered
MB-0634	brca_metabric	3144	1	0.969044766	17.76666667	Unaltered
TCGA-D8-A1X6	brca_tcga	3143	1	0.969044766	17.77	Unaltered
MB-5590	brca_metabric	3141	1	0.968736349	17.83333333	Unaltered
TCGA-A7-A4SF	brca_tcga	3139	1	0.968427834	17.9	Unaltered
TCGA-A8-A093	brca_tcga	3137	1	0.968119221	17.94	Unaltered
TCGA-A8-A082	brca_tcga	3136	1	0.968119221	18.04	Unaltered
P-0006568	breast_msk_2018	3135	1	0.968119221	18.1	Unaltered
TCGA-GM-A5PX	brca_tcga	3134	1	0.968119221	18.1	Unaltered
TCGA-A2-A25D	brca_tcga	3131	1	0.968119221	18.13	Unaltered
TCGA-D8-A1JD	brca_tcga	3133	1	0.968119221	18.13	Unaltered
TCGA-D8-A1XB	brca_tcga	3132	1	0.968119221	18.13	Unaltered
TCGA-EW-A1IZ	brca_tcga	3127	1	0.967500615	18.2	Unaltered
TCGA-A1-A0SQ	brca_tcga	3126	1	0.967500615	18.2	Unaltered
TCGA-BH-A0BD	brca_tcga	3125	1	0.967500615	18.2	Unaltered
TCGA-A2-A0YE	brca_tcga	3124	1	0.967500615	18.2	Unaltered
TCGA-E2-A15G	brca_tcga	3123	1	0.967500615	18.2	Unaltered
P-0008148	breast_msk_2018	3117	1	0.966880819	18.3	Unaltered
P-0006067	breast_msk_2018	3119	1	0.966880819	18.3	Unaltered
P-0007100	breast_msk_2018	3118	1	0.966880819	18.3	Unaltered
P-0000341	breast_msk_2018	3120	1	0.966880819	18.3	Unaltered
TCGA-EW-A1P6	brca_tcga	3115	1	0.966570524	18.46	Unaltered
TCGA-S3-A6ZG	brca_tcga	3114	1	0.966570524	18.46	Unaltered
TCGA-D8-A3Z6	brca_tcga	3112	1	0.966570524	18.5	Unaltered
TCGA-D8-A1X5	brca_tcga	3110	1	0.966259829	18.56	Unaltered
TCGA-A2-A0YJ	brca_tcga	3109	1	0.966259829	18.59	Unaltered
P-0006086	breast_msk_2018	3108	1	0.966259829	18.6	Unaltered
TCGA-BH-A5IZ	brca_tcga	3107	1	0.966259829	18.63	Unaltered
TCGA-AC-A6IV	brca_tcga	3106	1	0.966259829	18.66	Unaltered
P-0007601	breast_msk_2018	3104	1	0.965948635	18.7	Unaltered
P-0007984	breast_msk_2018	3101	1	0.96563734	18.8	Unaltered
P-0007579	breast_msk_2018	3102	1	0.96563734	18.8	Unaltered
TCGA-BH-A8FZ	brca_tcga	3099	1	0.965325844	18.86	Unaltered
TCGA-S3-AA12	brca_tcga	3098	1	0.965325844	18.86	Unaltered
TCGA-D8-A1JE	brca_tcga	3097	1	0.965325844	18.89	Unaltered
TCGA-EW-A1J1	brca_tcga	3096	1	0.965325844	18.89	Unaltered
TCGA-EW-A1PA	brca_tcga	3095	1	0.965325844	18.89	Unaltered
TCGA-A2-A0T6	brca_tcga	3094	1	0.965325844	18.89	Unaltered
P-0008027	breast_msk_2018	3093	1	0.965325844	18.9	Unaltered
TCGA-E9-A1NH	brca_tcga	3092	1	0.965325844	18.92	Unaltered
TCGA-D8-A1JI	brca_tcga	3091	1	0.965325844	18.96	Unaltered
TCGA-A8-A07F	brca_tcga	3090	1	0.965325844	18.96	Unaltered
TCGA-A8-A07G	brca_tcga	3089	1	0.965325844	18.96	Unaltered
MB-0193	brca_metabric	3088	1	0.965325844	19	Unaltered
TCGA-A8-A0A2	brca_tcga	3085	1	0.965013137	19.02	Unaltered
TCGA-A8-A09T	brca_tcga	3086	1	0.965013137	19.02	Unaltered
P-0014267	breast_msk_2018	3083	1	0.964700227	19.1	Unaltered
TCGA-A2-A1G1	brca_tcga	3081	1	0.964387216	19.19	Unaltered
TCGA-A1-A0SP	brca_tcga	3079	1	0.964074103	19.19	Unaltered
TCGA-D8-A147	brca_tcga	3078	1	0.964074103	19.19	Unaltered
P-0004893	breast_msk_2018	3077	1	0.964074103	19.2	Unaltered
TCGA-AC-A23C	brca_tcga	3075	1	0.964074103	19.22	Unaltered
P-0012134	breast_msk_2018	3073	1	0.963760481	19.3	Unaltered
P-0016819	breast_msk_2018	3072	1	0.963760481	19.3	Unaltered
TCGA-A2-A0YK	brca_tcga	3069	1	0.963760481	19.32	Unaltered
TCGA-AC-A2QI	brca_tcga	3071	1	0.963760481	19.32	Unaltered
TCGA-AC-A5XS	brca_tcga	3070	1	0.963760481	19.32	Unaltered
TCGA-D8-A1JM	brca_tcga	3068	1	0.963760481	19.38	Unaltered
P-0007317	breast_msk_2018	3064	1	0.963131805	19.4	Unaltered
TCGA-E2-A154	brca_tcga	3063	1	0.963131805	19.42	Unaltered
TCGA-C8-A9FZ	brca_tcga	3062	1	0.963131805	19.45	Unaltered
P-0006675	breast_msk_2018	3061	1	0.963131805	19.5	Unaltered
TCGA-A2-A1G4	brca_tcga	3060	1	0.963131805	19.55	Unaltered
TCGA-E2-A15P	brca_tcga	3059	1	0.963131805	19.55	Unaltered
P-0015151	breast_msk_2018	3056	1	0.962816851	19.6	Unaltered
MB-0231	brca_metabric	3057	1	0.962816851	19.6	Unaltered
TCGA-E2-A1L9	brca_tcga	3055	1	0.962816851	19.65	Unaltered
TCGA-OL-A6VQ	brca_tcga	3054	1	0.962816851	19.71	Unaltered
TCGA-AC-A3W6	brca_tcga	3052	1	0.962501483	19.78	Unaltered
P-0001839	breast_msk_2018	3051	1	0.962501483	19.8	Unaltered
P-0005675	breast_msk_2018	3049	1	0.962185909	19.8	Unaltered
P-0015475	breast_msk_2018	3046	1	0.961554553	19.9	Unaltered
TCGA-D8-A1XL	brca_tcga	3045	1	0.961554553	19.91	Unaltered
TCGA-EW-A1PH	brca_tcga	3044	1	0.961554553	19.94	Unaltered
TCGA-A8-A08G	brca_tcga	3043	1	0.961554553	19.94	Unaltered
TCGA-A8-A07E	brca_tcga	3042	1	0.961554553	19.97	Unaltered
P-0050274	brca_mapk_hp_msk_2021	3041	1	0.961554553	19.989	Unaltered
P-0005368	breast_msk_2018	3039	1	0.961238252	20	Unaltered
TCGA-D8-A1JL	brca_tcga	3038	1	0.961238252	20.07	Unaltered
TCGA-D8-A1JJ	brca_tcga	3037	1	0.961238252	20.07	Unaltered
P-0012176	breast_msk_2018	3035	1	0.961238252	20.1	Unaltered
TCGA-D8-A1JK	brca_tcga	3034	1	0.961238252	20.11	Unaltered
TCGA-E9-A243	brca_tcga	3033	1	0.961238252	20.11	Unaltered
TCGA-BH-A2L8	brca_tcga	3032	1	0.961238252	20.11	Unaltered
TCGA-AC-A8OP	brca_tcga	3030	1	0.960921117	20.17	Unaltered
P-0006348	breast_msk_2018	3026	1	0.959969396	20.2	Unaltered
TCGA-A2-A1G0	brca_tcga	3025	1	0.959969396	20.24	Unaltered
TCGA-C8-A26V	brca_tcga	3024	1	0.959969396	20.24	Unaltered
MB-5147	brca_metabric	3022	1	0.95965184	20.26666667	Unaltered
TCGA-AO-A0J7	brca_tcga	3021	1	0.95965184	20.3	Unaltered
TCGA-D8-A1JN	brca_tcga	3019	1	0.959334075	20.37	Unaltered
TCGA-BH-A0HI	brca_tcga	3018	1	0.959334075	20.37	Unaltered
P-0008054	breast_msk_2018	3017	1	0.959334075	20.4	Unaltered
TCGA-AO-A1KO	brca_tcga	3016	1	0.959334075	20.43	Unaltered
TCGA-BH-A0AW	brca_tcga	3015	1	0.959334075	20.43	Unaltered
TCGA-A2-A0T4	brca_tcga	3013	1	0.959015782	20.5	Unaltered
TCGA-D8-A141	brca_tcga	3012	1	0.959015782	20.57	Unaltered
TCGA-E2-A15L	brca_tcga	3011	1	0.959015782	20.57	Unaltered
P-0003918	breast_msk_2018	3010	1	0.959015782	20.6	Unaltered
P-0005397	breast_msk_2018	3009	1	0.959015782	20.6	Unaltered
TCGA-A7-A26J	brca_tcga	3008	1	0.959015782	20.6	Unaltered
TCGA-S3-AA0Z	brca_tcga	3007	1	0.959015782	20.66	Unaltered
P-0015948	breast_msk_2018	3001	1	0.957739647	20.7	Unaltered
P-0010808	breast_msk_2018	3002	1	0.957739647	20.7	Unaltered
TCGA-A2-A0T7	brca_tcga	2999	1	0.9574204	20.73	Unaltered
P-0001536	breast_msk_2018	2998	1	0.9574204	20.8	Unaltered
TCGA-A1-A0SI	brca_tcga	2997	1	0.9574204	20.86	Unaltered
TCGA-D8-A13Z	brca_tcga	2996	1	0.9574204	20.86	Unaltered
P-0013454	breast_msk_2018	2995	1	0.9574204	20.9	Unaltered
P-0015558	breast_msk_2018	2994	1	0.9574204	20.9	Unaltered
P-0007566	breast_msk_2018	2991	1	0.956780627	21	Unaltered
TCGA-E2-A155	brca_tcga	2988	1	0.956460634	21.02	Unaltered
TCGA-A8-A0A6	brca_tcga	2989	1	0.956460634	21.02	Unaltered
TCGA-S3-A6ZH	brca_tcga	2987	1	0.956460634	21.06	Unaltered
P-0003552	breast_msk_2018	2985	1	0.956140319	21.1	Unaltered
TCGA-A2-A4S2	brca_tcga	2984	1	0.956140319	21.12	Unaltered
TCGA-D8-A146	brca_tcga	2983	1	0.956140319	21.12	Unaltered
TCGA-LD-A66U	brca_tcga	2982	1	0.956140319	21.22	Unaltered
TCGA-E9-A1RG	brca_tcga	2981	1	0.956140319	21.25	Unaltered
TCGA-A2-A4RY	brca_tcga	2980	1	0.956140319	21.29	Unaltered
P-0015207	breast_msk_2018	2978	1	0.955819358	21.3	Unaltered
TCGA-AO-A0J3	brca_tcga	2977	1	0.955819358	21.39	Unaltered
P-0006310	breast_msk_2018	2976	1	0.955819358	21.4	Unaltered
P-0006517	breast_msk_2018	2975	1	0.955819358	21.4	Unaltered
TCGA-BH-A18H	brca_tcga	2974	1	0.955819358	21.42	Unaltered
P-0005907	breast_msk_2018	2971	1	0.955497858	21.5	Unaltered
P-0003509	breast_msk_2018	2972	1	0.955497858	21.5	Unaltered
P-0020702	brca_mapk_hp_msk_2021	2970	1	0.955497858	21.501	Unaltered
TCGA-AO-A0JA	brca_tcga	2969	1	0.955497858	21.52	Unaltered
P-0048837	brca_mapk_hp_msk_2021	2967	1	0.955175925	21.567	Unaltered
MB-0359	brca_metabric	2966	1	0.955175925	21.6	Unaltered
P-0007902	breast_msk_2018	2965	1	0.955175925	21.6	Unaltered
TCGA-E2-A15F	brca_tcga	2964	1	0.955175925	21.62	Unaltered
TCGA-BH-A0BJ	brca_tcga	2963	1	0.955175925	21.68	Unaltered
P-0000438	breast_msk_2018	2961	1	0.954853449	21.7	Unaltered
P-0005395	breast_msk_2018	2959	1	0.954530863	21.7	Unaltered
TCGA-A7-A26I	brca_tcga	2957	1	0.954208168	21.71	Unaltered
TCGA-BH-A8G0	brca_tcga	2956	1	0.954208168	21.75	Unaltered
P-0004665	breast_msk_2018	2955	1	0.954208168	21.8	Unaltered
TCGA-A2-A4S3	brca_tcga	2954	1	0.954208168	21.88	Unaltered
TCGA-A2-A0YG	brca_tcga	2953	1	0.954208168	21.88	Unaltered
P-0004850	breast_msk_2018	2951	1	0.953884927	21.9	Unaltered
P-0006248	breast_msk_2018	2950	1	0.953884927	21.9	Unaltered
P-0004974	breast_msk_2018	2945	1	0.952591085	22	Unaltered
TCGA-EW-A2FW	brca_tcga	2942	1	0.951943944	22.08	Unaltered
TCGA-E2-A1IN	brca_tcga	2941	1	0.951943944	22.17	Unaltered
MB-0269	brca_metabric	2937	1	0.951296253	22.23333333	Unaltered
TCGA-AC-A2B8	brca_tcga	2935	1	0.950972242	22.24	Unaltered
TCGA-LL-A6FP	brca_tcga	2934	1	0.950972242	22.24	Unaltered
P-0006068	breast_msk_2018	2933	1	0.950972242	22.3	Unaltered
P-0016003	breast_msk_2018	2932	1	0.950972242	22.3	Unaltered
TCGA-OL-A5RZ	brca_tcga	2931	1	0.950972242	22.31	Unaltered
TCGA-AO-A0J8	brca_tcga	2930	1	0.950972242	22.34	Unaltered
TCGA-MS-A51U	brca_tcga	2929	1	0.950972242	22.37	Unaltered
TCGA-A2-A1FZ	brca_tcga	2926	1	0.950322671	22.44	Unaltered
P-0004277	breast_msk_2018	2925	1	0.950322671	22.5	Unaltered
P-0010684	breast_msk_2018	2924	1	0.950322671	22.5	Unaltered
P-0006249	breast_msk_2018	2919	1	0.949347314	22.8	Unaltered
TCGA-EW-A1OW	brca_tcga	2918	1	0.949347314	22.8	Unaltered
TCGA-AC-A23E	brca_tcga	2917	1	0.949347314	22.93	Unaltered
TCGA-BH-A0H7	brca_tcga	2915	1	0.949021749	23.06	Unaltered
TCGA-EW-A1P5	brca_tcga	2914	1	0.949021749	23.09	Unaltered
TCGA-A2-A4S0	brca_tcga	2913	1	0.949021749	23.19	Unaltered
TCGA-E2-A153	brca_tcga	2910	1	0.948369949	23.23	Unaltered
TCGA-A2-A1FV	brca_tcga	2904	1	0.946739887	23.46	Unaltered
TCGA-EW-A424	brca_tcga	2903	1	0.946739887	23.49	Unaltered
TCGA-BH-A5J0	brca_tcga	2902	1	0.946739887	23.49	Unaltered
TCGA-A7-A13G	brca_tcga	2900	1	0.946739887	23.59	Unaltered
TCGA-A7-A26G	brca_tcga	2897	1	0.946086738	23.72	Unaltered
MB-6188	brca_metabric	2895	1	0.94576005	23.76666667	Unaltered
TCGA-A7-A26H	brca_tcga	2894	1	0.94576005	23.78	Unaltered
MB-0507	brca_metabric	2893	1	0.94576005	23.8	Unaltered
TCGA-E2-A156	brca_tcga	2891	1	0.945433024	23.85	Unaltered
TCGA-D8-A1X9	brca_tcga	2890	1	0.945433024	23.88	Unaltered
TCGA-E9-A54X	brca_tcga	2889	1	0.945433024	23.88	Unaltered
MB-6085	brca_metabric	2888	1	0.945433024	23.9	Unaltered
TCGA-BH-A0W3	brca_tcga	2887	1	0.945433024	23.92	Unaltered
P-0004565	breast_msk_2018	2885	1	0.945105431	24	Unaltered
P-0007423	breast_msk_2018	2880	1	0.944449904	24.1	Unaltered
P-0014842	breast_msk_2018	2879	1	0.944449904	24.1	Unaltered
TCGA-AC-A3QQ	brca_tcga	2878	1	0.944449904	24.11	Unaltered
P-0005265	breast_msk_2018	2877	1	0.944449904	24.2	Unaltered
TCGA-A7-A26F	brca_tcga	2876	1	0.944449904	24.24	Unaltered
TCGA-A2-A4RX	brca_tcga	2874	1	0.9441214	24.38	Unaltered
P-0045550	brca_mapk_hp_msk_2021	2872	1	0.943792781	24.427	Unaltered
TCGA-BH-A0EB	brca_tcga	2871	1	0.943792781	24.47	Unaltered
TCGA-E9-A24A	brca_tcga	2869	1	0.943463934	24.54	Unaltered
P-0013925	breast_msk_2018	2863	1	0.942477047	24.7	Unaltered
TCGA-OL-A5RY	brca_tcga	2862	1	0.942477047	24.7	Unaltered
P-0005417	breast_msk_2018	2865	1	0.942477047	24.7	Unaltered
P-0012572	breast_msk_2018	2864	1	0.942477047	24.7	Unaltered
TCGA-AC-A3YJ	brca_tcga	2861	1	0.942477047	24.77	Unaltered
TCGA-AQ-A04H	brca_tcga	2860	1	0.942477047	24.77	Unaltered
P-0009966	breast_msk_2018	2859	1	0.942477047	24.8	Unaltered
TCGA-E9-A1QZ	brca_tcga	2858	1	0.942477047	24.8	Unaltered
P-0004654	breast_msk_2018	2856	1	0.942147163	24.9	Unaltered
TCGA-BH-A0W4	brca_tcga	2854	1	0.942147163	24.93	Unaltered
TCGA-LL-A440	brca_tcga	2855	1	0.942147163	24.93	Unaltered
TCGA-EW-A6SB	brca_tcga	2853	1	0.942147163	24.97	Unaltered
TCGA-A8-A07U	brca_tcga	2852	1	0.942147163	24.97	Unaltered
TCGA-AC-A3TM	brca_tcga	2851	1	0.942147163	25.03	Unaltered
TCGA-LL-A50Y	brca_tcga	2850	1	0.942147163	25.03	Unaltered
TCGA-E2-A159	brca_tcga	2849	1	0.942147163	25.03	Unaltered
MB-5558	brca_metabric	2848	1	0.942147163	25.03333333	Unaltered
P-0007349	breast_msk_2018	2846	1	0.941816237	25.1	Unaltered
TCGA-A7-A13F	brca_tcga	2845	1	0.941816237	25.13	Unaltered
TCGA-D8-A73X	brca_tcga	2844	1	0.941816237	25.2	Unaltered
TCGA-A2-A0D4	brca_tcga	2843	1	0.941816237	25.2	Unaltered
TCGA-A2-A0YD	brca_tcga	2842	1	0.941816237	25.26	Unaltered
P-0004133	breast_msk_2018	2841	1	0.941816237	25.3	Unaltered
MB-5548	brca_metabric	2839	1	0.941484612	25.33333333	Unaltered
P-0003683	breast_msk_2018	2837	1	0.941152869	25.4	Unaltered
TCGA-BH-A0AY	brca_tcga	2834	1	0.940489151	25.53	Unaltered
MB-0650	brca_metabric	2833	1	0.940489151	25.53333333	Unaltered
TCGA-D8-A1X8	brca_tcga	2831	1	0.940157057	25.72	Unaltered
TCGA-E9-A5UO	brca_tcga	2829	1	0.939824846	25.79	Unaltered
P-0003005	breast_msk_2018	2827	1	0.939492518	25.9	Unaltered
TCGA-EW-A1OV	brca_tcga	2826	1	0.939492518	25.92	Unaltered
MB-0549	brca_metabric	2825	1	0.939492518	25.96666667	Unaltered
TCGA-A8-A06Y	brca_tcga	2824	1	0.939492518	25.99	Unaltered
P-0004028	breast_msk_2018	2822	1	0.939159718	26	Unaltered
P-0004121	breast_msk_2018	2821	1	0.939159718	26	Unaltered
TCGA-OL-A66N	brca_tcga	2819	1	0.938826683	26.02	Unaltered
P-0012260	breast_msk_2018	2815	1	0.937827222	26.2	Unaltered
TCGA-AO-A0JG	brca_tcga	2814	1	0.937827222	26.22	Unaltered
TCGA-E9-A5UP	brca_tcga	2812	1	0.937493832	26.38	Unaltered
P-0003306	breast_msk_2018	2811	1	0.937493832	26.4	Unaltered
P-0004950	breast_msk_2018	2810	1	0.937493832	26.4	Unaltered
TCGA-BH-A0HB	brca_tcga	2809	1	0.937493832	26.48	Unaltered
P-0012632	breast_msk_2018	2807	1	0.937159967	26.5	Unaltered
TCGA-OL-A66H	brca_tcga	2806	1	0.937159967	26.56	Unaltered
P-0016144	breast_msk_2018	2804	1	0.936825863	26.6	Unaltered
TCGA-E9-A5FK	brca_tcga	2802	1	0.936491641	26.68	Unaltered
P-0004768	breast_msk_2018	2801	1	0.936491641	26.7	Unaltered
P-0003195	breast_msk_2018	2798	1	0.935822718	26.8	Unaltered
TCGA-A2-A4S1	brca_tcga	2796	1	0.935488137	26.94	Unaltered
TCGA-A8-A0A9	brca_tcga	2793	1	0.934818736	27	Unaltered
P-0006857	breast_msk_2018	2790	1	0.934149095	27.1	Unaltered
P-0003166	breast_msk_2018	2787	1	0.933479214	27.3	Unaltered
P-0004194	breast_msk_2018	2786	1	0.933479214	27.3	Unaltered
MB-0472	brca_metabric	2785	1	0.933479214	27.4	Unaltered
TCGA-D8-A1XA	brca_tcga	2780	1	0.932138008	27.56	Unaltered
P-0015784	breast_msk_2018	2778	1	0.931802586	27.6	Unaltered
P-0014460	brca_mapk_hp_msk_2021	2777	1	0.931802586	27.616	Unaltered
P-0003234	breast_msk_2018	2775	1	0.931466923	27.7	Unaltered
P-0007072	breast_msk_2018	2774	1	0.931466923	27.8	Unaltered
TCGA-E9-A6HE	brca_tcga	2773	1	0.931466923	27.83	Unaltered
TCGA-LQ-A4E4	brca_tcga	2772	1	0.931466923	27.89	Unaltered
P-0002399	breast_msk_2018	2771	1	0.931466923	27.9	Unaltered
TCGA-A1-A0SO	brca_tcga	2770	1	0.931466923	27.99	Unaltered
P-0003772	breast_msk_2018	2768	1	0.931130531	28.1	Unaltered
P-0004122	breast_msk_2018	2767	1	0.931130531	28.1	Unaltered
TCGA-BH-A201	brca_tcga	2766	1	0.931130531	28.12	Unaltered
TCGA-OL-A6VO	brca_tcga	2765	1	0.931130531	28.19	Unaltered
TCGA-E9-A1R0	brca_tcga	2764	1	0.931130531	28.25	Unaltered
P-0001888	breast_msk_2018	2761	1	0.930456532	28.3	Unaltered
P-0002324	breast_msk_2018	2760	1	0.930456532	28.3	Unaltered
P-0004193	breast_msk_2018	2759	1	0.930456532	28.4	Unaltered
TCGA-E2-A1IJ	brca_tcga	2758	1	0.930456532	28.42	Unaltered
TCGA-E2-A10E	brca_tcga	2757	1	0.930456532	28.42	Unaltered
TCGA-E2-A1B6	brca_tcga	2756	1	0.930456532	28.48	Unaltered
P-0001889	breast_msk_2018	2755	1	0.930456532	28.5	Unaltered
P-0008839	breast_msk_2018	2753	1	0.930118675	28.5	Unaltered
P-0003134	breast_msk_2018	2752	1	0.930118675	28.6	Unaltered
P-0012704	breast_msk_2018	2751	1	0.930118675	28.6	Unaltered
TCGA-EW-A1J6	brca_tcga	2749	1	0.92978045	28.75	Unaltered
P-0003702	breast_msk_2018	2748	1	0.92978045	28.8	Unaltered
P-0011040	breast_msk_2018	2747	1	0.92978045	28.8	Unaltered
P-0013650	breast_msk_2018	2746	1	0.92978045	28.8	Unaltered
TCGA-OL-A5RX	brca_tcga	2744	1	0.929441733	28.84	Unaltered
TCGA-E2-A10F	brca_tcga	2743	1	0.929441733	28.84	Unaltered
P-0005469	breast_msk_2018	2742	1	0.929441733	28.9	Unaltered
TCGA-A8-A08C	brca_tcga	2741	1	0.929441733	28.94	Unaltered
P-0003133	breast_msk_2018	2739	1	0.92910252	29	Unaltered
P-0010724	breast_msk_2018	2738	1	0.92910252	29	Unaltered
P-0014903	breast_msk_2018	2737	1	0.92910252	29	Unaltered
TCGA-WT-AB44	brca_tcga	2736	1	0.92910252	29.01	Unaltered
P-0007087	breast_msk_2018	2733	1	0.928423103	29.1	Unaltered
P-0001934	breast_msk_2018	2732	1	0.928423103	29.2	Unaltered
TCGA-LL-A442	brca_tcga	2731	1	0.928423103	29.2	Unaltered
TCGA-AC-A4ZE	brca_tcga	2728	1	0.92774294	29.24	Unaltered
P-0002950	breast_msk_2018	2726	1	0.927402734	29.3	Unaltered
TCGA-A7-A13H	brca_tcga	2723	1	0.926722071	29.53	Unaltered
P-0019579	brca_mapk_hp_msk_2021	2722	1	0.926722071	29.589	Unaltered
P-0002652	breast_msk_2018	2721	1	0.926722071	29.6	Unaltered
P-0006442	breast_msk_2018	2720	1	0.926722071	29.6	Unaltered
P-0010361	breast_msk_2018	2719	1	0.926722071	29.7	Unaltered
TCGA-A7-A0DC	brca_tcga	2716	1	0.926040156	29.76	Unaltered
TCGA-EW-A1OY	brca_tcga	2713	1	0.92535799	29.83	Unaltered
TCGA-EW-A1OX	brca_tcga	2711	1	0.925016782	29.93	Unaltered
TCGA-BH-A0DI	brca_tcga	2709	1	0.924675447	29.96	Unaltered
P-0039131	brca_mapk_hp_msk_2021	2707	1	0.924333987	30.049	Unaltered
TCGA-EW-A1P7	brca_tcga	2706	1	0.924333987	30.06	Unaltered
TCGA-E9-A3X8	brca_tcga	2698	1	0.921941995	30.42	Unaltered
MB-0657	brca_metabric	2697	1	0.921941995	30.43333333	Unaltered
P-0015742	breast_msk_2018	2694	1	0.921258061	30.5	Unaltered
TCGA-E2-A570	brca_tcga	2693	1	0.921258061	30.58	Unaltered
TCGA-A7-A0CJ	brca_tcga	2692	1	0.921258061	30.58	Unaltered
P-0013909	breast_msk_2018	2690	1	0.920915714	30.7	Unaltered
P-0001452	breast_msk_2018	2689	1	0.920915714	30.8	Unaltered
TCGA-BH-A0EE	brca_tcga	2685	1	0.919887906	30.98	Unaltered
TCGA-A8-A08O	brca_tcga	2684	1	0.919887906	30.98	Unaltered
P-0001290	breast_msk_2018	2682	1	0.919545048	31	Unaltered
P-0001419	breast_msk_2018	2680	1	0.919202062	31.1	Unaltered
P-0007396	breast_msk_2018	2677	1	0.91885882	31.1	Unaltered
P-0001355	breast_msk_2018	2676	1	0.91885882	31.2	Unaltered
TCGA-EW-A6SC	brca_tcga	2675	1	0.91885882	31.27	Unaltered
TCGA-A7-A26E	brca_tcga	2672	1	0.918171566	31.34	Unaltered
P-0000004	breast_msk_2018	2669	1	0.917484054	31.5	Unaltered
P-0008856	breast_msk_2018	2668	1	0.917484054	31.5	Unaltered
P-0001168	breast_msk_2018	2667	1	0.917484054	31.7	Unaltered
P-0005032	breast_msk_2018	2666	1	0.917484054	31.7	Unaltered
P-0008215	breast_msk_2018	2665	1	0.917484054	31.7	Unaltered
TCGA-A2-A0YM	brca_tcga	2664	1	0.917484054	31.7	Unaltered
P-0003286	breast_msk_2018	2662	1	0.917139524	31.8	Unaltered
TCGA-A2-A0EV	brca_tcga	2661	1	0.917139524	31.8	Unaltered
P-0004841	breast_msk_2018	2660	1	0.917139524	31.9	Unaltered
P-0008208	breast_msk_2018	2659	1	0.917139524	31.9	Unaltered
TCGA-E2-A14X	brca_tcga	2658	1	0.917139524	31.93	Unaltered
TCGA-E2-A14W	brca_tcga	2654	1	0.916449167	32	Unaltered
TCGA-BH-A0BC	brca_tcga	2655	1	0.916449167	32	Unaltered
TCGA-E9-A227	brca_tcga	2653	1	0.916449167	32.03	Unaltered
P-0002053	breast_msk_2018	2650	1	0.915758029	32.1	Unaltered
TCGA-E2-A1B5	brca_tcga	2648	1	0.915412329	32.33	Unaltered
TCGA-AC-A3BB	brca_tcga	2647	1	0.915412329	32.42	Unaltered
TCGA-AQ-A1H3	brca_tcga	2646	1	0.915412329	32.49	Unaltered
TCGA-A2-A0YC	brca_tcga	2645	1	0.915412329	32.52	Unaltered
P-0001661	breast_msk_2018	2641	1	0.914373662	32.7	Unaltered
TCGA-LL-A441	brca_tcga	2639	1	0.914373662	32.72	Unaltered
TCGA-A2-A3XV	brca_tcga	2640	1	0.914373662	32.72	Unaltered
TCGA-AO-A0J2	brca_tcga	2637	1	0.914027046	32.75	Unaltered
TCGA-E9-A1N4	brca_tcga	2634	1	0.91333355	32.85	Unaltered
TCGA-E9-A3Q9	brca_tcga	2633	1	0.91333355	32.88	Unaltered
TCGA-AQ-A54O	brca_tcga	2632	1	0.91333355	32.88	Unaltered
TCGA-BH-A18F	brca_tcga	2631	1	0.91333355	32.88	Unaltered
TCGA-A8-A091	brca_tcga	2628	1	0.912639	32.98	Unaltered
P-0003294	breast_msk_2018	2625	1	0.911944185	33	Unaltered
P-0012005	breast_msk_2018	2624	1	0.911944185	33	Unaltered
TCGA-A8-A09M	brca_tcga	2623	1	0.911944185	33.05	Unaltered
TCGA-A7-A0DB	brca_tcga	2622	1	0.911944185	33.08	Unaltered
TCGA-E2-A14S	brca_tcga	2621	1	0.911944185	33.15	Unaltered
P-0003281	breast_msk_2018	2620	1	0.911944185	33.2	Unaltered
TCGA-AR-A5QN	brca_tcga	2619	1	0.911944185	33.28	Unaltered
P-0001503	breast_msk_2018	2617	1	0.911595849	33.3	Unaltered
TCGA-D8-A3Z5	brca_tcga	2616	1	0.911595849	33.34	Unaltered
MB-0621	brca_metabric	2613	1	0.910898644	33.56666667	Unaltered
P-0001607	breast_msk_2018	2609	1	0.910201172	33.7	Unaltered
P-0012541	breast_msk_2018	2608	1	0.910201172	33.7	Unaltered
P-0001383	breast_msk_2018	2610	1	0.910201172	33.7	Unaltered
TCGA-E2-A1IH	brca_tcga	2607	1	0.910201172	33.71	Unaltered
TCGA-A2-A0D2	brca_tcga	2606	1	0.910201172	33.74	Unaltered
TCGA-EW-A3E8	brca_tcga	2600	1	0.908454144	34	Unaltered
MB-4282	brca_metabric	2599	1	0.908454144	34.1	Unaltered
P-0014847	breast_msk_2018	2598	1	0.908454144	34.1	Unaltered
TCGA-E9-A1N8	brca_tcga	2597	1	0.908454144	34.13	Unaltered
TCGA-E2-A14V	brca_tcga	2595	1	0.908104201	34.23	Unaltered
TCGA-A7-A0CG	brca_tcga	2593	1	0.908104201	34.26	Unaltered
TCGA-E2-A576	brca_tcga	2594	1	0.908104201	34.26	Unaltered
P-0001395	breast_msk_2018	2591	1	0.907753852	34.4	Unaltered
TCGA-E2-A107	brca_tcga	2588	1	0.907403232	34.4	Unaltered
TCGA-EW-A1PG	brca_tcga	2585	1	0.906701722	34.53	Unaltered
TCGA-E2-A2P6	brca_tcga	2584	1	0.906701722	34.53	Unaltered
P-0000470	breast_msk_2018	2576	1	0.904244536	34.7	Unaltered
TCGA-E9-A1N3	brca_tcga	2573	1	0.90354221	34.79	Unaltered
P-0013908	breast_msk_2018	2572	1	0.90354221	34.8	Unaltered
TCGA-OL-A5RV	brca_tcga	2571	1	0.90354221	34.89	Unaltered
TCGA-E2-A573	brca_tcga	2570	1	0.90354221	34.89	Unaltered
TCGA-E9-A1R2	brca_tcga	2568	1	0.9031905	34.92	Unaltered
P-0010933	breast_msk_2018	2565	1	0.9031905	35	Unaltered
P-0000658	breast_msk_2018	2567	1	0.9031905	35	Unaltered
P-0003986	breast_msk_2018	2566	1	0.9031905	35	Unaltered
TCGA-A2-A0ET	brca_tcga	2564	1	0.9031905	35.02	Unaltered
P-0000947	breast_msk_2018	2562	1	0.902838105	35.1	Unaltered
P-0009731	breast_msk_2018	2560	1	0.902838105	35.2	Unaltered
TCGA-A7-A0CE	brca_tcga	2558	1	0.902485296	35.28	Unaltered
P-0000259	breast_msk_2018	2556	1	0.902132349	35.4	Unaltered
TCGA-A7-A0CH	brca_tcga	2554	1	0.901779264	35.45	Unaltered
P-0006963	breast_msk_2018	2550	1	0.901072678	35.6	Unaltered
TCGA-E9-A1NE	brca_tcga	2547	1	0.900365678	35.74	Unaltered
P-0013219	breast_msk_2018	2546	1	0.900365678	35.8	Unaltered
P-0002567	breast_msk_2018	2545	1	0.900365678	35.9	Unaltered
TCGA-BH-A18I	brca_tcga	2543	1	0.90001176	35.91	Unaltered
P-0007926	breast_msk_2018	2541	1	0.899657704	36	Unaltered
P-0000462	breast_msk_2018	2540	1	0.899657704	36.1	Unaltered
TCGA-A2-A3KC	brca_tcga	2535	1	0.898240362	36.2	Unaltered
TCGA-E9-A1NA	brca_tcga	2530	1	0.896822461	36.53	Unaltered
P-0001925	breast_msk_2018	2529	1	0.896822461	36.6	Unaltered
TCGA-BH-A28Q	brca_tcga	2526	1	0.896112949	36.76	Unaltered
TCGA-E9-A1N5	brca_tcga	2525	1	0.896112949	36.79	Unaltered
TCGA-BH-A28O	brca_tcga	2524	1	0.896112949	36.79	Unaltered
TCGA-BH-A0HQ	brca_tcga	2523	1	0.896112949	36.83	Unaltered
TCGA-A8-A085	brca_tcga	2520	1	0.895402313	36.93	Unaltered
TCGA-BH-A0BA	brca_tcga	2515	1	0.893980475	37.19	Unaltered
TCGA-E2-A1BD	brca_tcga	2513	1	0.893624874	37.22	Unaltered
P-0004501	breast_msk_2018	2512	1	0.893624874	37.3	Unaltered
TCGA-E2-A1IF	brca_tcga	2511	1	0.893624874	37.39	Unaltered
P-0000469	breast_msk_2018	2510	1	0.893624874	37.4	Unaltered
TCGA-A7-A0D9	brca_tcga	2508	1	0.893268706	37.42	Unaltered
TCGA-AO-A0J6	brca_tcga	2507	1	0.893268706	37.45	Unaltered
TCGA-E2-A10B	brca_tcga	2506	1	0.893268706	37.48	Unaltered
P-0003557	breast_msk_2018	2503	1	0.892555518	37.7	Unaltered
P-0006283	breast_msk_2018	2501	1	0.892198781	37.7	Unaltered
TCGA-E9-A229	brca_tcga	2500	1	0.892198781	37.71	Unaltered
TCGA-AR-A1AS	brca_tcga	2496	1	0.891127714	37.78	Unaltered
P-0005009	breast_msk_2018	2494	1	0.890770548	37.8	Unaltered
P-0026443	brca_mapk_hp_msk_2021	2493	1	0.890770548	37.808	Unaltered
TCGA-BH-A0DH	brca_tcga	2490	1	0.890055644	37.98	Unaltered
TCGA-A8-A0AD	brca_tcga	2488	1	0.889698049	38.01	Unaltered
TCGA-E9-A3HO	brca_tcga	2486	1	0.889340309	38.04	Unaltered
TCGA-AR-A2LN	brca_tcga	2485	1	0.889340309	38.14	Unaltered
P-0021008	brca_mapk_hp_msk_2021	2483	1	0.889340309	38.17	Unaltered
TCGA-GM-A3NY	brca_tcga	2484	1	0.889340309	38.17	Unaltered
P-0004859	breast_msk_2018	2481	1	0.888981993	38.2	Unaltered
TCGA-E2-A14Q	brca_tcga	2480	1	0.888981993	38.21	Unaltered
TCGA-A7-A0CD	brca_tcga	2479	1	0.888981993	38.27	Unaltered
P-0002139	breast_msk_2018	2473	1	0.887188244	38.6	Unaltered
P-0000887	breast_msk_2018	2471	1	0.886829349	38.7	Unaltered
TCGA-E2-A574	brca_tcga	2470	1	0.886829349	38.73	Unaltered
P-0014843	breast_msk_2018	2466	1	0.885751792	38.8	Unaltered
TCGA-AR-A5QP	brca_tcga	2463	1	0.88503313	38.93	Unaltered
TCGA-E9-A247	brca_tcga	2462	1	0.88503313	38.96	Unaltered
P-0001149	breast_msk_2018	2461	1	0.88503313	39	Unaltered
TCGA-E9-A22A	brca_tcga	2460	1	0.88503313	39.06	Unaltered
TCGA-BH-A0B4	brca_tcga	2459	1	0.88503313	39.13	Unaltered
P-0009014	breast_msk_2018	2456	1	0.884313005	39.2	Unaltered
TCGA-A1-A0SN	brca_tcga	2454	1	0.883952796	39.29	Unaltered
P-0015932	breast_msk_2018	2449	1	0.882871582	39.3	Unaltered
P-0001505	breast_msk_2018	2451	1	0.883232084	39.3	Unaltered
TCGA-AR-A2LO	brca_tcga	2448	1	0.882871582	39.36	Unaltered
TCGA-A2-A3KD	brca_tcga	2446	1	0.882510784	39.62	Unaltered
TCGA-EW-A1IX	brca_tcga	2445	1	0.882510784	39.68	Unaltered
P-0010799	breast_msk_2018	2440	1	0.881066413	39.8	Unaltered
TCGA-A8-A08Z	brca_tcga	2438	1	0.880705172	39.98	Unaltered
TCGA-OL-A5RU	brca_tcga	2436	1	0.880343783	40.05	Unaltered
TCGA-E2-A10C	brca_tcga	2434	1	0.879982245	40.08	Unaltered
P-0009520	breast_msk_2018	2433	1	0.879982245	40.1	Unaltered
P-0014259	breast_msk_2018	2432	1	0.879982245	40.1	Unaltered
TCGA-E9-A1RC	brca_tcga	2431	1	0.879982245	40.21	Unaltered
TCGA-EW-A1OZ	brca_tcga	2428	1	0.87925798	40.37	Unaltered
TCGA-E2-A10A	brca_tcga	2427	1	0.87925798	40.37	Unaltered
TCGA-E9-A22H	brca_tcga	2425	1	0.878895549	40.47	Unaltered
TCGA-AR-A2LQ	brca_tcga	2424	1	0.878895549	40.51	Unaltered
TCGA-AC-A2FB	brca_tcga	2423	1	0.878895549	40.54	Unaltered
TCGA-AO-A12H	brca_tcga	2422	1	0.878895549	40.54	Unaltered
P-0014483	breast_msk_2018	2419	1	0.878169489	40.6	Unaltered
P-0004999	breast_msk_2018	2415	1	0.877079949	40.7	Unaltered
P-0005688	breast_msk_2018	2414	1	0.877079949	40.7	Unaltered
TCGA-E9-A22G	brca_tcga	2412	1	0.876716468	40.7	Unaltered
P-0028578	brca_mapk_hp_msk_2021	2411	1	0.876716468	40.833	Unaltered
TCGA-E2-A14P	brca_tcga	2410	1	0.876716468	40.93	Unaltered
TCGA-E9-A22D	brca_tcga	2408	1	0.876352534	41	Unaltered
TCGA-EW-A1P0	brca_tcga	2406	1	0.875988449	41.1	Unaltered
P-0028675	brca_mapk_hp_msk_2021	2405	1	0.875988449	41.162	Unaltered
P-0003118	breast_msk_2018	2404	1	0.875988449	41.4	Unaltered
P-0007684	breast_msk_2018	2403	1	0.875988449	41.4	Unaltered
P-0008398	breast_msk_2018	2400	1	0.875259066	41.5	Unaltered
P-0015831	breast_msk_2018	2399	1	0.875259066	41.5	Unaltered
TCGA-E9-A1ND	brca_tcga	2398	1	0.875259066	41.59	Unaltered
TCGA-E9-A22E	brca_tcga	2397	1	0.875259066	41.69	Unaltered
P-0016285	breast_msk_2018	2395	1	0.874893766	41.7	Unaltered
P-0027312	brca_mapk_hp_msk_2021	2391	1	0.874162555	41.918	Unaltered
TCGA-A8-A095	brca_tcga	2390	1	0.874162555	41.95	Unaltered
P-0000595	breast_msk_2018	2389	1	0.874162555	42	Unaltered
P-0005205	breast_msk_2018	2388	1	0.874162555	42	Unaltered
P-0013887	breast_msk_2018	2385	1	0.873430119	42.1	Unaltered
P-0001338	breast_msk_2018	2383	1	0.873063748	42.2	Unaltered
TCGA-E9-A228	brca_tcga	2382	1	0.873063748	42.21	Unaltered
P-0027079	brca_mapk_hp_msk_2021	2380	1	0.872697068	42.279	Unaltered
P-0011373	breast_msk_2018	2378	1	0.872330235	42.3	Unaltered
TCGA-BH-A0W5	brca_tcga	2377	1	0.872330235	42.31	Unaltered
TCGA-A2-A25B	brca_tcga	2375	1	0.871963092	42.41	Unaltered
P-0002942	breast_msk_2018	2372	1	0.871228498	42.5	Unaltered
P-0005816	breast_msk_2018	2368	1	0.870126143	42.6	Unaltered
P-0010043	breast_msk_2018	2365	1	0.869390928	42.7	Unaltered
TCGA-OL-A66L	brca_tcga	2364	1	0.869390928	42.74	Unaltered
TCGA-A8-A07B	brca_tcga	2360	1	0.868287173	42.97	Unaltered
TCGA-E2-A1LL	brca_tcga	2358	1	0.867919099	43	Unaltered
P-0002023	breast_msk_2018	2354	1	0.866814408	43.1	Unaltered
MB-0113	brca_metabric	2353	1	0.866814408	43.16666667	Unaltered
MB-5137	brca_metabric	2350	1	0.866077321	43.26666667	Unaltered
P-0013172	breast_msk_2018	2347	1	0.86533992	43.3	Unaltered
TCGA-E2-A14U	brca_tcga	2346	1	0.86533992	43.3	Unaltered
TCGA-A1-A0SE	brca_tcga	2342	1	0.864601733	43.4	Unaltered
P-0000423	breast_msk_2018	2341	1	0.864601733	43.5	Unaltered
TCGA-E2-A3DX	brca_tcga	2339	1	0.864232245	43.53	Unaltered
TCGA-B6-A1KC	brca_tcga	2338	1	0.864232245	43.56	Unaltered
TCGA-GM-A3XG	brca_tcga	2336	1	0.863862441	43.69	Unaltered
P-0001932	breast_msk_2018	2330	1	0.862012628	44.1	Unaltered
P-0011442	breast_msk_2018	2327	1	0.861272385	44.2	Unaltered
MB-0594	brca_metabric	2326	1	0.861272385	44.23333333	Unaltered
TCGA-A2-A0SY	brca_tcga	2325	1	0.861272385	44.25	Unaltered
P-0025458	brca_mapk_hp_msk_2021	2324	1	0.861272385	44.252	Unaltered
TCGA-AO-A03V	brca_tcga	2322	1	0.860901627	44.38	Unaltered
P-0025351	brca_mapk_hp_msk_2021	2319	1	0.86015979	44.548	Unaltered
P-0002362	breast_msk_2018	2317	1	0.859788711	44.6	Unaltered
TCGA-E2-A14O	brca_tcga	2315	1	0.859417473	44.65	Unaltered
TCGA-BH-A0E7	brca_tcga	2311	1	0.858303276	44.78	Unaltered
TCGA-BH-A0W7	brca_tcga	2310	1	0.858303276	44.78	Unaltered
P-0001011	breast_msk_2018	2309	1	0.858303276	44.8	Unaltered
TCGA-E9-A1RA	brca_tcga	2306	1	0.857559512	44.97	Unaltered
MB-0443	brca_metabric	2305	1	0.857559512	45.03333333	Unaltered
TCGA-A8-A07Z	brca_tcga	2304	1	0.857559512	45.04	Unaltered
TCGA-A8-A09I	brca_tcga	2303	1	0.857559512	45.04	Unaltered
P-0002056	breast_msk_2018	2302	1	0.857559512	45.1	Unaltered
P-0002248	breast_msk_2018	2301	1	0.857559512	45.1	Unaltered
MB-7005	brca_metabric	2297	1	0.856440956	45.33333333	Unaltered
P-0015116	breast_msk_2018	2296	1	0.856440956	45.4	Unaltered
P-0008400	breast_msk_2018	2294	1	0.856067779	45.5	Unaltered
P-0013059	breast_msk_2018	2293	1	0.856067779	45.5	Unaltered
P-0012199	brca_mapk_hp_msk_2021	2292	1	0.856067779	45.534	Unaltered
P-0024518	brca_mapk_hp_msk_2021	2290	1	0.855694114	45.567	Unaltered
P-0005377	breast_msk_2018	2287	1	0.854946456	45.6	Unaltered
P-0004354	breast_msk_2018	2282	1	0.853450487	45.8	Unaltered
P-0006809	breast_msk_2018	2281	1	0.853450487	45.8	Unaltered
P-0003893	breast_msk_2018	2279	1	0.853076166	46	Unaltered
P-0000188	breast_msk_2018	2276	1	0.852327197	46.1	Unaltered
P-0000969	breast_msk_2018	2273	1	0.851577898	46.3	Unaltered
P-0010600	breast_msk_2018	2271	1	0.851203084	46.4	Unaltered
MB-7013	brca_metabric	2270	1	0.851203084	46.43333333	Unaltered
P-0023589	brca_mapk_hp_msk_2021	2268	1	0.850827939	46.488	Unaltered
TCGA-E9-A1RE	brca_tcga	2265	1	0.850077319	46.62	Unaltered
P-0000973	breast_msk_2018	2263	1	0.849701843	46.7	Unaltered
P-0006169	breast_msk_2018	2262	1	0.849701843	46.7	Unaltered
P-0023452	brca_mapk_hp_msk_2021	2261	1	0.849701843	46.816	Unaltered
P-0001473	breast_msk_2018	2259	1	0.849325869	46.9	Unaltered
P-0010809	breast_msk_2018	2258	1	0.849325869	46.9	Unaltered
P-0009026	breast_msk_2018	2257	1	0.849325869	47	Unaltered
P-0013390	breast_msk_2018	2256	1	0.849325869	47	Unaltered
P-0000985	breast_msk_2018	2254	1	0.848949228	47.1	Unaltered
P-0008448	breast_msk_2018	2253	1	0.848949228	47.2	Unaltered
P-0014707	breast_msk_2018	2252	1	0.848949228	47.2	Unaltered
TCGA-A1-A0SH	brca_tcga	2251	1	0.848949228	47.21	Unaltered
P-0006504	breast_msk_2018	2249	1	0.848571917	47.3	Unaltered
TCGA-3C-AALK	brca_tcga	2247	1	0.848194439	47.57	Unaltered
P-0022976	brca_mapk_hp_msk_2021	2246	1	0.848194439	47.573	Unaltered
P-0003591	breast_msk_2018	2245	1	0.848194439	47.6	Unaltered
P-0005452	breast_msk_2018	2244	1	0.848194439	47.6	Unaltered
P-0011355	breast_msk_2018	2243	1	0.848194439	47.6	Unaltered
TCGA-E9-A1RI	brca_tcga	2242	1	0.848194439	47.6	Unaltered
P-0013236	breast_msk_2018	2240	1	0.847815949	47.7	Unaltered
P-0022919	brca_mapk_hp_msk_2021	2239	1	0.847815949	47.803	Unaltered
TCGA-D8-A27K	brca_tcga	2235	1	0.846679467	48	Unaltered
TCGA-A1-A0SF	brca_tcga	2234	1	0.846679467	48.06	Unaltered
TCGA-E9-A1R7	brca_tcga	2231	1	0.845921133	48.19	Unaltered
TCGA-5L-AAT1	brca_tcga	2229	1	0.845541796	48.32	Unaltered
TCGA-A2-A0YL	brca_tcga	2227	1	0.845162289	48.42	Unaltered
TCGA-C8-A12Y	brca_tcga	2224	1	0.844402934	48.49	Unaltered
TCGA-5L-AAT0	brca_tcga	2223	1	0.844402934	48.52	Unaltered
P-0002115	breast_msk_2018	2221	1	0.844022915	48.6	Unaltered
P-0009181	breast_msk_2018	2220	1	0.844022915	48.6	Unaltered
P-0009474	breast_msk_2018	2218	1	0.843642553	48.7	Unaltered
MB-0613	brca_metabric	2217	1	0.843642553	48.8	Unaltered
P-0021679	brca_mapk_hp_msk_2021	2216	1	0.843642553	48.888	Unaltered
TCGA-A8-A09E	brca_tcga	2214	1	0.843261676	49.01	Unaltered
P-0003866	breast_msk_2018	2211	1	0.842499578	49.2	Unaltered
TCGA-A2-A0YI	brca_tcga	2209	1	0.842118356	49.44	Unaltered
P-0003787	breast_msk_2018	2204	1	0.840592779	49.6	Unaltered
TCGA-A2-A0T3	brca_tcga	2199	1	0.83906651	49.8	Unaltered
TCGA-BH-A0BV	brca_tcga	2198	1	0.83906651	49.9	Unaltered
TCGA-A8-A09D	brca_tcga	2195	1	0.838684596	50	Unaltered
MB-0451	brca_metabric	2193	1	0.838302333	50.06666667	Unaltered
P-0010979	breast_msk_2018	2192	1	0.838302333	50.1	Unaltered
P-0001559	breast_msk_2018	2191	1	0.838302333	50.2	Unaltered
TCGA-AO-A0JI	brca_tcga	2189	1	0.838302333	50.2	Unaltered
P-0002388	breast_msk_2018	2187	1	0.837919196	50.3	Unaltered
TCGA-A2-A3XZ	brca_tcga	2186	1	0.837919196	50.33	Unaltered
TCGA-A2-A0SX	brca_tcga	2185	1	0.837919196	50.39	Unaltered
P-0021182	brca_mapk_hp_msk_2021	2184	1	0.837919196	50.4	Unaltered
TCGA-A2-A0YF	brca_tcga	2183	1	0.837919196	50.43	Unaltered
MB-7004	brca_metabric	2182	1	0.837919196	50.46666667	Unaltered
P-0000196	breast_msk_2018	2179	1	0.837150816	50.6	Unaltered
P-0003947	breast_msk_2018	2178	1	0.837150816	50.6	Unaltered
P-0015964	breast_msk_2018	2174	1	0.836381376	50.7	Unaltered
TCGA-BH-A0HY	brca_tcga	2173	1	0.836381376	50.76	Unaltered
TCGA-E2-A15O	brca_tcga	2172	1	0.836381376	50.76	Unaltered
TCGA-AO-A0JC	brca_tcga	2170	1	0.835996124	50.82	Unaltered
TCGA-AR-A24K	brca_tcga	2169	1	0.835996124	50.85	Unaltered
TCGA-AR-A24W	brca_tcga	2167	1	0.835610517	50.92	Unaltered
TCGA-BH-A0HW	brca_tcga	2163	1	0.834453162	51.28	Unaltered
P-0006741	breast_msk_2018	2162	1	0.834453162	51.3	Unaltered
TCGA-E2-A15T	brca_tcga	2161	1	0.834453162	51.35	Unaltered
TCGA-BH-A0B9	brca_tcga	2155	1	0.832521557	51.64	Unaltered
P-0019764	brca_mapk_hp_msk_2021	2153	1	0.832135057	51.682	Unaltered
P-0006090	breast_msk_2018	2152	1	0.832135057	51.7	Unaltered
P-0002281	breast_msk_2018	2149	1	0.831361338	51.9	Unaltered
P-0000107	breast_msk_2018	2142	1	0.829039099	52.2	Unaltered
P-0002813	breast_msk_2018	2139	1	0.828264658	52.4	Unaltered
TCGA-A2-A259	brca_tcga	2138	1	0.828264658	52.43	Unaltered
P-0009874	breast_msk_2018	2135	1	0.827877075	52.5	Unaltered
P-0000466	breast_msk_2018	2136	1	0.827877075	52.5	Unaltered
P-0009155	breast_msk_2018	2133	1	0.827489129	52.6	Unaltered
TCGA-EW-A2FS	brca_tcga	2130	1	0.826712873	52.69	Unaltered
P-0002133	breast_msk_2018	2128	1	0.826324562	52.8	Unaltered
P-0013217	breast_msk_2018	2126	1	0.825936069	52.9	Unaltered
TCGA-BH-A0HA	brca_tcga	2123	1	0.825936069	52.92	Unaltered
TCGA-EW-A1P3	brca_tcga	2125	1	0.825936069	52.92	Unaltered
TCGA-WT-AB41	brca_tcga	2124	1	0.825936069	52.92	Unaltered
TCGA-D8-A1JG	brca_tcga	2122	1	0.825936069	52.96	Unaltered
TCGA-AO-A0J9	brca_tcga	2120	1	0.825546661	52.99	Unaltered
P-0005079	breast_msk_2018	2118	1	0.825157068	53.1	Unaltered
P-0003816	breast_msk_2018	2117	1	0.825157068	53.2	Unaltered
TCGA-BH-A0H5	brca_tcga	2116	1	0.825157068	53.22	Unaltered
P-0001862	breast_msk_2018	2114	1	0.824766923	53.4	Unaltered
MB-5255	brca_metabric	2112	1	0.824376593	53.56666667	Unaltered
TCGA-AO-A12G	brca_tcga	2109	1	0.823595564	53.84	Unaltered
TCGA-E2-A15J	brca_tcga	2108	1	0.823595564	53.88	Unaltered
TCGA-A8-A076	brca_tcga	2105	1	0.822813793	53.94	Unaltered
TCGA-BH-A0DO	brca_tcga	2104	1	0.822813793	54.01	Unaltered
TCGA-E2-A1L6	brca_tcga	2102	1	0.822422536	54.14	Unaltered
P-0017706	brca_mapk_hp_msk_2021	2100	1	0.822031092	54.181	Unaltered
P-0003459	breast_msk_2018	2099	1	0.822031092	54.2	Unaltered
P-0015670	breast_msk_2018	2096	1	0.821639276	54.5	Unaltered
TCGA-A2-A0SU	brca_tcga	2095	1	0.821639276	54.6	Unaltered
P-0004540	breast_msk_2018	2094	1	0.821639276	54.7	Unaltered
P-0004965	breast_msk_2018	2092	1	0.82124671	54.9	Unaltered
P-0007032	breast_msk_2018	2091	1	0.82124671	54.9	Unaltered
TCGA-EW-A2FR	brca_tcga	2088	1	0.820460828	54.96	Unaltered
P-0011261	breast_msk_2018	2086	1	0.820067699	55	Unaltered
P-0008007	breast_msk_2018	2082	1	0.818887746	55.2	Unaltered
TCGA-D8-A1XO	brca_tcga	2080	1	0.818494239	55.26	Unaltered
P-0013895	breast_msk_2018	2079	1	0.818494239	55.3	Unaltered
MB-0663	brca_metabric	2078	1	0.818494239	55.36666667	Unaltered
TCGA-A2-A04X	brca_tcga	2077	1	0.818494239	55.39	Unaltered
TCGA-D8-A1JB	brca_tcga	2075	1	0.818099974	55.45	Unaltered
P-0007040	breast_msk_2018	2073	1	0.817705519	55.5	Unaltered
TCGA-E2-A15I	brca_tcga	2072	1	0.817705519	55.58	Unaltered
P-0010930	breast_msk_2018	2071	1	0.817705519	55.6	Unaltered
P-0010427	breast_msk_2018	2067	1	0.816520438	55.7	Unaltered
MB-0162	brca_metabric	2066	1	0.816520438	55.76666667	Unaltered
P-0001043	breast_msk_2018	2064	1	0.816125029	55.9	Unaltered
P-0004913	breast_msk_2018	2062	1	0.815729428	56	Unaltered
P-0012805	breast_msk_2018	2061	1	0.815729428	56.1	Unaltered
P-0014384	breast_msk_2018	2060	1	0.815729428	56.2	Unaltered
TCGA-A2-A3XW	brca_tcga	2059	1	0.815729428	56.24	Unaltered
P-0000806	breast_msk_2018	2057	1	0.815333058	56.4	Unaltered
MB-0632	brca_metabric	2056	1	0.815333058	56.5	Unaltered
P-0001818	breast_msk_2018	2052	1	0.814539546	56.6	Unaltered
TCGA-D8-A13Y	brca_tcga	2051	1	0.814539546	56.77	Unaltered
P-0003054	breast_msk_2018	2050	1	0.814539546	56.8	Unaltered
P-0004670	breast_msk_2018	2049	1	0.814539546	56.8	Unaltered
P-0002366	breast_msk_2018	2048	1	0.814539546	56.9	Unaltered
P-0004384	breast_msk_2018	2047	1	0.814539546	56.9	Unaltered
TCGA-E2-A15R	brca_tcga	2046	1	0.814539546	56.9	Unaltered
P-0013622	breast_msk_2018	2043	1	0.814141238	57.2	Unaltered
P-0008481	breast_msk_2018	2044	1	0.814141238	57.2	Unaltered
TCGA-AR-A2LR	brca_tcga	2042	1	0.814141238	57.23	Unaltered
MB-0397	brca_metabric	2041	1	0.814141238	57.23333333	Unaltered
P-0008572	breast_msk_2018	2035	1	0.812145794	57.4	Unaltered
MB-0226	brca_metabric	2032	1	0.811347224	57.63333333	Unaltered
MB-4710	brca_metabric	2031	1	0.811347224	57.66666667	Unaltered
P-0008998	breast_msk_2018	2028	1	0.810547867	57.8	Unaltered
MB-7002	brca_metabric	2026	1	0.810147991	57.93333333	Unaltered
P-0015291	brca_mapk_hp_msk_2021	2024	1	0.809747918	58.126	Unaltered
P-0000514	breast_msk_2018	2021	1	0.80934745	58.4	Unaltered
P-0010843	breast_msk_2018	2020	1	0.80934745	58.4	Unaltered
P-0014407	breast_msk_2018	2019	1	0.80934745	58.4	Unaltered
P-0015437	breast_msk_2018	2017	1	0.808946385	58.5	Unaltered
TCGA-OL-A5DA	brca_tcga	2015	1	0.808545122	58.57	Unaltered
P-0001785	breast_msk_2018	2012	1	0.807742198	58.7	Unaltered
P-0007988	breast_msk_2018	2010	1	0.807340536	58.7	Unaltered
P-0006668	breast_msk_2018	2008	1	0.806938674	58.8	Unaltered
P-0001760	breast_msk_2018	2007	1	0.806938674	58.9	Unaltered
P-0010211	breast_msk_2018	2006	1	0.806938674	58.9	Unaltered
P-0004301	breast_msk_2018	2002	1	0.805731284	59.1	Unaltered
TCGA-E2-A1IK	brca_tcga	2001	1	0.805731284	59.13	Unaltered
P-0002856	breast_msk_2018	2000	1	0.805731284	59.4	Unaltered
P-0000795	breast_msk_2018	1998	1	0.805328217	59.5	Unaltered
P-0004951	breast_msk_2018	1995	1	0.804521679	59.7	Unaltered
TCGA-BH-A0AV	brca_tcga	1994	1	0.804521679	59.79	Unaltered
MB-0155	brca_metabric	1993	1	0.804521679	59.8	Unaltered
P-0002006	breast_msk_2018	1992	1	0.804521679	59.9	Unaltered
MB-0303	brca_metabric	1988	1	0.803309441	60.13333333	Unaltered
P-0001335	brca_mapk_hp_msk_2021	1987	1	0.803309441	60.164	Unaltered
P-0003233	breast_msk_2018	1984	1	0.802500469	60.3	Unaltered
TCGA-AO-A12F	brca_tcga	1982	1	0.802095779	60.51	Unaltered
P-0000584	breast_msk_2018	1981	1	0.802095779	60.6	Unaltered
TCGA-A2-A1FX	brca_tcga	1980	1	0.802095779	60.68	Unaltered
MB-0505	brca_metabric	1979	1	0.802095779	60.7	Unaltered
P-0006185	breast_msk_2018	1978	1	0.802095779	60.7	Unaltered
P-0004888	breast_msk_2018	1977	1	0.802095779	60.8	Unaltered
TCGA-AC-A2FG	brca_tcga	1975	1	0.80168986	60.87	Unaltered
P-0005351	breast_msk_2018	1972	1	0.800877611	60.9	Unaltered
TCGA-E2-A1IO	brca_tcga	1971	1	0.800877611	60.94	Unaltered
P-0015099	breast_msk_2018	1969	1	0.800471074	61	Unaltered
TCGA-AR-A1AV	brca_tcga	1967	1	0.800064331	61.24	Unaltered
TCGA-AO-A03M	brca_tcga	1966	1	0.800064331	61.3	Unaltered
MB-0640	brca_metabric	1965	1	0.800064331	61.33333333	Unaltered
P-0005152	breast_msk_2018	1964	1	0.800064331	61.4	Unaltered
P-0000778	breast_msk_2018	1962	1	0.799656759	61.5	Unaltered
TCGA-A2-A0D3	brca_tcga	1961	1	0.799656759	61.53	Unaltered
MB-5097	brca_metabric	1960	1	0.799656759	61.6	Unaltered
TCGA-BH-A0BM	brca_tcga	1959	1	0.799656759	61.63	Unaltered
MB-0511	brca_metabric	1958	1	0.799656759	61.7	Unaltered
P-0004466	brca_mapk_hp_msk_2021	1955	1	0.798839531	61.808	Unaltered
TCGA-AO-A0JJ	brca_tcga	1952	1	0.798021886	61.99	Unaltered
P-0014627	breast_msk_2018	1949	1	0.797203822	62.1	Unaltered
P-0006527	breast_msk_2018	1947	1	0.797203822	62.3	Unaltered
P-0013507	breast_msk_2018	1946	1	0.797203822	62.3	Unaltered
P-0004908	breast_msk_2018	1948	1	0.797203822	62.3	Unaltered
MB-0180	brca_metabric	1945	1	0.797203822	62.33333333	Unaltered
P-0010431	breast_msk_2018	1941	1	0.795973569	62.6	Unaltered
MB-0583	brca_metabric	1940	1	0.795973569	62.63333333	Unaltered
P-0001396	breast_msk_2018	1939	1	0.795973569	62.7	Unaltered
P-0003353	breast_msk_2018	1936	1	0.795152131	62.8	Unaltered
MB-0056	brca_metabric	1935	1	0.795152131	62.86666667	Unaltered
TCGA-BH-A0AU	brca_tcga	1934	1	0.795152131	62.88	Unaltered
MB-0410	brca_metabric	1932	1	0.794740774	63	Unaltered
P-0013242	breast_msk_2018	1931	1	0.794740774	63	Unaltered
TCGA-BH-A0AZ	brca_tcga	1930	1	0.794740774	63.04	Unaltered
P-0006928	breast_msk_2018	1928	1	0.794328778	63.1	Unaltered
P-0012070	brca_mapk_hp_msk_2021	1927	1	0.794328778	63.156	Unaltered
P-0011454	brca_mapk_hp_msk_2021	1926	1	0.794328778	63.189	Unaltered
TCGA-A2-A0EY	brca_tcga	1923	1	0.793503501	63.24	Unaltered
TCGA-BH-A0EI	brca_tcga	1922	1	0.793503501	63.27	Unaltered
TCGA-BH-A0H3	brca_tcga	1918	1	0.792264297	63.34	Unaltered
MB-0404	brca_metabric	1916	1	0.791851014	63.5	Unaltered
P-0001623	breast_msk_2018	1915	1	0.791851014	63.5	Unaltered
TCGA-AR-A2LM	brca_tcga	1912	1	0.791023583	63.57	Unaltered
P-0006447	breast_msk_2018	1910	1	0.790609652	63.6	Unaltered
MB-0320	brca_metabric	1909	1	0.790609652	63.73333333	Unaltered
P-0011338	brca_mapk_hp_msk_2021	1907	1	0.790195286	63.814	Unaltered
P-0001483	breast_msk_2018	1904	1	0.78936612	63.9	Unaltered
P-0015178	breast_msk_2018	1903	1	0.78936612	63.9	Unaltered
P-0012288	breast_msk_2018	1900	1	0.788536082	64	Unaltered
MB-0624	brca_metabric	1899	1	0.788536082	64.03333333	Unaltered
P-0015572	breast_msk_2018	1897	1	0.788120626	64.1	Unaltered
TCGA-PE-A5DD	brca_tcga	1896	1	0.788120626	64.16	Unaltered
MB-0366	brca_metabric	1895	1	0.788120626	64.23333333	Unaltered
MB-0394	brca_metabric	1894	1	0.788120626	64.23333333	Unaltered
P-0000786	breast_msk_2018	1892	1	0.787704292	64.3	Unaltered
MB-0293	brca_metabric	1891	1	0.787704292	64.36666667	Unaltered
[truncated: 2,872 more rows]
