# Supplementary material for: Integrative multi-omic sequencing reveals the MMTV-Myc mouse model mimics human breast cancer heterogeneity
Source: Breast Cancer Res. 2023 Oct 7;25:120. doi: 10.1186/s13058-023-01723-3 (PMC10559619; doi:10.1186/s13058-023-01723-3)
Supplement: Supplementary file 33 — Additional file 33: Table S8. Data for constructing the Kaplan-Meier plot of KRAS with amplification/activating mutation and unaltered breast cancer patients by probability of overall survival in months. Includes bounds for 95% confidence intervals, number at risk, and standard error calculations. [file 13058_2023_1723_MOESM33_ESM.csv]

	Event	time	n.risk	n.event	surv	std.err	lower	upper
1	Amplified or Activating Mutation	2.56	108	0	1	0	1	1
2	Amplified or Activating Mutation	2.827	107	1	0.990654205607477	0.00938977484434951	0.972589321051408	1
3	Amplified or Activating Mutation	3.5	106	0	0.990654205607477	0.00938977484434951	0.972589321051408	1
4	Amplified or Activating Mutation	3.6	105	0	0.990654205607477	0.00938977484434951	0.972589321051408	1
5	Amplified or Activating Mutation	4.166666667	104	1	0.981128684399712	0.0134729774111231	0.955559542452071	1
6	Amplified or Activating Mutation	5.2	103	0	0.981128684399712	0.0134729774111231	0.955559542452071	1
7	Amplified or Activating Mutation	5.8	102	1	0.971509775729127	0.0166910050836696	0.940242257164651	1
8	Amplified or Activating Mutation	5.833333333	101	1	0.961890867058542	0.0194319209470701	0.925945275546331	0.999231881802865
9	Amplified or Activating Mutation	6.2	100	0	0.961890867058542	0.0194319209470701	0.925945275546331	0.999231881802865
10	Amplified or Activating Mutation	7.85	99	1	0.952174797694314	0.0219242122626137	0.912125839566248	0.993982196355
11	Amplified or Activating Mutation	9.36	98	0	0.952174797694314	0.0219242122626137	0.912125839566248	0.993982196355
12	Amplified or Activating Mutation	10.41	97	0	0.952174797694314	0.0219242122626137	0.912125839566248	0.993982196355
13	Amplified or Activating Mutation	11.99	96	1	0.942256310218332	0.0242965060480547	0.898437418119062	0.98821235206903
14	Amplified or Activating Mutation	12.26666667	95	1	0.932337822742349	0.0265009865667281	0.885147449325054	0.982044083591689
15	Amplified or Activating Mutation	13.5	94	0	0.932337822742349	0.0265009865667281	0.885147449325054	0.982044083591689
16	Amplified or Activating Mutation	13.67	93	0	0.932337822742349	0.0265009865667281	0.885147449325054	0.982044083591689
17	Amplified or Activating Mutation	13.8	92	1	0.92220371597341	0.0286661483396285	0.871818736146576	0.975500592605045
18	Amplified or Activating Mutation	14.49	91	0	0.92220371597341	0.0286661483396285	0.871818736146576	0.975500592605045
19	Amplified or Activating Mutation	14.5	90	0	0.92220371597341	0.0286661483396285	0.871818736146576	0.975500592605045
20	Amplified or Activating Mutation	14.8	89	1	0.911841876468091	0.0308128117523568	0.858403778138217	0.968606649756581
21	Amplified or Activating Mutation	15.06666667	87	1	0.901360935359263	0.0329102335340718	0.845056001500084	0.961417390503727
22	Amplified or Activating Mutation	15.3	86	1	0.890879994250434	0.0349268145824365	0.831935100137164	0.954001296525172
23	Amplified or Activating Mutation	17.48	85	0	0.890879994250434	0.0349268145824365	0.831935100137164	0.954001296525172
24	Amplified or Activating Mutation	18	84	1	0.880274280033167	0.0369230719631822	0.818821121817682	0.946339545281594
25	Amplified or Activating Mutation	18.89	83	0	0.880274280033167	0.0369230719631822	0.818821121817682	0.946339545281594
26	Amplified or Activating Mutation	19.1	82	1	0.86953922783764	0.0389084862764474	0.805694159981782	0.938443526468625
27	Amplified or Activating Mutation	19.19	81	0	0.86953922783764	0.0389084862764474	0.805694159981782	0.938443526468625
28	Amplified or Activating Mutation	20.86	80	0	0.86953922783764	0.0389084862764474	0.805694159981782	0.938443526468625
29	Amplified or Activating Mutation	21.7	79	1	0.85853240216881	0.0409408753782336	0.79233301835492	0.930262741169241
30	Amplified or Activating Mutation	22	78	1	0.847525576499979	0.0429261626893928	0.779137302142375	0.921916587546933
31	Amplified or Activating Mutation	22.13333333	77	1	0.836518750831148	0.0448724547252024	0.766090677623958	0.91342140157929
32	Amplified or Activating Mutation	22.31	76	0	0.836518750831148	0.0448724547252024	0.766090677623958	0.91342140157929
33	Amplified or Activating Mutation	23.03	75	0	0.836518750831148	0.0448724547252024	0.766090677623958	0.91342140157929
34	Amplified or Activating Mutation	24.658	74	1	0.825214443387484	0.0468898050383889	0.752755862031798	0.904647724346182
35	Amplified or Activating Mutation	25.82	73	1	0.81391013594382	0.0488765032345882	0.739558787871475	0.89573637722389
36	Amplified or Activating Mutation	27.616	72	0	0.81391013594382	0.0488765032345882	0.739558787871475	0.89573637722389
37	Amplified or Activating Mutation	30.36666667	71	1	0.802446612902357	0.0508932197046078	0.726266080056323	0.886617982363335
38	Amplified or Activating Mutation	30.43333333	70	0	0.802446612902357	0.0508932197046078	0.726266080056323	0.886617982363335
39	Amplified or Activating Mutation	31.27	69	0	0.802446612902357	0.0508932197046078	0.726266080056323	0.886617982363335
40	Amplified or Activating Mutation	31.77	68	1	0.790645927418499	0.0530057600010476	0.712628937335789	0.877204039567233
41	Amplified or Activating Mutation	33.67	67	0	0.790645927418499	0.0530057600010476	0.712628937335789	0.877204039567233
42	Amplified or Activating Mutation	35.23333333	66	1	0.778666443669734	0.0551607725325606	0.698873421960821	0.867569736442576
43	Amplified or Activating Mutation	36.7	65	1	0.766686959920969	0.0572983022590854	0.685244681367083	0.857808765972705
44	Amplified or Activating Mutation	37.39	64	0	0.766686959920969	0.0572983022590854	0.685244681367083	0.857808765972705
45	Amplified or Activating Mutation	37.78	63	0	0.766686959920969	0.0572983022590854	0.685244681367083	0.857808765972705
46	Amplified or Activating Mutation	38.03333333	62	1	0.754321041212566	0.0595609419557801	0.671209131884152	0.847724213195325
47	Amplified or Activating Mutation	39.86666667	61	1	0.741955122504163	0.0618120526303379	0.65729922918637	0.837514147843433
48	Amplified or Activating Mutation	43	60	0	0.741955122504163	0.0618120526303379	0.65729922918637	0.837514147843433
49	Amplified or Activating Mutation	43.26666667	59	0	0.741955122504163	0.0618120526303379	0.65729922918637	0.837514147843433
50	Amplified or Activating Mutation	44.548	58	0	0.741955122504163	0.0618120526303379	0.65729922918637	0.837514147843433
51	Amplified or Activating Mutation	44.83333333	57	1	0.728938365969003	0.0642962911713864	0.642631051645776	0.826837016388752
52	Amplified or Activating Mutation	45.8	56	1	0.715921609433842	0.0667734107491225	0.628098622755566	0.816024318928982
53	Amplified or Activating Mutation	48.6	55	1	0.702904852898681	0.06924874525774	0.613694036210746	0.805083971940128
54	Amplified or Activating Mutation	49.53333333	54	1	0.68988809636352	0.0717272244657127	0.599410473832776	0.794022804541219
55	Amplified or Activating Mutation	51.64	53	0	0.68988809636352	0.0717272244657127	0.599410473832776	0.794022804541219
56	Amplified or Activating Mutation	51.7	52	0	0.68988809636352	0.0717272244657127	0.599410473832776	0.794022804541219
57	Amplified or Activating Mutation	54.33333333	51	1	0.676360878787765	0.0744106954160478	0.584574653580879	0.782558798183105
58	Amplified or Activating Mutation	55	50	0	0.676360878787765	0.0744106954160478	0.584574653580879	0.782558798183105
59	Amplified or Activating Mutation	55.93333333	49	0	0.676360878787765	0.0744106954160478	0.584574653580879	0.782558798183105
60	Amplified or Activating Mutation	56.33333333	48	1	0.662270027146353	0.0773318434000338	0.569128213962908	0.770655149570597
61	Amplified or Activating Mutation	57.3	47	1	0.648179175504941	0.0802667346647982	0.553824170410748	0.758609439610893
62	Amplified or Activating Mutation	57.8	46	0	0.648179175504941	0.0802667346647982	0.553824170410748	0.758609439610893
63	Amplified or Activating Mutation	59.6	45	1	0.633775193827054	0.083353459429106	0.538250749769941	0.7462525532611
64	Amplified or Activating Mutation	59.79	44	0	0.633775193827054	0.083353459429106	0.538250749769941	0.7462525532611
65	Amplified or Activating Mutation	60	43	1	0.619036235831076	0.086611252472384	0.522387095215189	0.733566860249585
66	Amplified or Activating Mutation	60.66666667	42	0	0.619036235831076	0.086611252472384	0.522387095215189	0.733566860249585
67	Amplified or Activating Mutation	61.8	41	1	0.603937791054708	0.0900625624352096	0.506210109344462	0.720532539218501
68	Amplified or Activating Mutation	62.76666667	40	1	0.58883934627834	0.0935536786739125	0.490189253849238	0.707342670209053
69	Amplified or Activating Mutation	63.96666667	39	1	0.573740901501973	0.0970930204807752	0.474318520412647	0.694003307671643
70	Amplified or Activating Mutation	65.46666667	38	1	0.558642456725605	0.100689086694751	0.458592801062152	0.680519610716968
71	Amplified or Activating Mutation	66.2	37	0	0.558642456725605	0.100689086694751	0.458592801062152	0.680519610716968
72	Amplified or Activating Mutation	67	36	0	0.558642456725605	0.100689086694751	0.458592801062152	0.680519610716968
73	Amplified or Activating Mutation	68.2	35	1	0.542681243676302	0.104778949765098	0.441933382091075	0.666396665589218
74	Amplified or Activating Mutation	73.13333333	34	1	0.526720030626999	0.108949042726519	0.425443841232773	0.652104846223204
75	Amplified or Activating Mutation	75.7	33	1	0.510758817577696	0.113211587781439	0.409119325485003	0.637649100110596
76	Amplified or Activating Mutation	76.51	32	0	0.510758817577696	0.113211587781439	0.409119325485003	0.637649100110596
77	Amplified or Activating Mutation	78.86666667	31	1	0.494282726688093	0.117864890553543	0.392327415259809	0.622733473113074
78	Amplified or Activating Mutation	80.36666667	30	1	0.47780663579849	0.122644028442298	0.37571401078454	0.607640850913044
79	Amplified or Activating Mutation	95.73333333	29	1	0.461330544908887	0.127566001764385	0.3592756905805	0.592374817572703
80	Amplified or Activating Mutation	97.6	28	0	0.461330544908887	0.127566001764385	0.3592756905805	0.592374817572703
81	Amplified or Activating Mutation	98.1	27	1	0.44424422843078	0.133032275146494	0.342282358870912	0.576579333930816
82	Amplified or Activating Mutation	98.56666667	26	0	0.44424422843078	0.133032275146494	0.342282358870912	0.576579333930816
83	Amplified or Activating Mutation	105.22	25	0	0.44424422843078	0.133032275146494	0.342282358870912	0.576579333930816
84	Amplified or Activating Mutation	116.3	24	1	0.425734052246164	0.139675267794807	0.323777440074238	0.559796517016075
85	Amplified or Activating Mutation	116.5333333	23	0	0.425734052246164	0.139675267794807	0.323777440074238	0.559796517016075
86	Amplified or Activating Mutation	121.3	22	1	0.406382504416793	0.147219844443789	0.304523802207054	0.542311434111732
87	Amplified or Activating Mutation	124.7666667	21	1	0.387030956587422	0.155095567244863	0.2855802156269	0.524521493998289
88	Amplified or Activating Mutation	125.07	20	0	0.387030956587422	0.155095567244863	0.2855802156269	0.524521493998289
89	Amplified or Activating Mutation	142.1666667	19	1	0.366660906240716	0.164251671489799	0.2657377975716	0.50591305186474
90	Amplified or Activating Mutation	146.3666667	18	0	0.366660906240716	0.164251671489799	0.2657377975716	0.50591305186474
91	Amplified or Activating Mutation	151.2	17	1	0.34509261763832	0.175085927976603	0.244851211213184	0.486372577690788
92	Amplified or Activating Mutation	153.9666667	16	0	0.34509261763832	0.175085927976603	0.244851211213184	0.486372577690788
93	Amplified or Activating Mutation	157.8	15	1	0.322086443129099	0.188194014084755	0.222731381189413	0.465761386175454
94	Amplified or Activating Mutation	158.9666667	14	0	0.322086443129099	0.188194014084755	0.222731381189413	0.465761386175454
95	Amplified or Activating Mutation	159.7	13	1	0.297310562888399	0.204517097934596	0.199124670321108	0.443910695055883
96	Amplified or Activating Mutation	164.5666667	12	1	0.272534682647699	0.222267858502634	0.176289738719399	0.421324314083341
97	Amplified or Activating Mutation	165.4333333	11	0	0.272534682647699	0.222267858502634	0.176289738719399	0.421324314083341
98	Amplified or Activating Mutation	178.7333333	10	0	0.272534682647699	0.222267858502634	0.176289738719399	0.421324314083341
99	Amplified or Activating Mutation	185.5	9	0	0.272534682647699	0.222267858502634	0.176289738719399	0.421324314083341
100	Amplified or Activating Mutation	191.8	8	0	0.272534682647699	0.222267858502634	0.176289738719399	0.421324314083341
101	Amplified or Activating Mutation	193.9666667	7	0	0.272534682647699	0.222267858502634	0.176289738719399	0.421324314083341
102	Amplified or Activating Mutation	208.8	6	0	0.272534682647699	0.222267858502634	0.176289738719399	0.421324314083341
103	Amplified or Activating Mutation	210.1	5	0	0.272534682647699	0.222267858502634	0.176289738719399	0.421324314083341
104	Amplified or Activating Mutation	217.6333333	4	1	0.204401011985774	0.364329979903768	0.10008403371219	0.417446940847271
105	Amplified or Activating Mutation	244.91	3	1	0.13626734132385	0.547177303004562	0.0466265860325413	0.398244647345854
106	Amplified or Activating Mutation	249.6	2	0	0.13626734132385	0.547177303004562	0.0466265860325413	0.398244647345854
107	Amplified or Activating Mutation	307.9333333	1	0	0.13626734132385	0.547177303004562	0.0466265860325413	0.398244647345854
108	Unaltered	0	4777	0	1	0	1	1
109	Unaltered	0.03	4764	0	1	0	1	1
110	Unaltered	0.1	4762	1	0.999790004199916	0.000210017852675299	0.999378547901751	1
111	Unaltered	0.132	4761	0	0.999790004199916	0.000210017852675299	0.999378547901751	1
112	Unaltered	0.16	4760	0	0.999790004199916	0.000210017852675299	0.999378547901751	1
113	Unaltered	0.23	4757	0	0.999790004199916	0.000210017852675299	0.999378547901751	1
114	Unaltered	0.26	4756	0	0.999790004199916	0.000210017852675299	0.999378547901751	1
115	Unaltered	0.3	4755	0	0.999790004199916	0.000210017852675299	0.999378547901751	1
116	Unaltered	0.33	4754	0	0.999790004199916	0.000210017852675299	0.999378547901751	1
117	Unaltered	0.36	4740	0	0.999790004199916	0.000210017852675299	0.999378547901751	1
118	Unaltered	0.427	4739	1	0.999579033530112	0.000297731790396979	0.99899590575295	1
119	Unaltered	0.53	4738	0	0.999579033530112	0.000297731790396979	0.99899590575295	1
120	Unaltered	0.62	4737	0	0.999579033530112	0.000297731790396979	0.99899590575295	1
121	Unaltered	0.69	4736	0	0.999579033530112	0.000297731790396979	0.99899590575295	1
122	Unaltered	0.7	4735	0	0.999579033530112	0.000297731790396979	0.99899590575295	1
123	Unaltered	0.723	4732	1	0.999367795357346	0.000365120276669363	0.998652881019909	1
124	Unaltered	0.766666667	4731	0	0.999367795357346	0.000365120276669363	0.998652881019909	1
125	Unaltered	0.79	4730	0	0.999367795357346	0.000365120276669363	0.998652881019909	1
126	Unaltered	0.8	4729	0	0.999367795357346	0.000365120276669363	0.998652881019909	1
127	Unaltered	0.9	4728	0	0.999367795357346	0.000365120276669363	0.998652881019909	1
128	Unaltered	0.99	4724	0	0.999367795357346	0.000365120276669363	0.998652881019909	1
129	Unaltered	1	4721	0	0.999367795357346	0.000365120276669363	0.998652881019909	1
130	Unaltered	1.02	4718	0	0.999367795357346	0.000365120276669363	0.998652881019909	1
131	Unaltered	1.1	4714	0	0.999367795357346	0.000365120276669363	0.998652881019909	1
132	Unaltered	1.12	4712	0	0.999367795357346	0.000365120276669363	0.998652881019909	1
133	Unaltered	1.2	4710	0	0.999367795357346	0.000365120276669363	0.998652881019909	1
134	Unaltered	1.233333333	4709	0	0.999367795357346	0.000365120276669363	0.998652881019909	1
135	Unaltered	1.266666667	4708	0	0.999367795357346	0.000365120276669363	0.998652881019909	1
136	Unaltered	1.3	4707	0	0.999367795357346	0.000365120276669363	0.998652881019909	1
137	Unaltered	1.31	4706	0	0.999367795357346	0.000365120276669363	0.998652881019909	1
138	Unaltered	1.4	4705	0	0.999367795357346	0.000365120276669363	0.998652881019909	1
139	Unaltered	1.433333333	4702	0	0.999367795357346	0.000365120276669363	0.998652881019909	1
140	Unaltered	1.6	4701	0	0.999367795357346	0.000365120276669363	0.998652881019909	1
141	Unaltered	1.61	4697	0	0.999367795357346	0.000365120276669363	0.998652881019909	1
142	Unaltered	1.68	4696	0	0.999367795357346	0.000365120276669363	0.998652881019909	1
143	Unaltered	1.7	4695	0	0.999367795357346	0.000365120276669363	0.998652881019909	1
144	Unaltered	1.71	4693	0	0.999367795357346	0.000365120276669363	0.998652881019909	1
145	Unaltered	1.766666667	4692	0	0.999367795357346	0.000365120276669363	0.998652881019909	1
146	Unaltered	1.77	4691	0	0.999367795357346	0.000365120276669363	0.998652881019909	1
147	Unaltered	1.8	4690	0	0.999367795357346	0.000365120276669363	0.998652881019909	1
148	Unaltered	1.94	4689	0	0.999367795357346	0.000365120276669363	0.998652881019909	1
149	Unaltered	2	4688	1	0.99915461963308	0.000422875783255602	0.998326842084445	0.999983083545781
150	Unaltered	2.1	4685	0	0.99915461963308	0.000422875783255602	0.998326842084445	0.999983083545781
151	Unaltered	2.3	4683	1	0.998941261824062	0.000473742847578064	0.998014156447352	0.999869228435429
152	Unaltered	2.37	4680	0	0.998941261824062	0.000473742847578064	0.998014156447352	0.999869228435429
153	Unaltered	2.4	4679	0	0.998941261824062	0.000473742847578064	0.998014156447352	0.999869228435429
154	Unaltered	2.5	4678	0	0.998941261824062	0.000473742847578064	0.998014156447352	0.999869228435429
155	Unaltered	2.533333333	4674	1	0.998727538832657	0.000519823501847792	0.997710518095437	0.999745596274575
156	Unaltered	2.56	4672	0	0.998727538832657	0.000519823501847792	0.997710518095437	0.999745596274575
157	Unaltered	2.6	4670	0	0.998727538832657	0.000519823501847792	0.997710518095437	0.999745596274575
158	Unaltered	2.63	4669	0	0.998727538832657	0.000519823501847792	0.997710518095437	0.999745596274575
159	Unaltered	2.7	4668	0	0.998727538832657	0.000519823501847792	0.997710518095437	0.999745596274575
160	Unaltered	2.76	4666	0	0.998727538832657	0.000519823501847792	0.997710518095437	0.999745596274575
161	Unaltered	2.8	4665	0	0.998727538832657	0.000519823501847792	0.997710518095437	0.999745596274575
162	Unaltered	2.866666667	4662	0	0.998727538832657	0.000519823501847792	0.997710518095437	0.999745596274575
163	Unaltered	2.9	4661	0	0.998727538832657	0.000519823501847792	0.997710518095437	0.999745596274575
164	Unaltered	2.96	4659	0	0.998727538832657	0.000519823501847792	0.997710518095437	0.999745596274575
165	Unaltered	3	4658	0	0.998727538832657	0.000519823501847792	0.997710518095437	0.999745596274575
166	Unaltered	3.02	4656	0	0.998727538832657	0.000519823501847792	0.997710518095437	0.999745596274575
167	Unaltered	3.1	4655	0	0.998727538832657	0.000519823501847792	0.997710518095437	0.999745596274575
168	Unaltered	3.2	4650	0	0.998727538832657	0.000519823501847792	0.997710518095437	0.999745596274575
169	Unaltered	3.22	4644	0	0.998727538832657	0.000519823501847792	0.997710518095437	0.999745596274575
170	Unaltered	3.3	4643	0	0.998727538832657	0.000519823501847792	0.997710518095437	0.999745596274575
171	Unaltered	3.366666667	4639	0	0.998727538832657	0.000519823501847792	0.997710518095437	0.999745596274575
172	Unaltered	3.4	4638	0	0.998727538832657	0.000519823501847792	0.997710518095437	0.999745596274575
173	Unaltered	3.5	4633	1	0.99851197061793	0.000562862926417619	0.997411028521034	0.999614127934495
174	Unaltered	3.6	4627	0	0.99851197061793	0.000562862926417619	0.997411028521034	0.999614127934495
175	Unaltered	3.7	4623	0	0.99851197061793	0.000562862926417619	0.997411028521034	0.999614127934495
176	Unaltered	3.766666667	4619	0	0.99851197061793	0.000562862926417619	0.997411028521034	0.999614127934495
177	Unaltered	3.8	4618	0	0.99851197061793	0.000562862926417619	0.997411028521034	0.999614127934495
178	Unaltered	3.81	4615	1	0.998295608327438	0.000603139386441127	0.997116188919148	0.99947642278894
179	Unaltered	3.88	4614	0	0.998295608327438	0.000603139386441127	0.997116188919148	0.99947642278894
180	Unaltered	3.9	4613	0	0.998295608327438	0.000603139386441127	0.997116188919148	0.99947642278894
181	Unaltered	4	4611	0	0.998295608327438	0.000603139386441127	0.997116188919148	0.99947642278894
182	Unaltered	4.1	4610	0	0.998295608327438	0.000603139386441127	0.997116188919148	0.99947642278894
183	Unaltered	4.2	4606	0	0.998295608327438	0.000603139386441127	0.997116188919148	0.99947642278894
184	Unaltered	4.3	4604	0	0.998295608327438	0.000603139386441127	0.997116188919148	0.99947642278894
185	Unaltered	4.34	4597	0	0.998295608327438	0.000603139386441127	0.997116188919148	0.99947642278894
186	Unaltered	4.4	4596	0	0.998295608327438	0.000603139386441127	0.997116188919148	0.99947642278894
187	Unaltered	4.433333333	4591	1	0.998078162104758	0.000641273659011966	0.996824492352594	0.999333408551575
188	Unaltered	4.5	4590	0	0.998078162104758	0.000641273659011966	0.996824492352594	0.999333408551575
189	Unaltered	4.6	4583	0	0.998078162104758	0.000641273659011966	0.996824492352594	0.999333408551575
190	Unaltered	4.7	4582	0	0.998078162104758	0.000641273659011966	0.996824492352594	0.999333408551575
191	Unaltered	4.8	4576	0	0.998078162104758	0.000641273659011966	0.996824492352594	0.999333408551575
192	Unaltered	4.866666667	4569	0	0.998078162104758	0.000641273659011966	0.996824492352594	0.999333408551575
193	Unaltered	4.89	4568	0	0.998078162104758	0.000641273659011966	0.996824492352594	0.999333408551575
194	Unaltered	4.9	4567	0	0.998078162104758	0.000641273659011966	0.996824492352594	0.999333408551575
195	Unaltered	5	4565	0	0.998078162104758	0.000641273659011966	0.996824492352594	0.999333408551575
196	Unaltered	5.066666667	4561	1	0.997859333303595	0.000677726406564149	0.996534737382307	0.999185689880371
197	Unaltered	5.1	4560	0	0.997859333303595	0.000677726406564149	0.996534737382307	0.999185689880371
198	Unaltered	5.19	4558	1	0.997640408482773	0.000712360567977973	0.996248473826138	0.999034287917383
199	Unaltered	5.2	4557	0	0.997640408482773	0.000712360567977973	0.996248473826138	0.999034287917383
200	Unaltered	5.26	4556	1	0.997421435609972	0.000745415560930799	0.995965279180063	0.998879721021276
201	Unaltered	5.3	4554	0	0.997421435609972	0.000745415560930799	0.995965279180063	0.998879721021276
202	Unaltered	5.32	4551	0	0.997421435609972	0.000745415560930799	0.995965279180063	0.998879721021276
203	Unaltered	5.35	4550	0	0.997421435609972	0.000745415560930799	0.995965279180063	0.998879721021276
204	Unaltered	5.4	4549	0	0.997421435609972	0.000745415560930799	0.995965279180063	0.998879721021276
205	Unaltered	5.433333333	4538	0	0.997421435609972	0.000745415560930799	0.995965279180063	0.998879721021276
206	Unaltered	5.5	4537	1	0.997201593988723	0.000777325941969348	0.995683483333959	0.998722019294676
207	Unaltered	5.58	4530	0	0.997201593988723	0.000777325941969348	0.995683483333959	0.998722019294676
208	Unaltered	5.6	4528	0	0.997201593988723	0.000777325941969348	0.995683483333959	0.998722019294676
209	Unaltered	5.65	4524	1	0.996981169233199	0.000808150093707198	0.995403255811563	0.998561583963478
210	Unaltered	5.7	4522	0	0.996981169233199	0.000808150093707198	0.995403255811563	0.998561583963478
211	Unaltered	5.72	4518	1	0.996760500537043	0.000837918511412638	0.995124874084797	0.998398815369371
212	Unaltered	5.8	4517	0	0.996760500537043	0.000837918511412638	0.995124874084797	0.998398815369371
213	Unaltered	5.85	4513	0	0.996760500537043	0.000837918511412638	0.995124874084797	0.998398815369371
214	Unaltered	5.9	4512	0	0.996760500537043	0.000837918511412638	0.995124874084797	0.998398815369371
215	Unaltered	6.1	4501	1	0.996539047415395	0.000866878985971262	0.994847313739302	0.998233657877494
216	Unaltered	6.11	4491	0	0.996539047415395	0.000866878985971262	0.994847313739302	0.998233657877494
217	Unaltered	6.14	4490	0	0.996539047415395	0.000866878985971262	0.994847313739302	0.998233657877494
218	Unaltered	6.2	4489	0	0.996539047415395	0.000866878985971262	0.994847313739302	0.998233657877494
219	Unaltered	6.266666667	4486	1	0.996316903178343	0.000895087527547436	0.994570557552193	0.998066315176228
220	Unaltered	6.3	4485	0	0.996316903178343	0.000895087527547436	0.994570557552193	0.998066315176228
221	Unaltered	6.4	4476	0	0.996316903178343	0.000895087527547436	0.994570557552193	0.998066315176228
222	Unaltered	6.44	4465	0	0.996316903178343	0.000895087527547436	0.994570557552193	0.998066315176228
223	Unaltered	6.47	4464	1	0.996093713907918	0.000922700032088805	0.99429394732647	0.997896738237998
224	Unaltered	6.5	4463	1	0.995870524637493	0.000949521729474597	0.994018904809028	0.997725593591495
225	Unaltered	6.57	4459	0	0.995870524637493	0.000949521729474597	0.994018904809028	0.997725593591495
226	Unaltered	6.6	4458	0	0.995870524637493	0.000949521729474597	0.994018904809028	0.997725593591495
227	Unaltered	6.7	4449	0	0.995870524637493	0.000949521729474597	0.994018904809028	0.997725593591495
228	Unaltered	6.8	4444	0	0.995870524637493	0.000949521729474597	0.994018904809028	0.997725593591495
229	Unaltered	6.833333333	4437	1	0.995646077821032	0.000975908800138746	0.993743479841736	0.997552318469833
230	Unaltered	6.9	4436	1	0.99542163100457	0.00100161238472343	0.993469411562597	0.997377686660025
231	Unaltered	7	4431	0	0.99542163100457	0.00100161238472343	0.993469411562597	0.997377686660025
232	Unaltered	7.03	4421	0	0.99542163100457	0.00100161238472343	0.993469411562597	0.997377686660025
233	Unaltered	7.06	4420	0	0.99542163100457	0.00100161238472343	0.993469411562597	0.997377686660025
234	Unaltered	7.1	4419	0	0.99542163100457	0.00100161238472343	0.993469411562597	0.997377686660025
235	Unaltered	7.13	4412	0	0.99542163100457	0.00100161238472343	0.993469411562597	0.997377686660025
236	Unaltered	7.16	4411	0	0.99542163100457	0.00100161238472343	0.993469411562597	0.997377686660025
237	Unaltered	7.2	4410	0	0.99542163100457	0.00100161238472343	0.993469411562597	0.997377686660025
238	Unaltered	7.29	4408	0	0.99542163100457	0.00100161238472343	0.993469411562597	0.997377686660025
239	Unaltered	7.3	4407	0	0.99542163100457	0.00100161238472343	0.993469411562597	0.997377686660025
240	Unaltered	7.36	4403	1	0.995195552959827	0.00102704508955427	0.993194267728948	0.997200870777991
241	Unaltered	7.39	4401	0	0.995195552959827	0.00102704508955427	0.993194267728948	0.997200870777991
242	Unaltered	7.4	4400	0	0.995195552959827	0.00102704508955427	0.993194267728948	0.997200870777991
243	Unaltered	7.46	4397	1	0.994969217832932	0.00105193002733969	0.99291995830608	0.997022706768783
244	Unaltered	7.5	4395	0	0.994969217832932	0.00105193002733969	0.99291995830608	0.997022706768783
245	Unaltered	7.59	4388	0	0.994969217832932	0.00105193002733969	0.99291995830608	0.997022706768783
246	Unaltered	7.6	4387	0	0.994969217832932	0.00105193002733969	0.99291995830608	0.997022706768783
247	Unaltered	7.7	4383	0	0.994969217832932	0.00105193002733969	0.99291995830608	0.997022706768783
248	Unaltered	7.8	4379	1	0.994742004035756	0.0010764377313272	0.992645530387074	0.996842905450065
249	Unaltered	7.866666667	4375	1	0.994514634434833	0.00110044310702787	0.992371948107248	0.996661947157499
250	Unaltered	7.9	4374	0	0.994514634434833	0.00110044310702787	0.992371948107248	0.996661947157499
251	Unaltered	7.95	4373	0	0.994514634434833	0.00110044310702787	0.992371948107248	0.996661947157499
252	Unaltered	7.98	4371	0	0.994514634434833	0.00110044310702787	0.992371948107248	0.996661947157499
253	Unaltered	8	4370	0	0.994514634434833	0.00110044310702787	0.992371948107248	0.996661947157499
254	Unaltered	8.066666667	4366	1	0.994286848215311	0.001124031833956	0.992098783836	0.996479738349684
255	Unaltered	8.1	4365	0	0.994286848215311	0.001124031833956	0.992098783836	0.996479738349684
256	Unaltered	8.2	4361	0	0.994286848215311	0.001124031833956	0.992098783836	0.996479738349684
257	Unaltered	8.21	4358	0	0.994286848215311	0.001124031833956	0.992098783836	0.996479738349684
258	Unaltered	8.28	4357	0	0.994286848215311	0.001124031833956	0.992098783836	0.996479738349684
259	Unaltered	8.3	4356	0	0.994286848215311	0.001124031833956	0.992098783836	0.996479738349684
260	Unaltered	8.38	4353	1	0.994058434053074	0.00114727242300086	0.991825692929485	0.996296201395445
261	Unaltered	8.4	4352	0	0.994058434053074	0.00114727242300086	0.991825692929485	0.996296201395445
262	Unaltered	8.48	4351	0	0.994058434053074	0.00114727242300086	0.991825692929485	0.996296201395445
263	Unaltered	8.5	4350	0	0.994058434053074	0.00114727242300086	0.991825692929485	0.996296201395445
264	Unaltered	8.51	4348	0	0.994058434053074	0.00114727242300086	0.991825692929485	0.996296201395445
265	Unaltered	8.6	4347	0	0.994058434053074	0.00114727242300086	0.991825692929485	0.996296201395445
266	Unaltered	8.7	4345	0	0.994058434053074	0.00114727242300086	0.991825692929485	0.996296201395445
267	Unaltered	8.74	4340	1	0.993829388330942	0.00117018682429834	0.991552628645835	0.996111375811846
268	Unaltered	8.8	4338	0	0.993829388330942	0.00117018682429834	0.991552628645835	0.996111375811846
269	Unaltered	8.9	4336	0	0.993829388330942	0.00117018682429834	0.991552628645835	0.996111375811846
270	Unaltered	8.97	4329	0	0.993829388330942	0.00117018682429834	0.991552628645835	0.996111375811846
271	Unaltered	9	4327	0	0.993829388330942	0.00117018682429834	0.991552628645835	0.996111375811846
272	Unaltered	9.03	4326	0	0.993829388330942	0.00117018682429834	0.991552628645835	0.996111375811846
273	Unaltered	9.066666667	4325	1	0.993599601189132	0.00119281575369808	0.991279401835815	0.995925231226299
274	Unaltered	9.1	4324	0	0.993599601189132	0.00119281575369808	0.991279401835815	0.995925231226299
275	Unaltered	9.133333333	4321	1	0.993369654509847	0.00121506407147152	0.991006777429243	0.995738165445058
276	Unaltered	9.2	4320	1	0.993139707830562	0.00123692230174351	0.990734932386895	0.995550320299599
277	Unaltered	9.3	4317	0	0.993139707830562	0.00123692230174351	0.990734932386895	0.995550320299599
278	Unaltered	9.4	4312	0	0.993139707830562	0.00123692230174351	0.990734932386895	0.995550320299599
279	Unaltered	9.403	4310	1	0.992909280984198	0.00125849985557727	0.99046317470298	0.995361428313778
280	Unaltered	9.43	4309	0	0.992909280984198	0.00125849985557727	0.99046317470298	0.995361428313778
281	Unaltered	9.433333333	4308	1	0.992678800649708	0.00127973317738243	0.990192052943416	0.995171793522416
282	Unaltered	9.436	4307	1	0.992448320315217	0.00130062952321812	0.9899216058385	0.994981484076412
283	Unaltered	9.46	4306	0	0.992448320315217	0.00130062952321812	0.9899216058385	0.994981484076412
284	Unaltered	9.5	4305	0	0.992448320315217	0.00130062952321812	0.9899216058385	0.994981484076412
285	Unaltered	9.6	4304	1	0.9922177328802	0.00132122386841686	0.989651658186586	0.994790461166801
286	Unaltered	9.63	4302	0	0.9922177328802	0.00132122386841686	0.989651658186586	0.994790461166801
287	Unaltered	9.69	4300	1	0.991986984570228	0.0013415395555752	0.989382110621969	0.994598716706252
288	Unaltered	9.7	4299	1	0.991756236260256	0.00136156139062796	0.989113152622831	0.99440638268023
289	Unaltered	9.76	4297	0	0.991756236260256	0.00136156139062796	0.989113152622831	0.99440638268023
290	Unaltered	9.8	4296	0	0.991756236260256	0.00136156139062796	0.989113152622831	0.99440638268023
291	Unaltered	9.833333333	4295	1	0.991525326775678	0.00138132955081071	0.988844545116997	0.994213376098763
292	Unaltered	9.86	4294	0	0.991525326775678	0.00138132955081071	0.988844545116997	0.994213376098763
293	Unaltered	9.9	4293	1	0.991294363503659	0.00140083681216664	0.988576408811084	0.994019790838354
294	Unaltered	9.92	4292	1	0.991063400231641	0.00142008503852509	0.988308793326455	0.993825684756669
295	Unaltered	9.95	4290	0	0.991063400231641	0.00142008503852509	0.988308793326455	0.993825684756669
296	Unaltered	9.99	4288	1	0.990832275371512	0.0014391110519336	0.988041465814637	0.993630967814129
297	Unaltered	10	4283	0	0.990832275371512	0.0014391110519336	0.988041465814637	0.993630967814129
298	Unaltered	10.027	4282	1	0.990600880631818	0.00145794111582104	0.987774267114847	0.993435582782235
299	Unaltered	10.06666667	4281	1	0.990369485892123	0.00147653969335186	0.98750753482849	0.993239731336915
300	Unaltered	10.09	4280	0	0.990369485892123	0.00147653969335186	0.98750753482849	0.993239731336915
301	Unaltered	10.1	4279	0	0.990369485892123	0.00147653969335186	0.98750753482849	0.993239731336915
302	Unaltered	10.2	4276	0	0.990369485892123	0.00147653969335186	0.98750753482849	0.993239731336915
303	Unaltered	10.28	4275	0	0.990369485892123	0.00147653969335186	0.98750753482849	0.993239731336915
304	Unaltered	10.3	4273	0	0.990369485892123	0.00147653969335186	0.98750753482849	0.993239731336915
305	Unaltered	10.4	4272	1	0.990137657828946	0.00149498390094266	0.987240687318927	0.993043129242792
306	Unaltered	10.41	4267	0	0.990137657828946	0.00149498390094266	0.987240687318927	0.993043129242792
307	Unaltered	10.5	4266	1	0.989905558049802	0.00151325429407116	0.986973923132886	0.992845900879952
308	Unaltered	10.51	4261	1	0.989673240387739	0.00153134886018555	0.986707299589711	0.992648096499175
309	Unaltered	10.58	4259	1	0.989440868178209	0.00154924880618205	0.986441015610562	0.992449843557343
310	Unaltered	10.6	4256	0	0.989440868178209	0.00154924880618205	0.986441015610562	0.992449843557343
311	Unaltered	10.61	4254	0	0.989440868178209	0.00154924880618205	0.986441015610562	0.992449843557343
312	Unaltered	10.63333333	4253	1	0.989208222782447	0.00156699397258766	0.98617477592078	0.99225100044438
313	Unaltered	10.7	4252	0	0.989208222782447	0.00156699397258766	0.98617477592078	0.99225100044438
314	Unaltered	10.71	4251	0	0.989208222782447	0.00156699397258766	0.98617477592078	0.99225100044438
315	Unaltered	10.78	4250	0	0.989208222782447	0.00156699397258766	0.98617477592078	0.99225100044438
316	Unaltered	10.8	4249	0	0.989208222782447	0.00156699397258766	0.98617477592078	0.99225100044438
317	Unaltered	10.83333333	4247	1	0.988975303492882	0.00158458976776577	0.985908569149398	0.992051577118027
318	Unaltered	10.86666667	4245	1	0.988742329334226	0.00160200862251717	0.985642666686899	0.991851739843381
319	Unaltered	10.9	4244	0	0.988742329334226	0.00160200862251717	0.985642666686899	0.991851739843381
320	Unaltered	10.91	4241	0	0.988742329334226	0.00160200862251717	0.985642666686899	0.991851739843381
321	Unaltered	10.97	4240	0	0.988742329334226	0.00160200862251717	0.985642666686899	0.991851739843381
322	Unaltered	11	4239	0	0.988742329334226	0.00160200862251717	0.985642666686899	0.991851739843381
323	Unaltered	11.04	4238	1	0.988509025339574	0.00161929677891744	0.985376704858304	0.991651302857123
324	Unaltered	11.06666667	4236	1	0.988275666268437	0.00163641837443414	0.985111026614199	0.991450472232735
325	Unaltered	11.07	4235	0	0.988275666268437	0.00163641837443414	0.985111026614199	0.991450472232735
326	Unaltered	11.1	4234	0	0.988275666268437	0.00163641837443414	0.985111026614199	0.991450472232735
327	Unaltered	11.14	4232	0	0.988275666268437	0.00163641837443414	0.985111026614199	0.991450472232735
328	Unaltered	11.2	4231	0	0.988275666268437	0.00163641837443414	0.985111026614199	0.991450472232735
329	Unaltered	11.27	4230	0	0.988275666268437	0.00163641837443414	0.985111026614199	0.991450472232735
330	Unaltered	11.3	4228	1	0.988041920841221	0.00165342653506007	0.984845198944251	0.991249019019557
331	Unaltered	11.33	4223	0	0.988041920841221	0.00165342653506007	0.984845198944251	0.991249019019557
332	Unaltered	11.4	4221	0	0.988041920841221	0.00165342653506007	0.984845198944251	0.991249019019557
333	Unaltered	11.43	4220	1	0.987807787684623	0.00167032508585614	0.984579212958669	0.991046949364501
334	Unaltered	11.5	4218	0	0.987807787684623	0.00167032508585614	0.984579212958669	0.991046949364501
335	Unaltered	11.56	4215	0	0.987807787684623	0.00167032508585614	0.984579212958669	0.991046949364501
336	Unaltered	11.6	4214	1	0.987573376724091	0.00168710182079518	0.984313201634274	0.990844349943607
337	Unaltered	11.7	4210	1	0.987338798724869	0.00170374479093282	0.984047298248932	0.990641308809187
338	Unaltered	11.704	4205	1	0.987103997583674	0.00172026578575075	0.983781423962377	0.990437792697063
339	Unaltered	11.76	4204	0	0.987103997583674	0.00172026578575075	0.983781423962377	0.990437792697063
340	Unaltered	11.8	4201	0	0.987103997583674	0.00172026578575075	0.983781423962377	0.990437792697063
341	Unaltered	11.83	4200	0	0.987103997583674	0.00172026578575075	0.983781423962377	0.990437792697063
342	Unaltered	11.86666667	4199	2	0.986633836117809	0.00175294070685483	0.983249874072315	0.990029444439013
343	Unaltered	11.89	4197	1	0.986398755384876	0.00176906332996587	0.982984537053687	0.989824832383597
344	Unaltered	11.9	4196	0	0.986398755384876	0.00176906332996587	0.982984537053687	0.989824832383597
345	Unaltered	11.93	4189	0	0.986398755384876	0.00176906332996587	0.982984537053687	0.989824832383597
346	Unaltered	11.96	4188	0	0.986398755384876	0.00176906332996587	0.982984537053687	0.989824832383597
347	Unaltered	11.99	4187	0	0.986398755384876	0.00176906332996587	0.982984537053687	0.989824832383597
348	Unaltered	12	4182	0	0.986398755384876	0.00176906332996587	0.982984537053687	0.989824832383597
349	Unaltered	12.02	4181	0	0.986398755384876	0.00176906332996587	0.982984537053687	0.989824832383597
350	Unaltered	12.09	4179	0	0.986398755384876	0.00176906332996587	0.982984537053687	0.989824832383597
351	Unaltered	12.1	4178	0	0.986398755384876	0.00176906332996587	0.982984537053687	0.989824832383597
352	Unaltered	12.16	4174	0	0.986398755384876	0.00176906332996587	0.982984537053687	0.989824832383597
353	Unaltered	12.19	4173	0	0.986398755384876	0.00176906332996587	0.982984537053687	0.989824832383597
354	Unaltered	12.2	4171	0	0.986398755384876	0.00176906332996587	0.982984537053687	0.989824832383597
355	Unaltered	12.25	4165	0	0.986398755384876	0.00176906332996587	0.982984537053687	0.989824832383597
356	Unaltered	12.3	4163	1	0.986161811172677	0.00178530121808433	0.98271713684082	0.989618559967071
357	Unaltered	12.32	4159	0	0.986161811172677	0.00178530121808433	0.98271713684082	0.989618559967071
358	Unaltered	12.35	4154	0	0.986161811172677	0.00178530121808433	0.98271713684082	0.989618559967071
359	Unaltered	12.39	4152	1	0.985924296285593	0.00180147774585992	0.982449302142384	0.989411581734083
360	Unaltered	12.4	4151	0	0.985924296285593	0.00180147774585992	0.982449302142384	0.989411581734083
361	Unaltered	12.45	4147	0	0.985924296285593	0.00180147774585992	0.982449302142384	0.989411581734083
362	Unaltered	12.48	4146	0	0.985924296285593	0.00180147774585992	0.982449302142384	0.989411581734083
363	Unaltered	12.5	4144	0	0.985924296285593	0.00180147774585992	0.982449302142384	0.989411581734083
364	Unaltered	12.52	4138	0	0.985924296285593	0.00180147774585992	0.982449302142384	0.989411581734083
365	Unaltered	12.55	4136	0	0.985924296285593	0.00180147774585992	0.982449302142384	0.989411581734083
366	Unaltered	12.58	4135	0	0.985924296285593	0.00180147774585992	0.982449302142384	0.989411581734083
367	Unaltered	12.6	4133	1	0.985685746976064	0.00181765740916928	0.982180446659613	0.989203557346396
368	Unaltered	12.65	4127	2	0.985208070335901	0.00184969200753434	0.981642832726586	0.988786256564395
369	Unaltered	12.69	4120	1	0.984968942163489	0.00186555275176479	0.981374061956448	0.988576990808747
370	Unaltered	12.7	4119	1	0.984729813991077	0.00188128738780404	0.981105549445118	0.988367466794301
371	Unaltered	12.8	4117	0	0.984729813991077	0.00188128738780404	0.981105549445118	0.988367466794301
372	Unaltered	12.88	4114	0	0.984729813991077	0.00188128738780404	0.981105549445118	0.988367466794301
373	Unaltered	12.9	4113	0	0.984729813991077	0.00188128738780404	0.981105549445118	0.988367466794301
374	Unaltered	12.91	4112	0	0.984729813991077	0.00188128738780404	0.981105549445118	0.988367466794301
375	Unaltered	12.93333333	4110	1	0.984490220362369	0.00189695964991257	0.980836708740724	0.98815734092325
376	Unaltered	12.94	4109	0	0.984490220362369	0.00189695964991257	0.980836708740724	0.98815734092325
377	Unaltered	12.98	4106	0	0.984490220362369	0.00189695964991257	0.980836708740724	0.98815734092325
378	Unaltered	13	4105	0	0.984490220362369	0.00189695964991257	0.980836708740724	0.98815734092325
379	Unaltered	13.01	4102	0	0.984490220362369	0.00189695964991257	0.980836708740724	0.98815734092325
380	Unaltered	13.04	4097	0	0.984490220362369	0.00189695964991257	0.980836708740724	0.98815734092325
381	Unaltered	13.07	4096	0	0.984490220362369	0.00189695964991257	0.980836708740724	0.98815734092325
382	Unaltered	13.1	4095	0	0.984490220362369	0.00189695964991257	0.980836708740724	0.98815734092325
383	Unaltered	13.2	4091	0	0.984490220362369	0.00189695964991257	0.980836708740724	0.98815734092325
384	Unaltered	13.21	4089	0	0.984490220362369	0.00189695964991257	0.980836708740724	0.98815734092325
385	Unaltered	13.24	4088	0	0.984490220362369	0.00189695964991257	0.980836708740724	0.98815734092325
386	Unaltered	13.27	4086	0	0.984490220362369	0.00189695964991257	0.980836708740724	0.98815734092325
387	Unaltered	13.3	4085	0	0.984490220362369	0.00189695964991257	0.980836708740724	0.98815734092325
388	Unaltered	13.4	4079	1	0.984248864583903	0.00191273969971293	0.980565920915648	0.987945641155969
389	Unaltered	13.44	4072	0	0.984248864583903	0.00191273969971293	0.980565920915648	0.987945641155969
390	Unaltered	13.47	4071	0	0.984248864583903	0.00191273969971293	0.980565920915648	0.987945641155969
391	Unaltered	13.5	4069	0	0.984248864583903	0.00191273969971293	0.980565920915648	0.987945641155969
392	Unaltered	13.53	4064	0	0.984248864583903	0.00191273969971293	0.980565920915648	0.987945641155969
393	Unaltered	13.53333333	4063	1	0.984006617755308	0.00192851364417058	0.980294272944119	0.9877330211042
394	Unaltered	13.57	4062	0	0.984006617755308	0.00192851364417058	0.980294272944119	0.9877330211042
395	Unaltered	13.6	4061	0	0.984006617755308	0.00192851364417058	0.980294272944119	0.9877330211042
396	Unaltered	13.7	4057	0	0.984006617755308	0.00192851364417058	0.980294272944119	0.9877330211042
397	Unaltered	13.73	4053	0	0.984006617755308	0.00192851364417058	0.980294272944119	0.9877330211042
398	Unaltered	13.8	4052	2	0.983520928407946	0.00195985645495982	0.979750227278908	0.987306141589759
399	Unaltered	13.83	4047	0	0.983520928407946	0.00195985645495982	0.979750227278908	0.987306141589759
400	Unaltered	13.9	4046	0	0.983520928407946	0.00195985645495982	0.979750227278908	0.987306141589759
401	Unaltered	13.93	4038	0	0.983520928407946	0.00195985645495982	0.979750227278908	0.987306141589759
402	Unaltered	13.96	4036	0	0.983520928407946	0.00195985645495982	0.979750227278908	0.987306141589759
403	Unaltered	13.99	4035	1	0.983277180965961	0.00197546779005387	0.979477444164377	0.987091658280303
404	Unaltered	14	4032	0	0.983277180965961	0.00197546779005387	0.979477444164377	0.987091658280303
405	Unaltered	14.06	4028	0	0.983277180965961	0.00197546779005387	0.979477444164377	0.987091658280303
406	Unaltered	14.1	4026	1	0.983032949177346	0.00199102578369814	0.979204296738409	0.986876571505148
407	Unaltered	14.13	4023	0	0.983032949177346	0.00199102578369814	0.979204296738409	0.986876571505148
408	Unaltered	14.13333333	4022	1	0.982788535216834	0.00200649375173116	0.97893115633225	0.986661113711486
409	Unaltered	14.16	4021	0	0.982788535216834	0.00200649375173116	0.97893115633225	0.986661113711486
410	Unaltered	14.16666667	4019	1	0.982543999627081	0.0020218662264963	0.978658093608035	0.986445335207981
411	Unaltered	14.2	4018	1	0.982299464037328	0.00203713026874868	0.978385254379572	0.986229333208734
412	Unaltered	14.22	4017	0	0.982299464037328	0.00203713026874868	0.978385254379572	0.986229333208734
413	Unaltered	14.26	4016	0	0.982299464037328	0.00203713026874868	0.978385254379572	0.986229333208734
414	Unaltered	14.29	4015	0	0.982299464037328	0.00203713026874868	0.978385254379572	0.986229333208734
415	Unaltered	14.3	4014	0	0.982299464037328	0.00203713026874868	0.978385254379572	0.986229333208734
416	Unaltered	14.36	4011	0	0.982299464037328	0.00203713026874868	0.978385254379572	0.986229333208734
417	Unaltered	14.4	4010	1	0.982054501577469	0.00205234108083851	0.978112107489245	0.986012785941488
418	Unaltered	14.42	4003	0	0.982054501577469	0.00205234108083851	0.978112107489245	0.986012785941488
419	Unaltered	14.43333333	4000	1	0.981808987952074	0.00206751530611132	0.977838497198695	0.985795600791942
420	Unaltered	14.45	3999	0	0.981808987952074	0.00206751530611132	0.977838497198695	0.985795600791942
421	Unaltered	14.49	3998	0	0.981808987952074	0.00206751530611132	0.977838497198695	0.985795600791942
422	Unaltered	14.5	3996	0	0.981808987952074	0.00206751530611132	0.977838497198695	0.985795600791942
423	Unaltered	14.52	3992	0	0.981808987952074	0.00206751530611132	0.977838497198695	0.985795600791942
424	Unaltered	14.6	3991	0	0.981808987952074	0.00206751530611132	0.977838497198695	0.985795600791942
425	Unaltered	14.65	3989	1	0.981562858850056	0.00208266187192245	0.977564342343521	0.985577730427618
426	Unaltered	14.68	3987	0	0.981562858850056	0.00208266187192245	0.977564342343521	0.985577730427618
427	Unaltered	14.7	3984	1	0.981316482630465	0.00209773671055744	0.97729009419033	0.985359459598374
428	Unaltered	14.72	3980	0	0.981316482630465	0.00209773671055744	0.97729009419033	0.985359459598374
429	Unaltered	14.78	3978	0	0.981316482630465	0.00209773671055744	0.97729009419033	0.985359459598374
430	Unaltered	14.8	3976	2	0.980822862669383	0.00212769278475534	0.976741150658245	0.984921631782017
431	Unaltered	14.82	3970	0	0.980822862669383	0.00212769278475534	0.976741150658245	0.984921631782017
432	Unaltered	14.827	3969	1	0.98057574176672	0.00214256218428874	0.976466600096779	0.98470217542111
433	Unaltered	14.9	3968	0	0.98057574176672	0.00214256218428874	0.976466600096779	0.98470217542111
434	Unaltered	14.91	3962	0	0.98057574176672	0.00214256218428874	0.976466600096779	0.98470217542111
435	Unaltered	14.95	3961	0	0.98057574176672	0.00214256218428874	0.976466600096779	0.98470217542111
436	Unaltered	14.98	3960	0	0.98057574176672	0.00214256218428874	0.976466600096779	0.98470217542111
437	Unaltered	15	3959	0	0.98057574176672	0.00214256218428874	0.976466600096779	0.98470217542111
438	Unaltered	15.01	3955	0	0.98057574176672	0.00214256218428874	0.976466600096779	0.98470217542111
439	Unaltered	15.05	3954	0	0.98057574176672	0.00214256218428874	0.976466600096779	0.98470217542111
440	Unaltered	15.06666667	3953	1	0.980327683142443	0.0021574484825697	0.976191098611032	0.984481796343814
441	Unaltered	15.1	3952	0	0.980327683142443	0.0021574484825697	0.976191098611032	0.984481796343814
442	Unaltered	15.14	3950	0	0.980327683142443	0.0021574484825697	0.976191098611032	0.984481796343814
443	Unaltered	15.16666667	3948	1	0.980079373192306	0.00217227011567278	0.975915485801073	0.984261026423367
444	Unaltered	15.2	3947	1	0.979831063242168	0.00218699873840773	0.975640066036347	0.984040063457697
445	Unaltered	15.21	3945	0	0.979831063242168	0.00218699873840773	0.975640066036347	0.984040063457697
446	Unaltered	15.3	3943	0	0.979831063242168	0.00218699873840773	0.975640066036347	0.984040063457697
447	Unaltered	15.31	3941	0	0.979831063242168	0.00218699873840773	0.975640066036347	0.984040063457697
448	Unaltered	15.34	3939	0	0.979831063242168	0.00218699873840773	0.975640066036347	0.984040063457697
449	Unaltered	15.36666667	3938	3	0.979084620075656	0.00223082080296811	0.97481308563687	0.983374871955487
450	Unaltered	15.4	3935	0	0.979084620075656	0.00223082080296811	0.97481308563687	0.983374871955487
451	Unaltered	15.44	3933	0	0.979084620075656	0.00223082080296811	0.97481308563687	0.983374871955487
452	Unaltered	15.47	3932	0	0.979084620075656	0.00223082080296811	0.97481308563687	0.983374871955487
453	Unaltered	15.5	3931	1	0.978835552505044	0.002245282003651	0.974537482565382	0.983152578519292
454	Unaltered	15.51	3927	0	0.978835552505044	0.002245282003651	0.974537482565382	0.983152578519292
455	Unaltered	15.53333333	3926	1	0.978586231172261	0.00225968716809136	0.974261748695117	0.982929908848971
456	Unaltered	15.6	3925	1	0.978336909839478	0.0022740083542517	0.9739861899304	0.982707064073112
457	Unaltered	15.63333333	3918	1	0.97808720669761	0.00228829065754632	0.973710339972234	0.982483747613087
458	Unaltered	15.64	3917	0	0.97808720669761	0.00228829065754632	0.973710339972234	0.982483747613087
459	Unaltered	15.67	3916	0	0.97808720669761	0.00228829065754632	0.973710339972234	0.982483747613087
460	Unaltered	15.7	3913	1	0.977837248300805	0.00230252055832854	0.973434350567263	0.982260060585792
461	Unaltered	15.77	3908	0	0.977837248300805	0.00230252055832854	0.973434350567263	0.982260060585792
462	Unaltered	15.8	3907	0	0.977837248300805	0.00230252055832854	0.973434350567263	0.982260060585792
463	Unaltered	15.83	3899	0	0.977837248300805	0.00230252055832854	0.973434350567263	0.982260060585792
464	Unaltered	15.86666667	3898	2	0.977335536013324	0.00233094313510659	0.972880699339149	0.981810771457674
465	Unaltered	15.9	3896	1	0.977084679869583	0.00234503605618852	0.972604121363681	0.981585879255042
466	Unaltered	16	3887	1	0.976833307428145	0.00235910954937785	0.972327081033115	0.981360417820669
467	Unaltered	16.03	3885	0	0.976833307428145	0.00235910954937785	0.972327081033115	0.981360417820669
468	Unaltered	16.06	3883	0	0.976833307428145	0.00235910954937785	0.972327081033115	0.981360417820669
469	Unaltered	16.1	3882	0	0.976833307428145	0.00235910954937785	0.972327081033115	0.981360417820669
470	Unaltered	16.16	3880	0	0.976833307428145	0.00235910954937785	0.972327081033115	0.981360417820669
471	Unaltered	16.16666667	3879	1	0.976581481362812	0.00237315718391407	0.972049652992475	0.981134437736554
472	Unaltered	16.2	3878	1	0.976329655297479	0.0023871293358864	0.971772383258352	0.980908299345932
473	Unaltered	16.26	3874	0	0.976329655297479	0.0023871293358864	0.971772383258352	0.980908299345932
474	Unaltered	16.29	3873	0	0.976329655297479	0.0023871293358864	0.971772383258352	0.980908299345932
475	Unaltered	16.3	3871	1	0.976077438904997	0.00240107032576968	0.971494798822099	0.980681695768709
476	Unaltered	16.39	3868	0	0.976077438904997	0.00240107032576968	0.971494798822099	0.980681695768709
477	Unaltered	16.4	3866	1	0.975824961554012	0.00241496661493218	0.971217054193342	0.980454730979556
478	Unaltered	16.46	3862	0	0.975824961554012	0.00241496661493218	0.971217054193342	0.980454730979556
479	Unaltered	16.49	3860	0	0.975824961554012	0.00241496661493218	0.971217054193342	0.980454730979556
480	Unaltered	16.5	3859	0	0.975824961554012	0.00241496661493218	0.971217054193342	0.980454730979556
481	Unaltered	16.52	3857	0	0.975824961554012	0.00241496661493218	0.971217054193342	0.980454730979556
482	Unaltered	16.56	3856	0	0.975824961554012	0.00241496661493218	0.971217054193342	0.980454730979556
483	Unaltered	16.56666667	3854	1	0.975571763587859	0.00242886933743373	0.970938594537644	0.980227041405373
484	Unaltered	16.6	3853	1	0.975318565621706	0.00244270009014032	0.970660286255623	0.979999200457524
485	Unaltered	16.62	3850	0	0.975318565621706	0.00244270009014032	0.970660286255623	0.979999200457524
486	Unaltered	16.69	3849	0	0.975318565621706	0.00244270009014032	0.970660286255623	0.979999200457524
487	Unaltered	16.7	3848	5	0.974051259793196	0.00251095575878688	0.969269357062863	0.978856754101613
488	Unaltered	16.72	3842	0	0.974051259793196	0.00251095575878688	0.969269357062863	0.978856754101613
489	Unaltered	16.73333333	3841	1	0.973797666650839	0.00252442033085325	0.968991436788076	0.97862773557411
490	Unaltered	16.75	3840	0	0.973797666650839	0.00252442033085325	0.968991436788076	0.97862773557411
491	Unaltered	16.79	3839	0	0.973797666650839	0.00252442033085325	0.968991436788076	0.97862773557411
492	Unaltered	16.8	3838	1	0.973543941359893	0.00253783435979216	0.968713494977239	0.978398474546722
493	Unaltered	16.83333333	3833	1	0.973289951289097	0.00255121260714171	0.968435371569003	0.978168866080947
494	Unaltered	16.85	3832	0	0.973289951289097	0.00255121260714171	0.968435371569003	0.978168866080947
495	Unaltered	16.9	3831	0	0.973289951289097	0.00255121260714171	0.968435371569003	0.978168866080947
496	Unaltered	16.931	3830	1	0.973035828586411	0.00256454187104626	0.968157223061657	0.977939017713186
497	Unaltered	16.95	3829	0	0.973035828586411	0.00256454187104626	0.968157223061657	0.977939017713186
498	Unaltered	17	3828	3	0.972273261322628	0.00260418195435187	0.967323321854834	0.977248530377936
499	Unaltered	17.02	3824	0	0.972273261322628	0.00260418195435187	0.967323321854834	0.977248530377936
500	Unaltered	17.05	3821	0	0.972273261322628	0.00260418195435187	0.967323321854834	0.977248530377936
501	Unaltered	17.1	3819	0	0.972273261322628	0.00260418195435187	0.967323321854834	0.977248530377936
502	Unaltered	17.12	3817	0	0.972273261322628	0.00260418195435187	0.967323321854834	0.977248530377936
503	Unaltered	17.13333333	3816	1	0.972018472732135	0.00261733723789277	0.967044895925403	0.977017628978204
504	Unaltered	17.15	3815	0	0.972018472732135	0.00261733723789277	0.967044895925403	0.977017628978204
505	Unaltered	17.18	3814	0	0.972018472732135	0.00261733723789277	0.967044895925403	0.977017628978204
506	Unaltered	17.2	3813	1	0.97176355049958	0.00263044728669245	0.966766436467724	0.976786494088302
507	Unaltered	17.21	3810	1	0.97150849444958	0.00264351282209694	0.966487941876555	0.976555126963229
508	Unaltered	17.25	3809	0	0.97150849444958	0.00264351282209694	0.966487941876555	0.976555126963229
509	Unaltered	17.28	3808	0	0.97150849444958	0.00264351282209694	0.966487941876555	0.976555126963229
510	Unaltered	17.3	3807	0	0.97150849444958	0.00264351282209694	0.966487941876555	0.976555126963229
511	Unaltered	17.35	3805	0	0.97150849444958	0.00264351282209694	0.966487941876555	0.976555126963229
512	Unaltered	17.38	3803	0	0.97150849444958	0.00264351282209694	0.966487941876555	0.976555126963229
513	Unaltered	17.4	3802	0	0.97150849444958	0.00264351282209694	0.966487941876555	0.976555126963229
514	Unaltered	17.41	3801	0	0.97150849444958	0.00264351282209694	0.966487941876555	0.976555126963229
515	Unaltered	17.44	3799	0	0.97150849444958	0.00264351282209694	0.966487941876555	0.976555126963229
516	Unaltered	17.48	3798	0	0.97150849444958	0.00264351282209694	0.966487941876555	0.976555126963229
517	Unaltered	17.5	3796	1	0.971252564919957	0.0026566099505281	0.966208532142412	0.976322929763318
518	Unaltered	17.51	3792	0	0.971252564919957	0.0026566099505281	0.966208532142412	0.976322929763318
519	Unaltered	17.6	3790	1	0.970996297752432	0.00266968402792558	0.965928843880152	0.976090336490575
520	Unaltered	17.66666667	3788	1	0.970739962932539	0.00268270810030965	0.965649196660942	0.975857567005402
521	Unaltered	17.67	3787	1	0.970483628112647	0.00269567607829426	0.965369669224738	0.975624677737235
522	Unaltered	17.7	3784	1	0.970227157809234	0.00270860239557286	0.965090099410716	0.975391560151086
523	Unaltered	17.76666667	3783	0	0.970227157809234	0.00270860239557286	0.965090099410716	0.975391560151086
524	Unaltered	17.77	3782	0	0.970227157809234	0.00270860239557286	0.965090099410716	0.975391560151086
525	Unaltered	17.8	3780	1	0.969970483957962	0.00272149449746161	0.964810405378835	0.975158160094904
526	Unaltered	17.83333333	3779	0	0.969970483957962	0.00272149449746161	0.964810405378835	0.975158160094904
527	Unaltered	17.9	3778	1	0.969713742167608	0.00273433937369252	0.964530746566834	0.9749245890769
528	Unaltered	17.93333333	3776	1	0.969456932384195	0.00274713770816182	0.964251121555477	0.974690848408518
529	Unaltered	17.94	3775	0	0.969456932384195	0.00274713770816182	0.964251121555477	0.974690848408518
530	Unaltered	17.97	3774	0	0.969456932384195	0.00274713770816182	0.964251121555477	0.974690848408518
531	Unaltered	18.04	3773	0	0.969456932384195	0.00274713770816182	0.964251121555477	0.974690848408518
532	Unaltered	18.1	3772	0	0.969456932384195	0.00274713770816182	0.964251121555477	0.974690848408518
533	Unaltered	18.13	3770	0	0.969456932384195	0.00274713770816182	0.964251121555477	0.974690848408518
534	Unaltered	18.148	3767	1	0.969199577212338	0.00275993750440401	0.963970964757442	0.974456549845292
535	Unaltered	18.2	3766	1	0.968942222040481	0.00277268496468985	0.963690920261169	0.974222138980316
536	Unaltered	18.23333333	3760	1	0.968684524641003	0.00278541452821646	0.96341058258576	0.97398733752796
537	Unaltered	18.26666667	3759	1	0.968426827241524	0.00279809290924175	0.963130354916121	0.973752426069845
538	Unaltered	18.3	3758	1	0.968169129842045	0.00281072080572461	0.962850235850276	0.973517406007949
539	Unaltered	18.33	3753	1	0.967911157785066	0.00282332567020189	0.962569900370703	0.973282053598422
540	Unaltered	18.4	3752	0	0.967911157785066	0.00282332567020189	0.962569900370703	0.973282053598422
541	Unaltered	18.46	3749	0	0.967911157785066	0.00282332567020189	0.962569900370703	0.973282053598422
542	Unaltered	18.5	3747	1	0.967652841489954	0.00283591464596703	0.962289265791615	0.973046312506982
543	Unaltered	18.56	3745	0	0.967652841489954	0.00283591464596703	0.962289265791615	0.973046312506982
544	Unaltered	18.59	3744	0	0.967652841489954	0.00283591464596703	0.962289265791615	0.973046312506982
545	Unaltered	18.6	3743	0	0.967652841489954	0.00283591464596703	0.962289265791615	0.973046312506982
546	Unaltered	18.63	3742	0	0.967652841489954	0.00283591464596703	0.962289265791615	0.973046312506982
547	Unaltered	18.66	3741	0	0.967652841489954	0.00283591464596703	0.962289265791615	0.973046312506982
548	Unaltered	18.7	3740	0	0.967652841489954	0.00283591464596703	0.962289265791615	0.973046312506982
549	Unaltered	18.76	3739	1	0.967394041585838	0.0028485015629741	0.962008167440311	0.972810068947619
550	Unaltered	18.79	3738	0	0.967394041585838	0.0028485015629741	0.962008167440311	0.972810068947619
551	Unaltered	18.8	3737	1	0.967135172428335	0.00286104649469221	0.961727092646598	0.972573663464107
552	Unaltered	18.82	3734	1	0.966876164615687	0.00287355669675467	0.961445958661188	0.972337040142867
553	Unaltered	18.83333333	3733	1	0.966617156803039	0.00288601933128834	0.961164927494002	0.972100314003417
554	Unaltered	18.86	3732	0	0.966617156803039	0.00288601933128834	0.961164927494002	0.972100314003417
555	Unaltered	18.89	3730	0	0.966617156803039	0.00288601933128834	0.961164927494002	0.972100314003417
556	Unaltered	18.9	3727	0	0.966617156803039	0.00288601933128834	0.961164927494002	0.972100314003417
557	Unaltered	18.92	3726	0	0.966617156803039	0.00288601933128834	0.961164927494002	0.972100314003417
558	Unaltered	18.93333333	3725	1	0.9663576622643	0.00289848162989342	0.960883426145906	0.971863085580083
559	Unaltered	18.96	3724	0	0.9663576622643	0.00289848162989342	0.960883426145906	0.971863085580083
560	Unaltered	19	3721	1	0.966097958512012	0.00291091721419972	0.96060178024882	0.971625583703703
561	Unaltered	19.02	3719	0	0.966097958512012	0.00291091721419972	0.96060178024882	0.971625583703703
562	Unaltered	19.03333333	3717	1	0.965838045152175	0.00292332651082417	0.960319988578517	0.971387808811713
563	Unaltered	19.1	3716	0	0.965838045152175	0.00292332651082417	0.960319988578517	0.971387808811713
564	Unaltered	19.16666667	3715	1	0.965578061829119	0.00293569663527198	0.960038214193298	0.971149876850587
565	Unaltered	19.19	3714	1	0.965318078506064	0.00294802147538216	0.959756538090502	0.97091184660705
566	Unaltered	19.2	3711	0	0.965318078506064	0.00294802147538216	0.959756538090502	0.97091184660705
567	Unaltered	19.22	3710	0	0.965318078506064	0.00294802147538216	0.959756538090502	0.97091184660705
568	Unaltered	19.25	3709	0	0.965318078506064	0.00294802147538216	0.959756538090502	0.97091184660705
569	Unaltered	19.3	3708	1	0.965057744612184	0.00296033467788621	0.959474548378114	0.970673429545658
570	Unaltered	19.32	3705	0	0.965057744612184	0.00296033467788621	0.959474548378114	0.970673429545658
571	Unaltered	19.38	3702	0	0.965057744612184	0.00296033467788621	0.959474548378114	0.970673429545658
572	Unaltered	19.4	3701	3	0.964275476783533	0.00299712841510279	0.95862767289018	0.969956555001966
573	Unaltered	19.42	3697	0	0.964275476783533	0.00299712841510279	0.95862767289018	0.969956555001966
574	Unaltered	19.45	3696	0	0.964275476783533	0.00299712841510279	0.95862767289018	0.969956555001966
575	Unaltered	19.5	3695	0	0.964275476783533	0.00299712841510279	0.95862767289018	0.969956555001966
576	Unaltered	19.51	3694	0	0.964275476783533	0.00299712841510279	0.95862767289018	0.969956555001966
577	Unaltered	19.55	3693	0	0.964275476783533	0.00299712841510279	0.95862767289018	0.969956555001966
578	Unaltered	19.56666667	3691	1	0.964014226315697	0.00300935230701605	0.95834499190172	0.969716997941338
579	Unaltered	19.58	3690	0	0.964014226315697	0.00300935230701605	0.95834499190172	0.969716997941338
580	Unaltered	19.6	3689	1	0.963752905029084	0.00302153992588012	0.958062321619757	0.969477288681681
581	Unaltered	19.65	3686	0	0.963752905029084	0.00302153992588012	0.958062321619757	0.969477288681681
582	Unaltered	19.71	3685	0	0.963752905029084	0.00302153992588012	0.958062321619757	0.969477288681681
583	Unaltered	19.73333333	3684	3	0.962968089959842	0.00305792893063451	0.957213868558368	0.968756902443857
584	Unaltered	19.78	3681	0	0.962968089959842	0.00305792893063451	0.957213868558368	0.968756902443857
585	Unaltered	19.8	3680	1	0.96270641384844	0.00306998234051568	0.956931149047062	0.968516533491317
586	Unaltered	19.83333333	3677	1	0.962444595405729	0.0030820081746674	0.956648352589724	0.968275957114367
587	Unaltered	19.9	3676	1	0.962182776963018	0.00309399377328287	0.956365644350938	0.968035292518877
588	Unaltered	19.91	3674	0	0.962182776963018	0.00309399377328287	0.956365644350938	0.968035292518877
589	Unaltered	19.94	3673	0	0.962182776963018	0.00309399377328287	0.956365644350938	0.968035292518877
590	Unaltered	19.97	3671	0	0.962182776963018	0.00309399377328287	0.956365644350938	0.968035292518877
591	Unaltered	19.989	3669	0	0.962182776963018	0.00309399377328287	0.956365644350938	0.968035292518877
592	Unaltered	20	3668	1	0.96192045886679	0.00310598516386356	0.95608244139193	0.967794124363789
593	Unaltered	20.07	3666	0	0.96192045886679	0.00310598516386356	0.95608244139193	0.967794124363789
594	Unaltered	20.1	3664	0	0.96192045886679	0.00310598516386356	0.95608244139193	0.967794124363789
595	Unaltered	20.11	3663	1	0.961657854318915	0.00311796301120346	0.955798991881104	0.967552630447111
596	Unaltered	20.13333333	3659	1	0.961395034462583	0.00312992107663823	0.955515378207212	0.967310870520467
597	Unaltered	20.17	3658	1	0.961132214606251	0.00314184013164075	0.955231850338576	0.967069024788579
598	Unaltered	20.2	3656	2	0.960606431119048	0.00316557592684193	0.954664881333773	0.966584959339941
599	Unaltered	20.24	3653	1	0.960343467409462	0.00317739346309704	0.954381438522392	0.96634274114122
600	Unaltered	20.26666667	3650	0	0.960343467409462	0.00317739346309704	0.954381438522392	0.96634274114122
601	Unaltered	20.3	3649	0	0.960343467409462	0.00317739346309704	0.954381438522392	0.96634274114122
602	Unaltered	20.37	3648	0	0.960343467409462	0.00317739346309704	0.954381438522392	0.96634274114122
603	Unaltered	20.4	3645	1	0.960079998694123	0.00318921885911318	0.954097491772224	0.966100017913644
604	Unaltered	20.43	3643	0	0.960079998694123	0.00318921885911318	0.954097491772224	0.966100017913644
605	Unaltered	20.43333333	3641	1	0.959816312893878	0.00320102642584873	0.95381337527507	0.965857030712659
606	Unaltered	20.5	3640	0	0.959816312893878	0.00320102642584873	0.95381337527507	0.965857030712659
607	Unaltered	20.57	3639	0	0.959816312893878	0.00320102642584873	0.95381337527507	0.965857030712659
608	Unaltered	20.6	3637	0	0.959816312893878	0.00320102642584873	0.95381337527507	0.965857030712659
609	Unaltered	20.66	3634	0	0.959816312893878	0.00320102642584873	0.95381337527507	0.965857030712659
610	Unaltered	20.66666667	3633	1	0.959552119028507	0.00321284237709021	0.953528750871544	0.965613536341219
611	Unaltered	20.7	3632	3	0.958759537432393	0.00324807090813915	0.952675363209142	0.964882567678805
612	Unaltered	20.73	3626	0	0.958759537432393	0.00324807090813915	0.952675363209142	0.964882567678805
613	Unaltered	20.8	3625	0	0.958759537432393	0.00324807090813915	0.952675363209142	0.964882567678805
614	Unaltered	20.83333333	3624	1	0.958494979061137	0.00325977415247867	0.952390637566524	0.964638446292199
615	Unaltered	20.86	3623	0	0.958494979061137	0.00325977415247867	0.952390637566524	0.964638446292199
616	Unaltered	20.9	3621	0	0.958494979061137	0.00325977415247867	0.952390637566524	0.964638446292199
617	Unaltered	20.99	3619	1	0.958230128279412	0.00327146772159394	0.952105651997885	0.964394000619185
618	Unaltered	21	3617	2	0.957700280268199	0.00329476241961778	0.951535745442066	0.963904752101222
619	Unaltered	21.02	3614	0	0.957700280268199	0.00329476241961778	0.951535745442066	0.963904752101222
620	Unaltered	21.06	3612	0	0.957700280268199	0.00329476241961778	0.951535745442066	0.963904752101222
621	Unaltered	21.06666667	3611	1	0.957435062799279	0.00330638348588201	0.951250568369069	0.96365976532253
622	Unaltered	21.1	3610	0	0.957435062799279	0.00330638348588201	0.951250568369069	0.96365976532253
623	Unaltered	21.12	3609	0	0.957435062799279	0.00330638348588201	0.951250568369069	0.96365976532253
624	Unaltered	21.16	3607	0	0.957435062799279	0.00330638348588201	0.951250568369069	0.96365976532253
625	Unaltered	21.16666667	3606	1	0.957169551134609	0.00331799593460386	0.950965127566292	0.963414454496244
626	Unaltered	21.2	3605	0	0.957169551134609	0.00331799593460386	0.950965127566292	0.963414454496244
627	Unaltered	21.22	3604	0	0.957169551134609	0.00331799593460386	0.950965127566292	0.963414454496244
628	Unaltered	21.25	3603	0	0.957169551134609	0.00331799593460386	0.950965127566292	0.963414454496244
629	Unaltered	21.29	3602	0	0.957169551134609	0.00331799593460386	0.950965127566292	0.963414454496244
630	Unaltered	21.3	3601	2	0.956637937943199	0.00334117015753606	0.950393791842815	0.96292310847036
631	Unaltered	21.39	3598	0	0.956637937943199	0.00334117015753606	0.950393791842815	0.96292310847036
632	Unaltered	21.4	3597	0	0.956637937943199	0.00334117015753606	0.950393791842815	0.96292310847036
633	Unaltered	21.42	3595	0	0.956637937943199	0.00334117015753606	0.950393791842815	0.96292310847036
634	Unaltered	21.5	3594	1	0.956371761555346	0.00335273886673421	0.950107809606177	0.962677011022149
635	Unaltered	21.501	3591	0	0.956371761555346	0.00335273886673421	0.950107809606177	0.962677011022149
636	Unaltered	21.52	3590	0	0.956371761555346	0.00335273886673421	0.950107809606177	0.962677011022149
637	Unaltered	21.56666667	3589	1	0.956105288509496	0.00336429988941459	0.949821559450705	0.962430588798684
638	Unaltered	21.567	3588	0	0.956105288509496	0.00336429988941459	0.949821559450705	0.962430588798684
639	Unaltered	21.6	3587	0	0.956105288509496	0.00336429988941459	0.949821559450705	0.962430588798684
640	Unaltered	21.62	3584	0	0.956105288509496	0.00336429988941459	0.949821559450705	0.962430588798684
641	Unaltered	21.65	3583	0	0.956105288509496	0.00336429988941459	0.949821559450705	0.962430588798684
642	Unaltered	21.68	3581	0	0.956105288509496	0.00336429988941459	0.949821559450705	0.962430588798684
643	Unaltered	21.7	3580	2	0.955571151476809	0.00338742542859764	0.949247907032165	0.961936517078645
644	Unaltered	21.71	3575	0	0.955571151476809	0.00338742542859764	0.949247907032165	0.961936517078645
645	Unaltered	21.75	3574	0	0.955571151476809	0.00338742542859764	0.949247907032165	0.961936517078645
646	Unaltered	21.8	3573	0	0.955571151476809	0.00338742542859764	0.949247907032165	0.961936517078645
647	Unaltered	21.81	3572	0	0.955571151476809	0.00338742542859764	0.949247907032165	0.961936517078645
648	Unaltered	21.88	3571	0	0.955571151476809	0.00338742542859764	0.949247907032165	0.961936517078645
649	Unaltered	21.9	3569	1	0.955303409489844	0.0033989968770467	0.948960414450661	0.961688802067908
650	Unaltered	21.93333333	3565	1	0.955035442194055	0.00341055491836971	0.948672735542188	0.961440823241865
651	Unaltered	21.994	3564	1	0.954767474898265	0.00342208037768935	0.948385129743825	0.961192771305728
652	Unaltered	22	3563	1	0.954499507602476	0.00343357358852755	0.94809759638029	0.960944646934777
653	Unaltered	22.027	3561	1	0.954231465056112	0.00344504130726008	0.947810048101323	0.960696387137049
654	Unaltered	22.03333333	3560	1	0.953963422509748	0.00345647739148057	0.947522571018079	0.960448056143612
655	Unaltered	22.08	3559	0	0.953963422509748	0.00345647739148057	0.947522571018079	0.960448056143612
656	Unaltered	22.17	3558	0	0.953963422509748	0.00345647739148057	0.947522571018079	0.960448056143612
657	Unaltered	22.2	3556	2	0.953426885151756	0.00347929425967457	0.946947307528556	0.95995079990527
658	Unaltered	22.23333333	3554	1	0.95315861647276	0.00349065633513657	0.946659780382126	0.95970206718779
659	Unaltered	22.24	3552	0	0.95315861647276	0.00349065633513657	0.946659780382126	0.95970206718779
660	Unaltered	22.27	3550	1	0.952890121087838	0.00350200704506744	0.946372061498217	0.959453073275774
661	Unaltered	22.3	3549	0	0.952890121087838	0.00350200704506744	0.946372061498217	0.959453073275774
662	Unaltered	22.31	3547	0	0.952890121087838	0.00350200704506744	0.946372061498217	0.959453073275774
663	Unaltered	22.34	3546	0	0.952890121087838	0.00350200704506744	0.946372061498217	0.959453073275774
664	Unaltered	22.37	3545	0	0.952890121087838	0.00350200704506744	0.946372061498217	0.959453073275774
665	Unaltered	22.4	3544	2	0.952352372712506	0.00352468150861925	0.945795958309129	0.958954237267632
666	Unaltered	22.44	3542	0	0.952352372712506	0.00352468150861925	0.945795958309129	0.958954237267632
667	Unaltered	22.46666667	3541	2	0.951814472473753	0.00354724911584809	0.945219951605708	0.958455001369247
668	Unaltered	22.5	3539	0	0.951814472473753	0.00354724911584809	0.945219951605708	0.958455001369247
669	Unaltered	22.521	3537	1	0.951545370276277	0.00355850145271436	0.944931873924554	0.958205153916217
670	Unaltered	22.66666667	3536	2	0.951007165881324	0.00358091900723473	0.94435591655137	0.957705261021076
671	Unaltered	22.7	3534	0	0.951007165881324	0.00358091900723473	0.94435591655137	0.957705261021076
672	Unaltered	22.8	3533	0	0.951007165881324	0.00358091900723473	0.94435591655137	0.957705261021076
673	Unaltered	22.93	3529	0	0.951007165881324	0.00358091900723473	0.94435591655137	0.957705261021076
674	Unaltered	23	3528	2	0.950468046172774	0.00360329795547044	0.943779170506138	0.957204328117364
675	Unaltered	23.03333333	3526	1	0.9501984863185	0.0036144449339623	0.94349089435818	0.956953764790873
676	Unaltered	23.06	3525	0	0.9501984863185	0.0036144449339623	0.94349089435818	0.956953764790873
677	Unaltered	23.09	3524	0	0.9501984863185	0.0036144449339623	0.94349089435818	0.956953764790873
678	Unaltered	23.1	3523	0	0.9501984863185	0.0036144449339623	0.94349089435818	0.956953764790873
679	Unaltered	23.19	3522	0	0.9501984863185	0.0036144449339623	0.94349089435818	0.956953764790873
680	Unaltered	23.2	3521	2	0.949658754147913	0.00363670558100726	0.942913831946344	0.956451924634705
681	Unaltered	23.23	3519	0	0.949658754147913	0.00363670558100726	0.942913831946344	0.956451924634705
682	Unaltered	23.26666667	3517	1	0.949388734598823	0.00364780699421535	0.942625219991325	0.956200778705506
683	Unaltered	23.29	3516	0	0.949388734598823	0.00364780699421535	0.942625219991325	0.956200778705506
684	Unaltered	23.32	3515	0	0.949388734598823	0.00364780699421535	0.942625219991325	0.956200778705506
685	Unaltered	23.33333333	3514	1	0.949118561367577	0.00365889360448931	0.94233649490545	0.955949438870925
686	Unaltered	23.36666667	3513	1	0.948848388136331	0.00366995300817152	0.942047832155695	0.955698036700238
687	Unaltered	23.43333333	3512	1	0.948578214905085	0.00368098545584018	0.941759231232973	0.955446572702533
688	Unaltered	23.46	3511	0	0.948578214905085	0.00368098545584018	0.941759231232973	0.955446572702533
689	Unaltered	23.49	3509	0	0.948578214905085	0.00368098545584018	0.941759231232973	0.955446572702533
690	Unaltered	23.59	3507	0	0.948578214905085	0.00368098545584018	0.941759231232973	0.955446572702533
691	Unaltered	23.6	3506	1	0.948307656372596	0.00369202256555135	0.941470251224807	0.955194718011489
692	Unaltered	23.7	3505	1	0.948037097840107	0.00370303305019831	0.9411813323932	0.954942802143902
693	Unaltered	23.72	3504	0	0.948037097840107	0.00370303305019831	0.9411813323932	0.954942802143902
694	Unaltered	23.73333333	3503	1	0.947766462071383	0.0037140234156958	0.940892386018832	0.954690759511926
695	Unaltered	23.75	3502	1	0.947495826302659	0.00372498760550571	0.940603499912016	0.954438656612414
696	Unaltered	23.76666667	3501	0	0.947495826302659	0.00372498760550571	0.940603499912016	0.954438656612414
697	Unaltered	23.78	3500	0	0.947495826302659	0.00372498760550571	0.940603499912016	0.954438656612414
698	Unaltered	23.8	3499	0	0.947495826302659	0.00372498760550571	0.940603499912016	0.954438656612414
699	Unaltered	23.82	3498	0	0.947495826302659	0.00372498760550571	0.940603499912016	0.954438656612414
700	Unaltered	23.83333333	3497	1	0.947224880970574	0.00373595085974589	0.940314320205888	0.954186228848735
701	Unaltered	23.85	3496	0	0.947224880970574	0.00373595085974589	0.940314320205888	0.954186228848735
702	Unaltered	23.88	3495	0	0.947224880970574	0.00373595085974589	0.940314320205888	0.954186228848735
703	Unaltered	23.9	3492	0	0.947224880970574	0.00373595085974589	0.940314320205888	0.954186228848735
704	Unaltered	23.92	3491	0	0.947224880970574	0.00373595085974589	0.940314320205888	0.954186228848735
705	Unaltered	23.93333333	3490	2	0.946682058689216	0.00375787509684127	0.939735076175434	0.953680396704426
706	Unaltered	24	3488	0	0.946682058689216	0.00375787509684127	0.939735076175434	0.953680396704426
707	Unaltered	24.1	3487	3	0.945867591761751	0.00379058901526651	0.938866385743248	0.952921006365478
708	Unaltered	24.11	3482	0	0.945867591761751	0.00379058901526651	0.938866385743248	0.952921006365478
709	Unaltered	24.2	3481	0	0.945867591761751	0.00379058901526651	0.938866385743248	0.952921006365478
710	Unaltered	24.24	3480	0	0.945867591761751	0.00379058901526651	0.938866385743248	0.952921006365478
711	Unaltered	24.3	3479	1	0.945595712603441	0.00380147470993879	0.938576493726387	0.952667425266535
712	Unaltered	24.33333333	3478	1	0.945323833445131	0.00381233555658369	0.93828665934777	0.952413786529364
713	Unaltered	24.38	3477	0	0.945323833445131	0.00381233555658369	0.93828665934777	0.952413786529364
714	Unaltered	24.4	3476	2	0.944779918696313	0.00383399599726882	0.937706983645255	0.951906203472934
715	Unaltered	24.427	3474	0	0.944779918696313	0.00383399599726882	0.937706983645255	0.951906203472934
716	Unaltered	24.47	3473	0	0.944779918696313	0.00383399599726882	0.937706983645255	0.951906203472934
717	Unaltered	24.493	3472	1	0.94450780466443	0.00384480218272242	0.937417052294694	0.951652192466812
718	Unaltered	24.5	3471	1	0.944235690632548	0.00385558428356788	0.937127177041765	0.951398125363074
719	Unaltered	24.54	3470	0	0.944235690632548	0.00385558428356788	0.937127177041765	0.951398125363074
720	Unaltered	24.57	3467	0	0.944235690632548	0.00385558428356788	0.937127177041765	0.951398125363074
721	Unaltered	24.592	3466	1	0.943963262562544	0.00386636732135689	0.936837000233937	0.951143732415794
722	Unaltered	24.61	3465	1	0.943690834492541	0.00387712656934623	0.936546878941327	0.950889283953312
723	Unaltered	24.63333333	3464	1	0.943418406422537	0.00388786223039926	0.936256812750722	0.950634780388842
724	Unaltered	24.7	3463	0	0.943418406422537	0.00388786223039926	0.936256812750722	0.950634780388842
725	Unaltered	24.77	3458	1	0.943145584442658	0.00389860546712039	0.935966353543507	0.950379882872931
726	Unaltered	24.8	3455	1	0.942872604533991	0.00390933777116309	0.935675769479095	0.950124794698528
727	Unaltered	24.86666667	3452	2	0.942326328401584	0.00393075773633187	0.935094404713518	0.949614183041612
728	Unaltered	24.9	3450	1	0.942053190335381	0.00394143333119814	0.934803803021973	0.949358796521936
729	Unaltered	24.93	3448	0	0.942053190335381	0.00394143333119814	0.934803803021973	0.949358796521936
730	Unaltered	24.97	3446	0	0.942053190335381	0.00394143333119814	0.934803803021973	0.949358796521936
731	Unaltered	25	3444	0	0.942053190335381	0.00394143333119814	0.934803803021973	0.949358796521936
732	Unaltered	25.03	3443	0	0.942053190335381	0.00394143333119814	0.934803803021973	0.949358796521936
733	Unaltered	25.03333333	3440	0	0.942053190335381	0.00394143333119814	0.934803803021973	0.949358796521936
734	Unaltered	25.07	3439	1	0.941779258032288	0.00395214822451692	0.934512352993927	0.949102671589416
735	Unaltered	25.1	3438	0	0.941779258032288	0.00395214822451692	0.934512352993927	0.949102671589416
736	Unaltered	25.13	3437	0	0.941779258032288	0.00395214822451692	0.934512352993927	0.949102671589416
737	Unaltered	25.2	3436	0	0.941779258032288	0.00395214822451692	0.934512352993927	0.949102671589416
738	Unaltered	25.23333333	3434	1	0.941505006646723	0.00396286524960133	0.934220594277768	0.948846217874412
739	Unaltered	25.26	3433	0	0.941505006646723	0.00396286524960133	0.934220594277768	0.948846217874412
740	Unaltered	25.3	3432	1	0.94123067535108	0.00397356581570836	0.933928798243411	0.948589641831511
741	Unaltered	25.33333333	3430	0	0.94123067535108	0.00397356581570836	0.933928798243411	0.948589641831511
742	Unaltered	25.4	3429	0	0.94123067535108	0.00397356581570836	0.933928798243411	0.948589641831511
743	Unaltered	25.43333333	3428	1	0.94095610397554	0.00398426253293603	0.93363678286816	0.948332805493006
744	Unaltered	25.46666667	3427	1	0.9406815326	0.00399493682842317	0.93334482034319	0.948075916304239
745	Unaltered	25.53	3426	0	0.9406815326	0.00399493682842317	0.93334482034319	0.948075916304239
746	Unaltered	25.53333333	3425	0	0.9406815326	0.00399493682842317	0.93334482034319	0.948075916304239
747	Unaltered	25.63333333	3424	1	0.940406800843984	0.00400560131972862	0.933052728428995	0.947818836093695
748	Unaltered	25.72	3423	0	0.940406800843984	0.00400560131972862	0.933052728428995	0.947818836093695
749	Unaltered	25.79	3422	1	0.940131988803994	0.00401624991490372	0.932760597723991	0.947561634281307
750	Unaltered	25.89	3420	0	0.940131988803994	0.00401624991490372	0.932760597723991	0.947561634281307
751	Unaltered	25.9	3419	0	0.940131988803994	0.00401624991490372	0.932760597723991	0.947561634281307
752	Unaltered	25.92	3418	0	0.940131988803994	0.00401624991490372	0.932760597723991	0.947561634281307
753	Unaltered	25.96666667	3417	0	0.940131988803994	0.00401624991490372	0.932760597723991	0.947561634281307
754	Unaltered	25.99	3416	0	0.940131988803994	0.00401624991490372	0.932760597723991	0.947561634281307
755	Unaltered	26	3415	1	0.939856693931724	0.00402691388361181	0.932467971673262	0.947303963205494
756	Unaltered	26.02	3412	2	0.939305781449935	0.00404820105132063	0.931882509323129	0.946788186534508
757	Unaltered	26.12	3409	0	0.939305781449935	0.00404820105132063	0.931882509323129	0.946788186534508
758	Unaltered	26.137	3408	1	0.939030163556317	0.0040588245296651	0.931589672197673	0.94653008119813
759	Unaltered	26.2	3407	1	0.938754545662699	0.00406942648855054	0.931296886142433	0.946271924791553
760	Unaltered	26.22	3405	0	0.938754545662699	0.00406942648855054	0.931296886142433	0.946271924791553
761	Unaltered	26.26666667	3404	1	0.938478765831423	0.00408001952367862	0.93100396748833	0.946013577463633
762	Unaltered	26.33333333	3403	1	0.938202986000147	0.00409059133041079	0.930711099319796	0.945755179650162
763	Unaltered	26.38	3402	0	0.938202986000147	0.00409059133041079	0.930711099319796	0.945755179650162
764	Unaltered	26.4	3401	0	0.938202986000147	0.00409059133041079	0.930711099319796	0.945755179650162
765	Unaltered	26.48	3399	0	0.938202986000147	0.00409059133041079	0.930711099319796	0.945755179650162
766	Unaltered	26.5	3398	1	0.937926881531048	0.00410116690450187	0.930417913979197	0.945496450445843
767	Unaltered	26.56	3396	0	0.937926881531048	0.00410116690450187	0.930417913979197	0.945496450445843
768	Unaltered	26.56666667	3395	1	0.937650614408358	0.00411173390689044	0.930124594671004	0.945237530259429
769	Unaltered	26.6	3394	0	0.937650614408358	0.00411173390689044	0.930124594671004	0.945237530259429
770	Unaltered	26.64	3393	1	0.937374265862998	0.00412228623706826	0.929831233085134	0.944978489684422
771	Unaltered	26.68	3392	0	0.937374265862998	0.00412228623706826	0.929831233085134	0.944978489684422
772	Unaltered	26.7	3391	0	0.937374265862998	0.00412228623706826	0.929831233085134	0.944978489684422
773	Unaltered	26.73333333	3390	2	0.936821242697297	0.00414335361166969	0.929244289593563	0.944459977421838
774	Unaltered	26.76666667	3388	1	0.936544731114447	0.00415385651366555	0.928950891480967	0.944200647657381
775	Unaltered	26.8	3387	0	0.936544731114447	0.00415385651366555	0.928950891480967	0.944200647657381
776	Unaltered	26.86666667	3386	1	0.9362681378684	0.0041643452923242	0.928657449760874	0.943941198353906
777	Unaltered	26.91	3385	0	0.9362681378684	0.0041643452923242	0.928657449760874	0.943941198353906
778	Unaltered	26.94	3384	0	0.9362681378684	0.0041643452923242	0.928657449760874	0.943941198353906
779	Unaltered	26.97	3383	1	0.935991381102846	0.00417482626263178	0.928363871733803	0.94368155867877
780	Unaltered	27	3382	2	0.935437867571738	0.00419572814832371	0.927776859892386	0.943162135115828
781	Unaltered	27.025	3379	0	0.935437867571738	0.00419572814832371	0.927776859892386	0.943162135115828
782	Unaltered	27.058	3378	1	0.935160946947827	0.00420616170334092	0.927483240518408	0.94290220943243
783	Unaltered	27.06666667	3377	1	0.934884026323916	0.0042165755995693	0.927189668490112	0.942642236403368
784	Unaltered	27.1	3376	1	0.934607105700005	0.00422696998776811	0.926896143499332	0.942382216336808
785	Unaltered	27.2	3374	1	0.93433010300122	0.00423735116122815	0.926602572686694	0.942122078123609
786	Unaltered	27.23	3373	0	0.93433010300122	0.00423735116122815	0.926602572686694	0.942122078123609
787	Unaltered	27.3	3372	1	0.934053018154541	0.00424771923864991	0.926308955746086	0.941861821924088
788	Unaltered	27.4	3369	4	0.932944020804402	0.00428905065959396	0.925134206493105	0.940819764144319
789	Unaltered	27.46666667	3364	2	0.932389357296195	0.00430961643857185	0.924546918595956	0.940298319223682
790	Unaltered	27.5	3362	1	0.932112025542092	0.0043198717473215	0.924253341800532	0.94003752961024
791	Unaltered	27.56	3360	0	0.932112025542092	0.0043198717473215	0.924253341800532	0.94003752961024
792	Unaltered	27.6	3359	1	0.931834528660418	0.00433012103208014	0.923959623610208	0.939776551502321
793	Unaltered	27.7	3357	1	0.931556949116581	0.00434035828893143	0.923665856660161	0.939515457013019
794	Unaltered	27.8	3355	1	0.931279286836665	0.00435058362451454	0.923372040667929	0.939254246277214
795	Unaltered	27.83	3353	0	0.931279286836665	0.00435058362451454	0.923372040667929	0.939254246277214
796	Unaltered	27.86666667	3352	1	0.931001458887132	0.00436080323308317	0.923078082183139	0.938992847062315
797	Unaltered	27.89	3351	0	0.931001458887132	0.00436080323308317	0.923078082183139	0.938992847062315
798	Unaltered	27.9	3350	1	0.930723548003882	0.00437101111299286	0.922784074090269	0.9387313317722
799	Unaltered	27.96666667	3348	1	0.930445554112602	0.0043812073679847	0.922490016112392	0.938469700535416
800	Unaltered	27.99	3347	0	0.930445554112602	0.0043812073679847	0.922490016112392	0.938469700535416
801	Unaltered	28	3346	1	0.930167477138869	0.00439139210079536	0.922195907974525	0.93820795347835
802	Unaltered	28.06666667	3345	1	0.929889400165135	0.00440155933749883	0.921901842824384	0.937946163433576
803	Unaltered	28.1	3344	0	0.929889400165135	0.00440155933749883	0.921901842824384	0.937946163433576
804	Unaltered	28.12	3342	0	0.929889400165135	0.00440155933749883	0.921901842824384	0.937946163433576
805	Unaltered	28.19	3341	0	0.929889400165135	0.00440155933749883	0.921901842824384	0.937946163433576
806	Unaltered	28.25	3340	1	0.929610990165086	0.00441173350570205	0.921607446348248	0.937684039403003
807	Unaltered	28.3	3338	2	0.929054003352525	0.00443204210200061	0.921018593886607	0.937159517597774
808	Unaltered	28.4	3333	0	0.929054003352525	0.00443204210200061	0.921018593886607	0.937159517597774
809	Unaltered	28.42	3332	0	0.929054003352525	0.00443204210200061	0.921018593886607	0.937159517597774
810	Unaltered	28.48	3330	0	0.929054003352525	0.00443204210200061	0.921018593886607	0.937159517597774
811	Unaltered	28.5	3329	3	0.928216766341393	0.00446250431208657	0.920133660089605	0.936370880327722
812	Unaltered	28.56666667	3324	1	0.927937519420111	0.00447263659337438	0.919838577739466	0.936107770195562
813	Unaltered	28.6	3323	1	0.927658272498829	0.00448275205233644	0.919543537064776	0.935844618387973
814	Unaltered	28.73333333	3320	1	0.92737885735651	0.00449286296705398	0.919248349168459	0.935581277736142
815	Unaltered	28.75	3319	0	0.92737885735651	0.00449286296705398	0.919248349168459	0.935581277736142
816	Unaltered	28.8	3318	0	0.92737885735651	0.00449286296705398	0.919248349168459	0.935581277736142
817	Unaltered	28.83333333	3315	1	0.927099105061681	0.00450298160414448	0.918952824511526	0.935317600294715
818	Unaltered	28.84	3314	0	0.927099105061681	0.00450298160414448	0.918952824511526	0.935317600294715
819	Unaltered	28.86666667	3312	1	0.926819183834308	0.00451309583490274	0.918657151703632	0.935053733517782
820	Unaltered	28.88	3311	1	0.926539262606934	0.00452319354028576	0.918361520002003	0.934789825634603
821	Unaltered	28.9	3310	0	0.926539262606934	0.00452319354028576	0.918361520002003	0.934789825634603
822	Unaltered	28.94	3309	0	0.926539262606934	0.00452319354028576	0.918361520002003	0.934789825634603
823	Unaltered	29	3308	1	0.926259172140608	0.0045332870183852	0.918065739506774	0.934525728446785
824	Unaltered	29.01	3304	1	0.925978827354851	0.00454338244943598	0.917769714777025	0.934261367425686
825	Unaltered	29.03333333	3302	1	0.925698397667584	0.0045534676924255	0.91747363557559	0.933996891264057
826	Unaltered	29.06666667	3301	1	0.925417967980318	0.00456353673946787	0.917177596834879	0.933732374641723
827	Unaltered	29.1	3300	0	0.925417967980318	0.00456353673946787	0.917177596834879	0.933732374641723
828	Unaltered	29.2	3299	0	0.925417967980318	0.00456353673946787	0.917177596834879	0.933732374641723
829	Unaltered	29.23333333	3297	2	0.924856598269684	0.00458366320238761	0.916585068457937	0.933202772768302
830	Unaltered	29.24	3295	0	0.924856598269684	0.00458366320238761	0.916585068457937	0.933202772768302
831	Unaltered	29.3	3294	1	0.924575828203421	0.00459370858189421	0.916288768877279	0.932937836993757
832	Unaltered	29.5	3292	2	0.924014117493698	0.00461376409752701	0.915696097862462	0.932407696528045
833	Unaltered	29.53	3290	0	0.924014117493698	0.00461376409752701	0.915696097862462	0.932407696528045
834	Unaltered	29.589	3289	0	0.924014117493698	0.00461376409752701	0.915696097862462	0.932407696528045
835	Unaltered	29.6	3288	0	0.924014117493698	0.00461376409752701	0.915696097862462	0.932407696528045
836	Unaltered	29.66666667	3286	1	0.923732920257699	0.00462379268913101	0.915399439003762	0.932142266655146
837	Unaltered	29.7	3285	1	0.9234517230217	0.00463380566438674	0.915102819462233	0.931876797465096
838	Unaltered	29.76	3283	0	0.9234517230217	0.00463380566438674	0.915102819462233	0.931876797465096
839	Unaltered	29.8	3282	2	0.922888985835215	0.00465380950396717	0.914509314276986	0.931345440532037
840	Unaltered	29.83	3279	0	0.922888985835215	0.00465380950396717	0.914509314276986	0.931345440532037
841	Unaltered	29.9	3278	2	0.922325905306944	0.00467377627793578	0.913915580405596	0.930813626377548
842	Unaltered	29.93	3275	0	0.922325905306944	0.00467377627793578	0.913915580405596	0.930813626377548
843	Unaltered	29.96	3274	1	0.922044193057309	0.00468374901364966	0.913618579029893	0.93054751015838
844	Unaltered	30	3271	1	0.921762308559278	0.00469371880617823	0.913321423512887	0.930281203973687
845	Unaltered	30.049	3270	0	0.921762308559278	0.00469371880617823	0.913321423512887	0.930281203973687
846	Unaltered	30.06	3269	0	0.921762308559278	0.00469371880617823	0.913321423512887	0.930281203973687
847	Unaltered	30.06666667	3268	1	0.921480251549315	0.00470368572440928	0.91302411347472	0.930014707677159
848	Unaltered	30.13333333	3267	1	0.921198194539352	0.00471363765186197	0.91272684152088	0.929748173296325
849	Unaltered	30.16	3266	0	0.921198194539352	0.00471363765186197	0.91272684152088	0.929748173296325
850	Unaltered	30.16666667	3265	1	0.920916051141331	0.00472358077132761	0.912429510976006	0.929481524926307
851	Unaltered	30.2	3264	0	0.920916051141331	0.00472358077132761	0.912429510976006	0.929481524926307
852	Unaltered	30.26	3263	1	0.920633821275826	0.00473351516063369	0.912132121611552	0.929214762637075
853	Unaltered	30.3	3262	2	0.920069361544817	0.00475333984018768	0.911537455373645	0.928681125567672
854	Unaltered	30.32	3260	0	0.920069361544817	0.00475333984018768	0.911537455373645	0.928681125567672
855	Unaltered	30.36666667	3259	1	0.91978704507917	0.00476323639031559	0.911240081472588	0.928414174811428
856	Unaltered	30.42	3258	0	0.91978704507917	0.00476323639031559	0.911240081472588	0.928414174811428
857	Unaltered	30.43333333	3257	1	0.919504641933613	0.00477312454303368	0.910942647884796	0.928147110579006
858	Unaltered	30.5	3256	1	0.919222238788056	0.00478299831030444	0.910645251159019	0.927880009484588
859	Unaltered	30.58	3254	0	0.919222238788056	0.00478299831030444	0.910645251159019	0.927880009484588
860	Unaltered	30.7	3252	1	0.918939575122992	0.00479287596995704	0.910347600573901	0.927612641802832
861	Unaltered	30.8	3249	1	0.918656737457519	0.00480275151077869	0.910049792581404	0.927345083923639
862	Unaltered	30.86666667	3247	1	0.918373812684665	0.00481261892082192	0.909751923984554	0.927077412632421
863	Unaltered	30.9	3246	1	0.91809088791181	0.00482247220383273	0.909454091750031	0.926809704978896
864	Unaltered	30.93333333	3245	1	0.917807963138956	0.00483231145182345	0.909156295688819	0.926541961152081
865	Unaltered	30.95	3244	0	0.917807963138956	0.00483231145182345	0.909156295688819	0.926541961152081
866	Unaltered	30.96666667	3243	1	0.917524951124421	0.00484214281105055	0.908858438409874	0.926274104258484
867	Unaltered	30.98	3242	1	0.917241939109885	0.00485196029780002	0.908560616975506	0.92600621152033
868	Unaltered	31	3238	1	0.91695866488533	0.00486178216078398	0.908262539152124	0.925738051349336
869	Unaltered	31.06666667	3236	1	0.916675303122386	0.00487159633109754	0.907964399451403	0.925469778178779
870	Unaltered	31.1	3235	1	0.916391941359443	0.00488139682087805	0.907666295221781	0.925201469537145
871	Unaltered	31.16666667	3232	0	0.916391941359443	0.00488139682087805	0.907666295221781	0.925201469537145
872	Unaltered	31.2	3231	0	0.916391941359443	0.00488139682087805	0.907666295221781	0.925201469537145
873	Unaltered	31.3	3230	1	0.916108228684099	0.00489120795239467	0.907367835619598	0.924932815245353
874	Unaltered	31.33333333	3228	1	0.915824428117592	0.00490101157010264	0.907069313467403	0.924664047922349
875	Unaltered	31.34	3227	0	0.915824428117592	0.00490101157010264	0.907069313467403	0.924664047922349
876	Unaltered	31.43333333	3226	1	0.915540539578188	0.00491080774152194	0.906770728555757	0.924395167614389
877	Unaltered	31.46666667	3225	1	0.915256651038784	0.00492059046912241	0.906472178660364	0.924126252290196
878	Unaltered	31.5	3224	1	0.91497276249938	0.00493035983855748	0.906173663605182	0.923857302125812
879	Unaltered	31.7	3221	0	0.91497276249938	0.00493035983855748	0.906173663605182	0.923857302125812
880	Unaltered	31.8	3216	1	0.914688256043379	0.00494015841593769	0.905874495828587	0.92358777026657
881	Unaltered	31.9	3213	0	0.914688256043379	0.00494015841593769	0.905874495828587	0.92358777026657
882	Unaltered	31.93	3210	0	0.914688256043379	0.00494015841593769	0.905874495828587	0.92358777026657
883	Unaltered	31.93333333	3209	1	0.914403217633892	0.00494998027146405	0.905574771074809	0.923317732700112
884	Unaltered	31.956	3208	1	0.914118179224405	0.0049597887838984	0.905275081199654	0.923047660255051
885	Unaltered	31.96	3207	0	0.914118179224405	0.0049597887838984	0.905275081199654	0.923047660255051
886	Unaltered	32	3206	1	0.913833051907117	0.00496959014440559	0.904975327151879	0.922777474371659
887	Unaltered	32.03	3203	0	0.913833051907117	0.00496959014440559	0.904975327151879	0.922777474371659
888	Unaltered	32.03333333	3201	1	0.913547568292026	0.00497940276994429	0.90467521147483	0.922506938342804
889	Unaltered	32.06	3200	1	0.913262084676935	0.00498920221302431	0.904375130373296	0.922236367738457
890	Unaltered	32.06666667	3199	1	0.912976601061844	0.00499898855689658	0.90407508367618	0.921965762729712
891	Unaltered	32.1	3198	0	0.912976601061844	0.00499898855689658	0.90407508367618	0.921965762729712
892	Unaltered	32.186	3197	1	0.912691028149407	0.00500876799406916	0.903774971965849	0.921695044345505
893	Unaltered	32.3	3196	1	0.912405455236969	0.00501853447825735	0.903474894364821	0.921424291852017
894	Unaltered	32.33	3195	0	0.912405455236969	0.00501853447825735	0.903474894364821	0.921424291852017
895	Unaltered	32.42	3194	0	0.912405455236969	0.00501853447825735	0.903474894364821	0.921424291852017
896	Unaltered	32.49	3193	0	0.912405455236969	0.00501853447825735	0.903474894364821	0.921424291852017
897	Unaltered	32.515	3192	1	0.912119613928938	0.00502830641818197	0.90317455249952	0.921153267451383
898	Unaltered	32.52	3191	0	0.912119613928938	0.00502830641818197	0.90317455249952	0.921153267451383
899	Unaltered	32.56	3190	2	0.911547752102023	0.00504782405432791	0.902573771266973	0.920610958144576
900	Unaltered	32.6	3188	1	0.911261821188565	0.00505756377805283	0.902273431158466	0.920339752983438
901	Unaltered	32.63333333	3187	1	0.910975890275108	0.00506729087775766	0.901973124504821	0.920068514367459
902	Unaltered	32.7	3186	0	0.910975890275108	0.00506729087775766	0.901973124504821	0.920068514367459
903	Unaltered	32.72	3185	0	0.910975890275108	0.00506729087775766	0.901973124504821	0.920068514367459
904	Unaltered	32.73333333	3183	1	0.910689689869744	0.00507702373775114	0.901672551970282	0.919797003272186
905	Unaltered	32.75	3182	0	0.910689689869744	0.00507702373775114	0.901672551970282	0.919797003272186
906	Unaltered	32.8	3181	1	0.910403399492545	0.00508675018452733	0.901371912825559	0.919525379051815
907	Unaltered	32.83333333	3180	1	0.910117109115346	0.00509646417037501	0.901071306822349	0.919253721689954
908	Unaltered	32.85	3179	0	0.910117109115346	0.00509646417037501	0.901071306822349	0.919253721689954
909	Unaltered	32.86666667	3178	0	0.910117109115346	0.00509646417037501	0.901071306822349	0.919253721689954
910	Unaltered	32.88	3177	0	0.910117109115346	0.00509646417037501	0.901071306822349	0.919253721689954
911	Unaltered	32.9	3174	1	0.909830367745114	0.0051061963377566	0.900770233337691	0.91898163086932
912	Unaltered	32.93333333	3173	1	0.909543626374882	0.00511591611014867	0.90046919288661	0.918709507015133
913	Unaltered	32.98	3172	1	0.909256885004651	0.00512562356384336	0.900168185312247	0.918437350284248
914	Unaltered	33	3168	1	0.90896987209903	0.00513533713083428	0.899866909267773	0.918164919583534
915	Unaltered	33.02	3165	0	0.90896987209903	0.00513533713083428	0.899866909267773	0.918164919583534
916	Unaltered	33.05	3164	0	0.90896987209903	0.00513533713083428	0.899866909267773	0.918164919583534
917	Unaltered	33.08	3163	0	0.90896987209903	0.00513533713083428	0.899866909267773	0.918164919583534
918	Unaltered	33.13333333	3162	1	0.908682405346311	0.00514506915906131	0.899565162525717	0.917892052942136
919	Unaltered	33.15	3161	1	0.908394938593591	0.0051547889557191	0.899263448525881	0.917619153558542
920	Unaltered	33.18	3159	0	0.908394938593591	0.0051547889557191	0.899263448525881	0.917619153558542
921	Unaltered	33.2	3158	0	0.908394938593591	0.0051547889557191	0.899263448525881	0.917619153558542
922	Unaltered	33.28	3157	0	0.908394938593591	0.0051547889557191	0.899263448525881	0.917619153558542
923	Unaltered	33.3	3156	1	0.908107107497713	0.00516452119943767	0.898961363090385	0.917345897773526
924	Unaltered	33.34	3154	0	0.908107107497713	0.00516452119943767	0.898961363090385	0.917345897773526
925	Unaltered	33.36666667	3153	1	0.907819093825813	0.00517425361723289	0.898659107811637	0.917072447105787
926	Unaltered	33.5	3152	1	0.907531080153914	0.00518397392332405	0.898356885062488	0.916798963908472
927	Unaltered	33.56666667	3151	0	0.907531080153914	0.00518397392332405	0.898356885062488	0.916798963908472
928	Unaltered	33.6	3150	1	0.907242975049104	0.00519368835174107	0.898054593341343	0.916525367030888
929	Unaltered	33.7	3149	1	0.906954869944293	0.0052033907984385	0.89775233388823	0.916251737885294
930	Unaltered	33.71	3145	0	0.906954869944293	0.0052033907984385	0.89775233388823	0.916251737885294
931	Unaltered	33.74	3143	0	0.906954869944293	0.0052033907984385	0.89775233388823	0.916251737885294
932	Unaltered	33.8	3142	1	0.9066662146706	0.00521311835317297	0.897449496865638	0.915977587258246
933	Unaltered	33.9	3140	2	0.906088720266351	0.00523255006997488	0.896843715621817	0.915429025919733
934	Unaltered	33.96666667	3138	1	0.905799973064227	0.00524224817482824	0.896540873011509	0.915154697238908
935	Unaltered	33.97	3137	2	0.905222478659978	0.00526160923408974	0.895935283080863	0.914605944587357
936	Unaltered	34	3134	0	0.905222478659978	0.00526160923408974	0.895935283080863	0.914605944587357
937	Unaltered	34.1	3133	0	0.905222478659978	0.00526160923408974	0.895935283080863	0.914605944587357
938	Unaltered	34.13	3131	0	0.905222478659978	0.00526160923408974	0.895935283080863	0.914605944587357
939	Unaltered	34.2	3130	1	0.904933270200342	0.005271303203066	0.895632024758437	0.914331110185964
940	Unaltered	34.23	3129	0	0.904933270200342	0.005271303203066	0.895632024758437	0.914331110185964
941	Unaltered	34.26	3128	0	0.904933270200342	0.005271303203066	0.895632024758437	0.914331110185964
942	Unaltered	34.3	3125	1	0.904643691553878	0.00528101034245749	0.895328388149652	0.914055914567335
943	Unaltered	34.33333333	3124	2	0.90406453426095	0.00530038985868412	0.894721209580514	0.913505428681713
944	Unaltered	34.4	3122	1	0.903774955614486	0.00531006237426667	0.894417667334931	0.91323013869995
945	Unaltered	34.43	3119	1	0.903485191281169	0.00531973587107589	0.89411395079628	0.912954652074719
946	Unaltered	34.43333333	3118	1	0.903195426947852	0.00532939799938133	0.893810265368514	0.912679134338626
947	Unaltered	34.53	3117	0	0.903195426947852	0.00532939799938133	0.893810265368514	0.912679134338626
948	Unaltered	34.56666667	3114	1	0.902905383458145	0.00533906741699358	0.893506302106278	0.912403336782209
949	Unaltered	34.6	3113	1	0.902615339968438	0.00534872555170037	0.893202369796515	0.912127508273342
950	Unaltered	34.63333333	3112	1	0.902325296478731	0.00535837247047747	0.892898468301535	0.911851648949716
951	Unaltered	34.66666667	3111	1	0.902035252989024	0.00536800823975627	0.892594597484764	0.911575758947904
952	Unaltered	34.7	3110	5	0.900585035540489	0.00541602213145142	0.891075698870405	0.910195853469706
953	Unaltered	34.76666667	3104	0	0.900585035540489	0.00541602213145142	0.891075698870405	0.910195853469706
954	Unaltered	34.784	3103	1	0.900294805106863	0.00542560470091475	0.890771802819302	0.909919615256193
955	Unaltered	34.79	3102	0	0.900294805106863	0.00542560470091475	0.890771802819302	0.909919615256193
956	Unaltered	34.8	3101	0	0.900294805106863	0.00542560470091475	0.890771802819302	0.909919615256193
957	Unaltered	34.89	3100	0	0.900294805106863	0.00542560470091475	0.890771802819302	0.909919615256193
958	Unaltered	34.9	3098	2	0.899713594774321	0.00544478707841588	0.890163272433452	0.909366379955031
959	Unaltered	34.92	3096	0	0.899713594774321	0.00544478707841588	0.890163272433452	0.909366379955031
960	Unaltered	35	3095	1	0.899422895713005	0.00545436841702662	0.889858948210216	0.909089633767061
961	Unaltered	35.02	3091	0	0.899422895713005	0.00545436841702662	0.889858948210216	0.909089633767061
962	Unaltered	35.03333333	3090	1	0.899131820342224	0.005463963910254	0.889554238123309	0.908812521715912
963	Unaltered	35.1	3089	0	0.899131820342224	0.005463963910254	0.889554238123309	0.908812521715912
964	Unaltered	35.2	3088	1	0.898840650711284	0.0054735549847124	0.889249453629933	0.908535295774614
965	Unaltered	35.22	3086	1	0.898549386728552	0.00548314168767343	0.888944594554101	0.908257955936217
966	Unaltered	35.28	3085	0	0.898549386728552	0.00548314168767343	0.888944594554101	0.908257955936217
967	Unaltered	35.3	3084	1	0.898258028302246	0.00549272406613055	0.888639660720279	0.907980502193025
968	Unaltered	35.36666667	3083	1	0.897966669875939	0.00550229595871284	0.888334756283794	0.90770301905252
969	Unaltered	35.4	3082	2	0.897383953023327	0.00552140852841265	0.887725035105062	0.907147965077346
970	Unaltered	35.45	3079	0	0.897383953023327	0.00552140852841265	0.887725035105062	0.907147965077346
971	Unaltered	35.46666667	3078	1	0.897092405280304	0.00553096171946411	0.887420009283747	0.906870225138546
972	Unaltered	35.53333333	3077	1	0.896800857537282	0.00554050463386099	0.887115012441818	0.906592456220384
973	Unaltered	35.6	3076	1	0.896509309794259	0.00555003733064723	0.886810044457911	0.906314658444225
974	Unaltered	35.63333333	3074	1	0.896217667208119	0.00555956606065341	0.886505000637201	0.906036747044445
975	Unaltered	35.64	3073	0	0.896217667208119	0.00555956606065341	0.886505000637201	0.906036747044445
976	Unaltered	35.7	3072	2	0.895634192164364	0.00557860560285787	0.885894789553501	0.905480668396537
977	Unaltered	35.74	3070	0	0.895634192164364	0.00557860560285787	0.885894789553501	0.905480668396537
978	Unaltered	35.8	3069	0	0.895634192164364	0.00557860560285787	0.885894789553501	0.905480668396537
979	Unaltered	35.9	3068	0	0.895634192164364	0.00557860560285787	0.885894789553501	0.905480668396537
980	Unaltered	35.91	3067	1	0.895342169278102	0.00558812891199934	0.885589412229883	0.905202330806014
981	Unaltered	36	3065	1	0.895050051115206	0.00559764842190802	0.885283958352561	0.904923879443314
982	Unaltered	36.1	3063	1	0.894757837582357	0.00560716417620034	0.884978427751728	0.904645314291947
983	Unaltered	36.16666667	3060	1	0.894465433060271	0.00561668243203669	0.884672715003716	0.904366549765625
984	Unaltered	36.17	3059	0	0.894465433060271	0.00561668243203669	0.884672715003716	0.904366549765625
985	Unaltered	36.2	3058	2	0.89388043277704	0.00563570173575368	0.884061163480743	0.903808764719109
986	Unaltered	36.26666667	3055	1	0.893587836890698	0.0056452028781198	0.883755324404112	0.903529744250649
987	Unaltered	36.27	3054	1	0.893295241004355	0.00565469426492384	0.883449513303458	0.903250695806236
988	Unaltered	36.3	3053	1	0.893002645118012	0.00566417595130005	0.8831437300655	0.902971619499152
989	Unaltered	36.33	3052	0	0.893002645118012	0.00566417595130005	0.8831437300655	0.902971619499152
990	Unaltered	36.36666667	3051	1	0.892709953330035	0.0056736541979583	0.882837868998293	0.902692429447716
991	Unaltered	36.4	3050	1	0.892417261542058	0.00568312283865333	0.882532035605916	0.902413211721475
992	Unaltered	36.43333333	3049	1	0.892124569754081	0.00569258192741271	0.882226229777369	0.90213396643143
993	Unaltered	36.5	3048	0	0.892124569754081	0.00569258192741271	0.882226229777369	0.90213396643143
994	Unaltered	36.53	3047	0	0.892124569754081	0.00569258192741271	0.882226229777369	0.90213396643143
995	Unaltered	36.56666667	3046	1	0.891831685785022	0.00570204392285707	0.881920239914784	0.901854521273949
996	Unaltered	36.6	3045	0	0.891831685785022	0.00570204392285707	0.881920239914784	0.901854521273949
997	Unaltered	36.63333333	3043	2	0.891245532853188	0.00572096435848725	0.881307918766736	0.901295203318153
998	Unaltered	36.76	3041	0	0.891245532853188	0.00572096435848725	0.881307918766736	0.901295203318153
999	Unaltered	36.76666667	3040	1	0.890952359980539	0.00573041666619331	0.881001693096597	0.901015416854434
1000	Unaltered	36.79	3039	0	0.890952359980539	0.00573041666619331	0.881001693096597	0.901015416854434
1001	Unaltered	36.83	3037	0	0.890952359980539	0.00573041666619331	0.881001693096597	0.901015416854434
1002	Unaltered	36.9	3036	2	0.890365434842212	0.00574933053305457	0.880388686022964	0.900455242266804
1003	Unaltered	36.93	3034	0	0.890365434842212	0.00574933053305457	0.880388686022964	0.900455242266804
1004	Unaltered	36.93333333	3033	1	0.890071875516514	0.00575877971864054	0.880082116769251	0.900175027409629
1005	Unaltered	36.96666667	3032	1	0.889778316190816	0.00576821964480655	0.879775574535116	0.899894785532901
1006	Unaltered	37	3031	3	0.888897638213722	0.0057964843802704	0.878856108895772	0.899053898839815
1007	Unaltered	37.02	3028	1	0.888604078888024	0.00580588778039778	0.878549673689341	0.898773549935487
1008	Unaltered	37.19	3027	0	0.888604078888024	0.00580588778039778	0.878549673689341	0.898773549935487
1009	Unaltered	37.2	3026	1	0.88831042254999	0.00581528838124455	0.878243158385268	0.898493087337871
1010	Unaltered	37.22	3025	0	0.88831042254999	0.00581528838124455	0.878243158385268	0.898493087337871
1011	Unaltered	37.3	3024	0	0.88831042254999	0.00581528838124455	0.878243158385268	0.898493087337871
1012	Unaltered	37.36666667	3022	1	0.888016474693422	0.005824698656307	0.877936349221759	0.89821233626556
1013	Unaltered	37.4	3021	1	0.887722526836853	0.0058340999697112	0.877629566491998	0.897931558759528
1014	Unaltered	37.42	3019	0	0.887722526836853	0.0058340999697112	0.877629566491998	0.897931558759528
1015	Unaltered	37.45	3018	0	0.887722526836853	0.0058340999697112	0.877629566491998	0.897931558759528
1016	Unaltered	37.48	3017	0	0.887722526836853	0.0058340999697112	0.877629566491998	0.897931558759528
1017	Unaltered	37.5	3016	1	0.887428189129016	0.00584351728497605	0.877322381842479	0.897650404412233
1018	Unaltered	37.52	3015	1	0.887133851421179	0.00585292568183073	0.877015223563669	0.897369223694257
1019	Unaltered	37.7	3014	2	0.886545176005505	0.00587171591650831	0.876400985715519	0.896806783548913
1020	Unaltered	37.71	3010	1	0.88625064272444	0.00588111031550737	0.876093691212808	0.896525348381598
1021	Unaltered	37.73333333	3007	1	0.88595591354495	0.005890508444622	0.87578620767658	0.896243710925316
1022	Unaltered	37.76666667	3006	1	0.885661184365461	0.00589989784323158	0.875478750151422	0.895962047457991
1023	Unaltered	37.8	3005	1	0.885366455185972	0.00590927855917431	0.875171318539191	0.895680358077766
1024	Unaltered	37.808	3003	0	0.885366455185972	0.00590927855917431	0.875171318539191	0.895680358077766
1025	Unaltered	37.84	3002	1	0.885071529651266	0.00591866312407415	0.874863697245309	0.895398466144816
1026	Unaltered	37.86666667	3001	2	0.884481678581855	0.0059374064559527	0.874248531922541	0.894834605013999
1027	Unaltered	37.9	2999	2	0.883891827512444	0.00595611570262235	0.873633468979818	0.894270641503246
1028	Unaltered	37.93333333	2997	1	0.883596901977739	0.00596545765980333	0.87332597566349	0.893988621592877
1029	Unaltered	37.96666667	2996	1	0.883301976443033	0.0059747912340063	0.873018507658506	0.89370657637119
1030	Unaltered	37.98	2995	0	0.883301976443033	0.0059747912340063	0.873018507658506	0.89370657637119
1031	Unaltered	38	2993	1	0.883006853831458	0.00598412892993143	0.872710848781424	0.893424328346594
1032	Unaltered	38.01	2992	0	0.883006853831458	0.00598412892993143	0.872710848781424	0.893424328346594
1033	Unaltered	38.03333333	2991	2	0.88241641126788	0.00600279186872544	0.872095390186665	0.892859578936908
1034	Unaltered	38.04	2989	0	0.88241641126788	0.00600279186872544	0.872095390186665	0.892859578936908
1035	Unaltered	38.13333333	2988	1	0.882121091183788	0.00601211718771076	0.871787590199903	0.892577077557215
1036	Unaltered	38.14	2987	0	0.882121091183788	0.00601211718771076	0.871787590199903	0.892577077557215
1037	Unaltered	38.16666667	2986	1	0.881825672198127	0.00602144053401047	0.871479706801482	0.892294462026773
1038	Unaltered	38.17	2985	0	0.881825672198127	0.00602144053401047	0.871479706801482	0.892294462026773
1039	Unaltered	38.2	2983	1	0.881530055144088	0.00603076818876764	0.871171631266508	0.892011642978546
1040	Unaltered	38.21	2981	0	0.881530055144088	0.00603076818876764	0.871171631266508	0.892011642978546
1041	Unaltered	38.268	2980	0	0.881530055144088	0.00603076818876764	0.871171631266508	0.892011642978546
1042	Unaltered	38.27	2979	0	0.881530055144088	0.00603076818876764	0.871171631266508	0.892011642978546
1043	Unaltered	38.3	2978	1	0.881234041022145	0.00604011271971675	0.870863145504273	0.891728440990055
1044	Unaltered	38.34	2977	0	0.881234041022145	0.00604011271971675	0.870863145504273	0.891728440990055
1045	Unaltered	38.4	2976	1	0.880937927433092	0.00604945535333989	0.870554575692116	0.8914451243601
1046	Unaltered	38.43333333	2975	1	0.880641813844039	0.00605878984900895	0.870246030768951	0.891161782841181
1047	Unaltered	38.56666667	2974	1	0.880345700254986	0.006068116250595	0.869937510644913	0.890878416523163
1048	Unaltered	38.57	2973	1	0.880049586665933	0.0060774346016758	0.869629015230743	0.890595025495303
1049	Unaltered	38.6	2971	0	0.880049586665933	0.0060774346016758	0.869629015230743	0.890595025495303
1050	Unaltered	38.7	2970	1	0.87975327367379	0.00608675748144965	0.869320326040259	0.890311429924976
1051	Unaltered	38.73	2968	0	0.87975327367379	0.00608675748144965	0.869320326040259	0.890311429924976
1052	Unaltered	38.8	2967	3	0.878863735479984	0.00611471594047131	0.868393749659451	0.889459955054646
1053	Unaltered	38.9	2963	1	0.878567122676919	0.0061240258727366	0.868084830229481	0.889175990835771
1054	Unaltered	38.93	2962	0	0.878567122676919	0.0061240258727366	0.868084830229481	0.889175990835771
1055	Unaltered	38.96	2961	0	0.878567122676919	0.0061240258727366	0.868084830229481	0.889175990835771
1056	Unaltered	39	2960	0	0.878567122676919	0.0061240258727366	0.868084830229481	0.889175990835771
1057	Unaltered	39.06	2959	0	0.878567122676919	0.0061240258727366	0.868084830229481	0.889175990835771
1058	Unaltered	39.13	2958	0	0.878567122676919	0.0061240258727366	0.868084830229481	0.889175990835771
1059	Unaltered	39.16666667	2957	1	0.878270008330393	0.00613335941306422	0.867775386080827	0.888891549478477
1060	Unaltered	39.2	2956	1	0.877972893983868	0.00614268507421928	0.867465966359329	0.888607083694054
1061	Unaltered	39.288	2954	1	0.877675679056994	0.00615200920439334	0.867156460886134	0.88832250274764
1062	Unaltered	39.29	2953	0	0.877675679056994	0.00615200920439334	0.867156460886134	0.88832250274764
1063	Unaltered	39.3	2952	3	0.876783732228684	0.00617995380556109	0.866227759369777	0.887468341652043
1064	Unaltered	39.36	2947	0	0.876783732228684	0.00617995380556109	0.866227759369777	0.887468341652043
1065	Unaltered	39.43333333	2946	0	0.876783732228684	0.00617995380556109	0.866227759369777	0.887468341652043
1066	Unaltered	39.5	2945	1	0.87648601279499	0.00618927849012771	0.865917798609109	0.887183208220497
1067	Unaltered	39.52	2944	0	0.87648601279499	0.00618927849012771	0.865917798609109	0.887183208220497
1068	Unaltered	39.53333333	2942	1	0.876188090968751	0.00619860813440344	0.865607640525736	0.886897867825186
1069	Unaltered	39.62	2941	0	0.876188090968751	0.00619860813440344	0.865607640525736	0.886897867825186
1070	Unaltered	39.68	2940	0	0.876188090968751	0.00619860813440344	0.865607640525736	0.886897867825186
1071	Unaltered	39.7	2939	1	0.875889966405645	0.00620794277412248	0.865297284738608	0.886612320159811
1072	Unaltered	39.715	2938	1	0.875591841842539	0.00621726974104523	0.864986953025928	0.886326748420019
1073	Unaltered	39.75	2937	0	0.875591841842539	0.00621726974104523	0.864986953025928	0.886326748420019
1074	Unaltered	39.8	2936	3	0.87469716353003	0.0062452240130593	0.864055768406504	0.885469614187602
1075	Unaltered	39.83333333	2932	1	0.874398835711636	0.00625453334750165	0.863745309979825	0.885183763153196
1076	Unaltered	39.9	2931	0	0.874398835711636	0.00625453334750165	0.863745309979825	0.885183763153196
1077	Unaltered	39.98	2929	0	0.874398835711636	0.00625453334750165	0.863745309979825	0.885183763153196
1078	Unaltered	40	2928	1	0.874100202229494	0.00626385424669672	0.863434541089491	0.884897612010697
1079	Unaltered	40.077	2927	1	0.873801568747352	0.00627316765346169	0.863123795940313	0.884611437127072
1080	Unaltered	40.08	2926	0	0.873801568747352	0.00627316765346169	0.863123795940313	0.884611437127072
1081	Unaltered	40.1	2924	0	0.873801568747352	0.00627316765346169	0.863123795940313	0.884611437127072
1082	Unaltered	40.21	2922	0	0.873801568747352	0.00627316765346169	0.863123795940313	0.884611437127072
1083	Unaltered	40.3	2921	2	0.87320327941579	0.00629183582275364	0.862501259064284	0.884038091735307
1084	Unaltered	40.37	2919	0	0.87320327941579	0.00629183582275364	0.862501259064284	0.884038091735307
1085	Unaltered	40.43333333	2917	1	0.872903929645678	0.00630117151646449	0.86218980197033	0.883751197995598
1086	Unaltered	40.47	2916	0	0.872903929645678	0.00630117151646449	0.86218980197033	0.883751197995598
1087	Unaltered	40.51	2915	0	0.872903929645678	0.00630117151646449	0.86218980197033	0.883751197995598
1088	Unaltered	40.54	2914	0	0.872903929645678	0.00630117151646449	0.86218980197033	0.883751197995598
1089	Unaltered	40.6	2912	1	0.872604168680827	0.00631052542023986	0.861877919083758	0.883463908680506
1090	Unaltered	40.63333333	2910	1	0.872304304705335	0.00631987831519314	0.861565947303979	0.883176502493536
1091	Unaltered	40.636	2909	1	0.872004440729844	0.00632922380735763	0.861253999168304	0.882889072662493
1092	Unaltered	40.7	2908	2	0.87140471277886	0.00634789274050231	0.860630173508599	0.882314142388852
1093	Unaltered	40.8	2902	1	0.871104435482934	0.0063572419650156	0.860317844278567	0.882026268040928
1094	Unaltered	40.833	2901	0	0.871104435482934	0.0063572419650156	0.860317844278567	0.882026268040928
1095	Unaltered	40.93	2900	0	0.871104435482934	0.0063572419650156	0.860317844278567	0.882026268040928
1096	Unaltered	40.97	2899	0	0.871104435482934	0.0063572419650156	0.860317844278567	0.882026268040928
1097	Unaltered	41	2898	1	0.870803847340945	0.00636660323448634	0.860005198911723	0.881738088913145
1098	Unaltered	41.063	2896	0	0.870803847340945	0.00636660323448634	0.860005198911723	0.881738088913145
1099	Unaltered	41.1	2895	1	0.870503051538755	0.00637597013186855	0.859692350163711	0.881449698364747
1100	Unaltered	41.162	2893	0	0.870503051538755	0.00637597013186855	0.859692350163711	0.881449698364747
1101	Unaltered	41.16666667	2892	2	0.86990104389592	0.00639470798823045	0.859066268563339	0.880872470335411
1102	Unaltered	41.3	2890	1	0.869600040074503	0.0064040660572393	0.858753262850414	0.880583821233528
1103	Unaltered	41.36666667	2889	1	0.869299036253086	0.00641341693800566	0.85844028042467	0.880295148844494
1104	Unaltered	41.4	2888	0	0.869299036253086	0.00641341693800566	0.85844028042467	0.880295148844494
1105	Unaltered	41.46666667	2886	2	0.868696611418538	0.00643212315826783	0.857813929662435	0.879717356638184
1106	Unaltered	41.5	2884	0	0.868696611418538	0.00643212315826783	0.857813929662435	0.879717356638184
1107	Unaltered	41.53333333	2882	1	0.868395189971134	0.0064414785654896	0.857500560803262	0.879428236476709
1108	Unaltered	41.59	2881	0	0.868395189971134	0.0064414785654896	0.857500560803262	0.879428236476709
1109	Unaltered	41.69	2880	0	0.868395189971134	0.0064414785654896	0.857500560803262	0.879428236476709
1110	Unaltered	41.7	2879	1	0.868093559130574	0.00645083987321282	0.857186986472052	0.879138903526224
1111	Unaltered	41.72	2877	0	0.868093559130574	0.00645083987321282	0.857186986472052	0.879138903526224
1112	Unaltered	41.79	2876	1	0.867791718532823	0.00646020711666374	0.856873206272143	0.878849357456718
1113	Unaltered	41.83333333	2875	1	0.867489877935073	0.00646956730180938	0.856559449154537	0.878559788304942
1114	Unaltered	41.885	2874	0	0.867489877935073	0.00646956730180938	0.856559449154537	0.878559788304942
1115	Unaltered	41.89	2873	1	0.867187932276202	0.00647892697466448	0.856245600384872	0.878270100947034
1116	Unaltered	41.9	2872	1	0.866885986617332	0.00648827965176684	0.855931774577769	0.877980390626595
1117	Unaltered	41.918	2871	0	0.866885986617332	0.00648827965176684	0.855931774577769	0.877980390626595
1118	Unaltered	41.95	2870	0	0.866885986617332	0.00648827965176684	0.855931774577769	0.877980390626595
1119	Unaltered	42	2869	0	0.866885986617332	0.00648827965176684	0.855931774577769	0.877980390626595
1120	Unaltered	42.06666667	2867	2	0.866281252758513	0.00650701628270918	0.855303272320899	0.877400137666376
1121	Unaltered	42.1	2865	1	0.865978885829103	0.00651637418052178	0.854989055527244	0.877109976851532
1122	Unaltered	42.2	2863	0	0.865978885829103	0.00651637418052178	0.854989055527244	0.877109976851532
1123	Unaltered	42.21	2862	0	0.865978885829103	0.00651637418052178	0.854989055527244	0.877109976851532
1124	Unaltered	42.25	2861	1	0.865676201842445	0.00652574479242721	0.854674515646337	0.876819505808759
1125	Unaltered	42.279	2860	0	0.865676201842445	0.00652574479242721	0.854674515646337	0.876819505808759
1126	Unaltered	42.3	2859	1	0.865373411985207	0.00653511505694429	0.85435988308918	0.876528915968249
1127	Unaltered	42.31	2857	0	0.865373411985207	0.00653511505694429	0.85435988308918	0.876528915968249
1128	Unaltered	42.33333333	2856	1	0.865070410090254	0.00654449156221155	0.854045042018684	0.876238111101111
1129	Unaltered	42.36666667	2855	1	0.864767408195302	0.0065538612093524	0.853730223707161	0.875947283475032
1130	Unaltered	42.41	2854	0	0.864767408195302	0.0065538612093524	0.853730223707161	0.875947283475032
1131	Unaltered	42.43333333	2853	1	0.864464300095689	0.00656323059573307	0.853415312259211	0.875656336844527
1132	Unaltered	42.5	2852	2	0.863858083896463	0.00658194901152706	0.852785557221789	0.875074375725135
1133	Unaltered	42.56666667	2849	2	0.863251654915139	0.00660065363273845	0.852155660235652	0.874492131528705
1134	Unaltered	42.6	2847	2	0.862645225933815	0.00661933158616759	0.851525852794571	0.873909797787347
1135	Unaltered	42.63333333	2844	1	0.862341904827649	0.00662866720837287	0.851210866294827	0.873618500734943
1136	Unaltered	42.66666667	2843	1	0.862038583721484	0.00663799625694299	0.850895901999831	0.873327181477824
1137	Unaltered	42.7	2842	1	0.861735262615319	0.00664731876646797	0.850580959839439	0.873035840086132
1138	Unaltered	42.74	2840	0	0.861735262615319	0.00664731876646797	0.850580959839439	0.873035840086132
1139	Unaltered	42.9	2839	1	0.861431727827501	0.00665664789482473	0.850265806961855	0.872744282590167
1140	Unaltered	42.96666667	2838	2	0.860824658251865	0.00667528670577771	0.849635567310064	0.87216110149496
1141	Unaltered	42.97	2836	0	0.860824658251865	0.00667528670577771	0.849635567310064	0.87216110149496
1142	Unaltered	43	2833	1	0.860520802036457	0.00668461617369236	0.849320130332002	0.871869186060625
1143	Unaltered	43.03333333	2831	1	0.860216838489287	0.00669394580024982	0.849004598408794	0.871577151180764
1144	Unaltered	43.1	2830	4	0.85900098430061	0.0067312006115142	0.847742689098738	0.87040879327887
1145	Unaltered	43.13333333	2825	1	0.858696913155725	0.00674050513779982	0.847427148914118	0.870116551739007
1146	Unaltered	43.16666667	2824	0	0.858696913155725	0.00674050513779982	0.847427148914118	0.870116551739007
1147	Unaltered	43.2	2823	2	0.858088555441835	0.00675910863905143	0.846795898849014	0.869531808055605
1148	Unaltered	43.26666667	2821	1	0.85778437658489	0.0067684010830141	0.846480306096807	0.869239403933609
1149	Unaltered	43.3	2820	2	0.857176018871	0.00678696751995928	0.845849184824855	0.868654531457256
1150	Unaltered	43.331	2816	0	0.857176018871	0.00678696751995928	0.845849184824855	0.868654531457256
1151	Unaltered	43.4	2815	2	0.856567012818516	0.00680554907227776	0.845217443575488	0.868068983935146
1152	Unaltered	43.5	2812	1	0.85626240150528	0.00681483733325514	0.84490148710041	0.867776079727099
1153	Unaltered	43.53	2810	0	0.85626240150528	0.00681483733325514	0.84490148710041	0.867776079727099
1154	Unaltered	43.56	2809	0	0.85626240150528	0.00681483733325514	0.84490148710041	0.867776079727099
1155	Unaltered	43.6	2808	1	0.855957464752607	0.00682413938381888	0.844585197906544	0.867482858190918
1156	Unaltered	43.69	2807	0	0.855957464752607	0.00682413938381888	0.844585197906544	0.867482858190918
1157	Unaltered	43.8	2806	2	0.855347373901038	0.00684273861540729	0.84395244687864	0.866896153622513
1158	Unaltered	43.83333333	2804	2	0.854737283049468	0.00686131387287146	0.843319780486234	0.866309364418746
1159	Unaltered	43.86666667	2802	0	0.854737283049468	0.00686131387287146	0.843319780486234	0.866309364418746
1160	Unaltered	43.9	2801	1	0.854432128717783	0.00687059921293581	0.843003360477713	0.866015839096412
1161	Unaltered	44.1	2800	0	0.854432128717783	0.00687059921293581	0.843003360477713	0.866015839096412
1162	Unaltered	44.13333333	2799	1	0.854126865363471	0.00687988527091709	0.842686842958662	0.865722193518829
1163	Unaltered	44.2	2798	0	0.854126865363471	0.00687988527091709	0.842686842958662	0.865722193518829
1164	Unaltered	44.23333333	2797	0	0.854126865363471	0.00687988527091709	0.842686842958662	0.865722193518829
1165	Unaltered	44.25	2796	0	0.854126865363471	0.00687988527091709	0.842686842958662	0.865722193518829
1166	Unaltered	44.252	2795	0	0.854126865363471	0.00687988527091709	0.842686842958662	0.865722193518829
1167	Unaltered	44.3	2794	1	0.853821164982167	0.006889192016136	0.8423698713611	0.865428129087251
1168	Unaltered	44.38	2793	0	0.853821164982167	0.006889192016136	0.8423698713611	0.865428129087251
1169	Unaltered	44.4	2792	1	0.853515355109323	0.0068984995192663	0.842052801774795	0.865133943942657
1170	Unaltered	44.5	2791	1	0.853209545236478	0.00690780114012734	0.841735753180666	0.864839737805922
1171	Unaltered	44.6	2789	2	0.852597706193641	0.00692640017554456	0.841101480426593	0.864251063067888
1172	Unaltered	44.63333333	2786	1	0.85229167686622	0.00693569764433536	0.840784256024019	0.863956594394986
1173	Unaltered	44.65	2785	0	0.85229167686622	0.00693569764433536	0.840784256024019	0.863956594394986
1174	Unaltered	44.7	2784	1	0.851985537614472	0.0069449960051245	0.840466932995859	0.863662004782046
1175	Unaltered	44.73333333	2783	2	0.851373259110976	0.00696357547309692	0.839832349199555	0.863072763296255
1176	Unaltered	44.76666667	2781	1	0.851067119859228	0.00697285664061838	0.839515088310061	0.862778111544755
1177	Unaltered	44.78	2780	0	0.851067119859228	0.00697285664061838	0.839515088310061	0.862778111544755
1178	Unaltered	44.8	2778	2	0.850454400550474	0.00699142867926381	0.838880149563494	0.862188344535292
1179	Unaltered	44.84	2775	1	0.850147930496222	0.00700071291938682	0.838562591135809	0.861893329570144
1180	Unaltered	44.86666667	2774	1	0.84984146044197	0.00700999154606263	0.838245053209832	0.861598294103323
1181	Unaltered	44.97	2773	0	0.84984146044197	0.00700999154606263	0.838245053209832	0.861598294103323
1182	Unaltered	45.03333333	2772	0	0.84984146044197	0.00700999154606263	0.838245053209832	0.861598294103323
1183	Unaltered	45.04	2771	0	0.84984146044197	0.00700999154606263	0.838245053209832	0.861598294103323
1184	Unaltered	45.1	2769	0	0.84984146044197	0.00700999154606263	0.838245053209832	0.861598294103323
1185	Unaltered	45.16666667	2767	2	0.849227191225893	0.00702861249357728	0.837608595683989	0.861006950064188
1186	Unaltered	45.271	2765	0	0.849227191225893	0.00702861249357728	0.837608595683989	0.861006950064188
1187	Unaltered	45.3	2764	1	0.848919945498242	0.00703792129964166	0.837290277062959	0.860711145951297
1188	Unaltered	45.33333333	2763	1	0.848612699770592	0.00704722453681505	0.836971978913809	0.860415321366562
1189	Unaltered	45.4	2761	0	0.848612699770592	0.00704722453681505	0.836971978913809	0.860415321366562
1190	Unaltered	45.5	2760	2	0.847997763031628	0.00706584134751627	0.836334960500119	0.859823204899423
1191	Unaltered	45.534	2756	0	0.847997763031628	0.00706584134751627	0.836334960500119	0.859823204899423
1192	Unaltered	45.567	2755	0	0.847997763031628	0.00706584134751627	0.836334960500119	0.859823204899423
1193	Unaltered	45.6	2754	3	0.847074018191724	0.00709380631261404	0.835378131636895	0.858933655456709
1194	Unaltered	45.63333333	2750	1	0.846765991276018	0.00710312378517228	0.835059107856791	0.858636996154555
1195	Unaltered	45.7	2749	1	0.846457964360312	0.00711243581956084	0.834740104347132	0.858340316581993
1196	Unaltered	45.73333333	2748	1	0.846149937444606	0.00712174244449338	0.83442112105045	0.858043616796491
1197	Unaltered	45.8	2747	0	0.846149937444606	0.00712174244449338	0.83442112105045	0.858043616796491
1198	Unaltered	45.93333333	2745	1	0.845841686101275	0.00713105724080956	0.834101914441489	0.857746692052263
1199	Unaltered	46	2744	1	0.845533434757943	0.00714036666413116	0.833782727990069	0.857449747150532
1200	Unaltered	46.06666667	2742	2	0.844916707234414	0.0071589830638087	0.833144171488657	0.856855591857867
1201	Unaltered	46.1	2740	2	0.844299979710886	0.00717757826972924	0.832505695056471	0.856261356496123
1202	Unaltered	46.16666667	2737	1	0.843991503284247	0.00718687478132504	0.832186364568706	0.855964106051143
1203	Unaltered	46.3	2736	0	0.843991503284247	0.00718687478132504	0.832186364568706	0.855964106051143
1204	Unaltered	46.35	2735	1	0.843682914069152	0.00719617286050297	0.831866931676722	0.855666732727914
1205	Unaltered	46.36666667	2734	1	0.843374324854057	0.00720546573238942	0.831547518637746	0.855369339551715
1206	Unaltered	46.4	2733	0	0.843374324854057	0.00720546573238942	0.831547518637746	0.855369339551715
1207	Unaltered	46.43333333	2732	1	0.84306562268537	0.00721476022185113	0.83122800295518	0.85507182340703
1208	Unaltered	46.488	2730	0	0.84306562268537	0.00721476022185113	0.83122800295518	0.85507182340703
1209	Unaltered	46.53333333	2729	1	0.842756694278376	0.00722406316344109	0.830908261815398	0.854774080834461
1210	Unaltered	46.55	2728	0	0.842756694278376	0.00722406316344109	0.830908261815398	0.854774080834461
1211	Unaltered	46.6	2726	1	0.842447539218113	0.00723337459189661	0.830588294780511	0.854476111443638
1212	Unaltered	46.62	2725	0	0.842447539218113	0.00723337459189661	0.830588294780511	0.854476111443638
1213	Unaltered	46.66666667	2724	1	0.842138270664802	0.0072426877036012	0.830268224515122	0.854178018594504
1214	Unaltered	46.7	2723	1	0.841829002111491	0.00725199568495069	0.829948174002996	0.853879905992144
1215	Unaltered	46.816	2720	0	0.841829002111491	0.00725199568495069	0.829948174002996	0.853879905992144
1216	Unaltered	46.83333333	2719	1	0.841519392327706	0.00726131909371361	0.829627773397887	0.853581461916612
1217	Unaltered	46.9	2718	0	0.841519392327706	0.00726131909371361	0.829627773397887	0.853581461916612
1218	Unaltered	46.98	2716	1	0.84120955455439	0.00727065111888357	0.829307145456361	0.853282789797006
1219	Unaltered	47	2715	0	0.84120955455439	0.00727065111888357	0.829307145456361	0.853282789797006
1220	Unaltered	47.03333333	2713	1	0.840899488371362	0.00727999179553305	0.82898628973547	0.852983889237612
1221	Unaltered	47.1	2712	0	0.840899488371362	0.00727999179553305	0.82898628973547	0.852983889237612
1222	Unaltered	47.11	2711	0	0.840899488371362	0.00727999179553305	0.82898628973547	0.852983889237612
1223	Unaltered	47.13333333	2710	1	0.840589193357203	0.00728934115882589	0.828665205791038	0.85268475984147
1224	Unaltered	47.2	2709	0	0.840589193357203	0.00728934115882589	0.828665205791038	0.85268475984147
1225	Unaltered	47.21	2707	0	0.840589193357203	0.00728934115882589	0.828665205791038	0.85268475984147
1226	Unaltered	47.27	2706	1	0.840278554335268	0.0072987061586808	0.828343768827443	0.852385296354964
1227	Unaltered	47.3	2705	0	0.840278554335268	0.0072987061586808	0.828343768827443	0.852385296354964
1228	Unaltered	47.4	2704	0	0.840278554335268	0.0072987061586808	0.828343768827443	0.852385296354964
1229	Unaltered	47.43333333	2703	1	0.839967685465739	0.00730807992107107	0.828022102585066	0.852085603058148
1230	Unaltered	47.57	2702	0	0.839967685465739	0.00730807992107107	0.828022102585066	0.852085603058148
1231	Unaltered	47.573	2701	0	0.839967685465739	0.00730807992107107	0.828022102585066	0.852085603058148
1232	Unaltered	47.6	2700	0	0.839967685465739	0.00730807992107107	0.828022102585066	0.852085603058148
1233	Unaltered	47.63333333	2696	1	0.839656124751546	0.00731749033082935	0.827699706437742	0.851785257804503
1234	Unaltered	47.7	2695	1	0.839344564037352	0.00732689562693102	0.827377330193682	0.851484892647633
1235	Unaltered	47.803	2693	0	0.839344564037352	0.00732689562693102	0.827377330193682	0.851484892647633
1236	Unaltered	47.9	2692	3	0.838409187480104	0.00735512294570616	0.826409568094111	0.85058304355329
1237	Unaltered	48	2689	0	0.838409187480104	0.00735512294570616	0.826409568094111	0.85058304355329
1238	Unaltered	48.06	2688	0	0.838409187480104	0.00735512294570616	0.826409568094111	0.85058304355329
1239	Unaltered	48.13333333	2687	1	0.838097163219784	0.00736453595698315	0.826086768889179	0.850282175492969
1240	Unaltered	48.16666667	2686	1	0.837785138959464	0.00737394395046679	0.825763989434744	0.849981287682193
1241	Unaltered	48.19	2685	0	0.837785138959464	0.00737394395046679	0.825763989434744	0.849981287682193
1242	Unaltered	48.2	2684	1	0.837472998445694	0.00738335395800374	0.825441103761345	0.849680273891959
1243	Unaltered	48.26666667	2683	1	0.837160857931923	0.00739275899160723	0.825118237760949	0.849379240428762
1244	Unaltered	48.3	2682	0	0.837160857931923	0.00739275899160723	0.825118237760949	0.849379240428762
1245	Unaltered	48.32	2681	0	0.837160857931923	0.00739275899160723	0.825118237760949	0.849379240428762
1246	Unaltered	48.4	2680	1	0.836848484477471	0.00740217310697237	0.824795139116213	0.849077974347235
1247	Unaltered	48.42	2679	0	0.836848484477471	0.00740217310697237	0.824795139116213	0.849077974347235
1248	Unaltered	48.43333333	2677	3	0.835910663986835	0.00743042803219474	0.823825202717726	0.848173418173914
1249	Unaltered	48.49	2674	0	0.835910663986835	0.00743042803219474	0.823825202717726	0.848173418173914
1250	Unaltered	48.52	2673	0	0.835910663986835	0.00743042803219474	0.823825202717726	0.848173418173914
1251	Unaltered	48.53333333	2672	1	0.835597823169475	0.00743985062776747	0.823501676375796	0.847871646307297
1252	Unaltered	48.6	2671	0	0.835597823169475	0.00743985062776747	0.823501676375796	0.847871646307297
1253	Unaltered	48.7	2669	1	0.835284747926624	0.00744928246264475	0.823177915768161	0.847569640480179
1254	Unaltered	48.8	2667	0	0.835284747926624	0.00744928246264475	0.823177915768161	0.847569640480179
1255	Unaltered	48.888	2666	0	0.835284747926624	0.00744928246264475	0.823177915768161	0.847569640480179
1256	Unaltered	48.9	2665	1	0.834971320253856	0.0074587306565968	0.822853793150505	0.847267292743644
1257	Unaltered	48.986	2664	0	0.834971320253856	0.0074587306565968	0.822853793150505	0.847267292743644
1258	Unaltered	49.01	2663	0	0.834971320253856	0.0074587306565968	0.822853793150505	0.847267292743644
1259	Unaltered	49.052	2662	0	0.834971320253856	0.0074587306565968	0.822853793150505	0.847267292743644
1260	Unaltered	49.2	2661	2	0.834343758194289	0.0074776550193678	0.82220484156723	0.846661892078932
1261	Unaltered	49.23333333	2657	1	0.834029740972537	0.00748712414900814	0.821880139459737	0.846358946310558
1262	Unaltered	49.3	2656	1	0.833715723750786	0.00749658843749797	0.821555456916641	0.846055980977828
1263	Unaltered	49.43333333	2654	1	0.833401588210563	0.00750605503784284	0.821230665824462	0.845752887874198
1264	Unaltered	49.44	2653	0	0.833401588210563	0.00750605503784284	0.821230665824462	0.845752887874198
1265	Unaltered	49.46666667	2652	2	0.832773080225487	0.0075249881270001	0.820580885691546	0.845146426441298
1266	Unaltered	49.5	2650	1	0.832458826232949	0.00753444752439183	0.820256024775312	0.844843166574687
1267	Unaltered	49.53333333	2649	1	0.832144572240411	0.00754390219164968	0.819931183224297	0.844539887342899
1268	Unaltered	49.54	2648	1	0.831830318247873	0.00755335215460805	0.819606360987641	0.844236588796792
1269	Unaltered	49.56666667	2647	1	0.831516064255335	0.00756279743897558	0.819281558014754	0.843933270986959
1270	Unaltered	49.6	2646	0	0.831516064255335	0.00756279743897558	0.819281558014754	0.843933270986959
1271	Unaltered	49.66666667	2645	1	0.831201691452214	0.00757224520705467	0.818956645739683	0.843629825177135
1272	Unaltered	49.7	2644	1	0.830887318649093	0.00758168833790631	0.818631752656949	0.843326360175017
1273	Unaltered	49.73333333	2642	1	0.830572826855509	0.00759113400016781	0.81830675002675	0.843022767059176
1274	Unaltered	49.76666667	2641	1	0.830258335061925	0.00760057506624445	0.81798176651819	0.842719154821736
1275	Unaltered	49.8	2640	1	0.829943843268341	0.00761001156135194	0.817656802081754	0.842415523512215
1276	Unaltered	49.9	2638	0	0.829943843268341	0.00761001156135194	0.817656802081754	0.842415523512215
1277	Unaltered	50	2636	1	0.829628993555417	0.00761946498232863	0.817331469657788	0.842111545314601
1278	Unaltered	50.03	2634	0	0.829628993555417	0.00761946498232863	0.817331469657788	0.842111545314601
1279	Unaltered	50.03333333	2633	1	0.829313904685855	0.0076289282074994	0.81700589770202	0.841807328979823
1280	Unaltered	50.06666667	2632	0	0.829313904685855	0.0076289282074994	0.81700589770202	0.841807328979823
1281	Unaltered	50.1	2631	0	0.829313904685855	0.0076289282074994	0.81700589770202	0.841807328979823
1282	Unaltered	50.2	2630	0	0.829313904685855	0.0076289282074994	0.81700589770202	0.841807328979823
1283	Unaltered	50.23333333	2628	1	0.828998336228973	0.00763841569197064	0.81667982625024	0.841502654260286
1284	Unaltered	50.3	2627	0	0.828998336228973	0.00763841569197064	0.81667982625024	0.841502654260286
1285	Unaltered	50.33	2626	0	0.828998336228973	0.00763841569197064	0.81667982625024	0.841502654260286
1286	Unaltered	50.39	2625	0	0.828998336228973	0.00763841569197064	0.81667982625024	0.841502654260286
1287	Unaltered	50.4	2624	0	0.828998336228973	0.00763841569197064	0.81667982625024	0.841502654260286
1288	Unaltered	50.43	2623	0	0.828998336228973	0.00763841569197064	0.81667982625024	0.841502654260286
1289	Unaltered	50.46666667	2622	0	0.828998336228973	0.00763841569197064	0.81667982625024	0.841502654260286
1290	Unaltered	50.5	2621	1	0.828682045371961	0.00764794206686038	0.8163529927646	0.841197298727702
1291	Unaltered	50.53333333	2620	1	0.828365754514949	0.00765746385157912	0.816026178540424	0.840891923933698
1292	Unaltered	50.6	2619	0	0.828365754514949	0.00765746385157912	0.816026178540424	0.840891923933698
1293	Unaltered	50.66	2617	1	0.828049221937756	0.007666995617596	0.81569912215755	0.840586308513016
1294	Unaltered	50.66666667	2615	1	0.8277325683156	0.00767653010957407	0.815371954116099	0.840280562989272
1295	Unaltered	50.7	2614	0	0.8277325683156	0.00767653010957407	0.815371954116099	0.840280562989272
1296	Unaltered	50.76	2613	0	0.8277325683156	0.00767653010957407	0.815371954116099	0.840280562989272
1297	Unaltered	50.76666667	2611	1	0.827415550863162	0.00768608196095894	0.815044411896047	0.83997446497125
1298	Unaltered	50.79	2610	0	0.827415550863162	0.00768608196095894	0.815044411896047	0.83997446497125
1299	Unaltered	50.794	2609	0	0.827415550863162	0.00768608196095894	0.815044411896047	0.83997446497125
1300	Unaltered	50.82	2608	0	0.827415550863162	0.00768608196095894	0.815044411896047	0.83997446497125
1301	Unaltered	50.85	2607	0	0.827415550863162	0.00768608196095894	0.815044411896047	0.83997446497125
1302	Unaltered	50.9	2606	1	0.827098046814481	0.00769565858370446	0.814716362786951	0.839667901972922
1303	Unaltered	50.92	2605	0	0.827098046814481	0.00769565858370446	0.814716362786951	0.839667901972922
1304	Unaltered	51	2604	1	0.826780420836441	0.00770523799560133	0.814388201151673	0.839361207974051
1305	Unaltered	51.1	2603	1	0.826462794858402	0.00771481286223696	0.814060058803849	0.839054494687771
1306	Unaltered	51.12	2602	1	0.826145168880362	0.00772438320898009	0.813731935693912	0.838747762163648
1307	Unaltered	51.2	2601	2	0.825509916924284	0.00774351044366218	0.813075746990727	0.838134239598847
1308	Unaltered	51.28	2599	0	0.825509916924284	0.00774351044366218	0.813075746990727	0.838134239598847
1309	Unaltered	51.3	2598	0	0.825509916924284	0.00774351044366218	0.813075746990727	0.838134239598847
1310	Unaltered	51.35	2597	1	0.825192046336327	0.00775308210111971	0.812747416931321	0.837827225471546
1311	Unaltered	51.4	2595	2	0.824556060173447	0.00777222685842087	0.812090549331321	0.837212915392974
1312	Unaltered	51.46666667	2593	1	0.824238067092007	0.0077817926265025	0.811762144105361	0.836905731779716
1313	Unaltered	51.5	2592	2	0.823602080929128	0.00780091106515593	0.811105390560758	0.836291307646016
1314	Unaltered	51.54	2590	0	0.823602080929128	0.00780091106515593	0.811105390560758	0.836291307646016
1315	Unaltered	51.66666667	2589	1	0.823283965023014	0.00781047116263324	0.810776909463774	0.835983954590285
1316	Unaltered	51.682	2588	0	0.823283965023014	0.00781047116263324	0.810776909463774	0.835983954590285
1317	Unaltered	51.7	2587	1	0.822965726149792	0.00782003433596027	0.810448314409106	0.835676469894384
1318	Unaltered	51.76666667	2586	1	0.822647487276571	0.00782959321411825	0.810119738207407	0.835368966345559
1319	Unaltered	51.8	2585	1	0.82232924840335	0.00783914782138344	0.809791180811513	0.835061443990975
1320	Unaltered	51.9	2584	1	0.822011009530129	0.00784869818192012	0.809462642174502	0.834753902877553
1321	Unaltered	51.96666667	2581	2	0.821374038581249	0.0078678158283346	0.808805088461011	0.83413831203634
1322	Unaltered	52	2579	1	0.821055553106809	0.00787736834930437	0.808476339643205	0.833830488576863
1323	Unaltered	52.06666667	2578	1	0.820737067632368	0.00788691670060863	0.808147609456337	0.833522646486493
1324	Unaltered	52.1	2577	1	0.820418582157928	0.00789646090598102	0.807818897854437	0.833214785811201
1325	Unaltered	52.11	2576	1	0.820100096683488	0.00790600098904739	0.807490204791765	0.832906906596727
1326	Unaltered	52.14	2575	0	0.820100096683488	0.00790600098904739	0.807490204791765	0.832906906596727
1327	Unaltered	52.2	2574	0	0.820100096683488	0.00790600098904739	0.807490204791765	0.832906906596727
1328	Unaltered	52.3	2573	2	0.819462630615331	0.00792509851259868	0.806832339757871	0.832290638196928
1329	Unaltered	52.33333333	2571	1	0.819143897581253	0.00793464115711474	0.806503434954317	0.831982476283705
1330	Unaltered	52.4	2570	0	0.819143897581253	0.00793464115711474	0.806503434954317	0.831982476283705
1331	Unaltered	52.43	2569	0	0.819143897581253	0.00793464115711474	0.806503434954317	0.831982476283705
1332	Unaltered	52.46666667	2568	1	0.818824916312725	0.00794419461195475	0.806174280691192	0.831674068043567
1333	Unaltered	52.5	2567	2	0.818186953775668	0.00796328941844952	0.805516027403632	0.831057196324741
1334	Unaltered	52.57	2563	1	0.817867723594717	0.00797284570722268	0.80518665973706	0.830748504348596
1335	Unaltered	52.6	2562	1	0.817548493413767	0.0079823980050305	0.804857310421607	0.830439794021378
1336	Unaltered	52.63333333	2560	1	0.817229138533527	0.00799195379298935	0.804527844891416	0.830130950854025
1337	Unaltered	52.668	2559	1	0.816909783653287	0.00800150562687761	0.804198397652316	0.829822089395628
1338	Unaltered	52.69	2558	0	0.816909783653287	0.00800150562687761	0.804198397652316	0.829822089395628
1339	Unaltered	52.73333333	2556	1	0.8165901788866	0.00801106847137213	0.803868699125131	0.829512980141862
1340	Unaltered	52.8	2555	0	0.8165901788866	0.00801106847137213	0.803868699125131	0.829512980141862
1341	Unaltered	52.9	2553	1	0.816270323744067	0.00802064236602156	0.803538748800651	0.82920362262523
1342	Unaltered	52.92	2551	0	0.816270323744067	0.00802064236602156	0.803538748800651	0.82920362262523
1343	Unaltered	52.96	2548	0	0.816270323744067	0.00802064236602156	0.803538748800651	0.82920362262523
1344	Unaltered	52.96666667	2547	1	0.815949840695875	0.00803024993419982	0.803208139464396	0.828893670046202
1345	Unaltered	52.99	2546	0	0.815949840695875	0.00803024993419982	0.803208139464396	0.828893670046202
1346	Unaltered	53	2545	1	0.815629231721142	0.00803986110353085	0.802877412669597	0.828583583421579
1347	Unaltered	53.02	2544	0	0.815629231721142	0.00803986110353085	0.802877412669597	0.828583583421579
1348	Unaltered	53.09	2543	0	0.815629231721142	0.00803986110353085	0.802877412669597	0.828583583421579
1349	Unaltered	53.1	2542	0	0.815629231721142	0.00803986110353085	0.802877412669597	0.828583583421579
1350	Unaltered	53.2	2541	0	0.815629231721142	0.00803986110353085	0.802877412669597	0.828583583421579
1351	Unaltered	53.22	2540	0	0.815629231721142	0.00803986110353085	0.802877412669597	0.828583583421579
1352	Unaltered	53.3	2539	1	0.81530799137781	0.00804950620309215	0.802546023193021	0.828272898493504
1353	Unaltered	53.36666667	2538	1	0.814986751034477	0.00805914734940567	0.802214652174357	0.827962195107566
1354	Unaltered	53.4	2537	0	0.814986751034477	0.00805914734940567	0.802214652174357	0.827962195107566
1355	Unaltered	53.5	2536	1	0.814665384019085	0.00806879216439232	0.801883162941915	0.827651356943428
1356	Unaltered	53.56666667	2535	0	0.814665384019085	0.00806879216439232	0.801883162941915	0.827651356943428
1357	Unaltered	53.58	2534	0	0.814665384019085	0.00806879216439232	0.801883162941915	0.827651356943428
1358	Unaltered	53.63333333	2533	2	0.814022142499923	0.00808810049920031	0.80121969233389	0.827029159193491
1359	Unaltered	53.84	2531	0	0.814022142499923	0.00808810049920031	0.80121969233389	0.827029159193491
1360	Unaltered	53.88	2530	0	0.814022142499923	0.00808810049920031	0.80121969233389	0.827029159193491
1361	Unaltered	53.9	2529	1	0.81370026739415	0.00809776408258611	0.800887710308543	0.826717799056041
1362	Unaltered	53.94	2528	1	0.813378392288377	0.00810742378213128	0.800555746665299	0.826406420536537
1363	Unaltered	54.01	2526	0	0.813378392288377	0.00810742378213128	0.800555746665299	0.826406420536537
1364	Unaltered	54.1	2525	1	0.813056262232025	0.00811709491710878	0.800223526442726	0.826094789406351
1365	Unaltered	54.14	2523	0	0.813056262232025	0.00811709491710878	0.800223526442726	0.826094789406351
1366	Unaltered	54.17	2522	1	0.812733876719641	0.00812677752849143	0.79989104911538	0.8257829051822
1367	Unaltered	54.181	2521	0	0.812733876719641	0.00812677752849143	0.79989104911538	0.8257829051822
1368	Unaltered	54.2	2520	0	0.812733876719641	0.00812677752849143	0.79989104911538	0.8257829051822
1369	Unaltered	54.26666667	2519	1	0.812411235244167	0.00813647165739805	0.799558314156191	0.825470767379228
1370	Unaltered	54.5	2518	0	0.812411235244167	0.00813647165739805	0.799558314156191	0.825470767379228
1371	Unaltered	54.6	2517	0	0.812411235244167	0.00813647165739805	0.799558314156191	0.825470767379228
1372	Unaltered	54.7	2516	0	0.812411235244167	0.00813647165739805	0.799558314156191	0.825470767379228
1373	Unaltered	54.76666667	2515	1	0.812088208908086	0.0081461850618018	0.79922518259335	0.825158257535903
1374	Unaltered	54.9	2514	0	0.812088208908086	0.0081461850618018	0.79922518259335	0.825158257535903
1375	Unaltered	54.93333333	2512	1	0.811764925385431	0.00815591007566093	0.798891792138728	0.824845492932021
1376	Unaltered	54.96	2511	1	0.811441641862777	0.00816563124250615	0.798558420124058	0.824532709888237
1377	Unaltered	55	2509	1	0.811118229490571	0.0081753563297668	0.798224927587967	0.824219790028313
1378	Unaltered	55.03333333	2508	1	0.810794817118366	0.00818507760670395	0.797891453433645	0.82390685178667
1379	Unaltered	55.1	2507	1	0.810471404746161	0.00819479509613804	0.797557997617598	0.823593895206803
1380	Unaltered	55.2	2506	1	0.810147992373956	0.00820450882079092	0.797224560096542	0.823280920331995
1381	Unaltered	55.23333333	2504	1	0.809824450843455	0.00821422655737272	0.796891001620925	0.822967808458038
1382	Unaltered	55.26	2503	0	0.809824450843455	0.00821422655737272	0.796891001620925	0.822967808458038
1383	Unaltered	55.29	2502	0	0.809824450843455	0.00821422655737272	0.796891001620925	0.822967808458038
1384	Unaltered	55.3	2501	0	0.809824450843455	0.00821422655737272	0.796891001620925	0.822967808458038
1385	Unaltered	55.36666667	2500	0	0.809824450843455	0.00821422655737272	0.796891001620925	0.822967808458038
1386	Unaltered	55.39	2499	0	0.809824450843455	0.00821422655737272	0.796891001620925	0.822967808458038
1387	Unaltered	55.4	2498	1	0.809500261711812	0.00822397947607566	0.796556763388676	0.822654082960497
1388	Unaltered	55.45	2497	1	0.80917607258017	0.0082337286433249	0.7962225434977	0.822340339121734
1389	Unaltered	55.46666667	2495	1	0.808851753513003	0.00824348189228308	0.795888201868188	0.822026457516722
1390	Unaltered	55.5	2494	1	0.808527434445837	0.00825323142599015	0.795553878523194	0.821712557627244
1391	Unaltered	55.58	2492	1	0.808202985234583	0.0082629850872128	0.795219433177949	0.821398519817013
1392	Unaltered	55.6	2490	0	0.808202985234583	0.0082629850872128	0.795219433177949	0.821398519817013
1393	Unaltered	55.63333333	2489	1	0.807878275316851	0.00827275073826568	0.794884725136016	0.821084224026633
1394	Unaltered	55.65	2488	1	0.807553565399119	0.00828251271441874	0.79455003533836	0.820769909992029
1395	Unaltered	55.66666667	2487	1	0.807228855481387	0.00829227103809987	0.794215363742479	0.820455577755701
1396	Unaltered	55.7	2486	0	0.807228855481387	0.00829227103809987	0.794215363742479	0.820455577755701
1397	Unaltered	55.73333333	2485	1	0.80690401489568	0.00830203358104458	0.793880569533596	0.820141107165887
1398	Unaltered	55.76666667	2484	0	0.80690401489568	0.00830203358104458	0.793880569533596	0.820141107165887
1399	Unaltered	55.81	2483	1	0.806579043484123	0.00831180036627633	0.793545652535905	0.819826498083332
1400	Unaltered	55.83333333	2482	1	0.806254072072567	0.00832156354791503	0.793210753671897	0.819511870867146
1401	Unaltered	55.9	2481	1	0.80592910066101	0.00833132314812565	0.792875872899675	0.819197225559227
1402	Unaltered	56	2479	0	0.80592910066101	0.00833132314812565	0.792875872899675	0.819197225559227
1403	Unaltered	56.1	2478	0	0.80592910066101	0.00833132314812565	0.792875872899675	0.819197225559227
1404	Unaltered	56.2	2477	0	0.80592910066101	0.00833132314812565	0.792875872899675	0.819197225559227
1405	Unaltered	56.24	2476	0	0.80592910066101	0.00833132314812565	0.792875872899675	0.819197225559227
1406	Unaltered	56.252	2475	0	0.80592910066101	0.00833132314812565	0.792875872899675	0.819197225559227
1407	Unaltered	56.26666667	2474	1	0.805603341121535	0.008341126549241	0.792540161262289	0.818881837095188
1408	Unaltered	56.4	2473	0	0.805603341121535	0.008341126549241	0.792540161262289	0.818881837095188
1409	Unaltered	56.5	2471	2	0.804951294710267	0.00836075431104684	0.791868224520014	0.818250520468205
1410	Unaltered	56.6	2468	0	0.804951294710267	0.00836075431104684	0.791868224520014	0.818250520468205
1411	Unaltered	56.7	2467	1	0.80462500719721	0.0083705787381378	0.79153199872812	0.817934591712559
1412	Unaltered	56.76666667	2466	1	0.804298719684154	0.00838039960507843	0.791195791111688	0.817618644781505
1413	Unaltered	56.77	2465	0	0.804298719684154	0.00838039960507843	0.791195791111688	0.817618644781505
1414	Unaltered	56.8	2463	0	0.804298719684154	0.00838039960507843	0.791195791111688	0.817618644781505
1415	Unaltered	56.9	2462	0	0.804298719684154	0.00838039960507843	0.791195791111688	0.817618644781505
1416	Unaltered	56.93333333	2459	1	0.803971636024258	0.00839026488294451	0.790858744143881	0.817301947177975
1417	Unaltered	57.2	2458	0	0.803971636024258	0.00839026488294451	0.790858744143881	0.817301947177975
1418	Unaltered	57.23	2456	0	0.803971636024258	0.00839026488294451	0.790858744143881	0.817301947177975
1419	Unaltered	57.23333333	2455	1	0.803644152669462	0.00840015069841476	0.790521284925114	0.816984863577707
1420	Unaltered	57.271	2453	1	0.803316535811464	0.00841004099511031	0.79018370022556	0.816667638833759
1421	Unaltered	57.3	2452	2	0.802661302095467	0.008429810927184	0.789508585695701	0.816033134476779
1422	Unaltered	57.4	2449	2	0.802005800827933	0.00844958291774888	0.78883325595788	0.815398310991087
1423	Unaltered	57.5	2446	2	0.801350031571328	0.00846935712992926	0.788157710365595	0.814763168150059
1424	Unaltered	57.6	2444	1	0.801022146943026	0.00847923905596739	0.787819964759911	0.81444556953917
1425	Unaltered	57.63333333	2442	0	0.801022146943026	0.00847923905596739	0.787819964759911	0.81444556953917
1426	Unaltered	57.66666667	2441	1	0.800693993666933	0.00848913374607373	0.787481948026073	0.814127705531956
1427	Unaltered	57.79	2439	1	0.800365705846651	0.00849903312572178	0.787143804549849	0.813809699565311
1428	Unaltered	57.8	2438	0	0.800365705846651	0.00849903312572178	0.787143804549849	0.813809699565311
1429	Unaltered	57.9	2437	1	0.800037283316554	0.00850893721842952	0.78680553414874	0.813491551491215
1430	Unaltered	57.93333333	2436	0	0.800037283316554	0.00850893721842952	0.78680553414874	0.813491551491215
1431	Unaltered	58	2435	2	0.799380168504795	0.00852875149597171	0.786128757187799	0.812854952774741
1432	Unaltered	58.126	2433	0	0.799380168504795	0.00852875149597171	0.786128757187799	0.812854952774741
1433	Unaltered	58.13333333	2432	1	0.799051476001298	0.00853866172673137	0.785790250356725	0.812536501960925
1434	Unaltered	58.3	2431	1	0.798722783497801	0.0085485686110939	0.78545176153068	0.812218033142136
1435	Unaltered	58.4	2430	0	0.798722783497801	0.0085485686110939	0.78545176153068	0.812218033142136
1436	Unaltered	58.43333333	2427	0	0.798722783497801	0.0085485686110939	0.78545176153068	0.812218033142136
1437	Unaltered	58.46666667	2426	1	0.798393549044587	0.00855850484348562	0.785112707457976	0.811899047233457
1438	Unaltered	58.48	2425	0	0.798393549044587	0.00855850484348562	0.785112707457976	0.811899047233457
1439	Unaltered	58.5	2424	0	0.798393549044587	0.00855850484348562	0.785112707457976	0.811899047233457
1440	Unaltered	58.51	2423	1	0.798064042833673	0.00856845413577019	0.784773378973446	0.811579793006176
1441	Unaltered	58.57	2422	0	0.798064042833673	0.00856845413577019	0.784773378973446	0.811579793006176
1442	Unaltered	58.6	2421	0	0.798064042833673	0.00856845413577019	0.784773378973446	0.811579793006176
1443	Unaltered	58.63333333	2420	1	0.797734264303576	0.00857841653389765	0.784433775495636	0.811260269921292
1444	Unaltered	58.66666667	2419	1	0.79740448577348	0.00858837560164269	0.784094190098773	0.810940728755519
1445	Unaltered	58.7	2418	1	0.797074707243383	0.0085983313607758	0.783754622742388	0.810621169549325
1446	Unaltered	58.76666667	2415	1	0.796744655604773	0.00860830031809788	0.783414779534587	0.810301340768543
1447	Unaltered	58.8	2414	0	0.796744655604773	0.00860830031809788	0.783414779534587	0.810301340768543
1448	Unaltered	58.9	2413	1	0.796414467185542	0.00861827425109052	0.78307480718146	0.8099813679684
1449	Unaltered	58.93333333	2410	1	0.796084004751025	0.00862826146347051	0.782734558028076	0.809661124733038
1450	Unaltered	59.06666667	2409	1	0.795753542316508	0.00863824540965863	0.782394326903578	0.809340863468849
1451	Unaltered	59.1	2408	0	0.795753542316508	0.00863824540965863	0.782394326903578	0.809340863468849
1452	Unaltered	59.13	2407	0	0.795753542316508	0.00863824540965863	0.782394326903578	0.809340863468849
1453	Unaltered	59.3	2406	0	0.795753542316508	0.00863824540965863	0.782394326903578	0.809340863468849
1454	Unaltered	59.4	2405	0	0.795753542316508	0.00863824540965863	0.782394326903578	0.809340863468849
1455	Unaltered	59.5	2404	1	0.795422530027691	0.00864825934022999	0.782053522221979	0.809020077651498
1456	Unaltered	59.53	2401	1	0.795091242010187	0.00865828669074614	0.781712438966619	0.808699019753345
1457	Unaltered	59.7	2400	1	0.794759953992682	0.00866831078690532	0.781371373799767	0.808377943766743
1458	Unaltered	59.76666667	2398	0	0.794759953992682	0.00866831078690532	0.781371373799767	0.808377943766743
1459	Unaltered	59.8	2397	0	0.794759953992682	0.00866831078690532	0.781371373799767	0.808377943766743
1460	Unaltered	59.9	2396	0	0.794759953992682	0.00866831078690532	0.781371373799767	0.808377943766743
1461	Unaltered	59.93333333	2395	1	0.794428112675775	0.00867836513857008	0.781029731450146	0.808056339977986
1462	Unaltered	59.96666667	2394	1	0.794096271358868	0.00868841624375736	0.780688107229391	0.807734718060422
1463	Unaltered	60.13333333	2393	0	0.794096271358868	0.00868841624375736	0.780688107229391	0.807734718060422
1464	Unaltered	60.164	2392	0	0.794096271358868	0.00868841624375736	0.780688107229391	0.807734718060422
1465	Unaltered	60.2	2391	1	0.793764152466622	0.00869848093455176	0.780346202503597	0.80741282230838
1466	Unaltered	60.26666667	2390	1	0.793432033574377	0.0087085424045767	0.780004315886854	0.807090908447346
1467	Unaltered	60.3	2389	0	0.793432033574377	0.0087085424045767	0.780004315886854	0.807090908447346
1468	Unaltered	60.32	2388	0	0.793432033574377	0.0087085424045767	0.780004315886854	0.807090908447346
1469	Unaltered	60.394	2387	1	0.793099636409076	0.00871861753147207	0.779662148023131	0.806768720101501
1470	Unaltered	60.51	2386	0	0.793099636409076	0.00871861753147207	0.779662148023131	0.806768720101501
1471	Unaltered	60.6	2385	0	0.793099636409076	0.00871861753147207	0.779662148023131	0.806768720101501
1472	Unaltered	60.68	2384	0	0.793099636409076	0.00871861753147207	0.779662148023131	0.806768720101501
1473	Unaltered	60.7	2383	0	0.793099636409076	0.00871861753147207	0.779662148023131	0.806768720101501
1474	Unaltered	60.8	2381	0	0.793099636409076	0.00871861753147207	0.779662148023131	0.806768720101501
1475	Unaltered	60.86666667	2380	1	0.792766401267727	0.00872874029130011	0.77931909685035	0.806445741569795
1476	Unaltered	60.87	2379	0	0.792766401267727	0.00872874029130011	0.77931909685035	0.806445741569795
1477	Unaltered	60.9	2378	2	0.792099650719983	0.00874899316233648	0.778632747701616	0.805799471602956
1478	Unaltered	60.94	2375	0	0.792099650719983	0.00874899316233648	0.778632747701616	0.805799471602956
1479	Unaltered	61	2374	1	0.791765994590784	0.00875913185382713	0.778289298329619	0.805476050532603
1480	Unaltered	61.1	2372	1	0.791432197797111	0.00876927590178753	0.777945715864998	0.805152481640072
1481	Unaltered	61.24	2370	0	0.791432197797111	0.00876927590178753	0.777945715864998	0.805152481640072
1482	Unaltered	61.3	2369	0	0.791432197797111	0.00876927590178753	0.777945715864998	0.805152481640072
1483	Unaltered	61.33333333	2368	0	0.791432197797111	0.00876927590178753	0.777945715864998	0.805152481640072
1484	Unaltered	61.4	2367	0	0.791432197797111	0.00876927590178753	0.777945715864998	0.805152481640072
1485	Unaltered	61.43333333	2366	0	0.791432197797111	0.00876927590178753	0.777945715864998	0.805152481640072
1486	Unaltered	61.46666667	2365	1	0.791097554161679	0.00877946827551629	0.777601240708393	0.804828114253593
1487	Unaltered	61.47	2364	0	0.791097554161679	0.00877946827551629	0.777601240708393	0.804828114253593
1488	Unaltered	61.5	2363	0	0.791097554161679	0.00877946827551629	0.777601240708393	0.804828114253593
1489	Unaltered	61.53	2362	0	0.791097554161679	0.00877946827551629	0.777601240708393	0.804828114253593
1490	Unaltered	61.6	2361	0	0.791097554161679	0.00877946827551629	0.777601240708393	0.804828114253593
1491	Unaltered	61.63	2360	0	0.791097554161679	0.00877946827551629	0.777601240708393	0.804828114253593
1492	Unaltered	61.7	2359	0	0.791097554161679	0.00877946827551629	0.777601240708393	0.804828114253593
1493	Unaltered	61.8	2358	1	0.790762059015724	0.00878970934194761	0.777255867859167	0.804502944057654
1494	Unaltered	61.808	2356	0	0.790762059015724	0.00878970934194761	0.777255867859167	0.804502944057654
1495	Unaltered	61.83	2355	0	0.790762059015724	0.00878970934194761	0.777255867859167	0.804502944057654
1496	Unaltered	61.89	2354	1	0.790426136305862	0.00879997327028612	0.776910053496372	0.804177361515286
1497	Unaltered	61.9	2353	1	0.790090213596	0.00881023395372352	0.776564257671205	0.803851760435355
1498	Unaltered	61.99	2351	0	0.790090213596	0.00881023395372352	0.776564257671205	0.803851760435355
1499	Unaltered	62	2350	1	0.789754004994469	0.00882050887517018	0.776218172787171	0.803525877480091
1500	Unaltered	62.071	2349	0	0.789754004994469	0.00882050887517018	0.776218172787171	0.803525877480091
1501	Unaltered	62.1	2348	1	0.789417653203586	0.00883078932613247	0.775871952386321	0.803199844088659
1502	Unaltered	62.13333333	2346	1	0.789081158040242	0.00884107533201564	0.775525596269434	0.802873660094912
1503	Unaltered	62.2	2345	1	0.788744662876899	0.00885135814587513	0.775179258652007	0.80254745760177
1504	Unaltered	62.3	2344	0	0.788744662876899	0.00885135814587513	0.775179258652007	0.80254745760177
1505	Unaltered	62.33333333	2340	0	0.788744662876899	0.00885135814587513	0.775179258652007	0.80254745760177
1506	Unaltered	62.4	2339	1	0.788407448399397	0.0088616817696728	0.774832165775221	0.802220573883571
1507	Unaltered	62.42	2338	1	0.788070233921895	0.0088720022002332	0.774485091474254	0.801893671589618
1508	Unaltered	62.53333333	2337	1	0.787733019444394	0.00888231946000036	0.774138035708122	0.801566750760895
1509	Unaltered	62.6	2336	0	0.787733019444394	0.00888231946000036	0.774138035708122	0.801566750760895
1510	Unaltered	62.63	2335	0	0.787733019444394	0.00888231946000036	0.774138035708122	0.801566750760895
1511	Unaltered	62.63333333	2334	0	0.787733019444394	0.00888231946000036	0.774138035708122	0.801566750760895
1512	Unaltered	62.7	2333	1	0.787395371343474	0.0088926601044337	0.773790532064718	0.801239411858394
1513	Unaltered	62.8	2331	0	0.787395371343474	0.0088926601044337	0.773790532064718	0.801239411858394
1514	Unaltered	62.86666667	2329	0	0.787395371343474	0.0088926601044337	0.773790532064718	0.801239411858394
1515	Unaltered	62.88	2328	0	0.787395371343474	0.0088926601044337	0.773790532064718	0.801239411858394
1516	Unaltered	62.9	2327	1	0.787056997741694	0.00890304205072749	0.773442266627824	0.800911385920222
1517	Unaltered	63	2326	0	0.787056997741694	0.00890304205072749	0.773442266627824	0.800911385920222
1518	Unaltered	63.03333333	2324	1	0.7867183329406	0.00891343868445052	0.773093706632419	0.800583073015644
1519	Unaltered	63.04	2322	0	0.7867183329406	0.00891343868445052	0.773093706632419	0.800583073015644
1520	Unaltered	63.07	2321	1	0.786379376312879	0.0089238500580792	0.772744851429761	0.800254472541693
1521	Unaltered	63.1	2320	1	0.786040419685158	0.00893425826250559	0.772396014940224	0.799925853354689
1522	Unaltered	63.156	2318	0	0.786040419685158	0.00893425826250559	0.772396014940224	0.799925853354689
1523	Unaltered	63.189	2317	0	0.786040419685158	0.00893425826250559	0.772396014940224	0.799925853354689
1524	Unaltered	63.2	2316	2	0.785361628303737	0.00895511915377287	0.77169745356502	0.799267749767078
1525	Unaltered	63.24	2314	0	0.785361628303737	0.00895511915377287	0.77169745356502	0.799267749767078
1526	Unaltered	63.27	2313	0	0.785361628303737	0.00895511915377287	0.77169745356502	0.799267749767078
1527	Unaltered	63.3	2312	3	0.784342560446942	0.00898644113919945	0.770648804484684	0.798279642488812
1528	Unaltered	63.34	2309	0	0.784342560446942	0.00898644113919945	0.770648804484684	0.798279642488812
1529	Unaltered	63.5	2308	1	0.784002723982277	0.00899688465165031	0.770299133846162	0.79795010042733
1530	Unaltered	63.53333333	2305	1	0.783662592648662	0.00900734321652361	0.769949164775166	0.797620267951267
1531	Unaltered	63.56666667	2304	1	0.783322461315047	0.00901779871863641	0.769599214347809	0.797290416831635
1532	Unaltered	63.57	2303	0	0.783322461315047	0.00901779871863641	0.769599214347809	0.797290416831635
1533	Unaltered	63.6	2301	1	0.782982034343593	0.00902826935203279	0.769248964673669	0.796960274577561
1534	Unaltered	63.73333333	2299	0	0.782982034343593	0.00902826935203279	0.769248964673669	0.796960274577561
1535	Unaltered	63.8	2298	1	0.78264131109105	0.00903875517077946	0.768898415087926	0.796629840570388
1536	Unaltered	63.814	2297	0	0.78264131109105	0.00903875517077946	0.768898415087926	0.796629840570388
1537	Unaltered	63.83333333	2296	1	0.782300439439878	0.00904924708721309	0.768547724611087	0.796299251107039
1538	Unaltered	63.86666667	2295	1	0.781959567788706	0.00905973598452966	0.768197052777704	0.795968643000302
1539	Unaltered	63.9	2294	0	0.781959567788706	0.00905973598452966	0.768197052777704	0.795968643000302
1540	Unaltered	64	2292	1	0.781618398692812	0.00907024018651544	0.767846079801047	0.795637742050348
1541	Unaltered	64.03333333	2290	0	0.781618398692812	0.00907024018651544	0.767846079801047	0.795637742050348
1542	Unaltered	64.1	2289	1	0.78127693150247	0.00908075974789514	0.767494805009731	0.795306547632172
1543	Unaltered	64.16	2287	0	0.78127693150247	0.00908075974789514	0.767494805009731	0.795306547632172
1544	Unaltered	64.23333333	2286	0	0.78127693150247	0.00908075974789514	0.767494805009731	0.795306547632172
1545	Unaltered	64.3	2284	1	0.780934866296033	0.00909131317508007	0.767142906002634	0.794974783218173
1546	Unaltered	64.36666667	2282	0	0.780934866296033	0.00909131317508007	0.767142906002634	0.794974783218173
1547	Unaltered	64.4	2281	2	0.780250136031854	0.00911244802924163	0.766438519381144	0.794310645124271
1548	Unaltered	64.5	2279	1	0.779907770899765	0.0091230109800079	0.766086354181395	0.793978547966429
1549	Unaltered	64.6	2278	1	0.779565405767675	0.00913357097661214	0.765734207668392	0.793646432121915
1550	Unaltered	64.7	2277	1	0.779223040635586	0.00914412804148309	0.76538207980193	0.79331429763093
1551	Unaltered	64.78	2275	0	0.779223040635586	0.00914412804148309	0.76538207980193	0.79331429763093
1552	Unaltered	64.86666667	2274	1	0.778880374390803	0.00915470076340592	0.765029646944852	0.792981866825469
1553	Unaltered	64.93333333	2273	1	0.778537708146021	0.00916527057989494	0.764677232719795	0.792649417388059
1554	Unaltered	65.05	2272	0	0.778537708146021	0.00916527057989494	0.764677232719795	0.792649417388059
1555	Unaltered	65.1	2271	0	0.778537708146021	0.00916527057989494	0.764677232719795	0.792649417388059
1556	Unaltered	65.13333333	2270	1	0.778194739992653	0.00917585613495862	0.764324512663166	0.792316670889124
1557	Unaltered	65.16666667	2269	1	0.777851771839284	0.0091864388108357	0.76397181122439	0.791983905772409
1558	Unaltered	65.2	2268	0	0.777851771839284	0.0091864388108357	0.76397181122439	0.791983905772409
1559	Unaltered	65.23333333	2267	1	0.777508652398685	0.00919702796228765	0.763618965811517	0.791650982518985
1560	Unaltered	65.31	2266	0	0.777508652398685	0.00919702796228765	0.763618965811517	0.791650982518985
1561	Unaltered	65.33333333	2265	1	0.777165381470473	0.00920762361635979	0.763265976209536	0.791317900944057
1562	Unaltered	65.4	2264	0	0.777165381470473	0.00920762361635979	0.763265976209536	0.791317900944057
1563	Unaltered	65.47	2263	1	0.776821958853827	0.00921822580013387	0.762912842203046	0.790984660862335
1564	Unaltered	65.5	2262	1	0.776478536237181	0.00922882516614975	0.7625597267544	0.790651402222844
1565	Unaltered	65.56666667	2261	1	0.776135113620535	0.00923942173651834	0.76220662982427	0.790318125064909
1566	Unaltered	65.57	2260	0	0.776135113620535	0.00923942173651834	0.76220662982427	0.790318125064909
1567	Unaltered	65.7	2259	1	0.775791538979711	0.00925002491123584	0.761853388077428	0.789984689142502
1568	Unaltered	65.83333333	2256	1	0.77544765975144	0.00926064412205283	0.761499837640303	0.789650953672324
1569	Unaltered	65.86666667	2255	0	0.77544765975144	0.00926064412205283	0.761499837640303	0.789650953672324
1570	Unaltered	66	2254	1	0.775103627959181	0.00927126999497353	0.7611461418347	0.789317058912399
1571	Unaltered	66.1	2253	0	0.775103627959181	0.00927126999497353	0.7611461418347	0.789317058912399
1572	Unaltered	66.33	2252	0	0.775103627959181	0.00927126999497353	0.7611461418347	0.789317058912399
1573	Unaltered	66.4	2251	1	0.774759290496738	0.00928191200299808	0.760792136211917	0.788982863571305
1574	Unaltered	66.5	2250	0	0.774759290496738	0.00928191200299808	0.760792136211917	0.788982863571305
1575	Unaltered	66.63333333	2249	1	0.774414799927375	0.00929256073122326	0.760437984665904	0.788648508411953
1576	Unaltered	66.641	2248	0	0.774414799927375	0.00929256073122326	0.760437984665904	0.788648508411953
1577	Unaltered	66.72	2247	0	0.774414799927375	0.00929256073122326	0.760437984665904	0.788648508411953
1578	Unaltered	66.73333333	2246	1	0.774070002598824	0.00930322569422386	0.760083522169443	0.788313851631911
1579	Unaltered	66.79	2245	0	0.774070002598824	0.00930322569422386	0.760083522169443	0.788313851631911
1580	Unaltered	66.83333333	2244	0	0.774070002598824	0.00930322569422386	0.760083522169443	0.788313851631911
1581	Unaltered	67	2243	3	0.773034688284157	0.009335261327036	0.75901925537609	0.787308918789531
1582	Unaltered	67.05	2239	0	0.773034688284157	0.009335261327036	0.75901925537609	0.787308918789531
1583	Unaltered	67.1	2238	0	0.773034688284157	0.009335261327036	0.75901925537609	0.787308918789531
1584	Unaltered	67.28	2237	0	0.773034688284157	0.009335261327036	0.75901925537609	0.787308918789531
1585	Unaltered	67.4	2236	1	0.772688966151651	0.00934597269928031	0.758663873842688	0.786973334302073
1586	Unaltered	67.46666667	2235	0	0.772688966151651	0.00934597269928031	0.758663873842688	0.786973334302073
1587	Unaltered	67.562	2234	0	0.772688966151651	0.00934597269928031	0.758663873842688	0.786973334302073
1588	Unaltered	67.594	2233	0	0.772688966151651	0.00934597269928031	0.758663873842688	0.786973334302073
1589	Unaltered	67.6	2232	0	0.772688966151651	0.00934597269928031	0.758663873842688	0.786973334302073
1590	Unaltered	67.8	2227	2	0.771995038027581	0.00936754142134199	0.757950499006523	0.786299817099371
1591	Unaltered	67.81	2225	0	0.771995038027581	0.00936754142134199	0.757950499006523	0.786299817099371
1592	Unaltered	67.9	2224	1	0.771647917956526	0.00937833138764496	0.757593672207046	0.78596288634775
1593	Unaltered	68	2223	0	0.771647917956526	0.00937833138764496	0.757593672207046	0.78596288634775
1594	Unaltered	68.06666667	2221	1	0.771300485305487	0.0093891380790266	0.757236528457726	0.785625648361325
1595	Unaltered	68.07	2220	0	0.771300485305487	0.0093891380790266	0.757236528457726	0.785625648361325
1596	Unaltered	68.13333333	2219	1	0.770952896082727	0.00939995180629026	0.75687923534656	0.785288247082368
1597	Unaltered	68.16666667	2218	1	0.770605306859966	0.00941076284617533	0.75652196102512	0.784950827013764
1598	Unaltered	68.2	2217	1	0.770257717637206	0.00942157122110166	0.756164705454066	0.784613388194852
1599	Unaltered	68.26666667	2215	1	0.769909971489288	0.0094323867090873	0.755807300091902	0.784275785807521
1600	Unaltered	68.4	2214	0	0.769909971489288	0.0094323867090873	0.755807300091902	0.784275785807521
1601	Unaltered	68.5	2213	1	0.769562068203482	0.00944320933853167	0.755449744712023	0.783938019653943
1602	Unaltered	68.548	2211	0	0.769562068203482	0.00944320933853167	0.755449744712023	0.783938019653943
1603	Unaltered	68.69	2210	0	0.769562068203482	0.00944320933853167	0.755449744712023	0.783938019653943
1604	Unaltered	68.7	2209	1	0.76921369243698	0.00945405875026161	0.75509170071786	0.783599798633752
1605	Unaltered	68.76666667	2207	1	0.768865158820108	0.00946491536872634	0.754733505999501	0.783261413132307
1606	Unaltered	68.8	2206	0	0.768865158820108	0.00946491536872634	0.754733505999501	0.783261413132307
1607	Unaltered	68.89	2205	1	0.768516467138103	0.00947577922258092	0.754375160328363	0.782922862949713
1608	Unaltered	68.9	2204	0	0.768516467138103	0.00947577922258092	0.754375160328363	0.782922862949713
1609	Unaltered	69	2203	0	0.768516467138103	0.00947577922258092	0.754375160328363	0.782922862949713
1610	Unaltered	69.074	2202	0	0.768516467138103	0.00947577922258092	0.754375160328363	0.782922862949713
1611	Unaltered	69.1	2201	2	0.767818133228845	0.00949755837576	0.753657504732638	0.782244828735795
1612	Unaltered	69.2	2199	1	0.767468966274216	0.00950844407426246	0.753298705120416	0.781905783443317
1613	Unaltered	69.25	2196	0	0.767468966274216	0.00950844407426246	0.753298705120416	0.781905783443317
1614	Unaltered	69.28	2195	0	0.767468966274216	0.00950844407426246	0.753298705120416	0.781905783443317
1615	Unaltered	69.3	2194	1	0.767119162734438	0.0095193669229165	0.752939240833477	0.781566131661524
1616	Unaltered	69.33333333	2193	1	0.766769359194659	0.00953028720165225	0.752579795382937	0.781226461043413
1617	Unaltered	69.4	2192	0	0.766769359194659	0.00953028720165225	0.752579795382937	0.781226461043413
1618	Unaltered	69.403	2191	0	0.766769359194659	0.00953028720165225	0.752579795382937	0.781226461043413
1619	Unaltered	69.5	2190	1	0.766419236199593	0.00954122487618925	0.752220025790092	0.780886476665913
1620	Unaltered	69.6	2187	1	0.766068793018889	0.00955218000976426	0.751859931301433	0.780546177825422
1621	Unaltered	69.7	2186	1	0.765718349838185	0.00956313260394077	0.751499855669788	0.780205860127999
1622	Unaltered	69.78	2183	0	0.765718349838185	0.00956313260394077	0.751499855669788	0.780205860127999
1623	Unaltered	69.8	2182	1	0.765367424838259	0.00957411280170117	0.751139281650364	0.779865078706159
1624	Unaltered	69.88	2180	1	0.765016338863563	0.00958510054747715	0.75077855371665	0.779524129759689
1625	Unaltered	69.9	2179	0	0.765016338863563	0.00958510054747715	0.75077855371665	0.779524129759689
1626	Unaltered	69.91	2178	0	0.765016338863563	0.00958510054747715	0.75077855371665	0.779524129759689
1627	Unaltered	69.93333333	2177	1	0.764664930347778	0.00959610597096048	0.750417498439737	0.779182864098322
1628	Unaltered	69.994	2176	0	0.764664930347778	0.00959610597096048	0.750417498439737	0.779182864098322
1629	Unaltered	70.06666667	2175	1	0.76431336026486	0.00960711900620291	0.750056288646165	0.778841430332894
1630	Unaltered	70.1	2174	2	0.763610220099022	0.00962913762499674	0.749333925733815	0.778158506127496
1631	Unaltered	70.16666667	2172	0	0.763610220099022	0.00962913762499674	0.749333925733815	0.778158506127496
1632	Unaltered	70.17	2171	0	0.763610220099022	0.00962913762499674	0.749333925733815	0.778158506127496
1633	Unaltered	70.2	2170	0	0.763610220099022	0.00962913762499674	0.749333925733815	0.778158506127496
1634	Unaltered	70.23333333	2169	0	0.763610220099022	0.00962913762499674	0.749333925733815	0.778158506127496
1635	Unaltered	70.26666667	2168	0	0.763610220099022	0.00962913762499674	0.749333925733815	0.778158506127496
1636	Unaltered	70.3	2167	0	0.763610220099022	0.00962913762499674	0.749333925733815	0.778158506127496
1637	Unaltered	70.37	2166	0	0.763610220099022	0.00962913762499674	0.749333925733815	0.778158506127496
1638	Unaltered	70.4	2165	1	0.763257513299901	0.00964021451210532	0.748971552492587	0.777815966000275
1639	Unaltered	70.46666667	2164	1	0.762904806500779	0.00965128891067473	0.748609198283773	0.777473406840727
1640	Unaltered	70.53333333	2163	1	0.762552099701657	0.0096623608434329	0.748246863068242	0.777130828687981
1641	Unaltered	70.6	2162	1	0.762199392902535	0.00967343033302805	0.747884546807046	0.776788231580987
1642	Unaltered	70.73333333	2160	0	0.762199392902535	0.00967343033302805	0.747884546807046	0.776788231580987
1643	Unaltered	70.8	2159	1	0.761846359371779	0.00968451790860071	0.747521898828567	0.776445313772863
1644	Unaltered	70.83	2157	0	0.761846359371779	0.00968451790860071	0.747521898828567	0.776445313772863
1645	Unaltered	70.9	2156	1	0.761492998351662	0.00969562363639001	0.74715891835131	0.776102074533428
1646	Unaltered	70.99	2155	0	0.761492998351662	0.00969562363639001	0.74715891835131	0.776102074533428
1647	Unaltered	71	2154	1	0.761139473282789	0.00970673726021683	0.746795780806954	0.775758664789456
1648	Unaltered	71.06666667	2152	1	0.760785783936468	0.00971785881040664	0.746432485953632	0.77541508432657
1649	Unaltered	71.09	2151	0	0.760785783936468	0.00971785881040664	0.746432485953632	0.77541508432657
1650	Unaltered	71.16666667	2150	1	0.760431930083475	0.00972898831734043	0.746069033548993	0.775071332929817
1651	Unaltered	71.2	2149	1	0.760078076230481	0.00974011545209516	0.745705600112379	0.774727562565127
1652	Unaltered	71.4	2147	1	0.759724057564328	0.00975125059923677	0.745342008774845	0.774383621004733
1653	Unaltered	71.46666667	2146	0	0.759724057564328	0.00975125059923677	0.745342008774845	0.774383621004733
1654	Unaltered	71.5	2145	0	0.759724057564328	0.00975125059923677	0.745342008774845	0.774383621004733
1655	Unaltered	71.6	2143	1	0.759369543305082	0.00976241459115022	0.744977904634638	0.774039202655511
1656	Unaltered	71.63333333	2140	2	0.758659852143114	0.00978477728639657	0.744249042394336	0.773349696765686
1657	Unaltered	71.7	2138	1	0.758305006562131	0.00979595515098002	0.743884639775046	0.773004915320047
1658	Unaltered	71.75	2136	0	0.758305006562131	0.00979595515098002	0.743884639775046	0.773004915320047
1659	Unaltered	71.76666667	2135	1	0.757949828573109	0.00980715166425128	0.743519899509346	0.772659807777994
1660	Unaltered	71.8	2134	1	0.757594650584087	0.00981834588980956	0.743155178225707	0.772314681253971
1661	Unaltered	71.83333333	2133	0	0.757594650584087	0.00981834588980956	0.743155178225707	0.772314681253971
1662	Unaltered	71.9	2132	1	0.757239306001261	0.0098295483481674	0.742790297187501	0.77196938183554
1663	Unaltered	71.94	2130	0	0.757239306001261	0.0098295483481674	0.742790297187501	0.77196938183554
1664	Unaltered	71.98	2128	0	0.757239306001261	0.0098295483481674	0.742790297187501	0.77196938183554
1665	Unaltered	72	2127	0	0.757239306001261	0.0098295483481674	0.742790297187501	0.77196938183554
1666	Unaltered	72.01	2125	1	0.756882958092555	0.00984081187090445	0.742424358797867	0.77162313636709
1667	Unaltered	72.04	2124	0	0.756882958092555	0.00984081187090445	0.742424358797867	0.77162313636709
1668	Unaltered	72.17	2123	0	0.756882958092555	0.00984081187090445	0.742424358797867	0.77162313636709
1669	Unaltered	72.2	2122	1	0.756526274323425	0.00985209433965679	0.742058079210557	0.771276561466134
1670	Unaltered	72.26666667	2121	0	0.756526274323425	0.00985209433965679	0.742058079210557	0.771276561466134
1671	Unaltered	72.3	2120	0	0.756526274323425	0.00985209433965679	0.742058079210557	0.771276561466134
1672	Unaltered	72.36666667	2118	0	0.756526274323425	0.00985209433965679	0.742058079210557	0.771276561466134
1673	Unaltered	72.43333333	2117	1	0.756168916612361	0.00986341718118956	0.741691095731356	0.770929344765678
1674	Unaltered	72.46666667	2116	1	0.755811558901297	0.00987473772818192	0.741324131508873	0.770582108808596
1675	Unaltered	72.5	2115	2	0.755096843479168	0.00989737203060166	0.740590260678534	0.769887579280084
1676	Unaltered	72.56666667	2113	1	0.754739485768103	0.00990868583186198	0.740223353993363	0.769540285785969
1677	Unaltered	72.6	2112	1	0.754382128057039	0.00991999743024895	0.739856466410279	0.76919297318986
1678	Unaltered	72.66666667	2110	0	0.754382128057039	0.00991999743024895	0.739856466410279	0.76919297318986
1679	Unaltered	72.7	2109	0	0.754382128057039	0.00991999743024895	0.739856466410279	0.76919297318986
1680	Unaltered	72.789	2108	0	0.754382128057039	0.00991999743024895	0.739856466410279	0.76919297318986
1681	Unaltered	72.8	2107	0	0.754382128057039	0.00991999743024895	0.739856466410279	0.76919297318986
1682	Unaltered	72.9	2106	1	0.75402392191836	0.00993136059519577	0.739488687919475	0.768844857417287
1683	Unaltered	73	2103	1	0.753665375117638	0.00994274316867799	0.739120563239528	0.76849640762482
1684	Unaltered	73.13333333	2100	1	0.753306486843773	0.00995414522292349	0.738752091534265	0.768147623030569
1685	Unaltered	73.29	2099	0	0.753306486843773	0.00995414522292349	0.738752091534265	0.768147623030569
1686	Unaltered	73.3	2098	0	0.753306486843773	0.00995414522292349	0.738752091534265	0.768147623030569
1687	Unaltered	73.4	2097	1	0.752947256282569	0.0099655668305098	0.738383271964329	0.767798502849665
1688	Unaltered	73.46	2095	0	0.752947256282569	0.0099655668305098	0.738383271964329	0.767798502849665
1689	Unaltered	73.46666667	2094	1	0.752587682616723	0.00997700806436639	0.738014103687159	0.767449046294241
1690	Unaltered	73.5	2093	1	0.752228108950876	0.00998844711219057	0.737644954755744	0.767099570393158
1691	Unaltered	73.59	2091	0	0.752228108950876	0.00998844711219057	0.737644954755744	0.767099570393158
1692	Unaltered	73.7	2090	1	0.751868191195397	0.00999990588907456	0.737275456085423	0.766749757184295
1693	Unaltered	73.78	2088	0	0.751868191195397	0.00999990588907456	0.737275456085423	0.766749757184295
1694	Unaltered	73.8	2087	0	0.751868191195397	0.00999990588907456	0.737275456085423	0.766749757184295
1695	Unaltered	73.83333333	2086	1	0.751507755820903	0.0100113954730662	0.736905421583551	0.766399446275395
1696	Unaltered	73.85	2085	0	0.751507755820903	0.0100113954730662	0.736905421583551	0.766399446275395
1697	Unaltered	73.9	2084	0	0.751507755820903	0.0100113954730662	0.736905421583551	0.766399446275395
1698	Unaltered	74.03333333	2083	0	0.751507755820903	0.0100113954730662	0.736905421583551	0.766399446275395
1699	Unaltered	74.08	2082	0	0.751507755820903	0.0100113954730662	0.736905421583551	0.766399446275395
1700	Unaltered	74.1	2079	1	0.751146280228878	0.0100229492725137	0.73653429069077	0.766048154760746
1701	Unaltered	74.2	2077	0	0.751146280228878	0.0100229492725137	0.73653429069077	0.766048154760746
1702	Unaltered	74.203	2076	0	0.751146280228878	0.0100229492725137	0.73653429069077	0.766048154760746
1703	Unaltered	74.3	2075	1	0.750784282021538	0.010034534290221	0.736162618747814	0.765696360797824
1704	Unaltered	74.34	2074	0	0.750784282021538	0.010034534290221	0.736162618747814	0.765696360797824
1705	Unaltered	74.4	2073	0	0.750784282021538	0.010034534290221	0.736162618747814	0.765696360797824
1706	Unaltered	74.46666667	2072	2	0.750059586768622	0.010057742452248	0.735418584204582	0.764992068172991
1707	Unaltered	74.5	2070	1	0.749697239142163	0.0100693432610162	0.735046596458725	0.764639892334965
1708	Unaltered	74.531	2068	0	0.749697239142163	0.0100693432610162	0.735046596458725	0.764639892334965
1709	Unaltered	74.56666667	2067	0	0.749697239142163	0.0100693432610162	0.735046596458725	0.764639892334965
1710	Unaltered	74.67	2066	1	0.749334365357487	0.0100809756175143	0.734674063957448	0.764287210686438
1711	Unaltered	74.73333333	2065	1	0.74897149157281	0.0100926058191763	0.7343015511619	0.763934509332282
1712	Unaltered	74.8	2064	1	0.748608617788133	0.0101042338897871	0.733929058032584	0.763581788311997
1713	Unaltered	74.84	2062	0	0.748608617788133	0.0101042338897871	0.733929058032584	0.763581788311997
1714	Unaltered	74.9	2061	0	0.748608617788133	0.0101042338897871	0.733929058032584	0.763581788311997
1715	Unaltered	74.93	2060	0	0.748608617788133	0.0101042338897871	0.733929058032584	0.763581788311997
1716	Unaltered	74.93333333	2059	1	0.748245039051956	0.0101159050531352	0.73355582843181	0.763228396211848
1717	Unaltered	74.97	2058	0	0.748245039051956	0.0101159050531352	0.73355582843181	0.763228396211848
1718	Unaltered	75.09	2057	0	0.748245039051956	0.0101159050531352	0.73355582843181	0.763228396211848
1719	Unaltered	75.1	2056	1	0.747881106639966	0.0101275968004768	0.733182239218009	0.762874657555238
1720	Unaltered	75.16	2054	0	0.747881106639966	0.0101275968004768	0.733182239218009	0.762874657555238
1721	Unaltered	75.2	2053	0	0.747881106639966	0.0101275968004768	0.733182239218009	0.762874657555238
1722	Unaltered	75.23333333	2052	1	0.747516642163046	0.0101393206243434	0.732808099074157	0.762520407480062
1723	Unaltered	75.3	2051	0	0.747516642163046	0.0101393206243434	0.732808099074157	0.762520407480062
1724	Unaltered	75.33333333	2050	1	0.747151999898576	0.010151053760761	0.732433788083308	0.76216597327286
1725	Unaltered	75.36666667	2048	1	0.746787179586126	0.0101627962443982	0.732059305972369	0.761811354687226
1726	Unaltered	75.4	2047	0	0.746787179586126	0.0101627962443982	0.732059305972369	0.761811354687226
1727	Unaltered	75.43	2046	1	0.746422180964627	0.0101745481099997	0.731684652467654	0.761456551476076
1728	Unaltered	75.5	2045	1	0.746057182343129	0.0101862978965435	0.731310018813333	0.761101728414637
1729	Unaltered	75.6	2044	1	0.74569218372163	0.0101980456280526	0.730935404969832	0.760746885542483
1730	Unaltered	75.682	2042	0	0.74569218372163	0.0101980456280526	0.730935404969832	0.760746885542483
1731	Unaltered	75.76	2041	0	0.74569218372163	0.0101980456280526	0.730935404969832	0.760746885542483
1732	Unaltered	75.86666667	2040	0	0.74569218372163	0.0101980456280526	0.730935404969832	0.760746885542483
1733	Unaltered	75.92	2039	0	0.74569218372163	0.0101980456280526	0.730935404969832	0.760746885542483
1734	Unaltered	75.96666667	2038	1	0.745326289617743	0.0102098490134537	0.730559850559154	0.760391195286979
1735	Unaltered	75.978	2037	0	0.745326289617743	0.0102098490134537	0.730559850559154	0.760391195286979
1736	Unaltered	76	2035	1	0.744960035912771	0.0102216735439686	0.730183930403409	0.760035152787534
1737	Unaltered	76.1	2033	1	0.744593602053493	0.0102335076535599	0.729807837000692	0.759678923834946
1738	Unaltered	76.13333333	2032	1	0.744227168194215	0.0102453397271896	0.729431763562231	0.759322674918208
1739	Unaltered	76.175	2031	0	0.744227168194215	0.0102453397271896	0.729431763562231	0.759322674918208
1740	Unaltered	76.2	2030	0	0.744227168194215	0.0102453397271896	0.729431763562231	0.759322674918208
1741	Unaltered	76.23333333	2029	1	0.743860373138426	0.0102571931147954	0.72905532271006	0.758966072243729
1742	Unaltered	76.3	2028	0	0.743860373138426	0.0102571931147954	0.72905532271006	0.758966072243729
1743	Unaltered	76.4	2027	0	0.743860373138426	0.0102571931147954	0.72905532271006	0.758966072243729
1744	Unaltered	76.54	2024	0	0.743860373138426	0.0102571931147954	0.72905532271006	0.758966072243729
1745	Unaltered	76.63333333	2023	0	0.743860373138426	0.0102571931147954	0.72905532271006	0.758966072243729
1746	Unaltered	76.7	2022	1	0.74349248967001	0.0102691149109957	0.728677734529992	0.758608443761853
1747	Unaltered	76.71	2020	0	0.74349248967001	0.0102691149109957	0.728677734529992	0.758608443761853
1748	Unaltered	76.73333333	2019	0	0.74349248967001	0.0102691149109957	0.728677734529992	0.758608443761853
1749	Unaltered	76.8	2018	0	0.74349248967001	0.0102691149109957	0.728677734529992	0.758608443761853
1750	Unaltered	76.86666667	2017	0	0.74349248967001	0.0102691149109957	0.728677734529992	0.758608443761853
1751	Unaltered	77.1	2016	1	0.743123693792197	0.0102810938453184	0.728299187828164	0.758249952086524
1752	Unaltered	77.14	2015	1	0.742754897914385	0.010293070713623	0.727920661447303	0.757891440090339
1753	Unaltered	77.194	2014	0	0.742754897914385	0.010293070713623	0.727920661447303	0.757891440090339
1754	Unaltered	77.2	2013	0	0.742754897914385	0.010293070713623	0.727920661447303	0.757891440090339
1755	Unaltered	77.23333333	2012	2	0.74201657296616	0.0103170659531891	0.727162883127939	0.757173677770861
1756	Unaltered	77.4	2010	0	0.74201657296616	0.0103170659531891	0.727162883127939	0.757173677770861
1757	Unaltered	77.46666667	2009	1	0.741647226737705	0.0103290724834484	0.72678382732841	0.756814596369909
1758	Unaltered	77.5	2008	1	0.74127788050925	0.0103410770173184	0.726404791808473	0.756455494689478
1759	Unaltered	77.56	2007	1	0.740908534280795	0.010353079579585	0.726025776527796	0.756096372769898
1760	Unaltered	77.6	2006	0	0.740908534280795	0.010353079579585	0.726025776527796	0.756096372769898
1761	Unaltered	77.66666667	2003	1	0.740538634862781	0.0103651161578968	0.725646188233493	0.755736719377588
1762	Unaltered	77.69	2002	0	0.740538634862781	0.0103651161578968	0.725646188233493	0.755736719377588
1763	Unaltered	77.86666667	2001	1	0.740168550587487	0.0103771628121159	0.725266421986516	0.755376874856847
1764	Unaltered	77.89	2000	0	0.740168550587487	0.0103771628121159	0.725266421986516	0.755376874856847
1765	Unaltered	77.92	1999	0	0.740168550587487	0.0103771628121159	0.725266421986516	0.755376874856847
1766	Unaltered	77.96	1998	1	0.739798095857464	0.0103892316471766	0.724886278767042	0.755016667669904
1767	Unaltered	78.16666667	1997	0	0.739798095857464	0.0103892316471766	0.724886278767042	0.755016667669904
1768	Unaltered	78.22	1996	0	0.739798095857464	0.0103892316471766	0.724886278767042	0.755016667669904
1769	Unaltered	78.35	1995	0	0.739798095857464	0.0103892316471766	0.724886278767042	0.755016667669904
1770	Unaltered	78.4	1994	0	0.739798095857464	0.0103892316471766	0.724886278767042	0.755016667669904
1771	Unaltered	78.46666667	1993	1	0.739426897615689	0.01040134702019	0.724505358533788	0.754655753028587
1772	Unaltered	78.6	1992	1	0.739055699373914	0.0104134604466699	0.724124458744659	0.754294817943261
1773	Unaltered	78.7	1991	0	0.739055699373914	0.0104134604466699	0.724124458744659	0.754294817943261
1774	Unaltered	78.76666667	1988	0	0.739055699373914	0.0104134604466699	0.724124458744659	0.754294817943261
1775	Unaltered	78.8	1987	0	0.739055699373914	0.0104134604466699	0.724124458744659	0.754294817943261
1776	Unaltered	78.9	1986	1	0.738683566594773	0.0104256329926236	0.723742577136915	0.753932998823626
1777	Unaltered	78.94	1985	0	0.738683566594773	0.0104256329926236	0.723742577136915	0.753932998823626
1778	Unaltered	79.04	1984	0	0.738683566594773	0.0104256329926236	0.723742577136915	0.753932998823626
1779	Unaltered	79.1	1983	1	0.738311058492607	0.0104378281463276	0.723360313563325	0.753570812320704
1780	Unaltered	79.13333333	1982	1	0.737938550390441	0.0104500213588809	0.722978070600453	0.75320860520718
1781	Unaltered	79.16666667	1981	1	0.737566042288275	0.0104622126556709	0.722595848207346	0.75284637752401
1782	Unaltered	79.2	1980	0	0.737566042288275	0.0104622126556709	0.722595848207346	0.75284637752401
1783	Unaltered	79.3	1979	0	0.737566042288275	0.0104622126556709	0.722595848207346	0.75284637752401
1784	Unaltered	79.33333333	1978	1	0.737193157534843	0.0104744267162852	0.722213242447159	0.752483781209474
1785	Unaltered	79.36666667	1977	1	0.736820272781411	0.0104866388916796	0.721830657258283	0.752121164323745
1786	Unaltered	79.4	1976	1	0.73644738802798	0.0104988492071565	0.721448092600062	0.751758526907479
1787	Unaltered	79.529	1975	0	0.73644738802798	0.0104988492071565	0.721448092600062	0.751758526907479
1788	Unaltered	79.7	1974	0	0.73644738802798	0.0104988492071565	0.721448092600062	0.751758526907479
1789	Unaltered	79.8	1972	1	0.736073936005653	0.010511094849449	0.721064940211125	0.751395344652613
1790	Unaltered	79.86666667	1971	1	0.735700483983326	0.0105233386523408	0.720681808396655	0.7510321418234
1791	Unaltered	79.96666667	1970	1	0.735327031961	0.0105355806411315	0.720298697116149	0.750668918460342
1792	Unaltered	80	1969	0	0.735327031961	0.0105355806411315	0.720298697116149	0.750668918460342
1793	Unaltered	80.153	1968	0	0.735327031961	0.0105355806411315	0.720298697116149	0.750668918460342
1794	Unaltered	80.2	1967	0	0.735327031961	0.0105355806411315	0.720298697116149	0.750668918460342
1795	Unaltered	80.22	1966	0	0.735327031961	0.0105355806411315	0.720298697116149	0.750668918460342
1796	Unaltered	80.23333333	1964	0	0.735327031961	0.0105355806411315	0.720298697116149	0.750668918460342
1797	Unaltered	80.3	1963	0	0.735327031961	0.0105355806411315	0.720298697116149	0.750668918460342
1798	Unaltered	80.43333333	1961	1	0.734952056422009	0.0105479208808237	0.719913972828794	0.7503042663785
1799	Unaltered	80.5	1960	2	0.734202105344027	0.0105725958544634	0.719144586579662	0.749574899889606
1800	Unaltered	80.66666667	1957	0	0.734202105344027	0.0105725958544634	0.719144586579662	0.749574899889606
1801	Unaltered	80.7	1956	0	0.734202105344027	0.0105725958544634	0.719144586579662	0.749574899889606
1802	Unaltered	80.73333333	1954	2	0.733450619054013	0.0105973646891384	0.718373637254009	0.748844031424975
1803	Unaltered	80.83333333	1952	0	0.733450619054013	0.0105973646891384	0.718373637254009	0.748844031424975
1804	Unaltered	81	1951	1	0.733074683318978	0.0106097591131021	0.717987987317044	0.748478387962108
1805	Unaltered	81.03333333	1949	0	0.733074683318978	0.0106097591131021	0.717987987317044	0.748478387962108
1806	Unaltered	81.06666667	1948	2	0.732322039906946	0.0106345935721504	0.717215922245697	0.747746325059626
1807	Unaltered	81.1	1946	1	0.73194571820093	0.0106470081868806	0.716829920930477	0.74738026238812
1808	Unaltered	81.11	1945	1	0.731569396494914	0.0106594210927167	0.716443940374565	0.747014178957432
1809	Unaltered	81.13333333	1944	2	0.730816753082882	0.0106842418801313	0.715672041378819	0.746281949980356
1810	Unaltered	81.2	1942	0	0.730816753082882	0.0106842418801313	0.715672041378819	0.746281949980356
1811	Unaltered	81.33333333	1940	1	0.730440043416345	0.0106966754010016	0.715285707073875	0.74591544574365
1812	Unaltered	81.37	1939	0	0.730440043416345	0.0106966754010016	0.715285707073875	0.74591544574365
1813	Unaltered	81.5	1938	1	0.730063139369174	0.0107091201239912	0.714899185133705	0.745548741066044
1814	Unaltered	81.56666667	1937	1	0.729686235322004	0.0107215632358908	0.714512683879445	0.745182015702655
1815	Unaltered	81.567	1936	0	0.729686235322004	0.0107215632358908	0.714512683879445	0.745182015702655
1816	Unaltered	81.57	1935	1	0.72930913649238	0.010734017620821	0.714125994545987	0.74481508954091
1817	Unaltered	81.67	1933	0	0.72930913649238	0.010734017620821	0.714125994545987	0.74481508954091
1818	Unaltered	81.7	1932	0	0.72930913649238	0.010734017620821	0.714125994545987	0.74481508954091
1819	Unaltered	81.77	1930	0	0.72930913649238	0.010734017620821	0.714125994545987	0.74481508954091
1820	Unaltered	81.8	1929	1	0.728931060216334	0.0107465350542855	0.713738278392101	0.744447238762512
1821	Unaltered	81.9	1927	0	0.728931060216334	0.0107465350542855	0.713738278392101	0.744447238762512
1822	Unaltered	81.93333333	1926	1	0.728552591337717	0.0107590768920421	0.713350162301461	0.744079004107091
1823	Unaltered	82	1925	0	0.728552591337717	0.0107590768920421	0.713350162301461	0.744079004107091
1824	Unaltered	82.1	1924	0	0.728552591337717	0.0107590768920421	0.713350162301461	0.744079004107091
1825	Unaltered	82.2	1922	0	0.728552591337717	0.0107590768920421	0.713350162301461	0.744079004107091
1826	Unaltered	82.36666667	1921	0	0.728552591337717	0.0107590768920421	0.713350162301461	0.744079004107091
1827	Unaltered	82.4	1920	0	0.728552591337717	0.0107590768920421	0.713350162301461	0.744079004107091
1828	Unaltered	82.56	1918	0	0.728552591337717	0.0107590768920421	0.713350162301461	0.744079004107091
1829	Unaltered	82.62	1917	0	0.728552591337717	0.0107590768920421	0.713350162301461	0.744079004107091
1830	Unaltered	82.63333333	1916	1	0.728172344682531	0.0107717351897766	0.712960161484289	0.743709104947147
1831	Unaltered	82.7	1914	0	0.728172344682531	0.0107717351897766	0.712960161484289	0.743709104947147
1832	Unaltered	82.73333333	1912	1	0.727791501406023	0.0107844315691355	0.712569542251423	0.743338633090131
1833	Unaltered	82.79	1911	1	0.727410658129515	0.0107971262899671	0.712178944332569	0.742968139919237
1834	Unaltered	82.8	1910	0	0.727410658129515	0.0107971262899671	0.712178944332569	0.742968139919237
1835	Unaltered	82.96666667	1909	0	0.727410658129515	0.0107971262899671	0.712178944332569	0.742968139919237
1836	Unaltered	83	1908	1	0.727029415646219	0.0108098459944579	0.711787939717446	0.742597256459145
1837	Unaltered	83.1	1907	0	0.727029415646219	0.0108098459944579	0.711787939717446	0.742597256459145
1838	Unaltered	83.13333333	1906	1	0.726647973140633	0.0108225774174908	0.711396741991644	0.742226166781619
1839	Unaltered	83.2	1905	0	0.726647973140633	0.0108225774174908	0.711396741991644	0.742226166781619
1840	Unaltered	83.25	1904	1	0.726266330297597	0.0108353206017631	0.711005350828031	0.741854870585235
1841	Unaltered	83.28	1903	0	0.726266330297597	0.0108353206017631	0.711005350828031	0.741854870585235
1842	Unaltered	83.36666667	1902	2	0.725502643304645	0.0108608290015691	0.710222202298447	0.741111843221206
1843	Unaltered	83.4	1900	2	0.724738956311693	0.0108863312007181	0.709439138919533	0.740368730707056
1844	Unaltered	83.53333333	1897	1	0.724356911527132	0.0108990934818056	0.709047423346624	0.7399969564809
1845	Unaltered	83.63333333	1896	1	0.723974866742571	0.0109118542821883	0.708655728982649	0.739625161045946
1846	Unaltered	83.66666667	1895	1	0.723592821958011	0.0109246136283275	0.708264055786754	0.73925334444305
1847	Unaltered	83.7	1894	0	0.723592821958011	0.0109246136283275	0.708264055786754	0.73925334444305
1848	Unaltered	83.8	1893	1	0.723210575353701	0.0109373850249031	0.707872187479019	0.738881320039055
1849	Unaltered	83.9	1892	1	0.722828328749392	0.0109501550098589	0.707480340302757	0.738509274503726
1850	Unaltered	84.03	1891	0	0.722828328749392	0.0109501550098589	0.707480340302757	0.738509274503726
1851	Unaltered	84.07	1890	0	0.722828328749392	0.0109501550098589	0.707480340302757	0.738509274503726
1852	Unaltered	84.1	1889	0	0.722828328749392	0.0109501550098589	0.707480340302757	0.738509274503726
1853	Unaltered	84.2	1888	2	0.722062620774021	0.0109757720148547	0.706695407848169	0.737763996382248
1854	Unaltered	84.23333333	1886	1	0.721679766786336	0.0109885784599568	0.706302973357491	0.737391325585104
1855	Unaltered	84.4	1885	1	0.721296912798651	0.0110013835686009	0.705910559970759	0.737018633684154
1856	Unaltered	84.5	1884	1	0.720914058810966	0.0110141873670449	0.705518167647863	0.736645920719509
1857	Unaltered	84.53	1883	1	0.720531204823281	0.0110269898814702	0.705125796348878	0.736273186731095
1858	Unaltered	84.6	1882	0	0.720531204823281	0.0110269898814702	0.705125796348878	0.736273186731095
1859	Unaltered	84.63333333	1881	0	0.720531204823281	0.0110269898814702	0.705125796348878	0.736273186731095
1860	Unaltered	84.7	1880	0	0.720531204823281	0.0110269898814702	0.705125796348878	0.736273186731095
1861	Unaltered	84.73333333	1878	1	0.720147535385143	0.011039845710264	0.704732572660479	0.735899677183147
1862	Unaltered	84.83333333	1877	1	0.719763865947005	0.0110527002676035	0.704339370095469	0.735526146511955
1863	Unaltered	84.9	1876	1	0.719380196508867	0.0110655535797848	0.703946188613899	0.735152594757465
1864	Unaltered	85	1875	1	0.718996527070729	0.0110784056730285	0.70355302817601	0.734779021959438
1865	Unaltered	85.03333333	1874	1	0.718612857632591	0.0110912565734795	0.703159888742223	0.734405428157451
1866	Unaltered	85.09	1873	0	0.718612857632591	0.0110912565734795	0.703159888742223	0.734405428157451
1867	Unaltered	85.13333333	1872	0	0.718612857632591	0.0110912565734795	0.703159888742223	0.734405428157451
1868	Unaltered	85.2	1871	1	0.718228778072124	0.0111041337846736	0.70276633113278	0.734031433776119
1869	Unaltered	85.28	1868	0	0.718228778072124	0.0111041337846736	0.70276633113278	0.734031433776119
1870	Unaltered	85.3	1866	1	0.717843875189985	0.0111170650802418	0.702371912910856	0.733656656360596
1871	Unaltered	85.33333333	1865	0	0.717843875189985	0.0111170650802418	0.702371912910856	0.733656656360596
1872	Unaltered	85.36666667	1864	0	0.717843875189985	0.0111170650802418	0.702371912910856	0.733656656360596
1873	Unaltered	85.381	1863	0	0.717843875189985	0.0111170650802418	0.702371912910856	0.733656656360596
1874	Unaltered	85.4	1862	2	0.717072829137149	0.0111430075188932	0.701581811799166	0.732905890145778
1875	Unaltered	85.5	1859	1	0.716687098728791	0.0111559909519437	0.701186571010255	0.732530283265765
1876	Unaltered	85.56666667	1857	1	0.716301160603466	0.0111689872325934	0.70079112901643	0.732154462916787
1877	Unaltered	85.58	1856	0	0.716301160603466	0.0111689872325934	0.70079112901643	0.732154462916787
1878	Unaltered	85.6	1855	1	0.715915014425243	0.0111819964063867	0.700395485471177	0.731778428775421
1879	Unaltered	85.73333333	1854	2	0.715142722068797	0.0112080114786735	0.69960426203103	0.731026296842779
1880	Unaltered	85.81	1852	0	0.715142722068797	0.0112080114786735	0.69960426203103	0.731026296842779
1881	Unaltered	85.86666667	1851	1	0.714756367275675	0.0112210314824454	0.699208458722397	0.730650006000501
1882	Unaltered	85.93333333	1850	1	0.714370012482553	0.0112340504551455	0.698812676570938	0.730273694001198
1883	Unaltered	85.96666667	1849	0	0.714370012482553	0.0112340504551455	0.698812676570938	0.730273694001198
1884	Unaltered	86	1848	0	0.714370012482553	0.0112340504551455	0.698812676570938	0.730273694001198
1885	Unaltered	86.01	1847	0	0.714370012482553	0.0112340504551455	0.698812676570938	0.730273694001198
1886	Unaltered	86.06666667	1846	2	0.713596047138585	0.0112601700498746	0.698019831443667	0.729519843925681
1887	Unaltered	86.1	1844	1	0.713209064466601	0.0112732283622245	0.697623440664732	0.72914288710345
1888	Unaltered	86.13333333	1841	0	0.713209064466601	0.0112732283622245	0.697623440664732	0.72914288710345
1889	Unaltered	86.23333333	1840	2	0.712433837222616	0.0112994273196182	0.696829371897072	0.728387741518325
1890	Unaltered	86.36666667	1838	1	0.712046223600623	0.011312525388444	0.696432369328518	0.728010136910716
1891	Unaltered	86.37	1837	0	0.712046223600623	0.011312525388444	0.696432369328518	0.728010136910716
1892	Unaltered	86.4	1836	0	0.712046223600623	0.011312525388444	0.696432369328518	0.728010136910716
1893	Unaltered	86.47	1835	0	0.712046223600623	0.011312525388444	0.696432369328518	0.728010136910716
1894	Unaltered	86.5	1833	0	0.712046223600623	0.011312525388444	0.696432369328518	0.728010136910716
1895	Unaltered	86.53333333	1832	1	0.71165755208119	0.0113256941192423	0.69603425561361	0.727631531565513
1896	Unaltered	86.6	1831	1	0.711268880561758	0.011338861923121	0.695636163249109	0.727252904870058
1897	Unaltered	86.7	1829	1	0.710879996537394	0.0113520432242827	0.695237864748062	0.726874060088963
1898	Unaltered	86.8	1828	0	0.710879996537394	0.0113520432242827	0.695237864748062	0.726874060088963
1899	Unaltered	86.83333333	1827	0	0.710879996537394	0.0113520432242827	0.695237864748062	0.726874060088963
1900	Unaltered	86.89	1826	0	0.710879996537394	0.0113520432242827	0.695237864748062	0.726874060088963
1901	Unaltered	86.9	1824	1	0.710490259697187	0.0113652814966306	0.694838674746713	0.726494404342976
1902	Unaltered	87	1821	2	0.70970992992267	0.0113918135295711	0.694039442812141	0.72573423578057
1903	Unaltered	87.06	1819	0	0.70970992992267	0.0113918135295711	0.694039442812141	0.72573423578057
1904	Unaltered	87.09	1818	0	0.70970992992267	0.0113918135295711	0.694039442812141	0.72573423578057
1905	Unaltered	87.1	1817	1	0.709319335574887	0.0114051074487669	0.693639399409952	0.725353721614419
1906	Unaltered	87.16	1813	0	0.709319335574887	0.0114051074487669	0.693639399409952	0.725353721614419
1907	Unaltered	87.19	1812	0	0.709319335574887	0.0114051074487669	0.693639399409952	0.725353721614419
1908	Unaltered	87.23333333	1811	2	0.708535990091094	0.0114318396629669	0.692837068676404	0.724590631695604
1909	Unaltered	87.46666667	1809	1	0.708144317349197	0.0114452044824376	0.692435935870787	0.724209054175283
1910	Unaltered	87.53333333	1808	1	0.7077526446073	0.0114585684801086	0.692034824719172	0.723827455001125
1911	Unaltered	87.6	1807	0	0.7077526446073	0.0114585684801086	0.692034824719172	0.723827455001125
1912	Unaltered	87.7	1806	1	0.707360754992346	0.0114719464815922	0.691633503070391	0.723445633391212
1913	Unaltered	87.73333333	1805	1	0.706968865377392	0.0114853237060752	0.691232203043868	0.723063790159206
1914	Unaltered	87.8	1804	0	0.706968865377392	0.0114853237060752	0.691232203043868	0.723063790159206
1915	Unaltered	87.83333333	1802	0	0.706968865377392	0.0114853237060752	0.691232203043868	0.723063790159206
1916	Unaltered	87.9	1801	1	0.706576322975739	0.0114987447678468	0.690830225989749	0.722681320833411
1917	Unaltered	88	1800	0	0.706576322975739	0.0114987447678468	0.690830225989749	0.722681320833411
1918	Unaltered	88.1	1796	1	0.706182906314839	0.0115122249044966	0.690427334910199	0.722298020306707
1919	Unaltered	88.2	1793	0	0.706182906314839	0.0115122249044966	0.690427334910199	0.722298020306707
1920	Unaltered	88.23333333	1792	0	0.706182906314839	0.0115122249044966	0.690427334910199	0.722298020306707
1921	Unaltered	88.3	1791	0	0.706182906314839	0.0115122249044966	0.690427334910199	0.722298020306707
1922	Unaltered	88.33333333	1790	1	0.705788390724719	0.0115257796625002	0.690023289335164	0.721913680568293
1923	Unaltered	88.4	1789	3	0.704604843954359	0.0115664393271363	0.68881128471472	0.720760529249409
1924	Unaltered	88.46666667	1785	0	0.704604843954359	0.0115664393271363	0.68881128471472	0.720760529249409
1925	Unaltered	88.5	1784	0	0.704604843954359	0.0115664393271363	0.68881128471472	0.720760529249409
1926	Unaltered	88.53	1783	0	0.704604843954359	0.0115664393271363	0.68881128471472	0.720760529249409
1927	Unaltered	88.6	1782	0	0.704604843954359	0.0115664393271363	0.68881128471472	0.720760529249409
1928	Unaltered	88.66666667	1780	1	0.704208998536407	0.0115800825919255	0.688405903651105	0.72037487039185
1929	Unaltered	88.8	1779	1	0.703813153118455	0.0115937251212585	0.688000544766443	0.719989189355513
1930	Unaltered	88.83333333	1778	1	0.703417307700503	0.0116073669435611	0.687595208019828	0.7196034861813
1931	Unaltered	88.93	1777	0	0.703417307700503	0.0116073669435611	0.687595208019828	0.7196034861813
1932	Unaltered	88.93333333	1776	1	0.703021239396618	0.0116210234484555	0.687189654814266	0.719217554542989
1933	Unaltered	88.99	1775	0	0.703021239396618	0.0116210234484555	0.687189654814266	0.719217554542989
1934	Unaltered	89.03333333	1774	1	0.702624947829878	0.0116346946880269	0.686783884762884	0.71883139407586
1935	Unaltered	89.09	1773	1	0.702228656263138	0.0116483652853177	0.68637813682721	0.718445211493199
1936	Unaltered	89.1	1772	2	0.701436073129658	0.011675704666265	0.685566707141349	0.717672780142914
1937	Unaltered	89.2	1770	0	0.701436073129658	0.011675704666265	0.685566707141349	0.717672780142914
1938	Unaltered	89.33333333	1769	1	0.701039557542813	0.0116893889597793	0.685160785612558	0.717286323969115
1939	Unaltered	89.36666667	1768	1	0.700643041955967	0.0117030727139423	0.684754886088403	0.716899845790856
1940	Unaltered	89.39	1767	0	0.700643041955967	0.0117030727139423	0.684754886088403	0.716899845790856
1941	Unaltered	89.5	1766	0	0.700643041955967	0.0117030727139423	0.684754886088403	0.716899845790856
1942	Unaltered	89.53333333	1765	1	0.700246077059675	0.011716786975266	0.684348527815218	0.716512929461379
1943	Unaltered	89.6	1764	2	0.69945214726709	0.0117442140173502	0.683535877302596	0.715739030769212
1944	Unaltered	89.76666667	1762	0	0.69945214726709	0.0117442140173502	0.683535877302596	0.715739030769212
1945	Unaltered	89.8	1761	0	0.69945214726709	0.0117442140173502	0.683535877302596	0.715739030769212
1946	Unaltered	89.9	1760	1	0.699054731274325	0.0117579580282709	0.683129102424994	0.715351630580947
1947	Unaltered	89.96666667	1759	1	0.698657315281559	0.011771701600997	0.682722349552674	0.714964208387581
1948	Unaltered	90	1757	1	0.698259673098701	0.0117854604073492	0.68231537670039	0.714576554662639
1949	Unaltered	90.13333333	1756	1	0.697862030915843	0.0117992188219903	0.681908425824355	0.71418887896163
1950	Unaltered	90.2	1755	0	0.697862030915843	0.0117992188219903	0.681908425824355	0.71418887896163
1951	Unaltered	90.23333333	1753	1	0.697463935062497	0.0118130082747249	0.681501011654114	0.713800760958748
1952	Unaltered	90.26666667	1752	1	0.697065839209151	0.0118267973724775	0.681093619481589	0.713412620958333
1953	Unaltered	90.3	1751	2	0.696269647502459	0.0118543746156166	0.680278900972717	0.712636275121872
1954	Unaltered	90.4	1748	1	0.695871323905489	0.0118681785929441	0.679871331029508	0.712247858283292
1955	Unaltered	90.5	1746	0	0.695871323905489	0.0118681785929441	0.679871331029508	0.712247858283292
1956	Unaltered	90.56666667	1745	0	0.695871323905489	0.0118681785929441	0.679871331029508	0.712247858283292
1957	Unaltered	90.6	1743	1	0.695472086198142	0.0118820457280331	0.679462805464979	0.71185857237586
1958	Unaltered	90.64	1742	0	0.695472086198142	0.0118820457280331	0.679462805464979	0.71185857237586
1959	Unaltered	90.66666667	1741	1	0.695072619175628	0.0118959285299807	0.679054056722878	0.711469051903229
1960	Unaltered	90.7	1740	1	0.694673152153113	0.0119098110877909	0.6786453300461	0.711079509365461
1961	Unaltered	90.77	1738	1	0.694273455287662	0.0119237094047544	0.678236379625919	0.710689731776
1962	Unaltered	90.8	1737	4	0.69267466782586	0.0119793009837807	0.676600797935134	0.709130401430097
1963	Unaltered	90.9	1733	0	0.69267466782586	0.0119793009837807	0.676600797935134	0.709130401430097
1964	Unaltered	91	1732	0	0.69267466782586	0.0119793009837807	0.676600797935134	0.709130401430097
1965	Unaltered	91.06666667	1730	0	0.69267466782586	0.0119793009837807	0.676600797935134	0.709130401430097
1966	Unaltered	91.1	1729	1	0.692274046271305	0.0119932629564303	0.67619096881423	0.708739656758869
1967	Unaltered	91.13333333	1728	1	0.69187342471675	0.0120072248349768	0.675781161740925	0.708348890040234
1968	Unaltered	91.23333333	1727	1	0.691472803162195	0.0120211866477704	0.675371376676571	0.707958101312839
1969	Unaltered	91.26666667	1725	0	0.691472803162195	0.0120211866477704	0.675371376676571	0.707958101312839
1970	Unaltered	91.5	1724	0	0.691472803162195	0.0120211866477704	0.675371376676571	0.707958101312839
1971	Unaltered	91.53333333	1722	0	0.691472803162195	0.0120211866477704	0.675371376676571	0.707958101312839
1972	Unaltered	91.6	1721	0	0.691472803162195	0.0120211866477704	0.675371376676571	0.707958101312839
1973	Unaltered	91.63333333	1720	1	0.691070784090589	0.0120352459721472	0.674960119597749	0.707565995022344
1974	Unaltered	91.7	1719	0	0.691070784090589	0.0120352459721472	0.674960119597749	0.707565995022344
1975	Unaltered	91.73333333	1718	1	0.690668531014867	0.0120493215972868	0.674548634577152	0.707173649581637
1976	Unaltered	91.8	1717	0	0.690668531014867	0.0120493215972868	0.674548634577152	0.707173649581637
1977	Unaltered	91.92	1716	1	0.69026604352593	0.0120634135804509	0.674136921197025	0.706781064592794
1978	Unaltered	92.1	1715	0	0.69026604352593	0.0120634135804509	0.674136921197025	0.706781064592794
1979	Unaltered	92.2	1714	0	0.69026604352593	0.0120634135804509	0.674136921197025	0.706781064592794
1980	Unaltered	92.4	1712	1	0.689862850743497	0.0120775549522322	0.673724476034199	0.706387803568215
1981	Unaltered	92.41	1710	0	0.689862850743497	0.0120775549522322	0.673724476034199	0.706387803568215
1982	Unaltered	92.5	1709	1	0.689459186114624	0.0120917294042988	0.673311548765909	0.705994082812186
1983	Unaltered	92.6	1708	0	0.689459186114624	0.0120917294042988	0.673311548765909	0.705994082812186
1984	Unaltered	92.73333333	1707	1	0.689055285009695	0.012105920445601	0.672898391110714	0.705600120422448
1985	Unaltered	92.76666667	1706	1	0.688651383904765	0.0121201114882247	0.672485255915665	0.705206135572766
1986	Unaltered	92.8	1705	1	0.688247482799836	0.0121343025613866	0.672072143141349	0.70481212830255
1987	Unaltered	92.96666667	1704	1	0.687843581694906	0.0121484936942355	0.671659052748539	0.70441809865103
1988	Unaltered	93	1703	1	0.687439680589977	0.0121626849158527	0.671245984698189	0.704024046657249
1989	Unaltered	93.2	1702	1	0.687035779485047	0.0121768762552529	0.670832938951438	0.703629972360073
1990	Unaltered	93.23	1701	0	0.687035779485047	0.0121768762552529	0.670832938951438	0.703629972360073
1991	Unaltered	93.3	1700	0	0.687035779485047	0.0121768762552529	0.670832938951438	0.703629972360073
1992	Unaltered	93.36666667	1699	1	0.686631402922666	0.0121911011627757	0.670419407322466	0.703235434908553
1993	Unaltered	93.5	1698	1	0.686227026360286	0.012205326227097	0.670005898024614	0.702840875126118
1994	Unaltered	93.66666667	1697	1	0.685822649797905	0.0122195514772375	0.669592411019239	0.702446293051409
1995	Unaltered	93.76	1696	1	0.685418273235524	0.0122337769421528	0.669178946267881	0.702051688722886
1996	Unaltered	93.8	1695	0	0.685418273235524	0.0122337769421528	0.669178946267881	0.702051688722886
1997	Unaltered	93.82	1694	0	0.685418273235524	0.0122337769421528	0.669178946267881	0.702051688722886
1998	Unaltered	94.03333333	1693	1	0.685013418968994	0.0122480362716002	0.668764993290427	0.701656619104479
1999	Unaltered	94.15	1692	1	0.684608564702464	0.0122622958549974	0.668351062595449	0.7012615272038
[truncated: 1,425 more rows]
