# Supplementary material for: Integrative multi-omic sequencing reveals the MMTV-Myc mouse model mimics human breast cancer heterogeneity
Source: Breast Cancer Res. 2023 Oct 7;25:120. doi: 10.1186/s13058-023-01723-3 (PMC10559619; doi:10.1186/s13058-023-01723-3)
Supplement: Supplementary file 34 — Additional file 34: Table S9. Raw data obtained from cBioPortal for all breast cancer patients separated by KRAS amplification/mutation status. Redundant patient samples have not been removed. [file 13058_2023_1723_MOESM34_ESM.csv]

Case ID	Study ID	Number at Risk	Status	Survival Rate	Time	Event
TCGA-AQ-A54N	brca_tcga	114	1	1	2.56	Amplified or Activating Mutation
P-0018896	breast_msk_2018	112	1	0.991150442	3.5	Amplified or Activating Mutation
P-0016811	breast_msk_2018	111	1	0.991150442	3.6	Amplified or Activating Mutation
P-0017818	breast_msk_2018	109	1	0.982139984	5.2	Amplified or Activating Mutation
P-0013388	breast_msk_2018	106	1	0.963952206	6.2	Amplified or Activating Mutation
TCGA-A7-A6VW	brca_tcga	104	1	0.954771709	9.36	Amplified or Activating Mutation
TCGA-A7-A6VX	brca_tcga	103	1	0.954771709	10.41	Amplified or Activating Mutation
TCGA-C8-A131	brca_tcga	99	1	0.926690188	13.5	Amplified or Activating Mutation
TCGA-A1-A0SJ	brca_tcga	98	1	0.926690188	13.67	Amplified or Activating Mutation
TCGA-A7-A4SD	brca_tcga	96	1	0.917136681	14.49	Amplified or Activating Mutation
P-0009001	breast_msk_2018	95	1	0.917136681	14.5	Amplified or Activating Mutation
P-0015084	breast_msk_2018	93	1	0.907379908	14.8	Amplified or Activating Mutation
TCGA-EW-A3U0	brca_tcga	90	1	0.887654258	17.48	Amplified or Activating Mutation
TCGA-D8-A1JE	brca_tcga	88	1	0.877680615	18.89	Amplified or Activating Mutation
TCGA-A1-A0SP	brca_tcga	86	1	0.867592332	19.19	Amplified or Activating Mutation
TCGA-D8-A13Z	brca_tcga	85	1	0.867592332	20.86	Amplified or Activating Mutation
TCGA-A7-A2KD	brca_tcga	81	1	0.836606891	22.31	Amplified or Activating Mutation
TCGA-BH-A0WA	brca_tcga	80	1	0.836606891	23.03	Amplified or Activating Mutation
P-0014460	brca_mapk_hp_msk_2021	77	1	0.81542697	27.616	Amplified or Activating Mutation
MB-0657	brca_metabric	75	1	0.804697668	30.43333333	Amplified or Activating Mutation
TCGA-EW-A6SC	brca_tcga	74	1	0.804697668	31.27	Amplified or Activating Mutation
TCGA-E2-A1II	brca_tcga	72	1	0.793674412	33.67	Amplified or Activating Mutation
TCGA-E2-A1IF	brca_tcga	69	1	0.771317386	37.39	Amplified or Activating Mutation
TCGA-AR-A1AS	brca_tcga	68	1	0.771317386	37.78	Amplified or Activating Mutation
TCGA-E2-A1LL	brca_tcga	64	1	0.748292987	43	Amplified or Activating Mutation
MB-5137	brca_metabric	63	1	0.748292987	43.26666667	Amplified or Activating Mutation
P-0025351	brca_mapk_hp_msk_2021	62	1	0.748292987	44.548	Amplified or Activating Mutation
TCGA-BH-A0B9	brca_tcga	57	1	0.699224594	51.64	Amplified or Activating Mutation
P-0006090	breast_msk_2018	56	1	0.699224594	51.7	Amplified or Activating Mutation
P-0011261	breast_msk_2018	54	1	0.68651142	55	Amplified or Activating Mutation
MB-0428	brca_metabric	53	1	0.68651142	55.93333333	Amplified or Activating Mutation
P-0008998	breast_msk_2018	50	1	0.660107134	57.8	Amplified or Activating Mutation
TCGA-BH-A0AV	brca_tcga	48	1	0.64663556	59.79	Amplified or Activating Mutation
MB-0396	brca_metabric	46	1	0.632877357	60.66666667	Amplified or Activating Mutation
P-0006660	breast_msk_2018	41	1	0.576621592	66.2	Amplified or Activating Mutation
P-0008211	breast_msk_2018	40	1	0.576621592	67	Amplified or Activating Mutation
TCGA-E2-A1AZ	brca_tcga	36	1	0.532266085	76.51	Amplified or Activating Mutation
TCGA-AR-A1AL	brca_tcga	31	1	0.486643277	97.6	Amplified or Activating Mutation
MB-5547	brca_metabric	29	1	0.470421835	98.56666667	Amplified or Activating Mutation
TCGA-AR-A24V	brca_tcga	27	1	0.470421835	105.22	Amplified or Activating Mutation
MB-7084	brca_metabric	25	1	0.452328687	116.5333333	Amplified or Activating Mutation
TCGA-AR-A1AH	brca_tcga	21	1	0.412995758	125.07	Amplified or Activating Mutation
MB-3062	brca_metabric	19	1	0.39234597	146.3666667	Amplified or Activating Mutation
MB-0062	brca_metabric	17	1	0.370548972	153.9666667	Amplified or Activating Mutation
MB-5511	brca_metabric	15	1	0.347389661	158.9666667	Amplified or Activating Mutation
MB-6242	brca_metabric	12	1	0.297762567	165.4333333	Amplified or Activating Mutation
MB-5136	brca_metabric	11	1	0.297762567	178.7333333	Amplified or Activating Mutation
P-0006563	breast_msk_2018	10	1	0.297762567	185.5	Amplified or Activating Mutation
MB-5655	brca_metabric	9	1	0.297762567	191.8	Amplified or Activating Mutation
MB-0528	brca_metabric	8	1	0.297762567	193.9666667	Amplified or Activating Mutation
MB-6182	brca_metabric	6	1	0.297762567	208.8	Amplified or Activating Mutation
P-0001902	breast_msk_2018	5	1	0.297762567	210.1	Amplified or Activating Mutation
P-0003634	breast_msk_2018	2	1	0.148881283	249.6	Amplified or Activating Mutation
MB-4332	brca_metabric	1	1	0.148881283	307.9333333	Amplified or Activating Mutation
MB-0284	brca_metabric	4848	1	1	0	Unaltered
TCGA-A8-A06N	brca_tcga	4847	1	1	0	Unaltered
TCGA-A8-A081	brca_tcga	4846	1	1	0	Unaltered
TCGA-A8-A083	brca_tcga	4845	1	1	0	Unaltered
TCGA-A8-A08H	brca_tcga	4844	1	1	0	Unaltered
TCGA-A8-A090	brca_tcga	4843	1	1	0	Unaltered
TCGA-A8-A094	brca_tcga	4842	1	1	0	Unaltered
TCGA-A8-A096	brca_tcga	4841	1	1	0	Unaltered
TCGA-A8-A09G	brca_tcga	4840	1	1	0	Unaltered
TCGA-A8-A09Z	brca_tcga	4839	1	1	0	Unaltered
TCGA-C8-A12K	brca_tcga	4838	1	1	0	Unaltered
TCGA-C8-A12T	brca_tcga	4837	1	1	0	Unaltered
TCGA-C8-A133	brca_tcga	4836	1	1	0	Unaltered
TCGA-AC-A7VC	brca_tcga	4834	1	1	0.03	Unaltered
TCGA-C8-A275	brca_tcga	4835	1	1	0.03	Unaltered
P-0018133	brca_mapk_hp_msk_2021	4832	1	0.999793089	0.132	Unaltered
TCGA-C8-A1HJ	brca_tcga	4831	1	0.999793089	0.16	Unaltered
TCGA-PL-A8LX	brca_tcga	4830	1	0.999793089	0.16	Unaltered
TCGA-AN-A0AM	brca_tcga	4829	1	0.999793089	0.16	Unaltered
TCGA-AN-A041	brca_tcga	4828	1	0.999793089	0.23	Unaltered
TCGA-PL-A8LY	brca_tcga	4827	1	0.999793089	0.26	Unaltered
TCGA-AN-A0XP	brca_tcga	4826	1	0.999793089	0.3	Unaltered
TCGA-AN-A0FZ	brca_tcga	4817	1	0.999793089	0.33	Unaltered
TCGA-AN-A0XT	brca_tcga	4813	1	0.999793089	0.33	Unaltered
TCGA-AN-A0XS	brca_tcga	4814	1	0.999793089	0.33	Unaltered
TCGA-AN-A0XR	brca_tcga	4815	1	0.999793089	0.33	Unaltered
TCGA-AN-A0XN	brca_tcga	4816	1	0.999793089	0.33	Unaltered
TCGA-AN-A0FY	brca_tcga	4818	1	0.999793089	0.33	Unaltered
TCGA-AN-A0XU	brca_tcga	4812	1	0.999793089	0.33	Unaltered
TCGA-AN-A0AT	brca_tcga	4820	1	0.999793089	0.33	Unaltered
TCGA-AN-A03X	brca_tcga	4825	1	0.999793089	0.33	Unaltered
TCGA-AN-A03Y	brca_tcga	4824	1	0.999793089	0.33	Unaltered
TCGA-AN-A0FX	brca_tcga	4819	1	0.999793089	0.33	Unaltered
TCGA-AN-A0AS	brca_tcga	4822	1	0.999793089	0.33	Unaltered
TCGA-AN-A0FV	brca_tcga	4821	1	0.999793089	0.33	Unaltered
TCGA-AN-A0AR	brca_tcga	4823	1	0.999793089	0.33	Unaltered
TCGA-AN-A0FW	brca_tcga	4811	1	0.999793089	0.36	Unaltered
TCGA-AN-A0G0	brca_tcga	4809	1	0.999585232	0.53	Unaltered
TCGA-AN-A049	brca_tcga	4808	1	0.999585232	0.62	Unaltered
TCGA-E9-A244	brca_tcga	4807	1	0.999585232	0.69	Unaltered
P-0005158	breast_msk_2018	4806	1	0.999585232	0.7	Unaltered
P-0006456	breast_msk_2018	4805	1	0.999585232	0.7	Unaltered
P-0018963	breast_msk_2018	4804	1	0.999585232	0.7	Unaltered
MB-0627	brca_metabric	4802	1	0.999377115	0.766666667	Unaltered
TCGA-E9-A5FL	brca_tcga	4801	1	0.999377115	0.79	Unaltered
P-0018640	breast_msk_2018	4800	1	0.999377115	0.8	Unaltered
P-0018799	breast_msk_2018	4796	1	0.999377115	0.9	Unaltered
P-0018728	breast_msk_2018	4797	1	0.999377115	0.9	Unaltered
P-0005292	breast_msk_2018	4799	1	0.999377115	0.9	Unaltered
P-0018642	breast_msk_2018	4798	1	0.999377115	0.9	Unaltered
TCGA-A8-A08A	brca_tcga	4795	1	0.999377115	0.99	Unaltered
TCGA-A8-A09W	brca_tcga	4794	1	0.999377115	0.99	Unaltered
TCGA-A8-A0A7	brca_tcga	4793	1	0.999377115	0.99	Unaltered
P-0015633	breast_msk_2018	4792	1	0.999377115	1	Unaltered
P-0018655	breast_msk_2018	4791	1	0.999377115	1	Unaltered
P-0018726	breast_msk_2018	4790	1	0.999377115	1	Unaltered
TCGA-A8-A06Q	brca_tcga	4786	1	0.999377115	1.02	Unaltered
TCGA-A8-A09N	brca_tcga	4787	1	0.999377115	1.02	Unaltered
TCGA-A8-A06Z	brca_tcga	4789	1	0.999377115	1.02	Unaltered
TCGA-A8-A09C	brca_tcga	4788	1	0.999377115	1.02	Unaltered
P-0016141	breast_msk_2018	4785	1	0.999377115	1.1	Unaltered
P-0018675	breast_msk_2018	4784	1	0.999377115	1.1	Unaltered
TCGA-E9-A1RD	brca_tcga	4783	1	0.999377115	1.12	Unaltered
TCGA-AC-A8OQ	brca_tcga	4782	1	0.999377115	1.12	Unaltered
P-0018727	breast_msk_2018	4781	1	0.999377115	1.2	Unaltered
MB-0880	brca_metabric	4780	1	0.999377115	1.233333333	Unaltered
MB-0125	brca_metabric	4779	1	0.999377115	1.266666667	Unaltered
P-0018119	breast_msk_2018	4778	1	0.999377115	1.3	Unaltered
TCGA-AC-A8OR	brca_tcga	4777	1	0.999377115	1.31	Unaltered
P-0018850	breast_msk_2018	4774	1	0.999377115	1.4	Unaltered
P-0002445	breast_msk_2018	4776	1	0.999377115	1.4	Unaltered
P-0018520	breast_msk_2018	4775	1	0.999377115	1.4	Unaltered
MB-0374	brca_metabric	4773	1	0.999377115	1.433333333	Unaltered
P-0014324	breast_msk_2018	4772	1	0.999377115	1.6	Unaltered
P-0018052	breast_msk_2018	4771	1	0.999377115	1.6	Unaltered
P-0018213	breast_msk_2018	4770	1	0.999377115	1.6	Unaltered
P-0019037	breast_msk_2018	4769	1	0.999377115	1.6	Unaltered
TCGA-D8-A27P	brca_tcga	4768	1	0.999377115	1.61	Unaltered
TCGA-AC-A6NO	brca_tcga	4767	1	0.999377115	1.68	Unaltered
P-0013715	breast_msk_2018	4766	1	0.999377115	1.7	Unaltered
P-0018046	breast_msk_2018	4765	1	0.999377115	1.7	Unaltered
TCGA-AN-A04D	brca_tcga	4764	1	0.999377115	1.71	Unaltered
MB-0148	brca_metabric	4763	1	0.999377115	1.766666667	Unaltered
TCGA-AN-A04C	brca_tcga	4762	1	0.999377115	1.77	Unaltered
P-0017756	breast_msk_2018	4761	1	0.999377115	1.8	Unaltered
TCGA-E9-A248	brca_tcga	4760	1	0.999377115	1.94	Unaltered
P-0012976	breast_msk_2018	4757	1	0.999167074	2	Unaltered
MB-5525	brca_metabric	4759	1	0.999377115	2	Unaltered
P-0015710	breast_msk_2018	4756	1	0.999167074	2.1	Unaltered
TCGA-OK-A5Q2	brca_tcga	4755	1	0.999167074	2.1	Unaltered
P-0017442	breast_msk_2018	4753	1	0.9989569	2.3	Unaltered
TCGA-AC-A8OS	brca_tcga	4752	1	0.9989569	2.3	Unaltered
TCGA-BH-A0HL	brca_tcga	4751	1	0.9989569	2.37	Unaltered
MB-0117	brca_metabric	4750	1	0.9989569	2.4	Unaltered
P-0014976	breast_msk_2018	4748	1	0.9989569	2.5	Unaltered
TCGA-BH-A0HO	brca_tcga	4746	1	0.9989569	2.5	Unaltered
MB-0522	brca_metabric	4749	1	0.9989569	2.5	Unaltered
P-0017898	breast_msk_2018	4747	1	0.9989569	2.5	Unaltered
MB-5373	brca_metabric	4745	1	0.9989569	2.533333333	Unaltered
TCGA-BH-A0DS	brca_tcga	4742	1	0.998746327	2.56	Unaltered
TCGA-E9-A1R3	brca_tcga	4743	1	0.998746327	2.56	Unaltered
TCGA-HN-A2NL	brca_tcga	4741	1	0.998746327	2.6	Unaltered
TCGA-LL-A6FQ	brca_tcga	4740	1	0.998746327	2.63	Unaltered
P-0018891	breast_msk_2018	4738	1	0.998746327	2.7	Unaltered
P-0018844	breast_msk_2018	4739	1	0.998746327	2.7	Unaltered
TCGA-AR-A24P	brca_tcga	4737	1	0.998746327	2.76	Unaltered
P-0005165	breast_msk_2018	4736	1	0.998746327	2.8	Unaltered
P-0009482	breast_msk_2018	4735	1	0.998746327	2.8	Unaltered
P-0016205	breast_msk_2018	4734	1	0.998746327	2.8	Unaltered
MB-0156	brca_metabric	4733	1	0.998746327	2.866666667	Unaltered
P-0015509	breast_msk_2018	4732	1	0.998746327	2.9	Unaltered
P-0018917	breast_msk_2018	4731	1	0.998746327	2.9	Unaltered
TCGA-AN-A04A	brca_tcga	4730	1	0.998746327	2.96	Unaltered
P-0018895	breast_msk_2018	4728	1	0.998746327	3	Unaltered
P-0015580	breast_msk_2018	4729	1	0.998746327	3	Unaltered
TCGA-E9-A1R5	brca_tcga	4727	1	0.998746327	3.02	Unaltered
P-0015520	breast_msk_2018	4726	1	0.998746327	3.1	Unaltered
P-0018596	breast_msk_2018	4725	1	0.998746327	3.1	Unaltered
P-0018789	breast_msk_2018	4724	1	0.998746327	3.1	Unaltered
P-0018829	breast_msk_2018	4723	1	0.998746327	3.1	Unaltered
P-0018888	breast_msk_2018	4722	1	0.998746327	3.1	Unaltered
P-0018152	breast_msk_2018	4717	1	0.998746327	3.2	Unaltered
P-0018898	breast_msk_2018	4716	1	0.998746327	3.2	Unaltered
P-0017045	breast_msk_2018	4718	1	0.998746327	3.2	Unaltered
P-0014040	breast_msk_2018	4721	1	0.998746327	3.2	Unaltered
P-0015852	breast_msk_2018	4720	1	0.998746327	3.2	Unaltered
P-0015933	breast_msk_2018	4719	1	0.998746327	3.2	Unaltered
TCGA-BH-A0DQ	brca_tcga	4715	1	0.998746327	3.22	Unaltered
P-0014298	breast_msk_2018	4714	1	0.998746327	3.3	Unaltered
P-0016133	breast_msk_2018	4713	1	0.998746327	3.3	Unaltered
P-0017320	breast_msk_2018	4712	1	0.998746327	3.3	Unaltered
P-0018901	breast_msk_2018	4711	1	0.998746327	3.3	Unaltered
MB-0285	brca_metabric	4710	1	0.998746327	3.366666667	Unaltered
P-0018125	breast_msk_2018	4706	1	0.998746327	3.4	Unaltered
P-0014676	breast_msk_2018	4709	1	0.998746327	3.4	Unaltered
P-0015943	breast_msk_2018	4708	1	0.998746327	3.4	Unaltered
P-0018073	breast_msk_2018	4707	1	0.998746327	3.4	Unaltered
P-0018610	breast_msk_2018	4705	1	0.998746327	3.4	Unaltered
P-0018840	breast_msk_2018	4699	1	0.998534009	3.5	Unaltered
P-0017770	breast_msk_2018	4701	1	0.998534009	3.5	Unaltered
P-0018120	breast_msk_2018	4700	1	0.998534009	3.5	Unaltered
P-0015907	breast_msk_2018	4703	1	0.998534009	3.5	Unaltered
P-0017096	breast_msk_2018	4702	1	0.998534009	3.5	Unaltered
P-0016813	breast_msk_2018	4698	1	0.998534009	3.6	Unaltered
P-0017684	breast_msk_2018	4697	1	0.998534009	3.6	Unaltered
P-0017957	breast_msk_2018	4696	1	0.998534009	3.6	Unaltered
P-0018401	breast_msk_2018	4695	1	0.998534009	3.6	Unaltered
P-0003072	breast_msk_2018	4694	1	0.998534009	3.7	Unaltered
P-0014493	breast_msk_2018	4693	1	0.998534009	3.7	Unaltered
P-0015039	breast_msk_2018	4692	1	0.998534009	3.7	Unaltered
P-0018018	breast_msk_2018	4691	1	0.998534009	3.7	Unaltered
MB-0173	brca_metabric	4690	1	0.998534009	3.766666667	Unaltered
P-0015381	breast_msk_2018	4689	1	0.998534009	3.8	Unaltered
P-0018273	breast_msk_2018	4688	1	0.998534009	3.8	Unaltered
P-0018447	breast_msk_2018	4687	1	0.998534009	3.8	Unaltered
TCGA-E2-A1IL	brca_tcga	4685	1	0.99832092	3.88	Unaltered
P-0016135	breast_msk_2018	4684	1	0.99832092	3.9	Unaltered
P-0016620	breast_msk_2018	4683	1	0.99832092	3.9	Unaltered
P-0015988	breast_msk_2018	4682	1	0.99832092	4	Unaltered
P-0015063	breast_msk_2018	4681	1	0.99832092	4.1	Unaltered
P-0015640	breast_msk_2018	4680	1	0.99832092	4.1	Unaltered
P-0015865	breast_msk_2018	4679	1	0.99832092	4.1	Unaltered
P-0017699	breast_msk_2018	4678	1	0.99832092	4.1	Unaltered
P-0014643	breast_msk_2018	4676	1	0.99832092	4.2	Unaltered
P-0016665	breast_msk_2018	4675	1	0.99832092	4.2	Unaltered
P-0015535	breast_msk_2018	4674	1	0.99832092	4.3	Unaltered
P-0015938	breast_msk_2018	4673	1	0.99832092	4.3	Unaltered
P-0016468	breast_msk_2018	4672	1	0.99832092	4.3	Unaltered
P-0017740	breast_msk_2018	4671	1	0.99832092	4.3	Unaltered
P-0017970	breast_msk_2018	4670	1	0.99832092	4.3	Unaltered
P-0018342	breast_msk_2018	4669	1	0.99832092	4.3	Unaltered
P-0019054	breast_msk_2018	4668	1	0.99832092	4.3	Unaltered
P-0009594	brca_mapk_hp_msk_2021	4667	1	0.99832092	4.34	Unaltered
P-0016661	breast_msk_2018	4663	1	0.99832092	4.4	Unaltered
TCGA-BH-A0E0	brca_tcga	4662	1	0.99832092	4.4	Unaltered
P-0016466	breast_msk_2018	4664	1	0.99832092	4.4	Unaltered
P-0008570	breast_msk_2018	4666	1	0.99832092	4.4	Unaltered
P-0014730	breast_msk_2018	4665	1	0.99832092	4.4	Unaltered
P-0018552	breast_msk_2018	4655	1	0.998106734	4.5	Unaltered
P-0017930	breast_msk_2018	4656	1	0.998106734	4.5	Unaltered
P-0017846	breast_msk_2018	4657	1	0.998106734	4.5	Unaltered
P-0019073	breast_msk_2018	4654	1	0.998106734	4.5	Unaltered
P-0015982	breast_msk_2018	4659	1	0.998106734	4.5	Unaltered
P-0015598	breast_msk_2018	4660	1	0.998106734	4.5	Unaltered
P-0017656	breast_msk_2018	4658	1	0.998106734	4.5	Unaltered
P-0012318	breast_msk_2018	4653	1	0.998106734	4.6	Unaltered
P-0006874	breast_msk_2018	4652	1	0.998106734	4.7	Unaltered
P-0015569	breast_msk_2018	4651	1	0.998106734	4.7	Unaltered
P-0017331	breast_msk_2018	4650	1	0.998106734	4.7	Unaltered
P-0017564	breast_msk_2018	4649	1	0.998106734	4.7	Unaltered
P-0017614	breast_msk_2018	4648	1	0.998106734	4.7	Unaltered
P-0018287	breast_msk_2018	4647	1	0.998106734	4.7	Unaltered
P-0018053	breast_msk_2018	4640	1	0.998106734	4.8	Unaltered
P-0017172	breast_msk_2018	4641	1	0.998106734	4.8	Unaltered
P-0016499	breast_msk_2018	4642	1	0.998106734	4.8	Unaltered
P-0014811	breast_msk_2018	4645	1	0.998106734	4.8	Unaltered
P-0015582	breast_msk_2018	4644	1	0.998106734	4.8	Unaltered
P-0014532	breast_msk_2018	4646	1	0.998106734	4.8	Unaltered
P-0016479	breast_msk_2018	4643	1	0.998106734	4.8	Unaltered
MB-7186	brca_metabric	4639	1	0.998106734	4.866666667	Unaltered
TCGA-BH-A18G	brca_tcga	4638	1	0.998106734	4.89	Unaltered
P-0009630	breast_msk_2018	4637	1	0.998106734	4.9	Unaltered
P-0016936	breast_msk_2018	4636	1	0.998106734	4.9	Unaltered
P-0017767	breast_msk_2018	4632	1	0.998106734	5	Unaltered
P-0016884	breast_msk_2018	4633	1	0.998106734	5	Unaltered
P-0015187	breast_msk_2018	4634	1	0.998106734	5	Unaltered
P-0012153	breast_msk_2018	4635	1	0.998106734	5	Unaltered
P-0013901	breast_msk_2018	4630	1	0.997891206	5.1	Unaltered
P-0013916	breast_msk_2018	4629	1	0.997891206	5.1	Unaltered
P-0017062	breast_msk_2018	4627	1	0.997675586	5.2	Unaltered
TCGA-BH-A6R9	brca_tcga	4626	1	0.997675586	5.26	Unaltered
P-0014179	breast_msk_2018	4624	1	0.997459872	5.3	Unaltered
P-0014581	breast_msk_2018	4623	1	0.997459872	5.3	Unaltered
P-0015739	breast_msk_2018	4622	1	0.997459872	5.3	Unaltered
TCGA-AN-A0XV	brca_tcga	4621	1	0.997459872	5.32	Unaltered
TCGA-AN-A0XL	brca_tcga	4620	1	0.997459872	5.35	Unaltered
P-0018662	breast_msk_2018	4609	1	0.997459872	5.4	Unaltered
P-0017742	breast_msk_2018	4610	1	0.997459872	5.4	Unaltered
P-0017694	breast_msk_2018	4611	1	0.997459872	5.4	Unaltered
P-0017359	breast_msk_2018	4612	1	0.997459872	5.4	Unaltered
P-0017323	breast_msk_2018	4613	1	0.997459872	5.4	Unaltered
P-0017160	breast_msk_2018	4615	1	0.997459872	5.4	Unaltered
P-0017031	breast_msk_2018	4616	1	0.997459872	5.4	Unaltered
P-0016924	breast_msk_2018	4617	1	0.997459872	5.4	Unaltered
P-0016730	breast_msk_2018	4618	1	0.997459872	5.4	Unaltered
P-0014692	breast_msk_2018	4619	1	0.997459872	5.4	Unaltered
P-0017193	breast_msk_2018	4614	1	0.997459872	5.4	Unaltered
MB-0171	brca_metabric	4608	1	0.997459872	5.433333333	Unaltered
P-0017036	breast_msk_2018	4602	1	0.997243363	5.5	Unaltered
P-0017118	breast_msk_2018	4601	1	0.997243363	5.5	Unaltered
P-0016975	breast_msk_2018	4603	1	0.997243363	5.5	Unaltered
P-0015468	breast_msk_2018	4605	1	0.997243363	5.5	Unaltered
P-0014369	breast_msk_2018	4606	1	0.997243363	5.5	Unaltered
P-0016364	breast_msk_2018	4604	1	0.997243363	5.5	Unaltered
TCGA-BH-A0RX	brca_tcga	4600	1	0.997243363	5.58	Unaltered
TCGA-AN-A0XW	brca_tcga	4599	1	0.997243363	5.58	Unaltered
P-0014434	breast_msk_2018	4598	1	0.997243363	5.6	Unaltered
P-0015355	breast_msk_2018	4597	1	0.997243363	5.6	Unaltered
P-0016264	breast_msk_2018	4596	1	0.997243363	5.6	Unaltered
P-0016943	breast_msk_2018	4595	1	0.997243363	5.6	Unaltered
TCGA-AN-A0FF	brca_tcga	4593	1	0.997026288	5.65	Unaltered
P-0017156	breast_msk_2018	4590	1	0.997026288	5.7	Unaltered
P-0016769	breast_msk_2018	4592	1	0.997026288	5.7	Unaltered
P-0016802	breast_msk_2018	4591	1	0.997026288	5.7	Unaltered
P-0017481	breast_msk_2018	4589	1	0.997026288	5.7	Unaltered
P-0016593	breast_msk_2018	4587	1	0.996808976	5.8	Unaltered
P-0016866	breast_msk_2018	4586	1	0.996808976	5.8	Unaltered
P-0017032	breast_msk_2018	4585	1	0.996808976	5.8	Unaltered
P-0017099	breast_msk_2018	4584	1	0.996808976	5.8	Unaltered
TCGA-BH-A0HK	brca_tcga	4582	1	0.996591474	5.85	Unaltered
P-0017590	breast_msk_2018	4571	1	0.996591474	5.9	Unaltered
P-0017581	breast_msk_2018	4572	1	0.996591474	5.9	Unaltered
P-0017362	breast_msk_2018	4573	1	0.996591474	5.9	Unaltered
P-0017261	breast_msk_2018	4574	1	0.996591474	5.9	Unaltered
P-0017098	breast_msk_2018	4575	1	0.996591474	5.9	Unaltered
P-0016893	breast_msk_2018	4577	1	0.996591474	5.9	Unaltered
P-0016804	breast_msk_2018	4578	1	0.996591474	5.9	Unaltered
P-0016794	breast_msk_2018	4579	1	0.996591474	5.9	Unaltered
P-0016747	breast_msk_2018	4580	1	0.996591474	5.9	Unaltered
P-0016739	breast_msk_2018	4581	1	0.996591474	5.9	Unaltered
P-0016947	breast_msk_2018	4576	1	0.996591474	5.9	Unaltered
P-0016689	breast_msk_2018	4564	1	0.996373402	6.1	Unaltered
P-0017011	breast_msk_2018	4561	1	0.996373402	6.1	Unaltered
P-0016940	breast_msk_2018	4562	1	0.996373402	6.1	Unaltered
P-0016786	breast_msk_2018	4563	1	0.996373402	6.1	Unaltered
P-0016608	breast_msk_2018	4565	1	0.996373402	6.1	Unaltered
P-0016202	breast_msk_2018	4569	1	0.996373402	6.1	Unaltered
P-0016458	breast_msk_2018	4567	1	0.996373402	6.1	Unaltered
P-0016358	breast_msk_2018	4568	1	0.996373402	6.1	Unaltered
P-0016472	breast_msk_2018	4566	1	0.996373402	6.1	Unaltered
TCGA-E9-A1R4	brca_tcga	4560	1	0.996373402	6.11	Unaltered
TCGA-EW-A1PC	brca_tcga	4559	1	0.996373402	6.14	Unaltered
P-0014200	breast_msk_2018	4558	1	0.996373402	6.2	Unaltered
P-0015191	breast_msk_2018	4557	1	0.996373402	6.2	Unaltered
P-0016726	breast_msk_2018	4556	1	0.996373402	6.2	Unaltered
P-0016337	breast_msk_2018	4549	1	0.996154659	6.3	Unaltered
P-0016906	breast_msk_2018	4546	1	0.996154659	6.3	Unaltered
P-0016651	breast_msk_2018	4548	1	0.996154659	6.3	Unaltered
P-0016262	breast_msk_2018	4550	1	0.996154659	6.3	Unaltered
P-0016667	breast_msk_2018	4547	1	0.996154659	6.3	Unaltered
P-0014699	breast_msk_2018	4552	1	0.996154659	6.3	Unaltered
P-0014317	breast_msk_2018	4553	1	0.996154659	6.3	Unaltered
P-0014821	breast_msk_2018	4551	1	0.996154659	6.3	Unaltered
P-0000522	breast_msk_2018	4554	1	0.996154659	6.3	Unaltered
P-0016584	breast_msk_2018	4535	1	0.996154659	6.4	Unaltered
P-0016475	breast_msk_2018	4536	1	0.996154659	6.4	Unaltered
P-0016469	breast_msk_2018	4537	1	0.996154659	6.4	Unaltered
P-0016456	breast_msk_2018	4538	1	0.996154659	6.4	Unaltered
P-0016162	breast_msk_2018	4539	1	0.996154659	6.4	Unaltered
P-0015033	breast_msk_2018	4541	1	0.996154659	6.4	Unaltered
P-0014879	breast_msk_2018	4542	1	0.996154659	6.4	Unaltered
P-0014283	breast_msk_2018	4543	1	0.996154659	6.4	Unaltered
P-0010745	breast_msk_2018	4544	1	0.996154659	6.4	Unaltered
P-0007700	breast_msk_2018	4545	1	0.996154659	6.4	Unaltered
P-0016041	breast_msk_2018	4540	1	0.996154659	6.4	Unaltered
TCGA-AN-A0FD	brca_tcga	4534	1	0.996154659	6.44	Unaltered
P-0016442	breast_msk_2018	4529	1	0.995715147	6.5	Unaltered
P-0016357	breast_msk_2018	4530	1	0.995715147	6.5	Unaltered
P-0014685	breast_msk_2018	4531	1	0.995715147	6.5	Unaltered
TCGA-E9-A1RF	brca_tcga	4528	1	0.995715147	6.57	Unaltered
P-0016656	breast_msk_2018	4520	1	0.995715147	6.6	Unaltered
P-0016856	breast_msk_2018	4519	1	0.995715147	6.6	Unaltered
P-0016349	breast_msk_2018	4521	1	0.995715147	6.6	Unaltered
P-0015957	breast_msk_2018	4523	1	0.995715147	6.6	Unaltered
P-0016270	breast_msk_2018	4522	1	0.995715147	6.6	Unaltered
P-0015734	breast_msk_2018	4525	1	0.995715147	6.6	Unaltered
P-0015685	breast_msk_2018	4526	1	0.995715147	6.6	Unaltered
P-0014626	breast_msk_2018	4527	1	0.995715147	6.6	Unaltered
P-0015947	breast_msk_2018	4524	1	0.995715147	6.6	Unaltered
P-0015688	breast_msk_2018	4514	1	0.995715147	6.7	Unaltered
P-0012750	breast_msk_2018	4518	1	0.995715147	6.7	Unaltered
P-0012969	breast_msk_2018	4517	1	0.995715147	6.7	Unaltered
P-0015126	breast_msk_2018	4516	1	0.995715147	6.7	Unaltered
P-0015428	breast_msk_2018	4515	1	0.995715147	6.7	Unaltered
P-0016655	breast_msk_2018	4507	1	0.995494514	6.8	Unaltered
P-0017809	breast_msk_2018	4506	1	0.995494514	6.8	Unaltered
P-0016569	breast_msk_2018	4508	1	0.995494514	6.8	Unaltered
P-0014092	breast_msk_2018	4512	1	0.995494514	6.8	Unaltered
P-0015931	breast_msk_2018	4510	1	0.995494514	6.8	Unaltered
P-0014375	breast_msk_2018	4511	1	0.995494514	6.8	Unaltered
P-0016014	breast_msk_2018	4509	1	0.995494514	6.8	Unaltered
P-0000356	breast_msk_2018	4504	1	0.995273539	6.9	Unaltered
P-0013041	breast_msk_2018	4501	1	0.995052514	6.9	Unaltered
P-0014370	breast_msk_2018	4500	1	0.995052514	6.9	Unaltered
TCGA-AN-A0FS	brca_tcga	4499	1	0.995052514	6.9	Unaltered
TCGA-AN-A0FK	brca_tcga	4488	1	0.995052514	7	Unaltered
P-0017701	breast_msk_2018	4489	1	0.995052514	7	Unaltered
P-0016636	breast_msk_2018	4490	1	0.995052514	7	Unaltered
P-0016373	breast_msk_2018	4491	1	0.995052514	7	Unaltered
P-0015871	breast_msk_2018	4492	1	0.995052514	7	Unaltered
P-0015708	breast_msk_2018	4494	1	0.995052514	7	Unaltered
P-0015587	breast_msk_2018	4495	1	0.995052514	7	Unaltered
P-0014406	breast_msk_2018	4496	1	0.995052514	7	Unaltered
P-0012971	breast_msk_2018	4497	1	0.995052514	7	Unaltered
P-0015864	breast_msk_2018	4493	1	0.995052514	7	Unaltered
TCGA-AN-A0FT	brca_tcga	4487	1	0.995052514	7.03	Unaltered
TCGA-B6-A400	brca_tcga	4486	1	0.995052514	7.06	Unaltered
TCGA-LD-A7W5	brca_tcga	4479	1	0.995052514	7.1	Unaltered
P-0015873	breast_msk_2018	4480	1	0.995052514	7.1	Unaltered
P-0015301	breast_msk_2018	4481	1	0.995052514	7.1	Unaltered
P-0014161	breast_msk_2018	4484	1	0.995052514	7.1	Unaltered
P-0014194	breast_msk_2018	4483	1	0.995052514	7.1	Unaltered
P-0006051	breast_msk_2018	4485	1	0.995052514	7.1	Unaltered
P-0014533	breast_msk_2018	4482	1	0.995052514	7.1	Unaltered
TCGA-E9-A249	brca_tcga	4478	1	0.995052514	7.13	Unaltered
TCGA-AN-A0FN	brca_tcga	4477	1	0.995052514	7.16	Unaltered
P-0015706	breast_msk_2018	4476	1	0.995052514	7.2	Unaltered
P-0015949	breast_msk_2018	4475	1	0.995052514	7.2	Unaltered
TCGA-A2-A4RW	brca_tcga	4474	1	0.995052514	7.29	Unaltered
P-0001594	breast_msk_2018	4473	1	0.995052514	7.3	Unaltered
P-0014244	breast_msk_2018	4472	1	0.995052514	7.3	Unaltered
P-0015294	breast_msk_2018	4471	1	0.995052514	7.3	Unaltered
P-0018237	breast_msk_2018	4470	1	0.995052514	7.3	Unaltered
TCGA-AN-A0AK	brca_tcga	4469	1	0.995052514	7.36	Unaltered
TCGA-GI-A2C8	brca_tcga	4467	1	0.994829808	7.39	Unaltered
P-0014785	breast_msk_2018	4465	1	0.994829808	7.4	Unaltered
P-0015586	breast_msk_2018	4464	1	0.994829808	7.4	Unaltered
P-0013965	breast_msk_2018	4466	1	0.994829808	7.4	Unaltered
TCGA-AN-A0AL	brca_tcga	4462	1	0.994606902	7.46	Unaltered
P-0015981	breast_msk_2018	4456	1	0.994606902	7.5	Unaltered
P-0013969	breast_msk_2018	4461	1	0.994606902	7.5	Unaltered
P-0014515	breast_msk_2018	4460	1	0.994606902	7.5	Unaltered
P-0015391	breast_msk_2018	4459	1	0.994606902	7.5	Unaltered
P-0015634	breast_msk_2018	4458	1	0.994606902	7.5	Unaltered
P-0015695	breast_msk_2018	4457	1	0.994606902	7.5	Unaltered
P-0016545	breast_msk_2018	4455	1	0.994606902	7.5	Unaltered
TCGA-AN-A0FL	brca_tcga	4454	1	0.994606902	7.59	Unaltered
P-0006091	breast_msk_2018	4453	1	0.994606902	7.6	Unaltered
P-0013432	breast_msk_2018	4452	1	0.994606902	7.6	Unaltered
P-0015429	breast_msk_2018	4451	1	0.994606902	7.6	Unaltered
P-0015707	breast_msk_2018	4450	1	0.994606902	7.6	Unaltered
P-0002657	breast_msk_2018	4449	1	0.994606902	7.7	Unaltered
P-0013411	breast_msk_2018	4448	1	0.994606902	7.7	Unaltered
P-0014576	breast_msk_2018	4447	1	0.994606902	7.7	Unaltered
P-0015351	breast_msk_2018	4446	1	0.994606902	7.7	Unaltered
P-0015378	breast_msk_2018	4442	1	0.994383143	7.8	Unaltered
P-0013862	breast_msk_2018	4443	1	0.994383143	7.8	Unaltered
P-0013682	breast_msk_2018	4444	1	0.994383143	7.8	Unaltered
P-0014376	breast_msk_2018	4440	1	0.994159233	7.9	Unaltered
TCGA-AN-A0FJ	brca_tcga	4439	1	0.994159233	7.95	Unaltered
TCGA-A1-A0SM	brca_tcga	4438	1	0.994159233	7.95	Unaltered
TCGA-A8-A07S	brca_tcga	4437	1	0.994159233	7.98	Unaltered
P-0015382	breast_msk_2018	4433	1	0.994159233	8	Unaltered
P-0015356	breast_msk_2018	4434	1	0.994159233	8	Unaltered
P-0013751	breast_msk_2018	4436	1	0.994159233	8	Unaltered
P-0015001	breast_msk_2018	4435	1	0.994159233	8	Unaltered
P-0012130	breast_msk_2018	4431	1	0.993934919	8.1	Unaltered
P-0013050	breast_msk_2018	4430	1	0.993934919	8.1	Unaltered
P-0015343	breast_msk_2018	4429	1	0.993934919	8.1	Unaltered
P-0016212	breast_msk_2018	4428	1	0.993934919	8.1	Unaltered
P-0014781	breast_msk_2018	4425	1	0.993934919	8.2	Unaltered
P-0003859	breast_msk_2018	4427	1	0.993934919	8.2	Unaltered
P-0014121	breast_msk_2018	4426	1	0.993934919	8.2	Unaltered
TCGA-AC-A7VB	brca_tcga	4424	1	0.993934919	8.21	Unaltered
TCGA-E2-A56Z	brca_tcga	4423	1	0.993934919	8.28	Unaltered
P-0014573	breast_msk_2018	4422	1	0.993934919	8.3	Unaltered
P-0014580	breast_msk_2018	4421	1	0.993934919	8.3	Unaltered
P-0015551	breast_msk_2018	4420	1	0.993934919	8.3	Unaltered
P-0014320	breast_msk_2018	4418	1	0.993709996	8.4	Unaltered
TCGA-EW-A1IY	brca_tcga	4416	1	0.993485022	8.48	Unaltered
P-0013179	breast_msk_2018	4415	1	0.993485022	8.5	Unaltered
P-0013640	breast_msk_2018	4414	1	0.993485022	8.5	Unaltered
TCGA-A1-A0SB	brca_tcga	4413	1	0.993485022	8.51	Unaltered
P-0013157	breast_msk_2018	4412	1	0.993485022	8.6	Unaltered
P-0015277	breast_msk_2018	4411	1	0.993485022	8.6	Unaltered
P-0012911	breast_msk_2018	4410	1	0.993485022	8.7	Unaltered
P-0012992	breast_msk_2018	4409	1	0.993485022	8.7	Unaltered
P-0013043	breast_msk_2018	4408	1	0.993485022	8.7	Unaltered
P-0013207	breast_msk_2018	4407	1	0.993485022	8.7	Unaltered
P-0015828	breast_msk_2018	4406	1	0.993485022	8.7	Unaltered
TCGA-A7-A6VY	brca_tcga	4404	1	0.993259487	8.74	Unaltered
P-0012534	breast_msk_2018	4403	1	0.993259487	8.8	Unaltered
P-0015059	breast_msk_2018	4402	1	0.993259487	8.8	Unaltered
TCGA-OL-A97C	brca_tcga	4395	1	0.993259487	8.9	Unaltered
P-0014703	breast_msk_2018	4396	1	0.993259487	8.9	Unaltered
P-0013613	breast_msk_2018	4398	1	0.993259487	8.9	Unaltered
P-0014368	breast_msk_2018	4397	1	0.993259487	8.9	Unaltered
P-0012843	breast_msk_2018	4400	1	0.993259487	8.9	Unaltered
P-0012546	breast_msk_2018	4401	1	0.993259487	8.9	Unaltered
P-0013015	breast_msk_2018	4399	1	0.993259487	8.9	Unaltered
TCGA-A8-A09R	brca_tcga	4394	1	0.993259487	8.97	Unaltered
TCGA-A8-A07R	brca_tcga	4393	1	0.993259487	8.97	Unaltered
TCGA-A8-A079	brca_tcga	4392	1	0.993259487	9	Unaltered
TCGA-E2-A15K	brca_tcga	4391	1	0.993259487	9.03	Unaltered
P-0014278	breast_msk_2018	4388	1	0.992806977	9.1	Unaltered
P-0014494	breast_msk_2018	4387	1	0.992806977	9.1	Unaltered
P-0014938	breast_msk_2018	4386	1	0.992806977	9.1	Unaltered
P-0010326	breast_msk_2018	4384	1	0.992580567	9.2	Unaltered
P-0013051	breast_msk_2018	4383	1	0.992580567	9.2	Unaltered
P-0013585	breast_msk_2018	4377	1	0.992354054	9.3	Unaltered
P-0013299	breast_msk_2018	4378	1	0.992354054	9.3	Unaltered
P-0013269	breast_msk_2018	4379	1	0.992354054	9.3	Unaltered
P-0013208	breast_msk_2018	4380	1	0.992354054	9.3	Unaltered
P-0008751	breast_msk_2018	4381	1	0.992354054	9.3	Unaltered
P-0014306	breast_msk_2018	4376	1	0.992354054	9.4	Unaltered
P-0014577	breast_msk_2018	4375	1	0.992354054	9.4	Unaltered
TCGA-BH-AB28	brca_tcga	4373	1	0.992127178	9.43	Unaltered
TCGA-E9-A2JT	brca_tcga	4370	1	0.991673323	9.46	Unaltered
P-0015052	breast_msk_2018	4369	1	0.991673323	9.5	Unaltered
P-0012290	breast_msk_2018	4367	1	0.991446292	9.6	Unaltered
TCGA-BH-A6R8	brca_tcga	4366	1	0.991446292	9.63	Unaltered
TCGA-BH-A0E6	brca_tcga	4365	1	0.991446292	9.63	Unaltered
P-0014509	breast_msk_2018	4362	1	0.990991917	9.7	Unaltered
TCGA-C8-A278	brca_tcga	4361	1	0.990991917	9.76	Unaltered
P-0012116	breast_msk_2018	4360	1	0.990991917	9.8	Unaltered
TCGA-E9-A1NI	brca_tcga	4358	1	0.990764573	9.86	Unaltered
TCGA-PL-A8LZ	brca_tcga	4354	1	0.990309676	9.92	Unaltered
TCGA-5T-A9QA	brca_tcga	4353	1	0.990309676	9.95	Unaltered
TCGA-AN-A0AJ	brca_tcga	4352	1	0.990309676	9.95	Unaltered
TCGA-A8-A09A	brca_tcga	4347	1	0.990081966	9.99	Unaltered
TCGA-A8-A099	brca_tcga	4348	1	0.990081966	9.99	Unaltered
TCGA-A8-A07O	brca_tcga	4351	1	0.990309676	9.99	Unaltered
TCGA-A8-A07W	brca_tcga	4350	1	0.990309676	9.99	Unaltered
P-0008049	breast_msk_2018	4346	1	0.990081966	10	Unaltered
TCGA-D8-A27R	brca_tcga	4343	1	0.989626232	10.09	Unaltered
P-0013762	breast_msk_2018	4340	1	0.989626232	10.1	Unaltered
P-0012565	breast_msk_2018	4341	1	0.989626232	10.1	Unaltered
P-0012122	breast_msk_2018	4342	1	0.989626232	10.1	Unaltered
P-0005263	breast_msk_2018	4339	1	0.989626232	10.2	Unaltered
TCGA-A7-A3J0	brca_tcga	4338	1	0.989626232	10.28	Unaltered
TCGA-A7-A6VV	brca_tcga	4337	1	0.989626232	10.28	Unaltered
P-0013431	breast_msk_2018	4336	1	0.989626232	10.3	Unaltered
P-0013572	breast_msk_2018	4330	1	0.989397892	10.4	Unaltered
P-0012756	breast_msk_2018	4332	1	0.989397892	10.4	Unaltered
P-0013187	breast_msk_2018	4331	1	0.989397892	10.4	Unaltered
P-0011502	breast_msk_2018	4333	1	0.989397892	10.4	Unaltered
TCGA-C8-A1HL	brca_tcga	4329	1	0.989397892	10.41	Unaltered
P-0005735	breast_msk_2018	4327	1	0.989169288	10.5	Unaltered
P-0007573	breast_msk_2018	4326	1	0.989169288	10.5	Unaltered
P-0008994	breast_msk_2018	4325	1	0.989169288	10.5	Unaltered
P-0014250	breast_msk_2018	4324	1	0.989169288	10.5	Unaltered
TCGA-EW-A1PE	brca_tcga	4323	1	0.989169288	10.51	Unaltered
TCGA-A2-A25F	brca_tcga	4320	1	0.988711552	10.58	Unaltered
TCGA-A7-A3IZ	brca_tcga	4319	1	0.988711552	10.58	Unaltered
P-0000345	breast_msk_2018	4317	1	0.988482577	10.6	Unaltered
P-0016828	breast_msk_2018	4316	1	0.988482577	10.6	Unaltered
TCGA-LD-A9QF	brca_tcga	4315	1	0.988482577	10.61	Unaltered
P-0014476	breast_msk_2018	4313	1	0.988253443	10.7	Unaltered
TCGA-A7-A5ZW	brca_tcga	4312	1	0.988253443	10.71	Unaltered
TCGA-BH-A0GZ	brca_tcga	4311	1	0.988253443	10.78	Unaltered
P-0014520	breast_msk_2018	4310	1	0.988253443	10.8	Unaltered
P-0014583	breast_msk_2018	4309	1	0.988253443	10.8	Unaltered
MB-0164	brca_metabric	4308	1	0.988253443	10.83333333	Unaltered
P-0013265	breast_msk_2018	4305	1	0.987794538	10.9	Unaltered
P-0014926	breast_msk_2018	4304	1	0.987794538	10.9	Unaltered
P-0016808	breast_msk_2018	4303	1	0.987794538	10.9	Unaltered
TCGA-C8-A1HF	brca_tcga	4302	1	0.987794538	10.91	Unaltered
TCGA-A8-A07P	brca_tcga	4301	1	0.987794538	10.97	Unaltered
P-0012858	breast_msk_2018	4299	1	0.987794538	11	Unaltered
TCGA-A7-A5ZX	brca_tcga	4298	1	0.987794538	11.04	Unaltered
TCGA-E2-A1IU	brca_tcga	4295	1	0.987334778	11.07	Unaltered
P-0012975	breast_msk_2018	4294	1	0.987334778	11.1	Unaltered
P-0013145	breast_msk_2018	4293	1	0.987334778	11.1	Unaltered
TCGA-E9-A1R6	brca_tcga	4292	1	0.987334778	11.14	Unaltered
P-0013779	breast_msk_2018	4291	1	0.987334778	11.2	Unaltered
TCGA-C8-A1HI	brca_tcga	4290	1	0.987334778	11.27	Unaltered
TCGA-A7-A3J1	brca_tcga	4289	1	0.987334778	11.27	Unaltered
P-0012127	breast_msk_2018	4287	1	0.987104522	11.3	Unaltered
P-0012591	breast_msk_2018	4286	1	0.987104522	11.3	Unaltered
P-0013203	breast_msk_2018	4285	1	0.987104522	11.3	Unaltered
P-0014013	breast_msk_2018	4284	1	0.987104522	11.3	Unaltered
TCGA-A7-A3IY	brca_tcga	4282	1	0.987104522	11.33	Unaltered
TCGA-C8-A1HG	brca_tcga	4283	1	0.987104522	11.33	Unaltered
TCGA-W8-A86G	brca_tcga	4280	1	0.986873944	11.4	Unaltered
TCGA-4H-AAAK	brca_tcga	4278	1	0.986643312	11.43	Unaltered
P-0013033	breast_msk_2018	4277	1	0.986643312	11.5	Unaltered
P-0014466	breast_msk_2018	4276	1	0.986643312	11.5	Unaltered
TCGA-AO-A1KS	brca_tcga	4275	1	0.986643312	11.5	Unaltered
TCGA-JL-A3YX	brca_tcga	4274	1	0.986643312	11.56	Unaltered
P-0012831	breast_msk_2018	4270	1	0.986412411	11.6	Unaltered
P-0012754	breast_msk_2018	4271	1	0.986412411	11.6	Unaltered
P-0012603	breast_msk_2018	4272	1	0.986412411	11.6	Unaltered
P-0011280	breast_msk_2018	4268	1	0.986181347	11.7	Unaltered
P-0011470	breast_msk_2018	4267	1	0.986181347	11.7	Unaltered
P-0012532	breast_msk_2018	4266	1	0.986181347	11.7	Unaltered
P-0016773	breast_msk_2018	4265	1	0.986181347	11.7	Unaltered
TCGA-C8-A12P	brca_tcga	4261	1	0.985950066	11.76	Unaltered
TCGA-C8-A12M	brca_tcga	4263	1	0.985950066	11.76	Unaltered
TCGA-C8-A12N	brca_tcga	4262	1	0.985950066	11.76	Unaltered
P-0014927	breast_msk_2018	4260	1	0.985950066	11.8	Unaltered
TCGA-JL-A3YW	brca_tcga	4259	1	0.985950066	11.83	Unaltered
P-0010528	breast_msk_2018	4253	1	0.985255409	11.9	Unaltered
P-0007987	breast_msk_2018	4255	1	0.985255409	11.9	Unaltered
P-0010296	breast_msk_2018	4254	1	0.985255409	11.9	Unaltered
P-0012396	breast_msk_2018	4252	1	0.985255409	11.9	Unaltered
P-0012820	breast_msk_2018	4251	1	0.985255409	11.9	Unaltered
P-0014737	breast_msk_2018	4250	1	0.985255409	11.9	Unaltered
P-0015003	breast_msk_2018	4249	1	0.985255409	11.9	Unaltered
TCGA-C8-A12L	brca_tcga	4248	1	0.985255409	11.93	Unaltered
TCGA-A7-A426	brca_tcga	4247	1	0.985255409	11.96	Unaltered
TCGA-A8-A097	brca_tcga	4242	1	0.985255409	11.99	Unaltered
TCGA-A8-A09B	brca_tcga	4244	1	0.985255409	11.99	Unaltered
TCGA-A8-A0A1	brca_tcga	4243	1	0.985255409	11.99	Unaltered
TCGA-A8-A08I	brca_tcga	4245	1	0.985255409	11.99	Unaltered
TCGA-A8-A07J	brca_tcga	4246	1	0.985255409	11.99	Unaltered
P-0009441	breast_msk_2018	4241	1	0.985255409	12	Unaltered
TCGA-C8-A1HK	brca_tcga	4240	1	0.985255409	12.02	Unaltered
TCGA-D8-A1JF	brca_tcga	4239	1	0.985255409	12.02	Unaltered
TCGA-A7-A5ZV	brca_tcga	4238	1	0.985255409	12.09	Unaltered
P-0012500	breast_msk_2018	4236	1	0.985022873	12.1	Unaltered
P-0012634	breast_msk_2018	4235	1	0.985022873	12.1	Unaltered
P-0012635	breast_msk_2018	4234	1	0.985022873	12.1	Unaltered
P-0013257	breast_msk_2018	4233	1	0.985022873	12.1	Unaltered
TCGA-C8-A130	brca_tcga	4232	1	0.985022873	12.16	Unaltered
TCGA-D8-A1JS	brca_tcga	4231	1	0.985022873	12.19	Unaltered
TCGA-EW-A1IW	brca_tcga	4230	1	0.985022873	12.19	Unaltered
P-0015050	breast_msk_2018	4224	1	0.985022873	12.2	Unaltered
P-0015049	breast_msk_2018	4225	1	0.985022873	12.2	Unaltered
P-0012829	breast_msk_2018	4226	1	0.985022873	12.2	Unaltered
P-0009859	breast_msk_2018	4228	1	0.985022873	12.2	Unaltered
P-0008535	breast_msk_2018	4229	1	0.985022873	12.2	Unaltered
P-0010719	breast_msk_2018	4227	1	0.985022873	12.2	Unaltered
TCGA-D8-A27W	brca_tcga	4223	1	0.985022873	12.25	Unaltered
TCGA-AC-A6IX	brca_tcga	4222	1	0.985022873	12.25	Unaltered
P-0012998	breast_msk_2018	4218	1	0.98478951	12.3	Unaltered
P-0003381	breast_msk_2018	4220	1	0.98478951	12.3	Unaltered
P-0009931	breast_msk_2018	4219	1	0.98478951	12.3	Unaltered
TCGA-C8-A1HM	brca_tcga	4217	1	0.98478951	12.32	Unaltered
TCGA-C8-A1HE	brca_tcga	4216	1	0.98478951	12.32	Unaltered
TCGA-C8-A1HO	brca_tcga	4215	1	0.98478951	12.32	Unaltered
TCGA-E9-A295	brca_tcga	4214	1	0.98478951	12.32	Unaltered
TCGA-AN-A0XO	brca_tcga	4213	1	0.98478951	12.32	Unaltered
TCGA-C8-A26X	brca_tcga	4212	1	0.98478951	12.35	Unaltered
TCGA-LL-A7T0	brca_tcga	4211	1	0.98478951	12.35	Unaltered
P-0012903	breast_msk_2018	4207	1	0.984555593	12.4	Unaltered
P-0014518	breast_msk_2018	4206	1	0.984555593	12.4	Unaltered
MB-0142	brca_metabric	4209	1	0.984555593	12.4	Unaltered
P-0011400	breast_msk_2018	4208	1	0.984555593	12.4	Unaltered
TCGA-C8-A137	brca_tcga	4205	1	0.984555593	12.45	Unaltered
TCGA-C8-A8HQ	brca_tcga	4204	1	0.984555593	12.48	Unaltered
TCGA-C8-A138	brca_tcga	4203	1	0.984555593	12.48	Unaltered
P-0008952	breast_msk_2018	4202	1	0.984555593	12.5	Unaltered
P-0009745	breast_msk_2018	4201	1	0.984555593	12.5	Unaltered
P-0009755	breast_msk_2018	4200	1	0.984555593	12.5	Unaltered
P-0013280	breast_msk_2018	4198	1	0.984555593	12.5	Unaltered
P-0015036	breast_msk_2018	4197	1	0.984555593	12.5	Unaltered
P-0011568	breast_msk_2018	4199	1	0.984555593	12.5	Unaltered
TCGA-C8-A26W	brca_tcga	4196	1	0.984555593	12.52	Unaltered
TCGA-D8-A27V	brca_tcga	4195	1	0.984555593	12.52	Unaltered
TCGA-C8-A12Z	brca_tcga	4194	1	0.984555593	12.55	Unaltered
TCGA-C8-A132	brca_tcga	4193	1	0.984555593	12.58	Unaltered
TCGA-C8-A134	brca_tcga	4192	1	0.984555593	12.58	Unaltered
P-0012120	breast_msk_2018	4187	1	0.984320672	12.6	Unaltered
P-0016763	breast_msk_2018	4186	1	0.984320672	12.6	Unaltered
P-0009753	breast_msk_2018	4188	1	0.984320672	12.6	Unaltered
P-0008845	breast_msk_2018	4190	1	0.984320672	12.6	Unaltered
P-0009610	breast_msk_2018	4189	1	0.984320672	12.6	Unaltered
TCGA-C8-A12W	brca_tcga	4180	1	0.983850212	12.65	Unaltered
TCGA-C8-A12V	brca_tcga	4181	1	0.983850212	12.65	Unaltered
TCGA-C8-A12U	brca_tcga	4182	1	0.983850212	12.65	Unaltered
TCGA-C8-A12X	brca_tcga	4179	1	0.983850212	12.65	Unaltered
TCGA-C8-A12O	brca_tcga	4184	1	0.98408547	12.65	Unaltered
P-0014516	breast_msk_2018	4176	1	0.983379245	12.7	Unaltered
P-0014928	breast_msk_2018	4175	1	0.983379245	12.8	Unaltered
P-0015602	breast_msk_2018	4174	1	0.983379245	12.8	Unaltered
P-0017190	breast_msk_2018	4173	1	0.983379245	12.8	Unaltered
TCGA-BH-A0HU	brca_tcga	4172	1	0.983379245	12.88	Unaltered
P-0012362	breast_msk_2018	4171	1	0.983379245	12.9	Unaltered
TCGA-C8-A135	brca_tcga	4170	1	0.983379245	12.91	Unaltered
TCGA-E2-A15H	brca_tcga	4169	1	0.983379245	12.91	Unaltered
TCGA-C8-A1HN	brca_tcga	4167	1	0.983143309	12.94	Unaltered
TCGA-C8-A26Y	brca_tcga	4166	1	0.983143309	12.94	Unaltered
TCGA-C8-A3M8	brca_tcga	4165	1	0.983143309	12.94	Unaltered
TCGA-D8-A1XU	brca_tcga	4164	1	0.983143309	12.98	Unaltered
P-0011063	breast_msk_2018	4163	1	0.983143309	13	Unaltered
P-0013877	breast_msk_2018	4162	1	0.983143309	13	Unaltered
P-0015045	breast_msk_2018	4161	1	0.983143309	13	Unaltered
TCGA-A8-A0A4	brca_tcga	4156	1	0.983143309	13.01	Unaltered
TCGA-A8-A086	brca_tcga	4157	1	0.983143309	13.01	Unaltered
TCGA-A8-A06O	brca_tcga	4159	1	0.983143309	13.01	Unaltered
TCGA-C8-A8HP	brca_tcga	4160	1	0.983143309	13.01	Unaltered
TCGA-A8-A06P	brca_tcga	4158	1	0.983143309	13.01	Unaltered
TCGA-D8-A27H	brca_tcga	4154	1	0.982906692	13.04	Unaltered
TCGA-D8-A27T	brca_tcga	4153	1	0.982906692	13.07	Unaltered
P-0014854	breast_msk_2018	4149	1	0.982906692	13.1	Unaltered
P-0014775	breast_msk_2018	4150	1	0.982906692	13.1	Unaltered
P-0014482	breast_msk_2018	4151	1	0.982906692	13.1	Unaltered
P-0011462	breast_msk_2018	4152	1	0.982906692	13.1	Unaltered
P-0015051	breast_msk_2018	4148	1	0.982906692	13.2	Unaltered
P-0015054	breast_msk_2018	4147	1	0.982906692	13.2	Unaltered
TCGA-LD-A74U	brca_tcga	4146	1	0.982906692	13.21	Unaltered
TCGA-EW-A1J2	brca_tcga	4145	1	0.982906692	13.24	Unaltered
TCGA-D8-A140	brca_tcga	4144	1	0.982906692	13.24	Unaltered
TCGA-LD-A7W6	brca_tcga	4143	1	0.982906692	13.27	Unaltered
P-0009444	breast_msk_2018	4142	1	0.982906692	13.3	Unaltered
P-0009564	breast_msk_2018	4141	1	0.982906692	13.3	Unaltered
P-0011593	breast_msk_2018	4140	1	0.982906692	13.3	Unaltered
P-0014490	breast_msk_2018	4139	1	0.982906692	13.3	Unaltered
P-0016878	breast_msk_2018	4138	1	0.982906692	13.3	Unaltered
TCGA-D8-A1JT	brca_tcga	4137	1	0.982906692	13.3	Unaltered
TCGA-A7-A3RF	brca_tcga	4131	1	0.98266893	13.4	Unaltered
P-0011064	breast_msk_2018	4132	1	0.98266893	13.4	Unaltered
P-0009490	breast_msk_2018	4133	1	0.98266893	13.4	Unaltered
TCGA-C8-A8HR	brca_tcga	4130	1	0.98266893	13.4	Unaltered
MB-0514	brca_metabric	4135	1	0.982906692	13.4	Unaltered
MB-0114	brca_metabric	4136	1	0.982906692	13.4	Unaltered
TCGA-D8-A27G	brca_tcga	4129	1	0.98266893	13.44	Unaltered
TCGA-D8-A27M	brca_tcga	4128	1	0.98266893	13.47	Unaltered
TCGA-D8-A145	brca_tcga	4127	1	0.98266893	13.47	Unaltered
P-0016831	breast_msk_2018	4122	1	0.98266893	13.5	Unaltered
P-0011060	breast_msk_2018	4124	1	0.98266893	13.5	Unaltered
P-0014519	breast_msk_2018	4123	1	0.98266893	13.5	Unaltered
P-0008558	breast_msk_2018	4126	1	0.98266893	13.5	Unaltered
P-0009182	breast_msk_2018	4125	1	0.98266893	13.5	Unaltered
TCGA-GM-A5PV	brca_tcga	4121	1	0.98266893	13.53	Unaltered
TCGA-AC-A6IW	brca_tcga	4119	1	0.982430419	13.57	Unaltered
P-0009120	breast_msk_2018	4118	1	0.982430419	13.6	Unaltered
P-0014510	breast_msk_2018	4117	1	0.982430419	13.6	Unaltered
P-0015008	breast_msk_2018	4116	1	0.982430419	13.6	Unaltered
TCGA-BH-A0HP	brca_tcga	4115	1	0.982430419	13.6	Unaltered
P-0016818	breast_msk_2018	4112	1	0.982430419	13.7	Unaltered
TCGA-AC-A62X	brca_tcga	4111	1	0.982430419	13.7	Unaltered
P-0012731	breast_msk_2018	4113	1	0.982430419	13.7	Unaltered
P-0012006	breast_msk_2018	4114	1	0.982430419	13.7	Unaltered
TCGA-A7-A4SB	brca_tcga	4110	1	0.982430419	13.73	Unaltered
P-0014937	breast_msk_2018	4107	1	0.981952234	13.8	Unaltered
P-0014942	breast_msk_2018	4106	1	0.981952234	13.8	Unaltered
P-0015241	breast_msk_2018	4105	1	0.981952234	13.8	Unaltered
TCGA-S3-AA11	brca_tcga	4104	1	0.981952234	13.83	Unaltered
P-0016912	breast_msk_2018	4097	1	0.981712908	13.9	Unaltered
P-0016840	breast_msk_2018	4098	1	0.981712908	13.9	Unaltered
P-0015273	breast_msk_2018	4099	1	0.981712908	13.9	Unaltered
P-0014855	breast_msk_2018	4102	1	0.981712908	13.9	Unaltered
P-0014894	breast_msk_2018	4101	1	0.981712908	13.9	Unaltered
P-0016929	breast_msk_2018	4096	1	0.981712908	13.9	Unaltered
P-0015148	breast_msk_2018	4100	1	0.981712908	13.9	Unaltered
TCGA-BH-A0DK	brca_tcga	4095	1	0.981712908	13.9	Unaltered
TCGA-EW-A1PD	brca_tcga	4094	1	0.981712908	13.93	Unaltered
TCGA-S3-AA17	brca_tcga	4093	1	0.981712908	13.93	Unaltered
TCGA-D8-A142	brca_tcga	4092	1	0.981712908	13.96	Unaltered
TCGA-D8-A1JH	brca_tcga	4091	1	0.981712908	13.99	Unaltered
TCGA-A8-A07I	brca_tcga	4090	1	0.981712908	13.99	Unaltered
P-0009330	breast_msk_2018	4088	1	0.981472822	14	Unaltered
P-0010321	breast_msk_2018	4087	1	0.981472822	14	Unaltered
P-0012307	breast_msk_2018	4086	1	0.981472822	14	Unaltered
P-0014816	breast_msk_2018	4085	1	0.981472822	14	Unaltered
TCGA-E2-A15S	brca_tcga	4083	1	0.981472822	14.06	Unaltered
TCGA-OL-A66P	brca_tcga	4084	1	0.981472822	14.06	Unaltered
P-0014929	breast_msk_2018	4081	1	0.981232383	14.1	Unaltered
P-0016815	breast_msk_2018	4080	1	0.981232383	14.1	Unaltered
TCGA-D8-A1Y3	brca_tcga	4079	1	0.981232383	14.13	Unaltered
TCGA-D8-A1J8	brca_tcga	4077	1	0.980991767	14.16	Unaltered
TCGA-D8-A143	brca_tcga	4076	1	0.980991767	14.16	Unaltered
TCGA-D8-A1Y2	brca_tcga	4073	1	0.980510298	14.22	Unaltered
TCGA-A1-A0SG	brca_tcga	4072	1	0.980510298	14.26	Unaltered
TCGA-BH-A0E2	brca_tcga	4071	1	0.980510298	14.29	Unaltered
P-0010849	breast_msk_2018	4070	1	0.980510298	14.3	Unaltered
P-0014955	breast_msk_2018	4069	1	0.980510298	14.3	Unaltered
P-0016816	breast_msk_2018	4068	1	0.980510298	14.3	Unaltered
TCGA-A1-A0SD	brca_tcga	4067	1	0.980510298	14.36	Unaltered
P-0015005	breast_msk_2018	4060	1	0.98026915	14.4	Unaltered
P-0014824	breast_msk_2018	4061	1	0.98026915	14.4	Unaltered
P-0014517	breast_msk_2018	4062	1	0.98026915	14.4	Unaltered
P-0014463	breast_msk_2018	4063	1	0.98026915	14.4	Unaltered
P-0011348	breast_msk_2018	4064	1	0.98026915	14.4	Unaltered
P-0011019	breast_msk_2018	4065	1	0.98026915	14.4	Unaltered
TCGA-EW-A1PF	brca_tcga	4059	1	0.98026915	14.42	Unaltered
TCGA-C8-A27B	brca_tcga	4058	1	0.98026915	14.42	Unaltered
TCGA-D8-A27I	brca_tcga	4057	1	0.98026915	14.42	Unaltered
TCGA-LL-A5YO	brca_tcga	4055	1	0.980027466	14.45	Unaltered
TCGA-LL-A740	brca_tcga	4053	1	0.980027466	14.49	Unaltered
TCGA-D8-A1XK	brca_tcga	4054	1	0.980027466	14.49	Unaltered
P-0010560	breast_msk_2018	4052	1	0.980027466	14.5	Unaltered
P-0011176	breast_msk_2018	4051	1	0.980027466	14.5	Unaltered
P-0015025	breast_msk_2018	4050	1	0.980027466	14.5	Unaltered
P-0016841	breast_msk_2018	4049	1	0.980027466	14.5	Unaltered
TCGA-AC-A5EI	brca_tcga	4048	1	0.980027466	14.52	Unaltered
P-0010919	breast_msk_2018	4047	1	0.980027466	14.6	Unaltered
P-0014940	breast_msk_2018	4046	1	0.980027466	14.6	Unaltered
TCGA-A7-A4SC	brca_tcga	4044	1	0.979785185	14.65	Unaltered
TCGA-D8-A1JU	brca_tcga	4043	1	0.979785185	14.68	Unaltered
TCGA-A7-A425	brca_tcga	4042	1	0.979785185	14.68	Unaltered
TCGA-LL-A5YN	brca_tcga	4041	1	0.979785185	14.68	Unaltered
P-0009738	breast_msk_2018	4039	1	0.979542664	14.7	Unaltered
P-0014492	breast_msk_2018	4038	1	0.979542664	14.7	Unaltered
P-0016198	breast_msk_2018	4037	1	0.979542664	14.7	Unaltered
TCGA-A7-A56D	brca_tcga	4035	1	0.979542664	14.72	Unaltered
TCGA-D8-A1XG	brca_tcga	4036	1	0.979542664	14.72	Unaltered
TCGA-LL-A5YP	brca_tcga	4034	1	0.979542664	14.78	Unaltered
TCGA-E2-A158	brca_tcga	4033	1	0.979542664	14.78	Unaltered
P-0014998	breast_msk_2018	4027	1	0.97905678	14.8	Unaltered
P-0014485	breast_msk_2018	4030	1	0.97905678	14.8	Unaltered
P-0014488	breast_msk_2018	4029	1	0.97905678	14.8	Unaltered
P-0014856	breast_msk_2018	4028	1	0.97905678	14.8	Unaltered
TCGA-AC-A3OD	brca_tcga	4026	1	0.97905678	14.82	Unaltered
P-0009221	breast_msk_2018	4024	1	0.978813536	14.9	Unaltered
P-0010419	breast_msk_2018	4023	1	0.978813536	14.9	Unaltered
P-0014480	breast_msk_2018	4022	1	0.978813536	14.9	Unaltered
P-0014807	breast_msk_2018	4021	1	0.978813536	14.9	Unaltered
P-0014936	breast_msk_2018	4020	1	0.978813536	14.9	Unaltered
P-0016239	breast_msk_2018	4019	1	0.978813536	14.9	Unaltered
TCGA-A7-A4SA	brca_tcga	4018	1	0.978813536	14.91	Unaltered
TCGA-AC-A5XU	brca_tcga	4017	1	0.978813536	14.95	Unaltered
TCGA-AC-A3TN	brca_tcga	4016	1	0.978813536	14.98	Unaltered
P-0014479	breast_msk_2018	4015	1	0.978813536	15	Unaltered
P-0014943	breast_msk_2018	4014	1	0.978813536	15	Unaltered
P-0015012	breast_msk_2018	4013	1	0.978813536	15	Unaltered
P-0016190	breast_msk_2018	4012	1	0.978813536	15	Unaltered
TCGA-A8-A09V	brca_tcga	4011	1	0.978813536	15.01	Unaltered
TCGA-A8-A084	brca_tcga	4010	1	0.978813536	15.05	Unaltered
P-0014468	breast_msk_2018	4008	1	0.978569382	15.1	Unaltered
P-0014575	breast_msk_2018	4007	1	0.978569382	15.1	Unaltered
TCGA-BH-A0H0	brca_tcga	4005	1	0.978569382	15.14	Unaltered
TCGA-D8-A1XV	brca_tcga	4006	1	0.978569382	15.14	Unaltered
P-0014934	breast_msk_2018	4002	1	0.978080586	15.2	Unaltered
TCGA-D8-A1XF	brca_tcga	4001	1	0.978080586	15.21	Unaltered
TCGA-EW-A6S9	brca_tcga	4000	1	0.978080586	15.21	Unaltered
P-0006769	breast_msk_2018	3999	1	0.978080586	15.3	Unaltered
P-0014952	breast_msk_2018	3998	1	0.978080586	15.3	Unaltered
TCGA-LL-A5YM	brca_tcga	3996	1	0.978080586	15.31	Unaltered
TCGA-D8-A1XZ	brca_tcga	3997	1	0.978080586	15.31	Unaltered
TCGA-XX-A899	brca_tcga	3995	1	0.978080586	15.34	Unaltered
P-0014477	breast_msk_2018	3991	1	0.977345923	15.4	Unaltered
P-0015017	breast_msk_2018	3990	1	0.977345923	15.4	Unaltered
TCGA-C8-A26Z	brca_tcga	3989	1	0.977345923	15.44	Unaltered
TCGA-AC-A3W7	brca_tcga	3988	1	0.977345923	15.47	Unaltered
P-0016842	breast_msk_2018	3984	1	0.97710079	15.5	Unaltered
P-0016045	breast_msk_2018	3985	1	0.97710079	15.5	Unaltered
P-0014939	breast_msk_2018	3986	1	0.97710079	15.5	Unaltered
TCGA-D8-A1Y0	brca_tcga	3983	1	0.97710079	15.51	Unaltered
P-0018521	breast_msk_2018	3976	1	0.976610031	15.6	Unaltered
TCGA-AQ-A1H2	brca_tcga	3975	1	0.976610031	15.6	Unaltered
P-0015034	breast_msk_2018	3977	1	0.976610031	15.6	Unaltered
P-0014481	breast_msk_2018	3978	1	0.976610031	15.6	Unaltered
P-0014464	breast_msk_2018	3979	1	0.976610031	15.6	Unaltered
P-0010869	breast_msk_2018	3980	1	0.976610031	15.6	Unaltered
TCGA-BH-A0DP	brca_tcga	3973	1	0.976364281	15.64	Unaltered
TCGA-EW-A1J5	brca_tcga	3972	1	0.976364281	15.67	Unaltered
TCGA-LL-A73Y	brca_tcga	3971	1	0.976364281	15.67	Unaltered
TCGA-BH-A0E1	brca_tcga	3970	1	0.976364281	15.67	Unaltered
P-0014962	breast_msk_2018	3965	1	0.976118284	15.7	Unaltered
P-0014810	breast_msk_2018	3966	1	0.976118284	15.7	Unaltered
P-0010002	breast_msk_2018	3968	1	0.976118284	15.7	Unaltered
P-0014802	breast_msk_2018	3967	1	0.976118284	15.7	Unaltered
TCGA-D8-A1JC	brca_tcga	3964	1	0.976118284	15.77	Unaltered
P-0014866	breast_msk_2018	3957	1	0.976118284	15.8	Unaltered
P-0017918	breast_msk_2018	3956	1	0.976118284	15.8	Unaltered
P-0014860	breast_msk_2018	3958	1	0.976118284	15.8	Unaltered
P-0014799	breast_msk_2018	3959	1	0.976118284	15.8	Unaltered
P-0014484	breast_msk_2018	3961	1	0.976118284	15.8	Unaltered
P-0010080	breast_msk_2018	3962	1	0.976118284	15.8	Unaltered
P-0008124	breast_msk_2018	3963	1	0.976118284	15.8	Unaltered
P-0014486	breast_msk_2018	3960	1	0.976118284	15.8	Unaltered
TCGA-D8-A1XR	brca_tcga	3955	1	0.976118284	15.83	Unaltered
P-0014489	breast_msk_2018	3950	1	0.975377678	15.9	Unaltered
P-0008595	breast_msk_2018	3951	1	0.975377678	15.9	Unaltered
P-0014560	breast_msk_2018	3949	1	0.975377678	15.9	Unaltered
P-0014803	breast_msk_2018	3948	1	0.975377678	15.9	Unaltered
P-0014867	breast_msk_2018	3947	1	0.975377678	15.9	Unaltered
P-0016335	breast_msk_2018	3946	1	0.975377678	15.9	Unaltered
P-0016837	breast_msk_2018	3945	1	0.975377678	15.9	Unaltered
P-0018685	breast_msk_2018	3944	1	0.975377678	15.9	Unaltered
P-0010709	breast_msk_2018	3943	1	0.975377678	16	Unaltered
TCGA-XX-A89A	brca_tcga	3940	1	0.975130246	16.03	Unaltered
TCGA-D8-A27F	brca_tcga	3941	1	0.975130246	16.03	Unaltered
TCGA-LL-A6FR	brca_tcga	3939	1	0.975130246	16.06	Unaltered
P-0014798	breast_msk_2018	3938	1	0.975130246	16.1	Unaltered
P-0014828	breast_msk_2018	3937	1	0.975130246	16.1	Unaltered
TCGA-D8-A73U	brca_tcga	3936	1	0.975130246	16.16	Unaltered
P-0010110	breast_msk_2018	3932	1	0.974634627	16.2	Unaltered
P-0014620	breast_msk_2018	3931	1	0.974634627	16.2	Unaltered
P-0007759	breast_msk_2018	3933	1	0.974634627	16.2	Unaltered
TCGA-BH-A0DZ	brca_tcga	3930	1	0.974634627	16.26	Unaltered
TCGA-D8-A1XS	brca_tcga	3929	1	0.974634627	16.29	Unaltered
TCGA-AC-A3HN	brca_tcga	3928	1	0.974634627	16.29	Unaltered
P-0005784	breast_msk_2018	3926	1	0.974386439	16.3	Unaltered
P-0014667	breast_msk_2018	3925	1	0.974386439	16.3	Unaltered
TCGA-D8-A27L	brca_tcga	3921	1	0.974386439	16.39	Unaltered
TCGA-D8-A1XQ	brca_tcga	3922	1	0.974386439	16.39	Unaltered
P-0008945	breast_msk_2018	3919	1	0.974137871	16.4	Unaltered
P-0014829	breast_msk_2018	3918	1	0.974137871	16.4	Unaltered
P-0014830	breast_msk_2018	3917	1	0.974137871	16.4	Unaltered
TCGA-A2-A1G6	brca_tcga	3916	1	0.974137871	16.46	Unaltered
TCGA-E2-A1BC	brca_tcga	3915	1	0.974137871	16.46	Unaltered
TCGA-D8-A1JA	brca_tcga	3914	1	0.974137871	16.49	Unaltered
P-0008449	breast_msk_2018	3912	1	0.974137871	16.5	Unaltered
P-0006556	breast_msk_2018	3913	1	0.974137871	16.5	Unaltered
TCGA-D8-A1XY	brca_tcga	3911	1	0.974137871	16.52	Unaltered
TCGA-EW-A1J3	brca_tcga	3910	1	0.974137871	16.56	Unaltered
TCGA-AC-A3W5	brca_tcga	3909	1	0.974137871	16.56	Unaltered
P-0014801	breast_msk_2018	3905	1	0.973639336	16.6	Unaltered
P-0008346	breast_msk_2018	3906	1	0.973639336	16.6	Unaltered
TCGA-D8-A1XT	brca_tcga	3904	1	0.973639336	16.62	Unaltered
TCGA-C8-A274	brca_tcga	3903	1	0.973639336	16.69	Unaltered
P-0015023	breast_msk_2018	3897	1	0.97239172	16.7	Unaltered
TCGA-D8-A1X7	brca_tcga	3896	1	0.97239172	16.72	Unaltered
TCGA-EW-A6SA	brca_tcga	3894	1	0.972142069	16.75	Unaltered
TCGA-AC-A5EH	brca_tcga	3893	1	0.972142069	16.79	Unaltered
P-0001481	breast_msk_2018	3892	1	0.972142069	16.8	Unaltered
P-0004611	breast_msk_2018	3890	1	0.971892225	16.8	Unaltered
P-0010942	breast_msk_2018	3889	1	0.971892225	16.8	Unaltered
P-0015577	breast_msk_2018	3888	1	0.971892225	16.8	Unaltered
TCGA-C8-A273	brca_tcga	3886	1	0.971642188	16.85	Unaltered
P-0008006	breast_msk_2018	3885	1	0.971642188	16.9	Unaltered
TCGA-BH-A0HN	brca_tcga	3883	1	0.971392023	16.95	Unaltered
P-0008424	breast_msk_2018	3880	1	0.970891564	17	Unaltered
TCGA-A8-A0AB	brca_tcga	3877	1	0.970641269	17.02	Unaltered
TCGA-A8-A075	brca_tcga	3876	1	0.970641269	17.02	Unaltered
TCGA-UL-AAZ6	brca_tcga	3878	1	0.970641269	17.02	Unaltered
TCGA-D8-A27N	brca_tcga	3875	1	0.970641269	17.05	Unaltered
TCGA-LL-A5YL	brca_tcga	3874	1	0.970641269	17.05	Unaltered
P-0010058	breast_msk_2018	3873	1	0.970641269	17.1	Unaltered
P-0010201	breast_msk_2018	3872	1	0.970641269	17.1	Unaltered
TCGA-A2-A0T1	brca_tcga	3871	1	0.970641269	17.12	Unaltered
TCGA-D8-A1XD	brca_tcga	3869	1	0.970390458	17.15	Unaltered
TCGA-A2-A25C	brca_tcga	3868	1	0.970390458	17.18	Unaltered
P-0008023	breast_msk_2018	3866	1	0.970139516	17.2	Unaltered
P-0008155	breast_msk_2018	3865	1	0.970139516	17.2	Unaltered
TCGA-S3-AA15	brca_tcga	3863	1	0.969888445	17.25	Unaltered
TCGA-E2-A15D	brca_tcga	3862	1	0.969888445	17.28	Unaltered
P-0005799	breast_msk_2018	3861	1	0.969888445	17.3	Unaltered
P-0014970	breast_msk_2018	3859	1	0.969888445	17.3	Unaltered
TCGA-A2-A1FW	brca_tcga	3858	1	0.969888445	17.35	Unaltered
TCGA-OL-A66O	brca_tcga	3857	1	0.969888445	17.35	Unaltered
TCGA-S3-AA14	brca_tcga	3856	1	0.969888445	17.38	Unaltered
P-0017372	breast_msk_2018	3855	1	0.969888445	17.4	Unaltered
TCGA-D8-A27E	brca_tcga	3854	1	0.969888445	17.41	Unaltered
TCGA-AC-A62Y	brca_tcga	3853	1	0.969888445	17.41	Unaltered
TCGA-A2-A0T5	brca_tcga	3852	1	0.969888445	17.44	Unaltered
TCGA-D8-A1J9	brca_tcga	3850	1	0.969636591	17.48	Unaltered
TCGA-LL-A9Q3	brca_tcga	3849	1	0.969636591	17.48	Unaltered
P-0015077	breast_msk_2018	3843	1	0.969384607	17.5	Unaltered
P-0014826	breast_msk_2018	3844	1	0.969384607	17.5	Unaltered
P-0004058	breast_msk_2018	3847	1	0.969384607	17.5	Unaltered
TCGA-EW-A423	brca_tcga	3842	1	0.969384607	17.51	Unaltered
TCGA-A2-A0T0	brca_tcga	3841	1	0.969384607	17.51	Unaltered
P-0008538	breast_msk_2018	3839	1	0.969132163	17.6	Unaltered
TCGA-D8-A1XM	brca_tcga	3836	1	0.968627143	17.67	Unaltered
TCGA-E2-A9RU	brca_tcga	3835	1	0.968627143	17.67	Unaltered
MB-0634	brca_metabric	3833	1	0.968374502	17.76666667	Unaltered
TCGA-AO-A1KT	brca_tcga	3832	1	0.968374502	17.77	Unaltered
TCGA-D8-A1X6	brca_tcga	3831	1	0.968374502	17.77	Unaltered
MB-5590	brca_metabric	3829	1	0.968121663	17.83333333	Unaltered
TCGA-A7-A4SF	brca_tcga	3827	1	0.967868757	17.9	Unaltered
TCGA-A8-A093	brca_tcga	3825	1	0.967615786	17.94	Unaltered
TCGA-A8-A06R	brca_tcga	3824	1	0.967615786	17.97	Unaltered
TCGA-A8-A082	brca_tcga	3823	1	0.967615786	18.04	Unaltered
P-0006568	breast_msk_2018	3822	1	0.967615786	18.1	Unaltered
TCGA-GM-A5PX	brca_tcga	3821	1	0.967615786	18.1	Unaltered
TCGA-D8-A1XB	brca_tcga	3819	1	0.967615786	18.13	Unaltered
TCGA-A2-A25D	brca_tcga	3818	1	0.967615786	18.13	Unaltered
TCGA-D8-A1JD	brca_tcga	3820	1	0.967615786	18.13	Unaltered
TCGA-A2-A0YE	brca_tcga	3811	1	0.967108783	18.2	Unaltered
TCGA-EW-A1IZ	brca_tcga	3814	1	0.967108783	18.2	Unaltered
TCGA-A1-A0SQ	brca_tcga	3813	1	0.967108783	18.2	Unaltered
TCGA-BH-A0BD	brca_tcga	3812	1	0.967108783	18.2	Unaltered
TCGA-E2-A15G	brca_tcga	3810	1	0.967108783	18.2	Unaltered
P-0000341	breast_msk_2018	3806	1	0.96634708	18.3	Unaltered
P-0006067	breast_msk_2018	3805	1	0.96634708	18.3	Unaltered
P-0007100	breast_msk_2018	3804	1	0.96634708	18.3	Unaltered
P-0008148	breast_msk_2018	3803	1	0.96634708	18.3	Unaltered
P-0006818	breast_msk_2018	3799	1	0.966092912	18.4	Unaltered
P-0006622	breast_msk_2018	3800	1	0.966092912	18.4	Unaltered
P-0004090	breast_msk_2018	3801	1	0.966092912	18.4	Unaltered
TCGA-EW-A1P6	brca_tcga	3798	1	0.966092912	18.46	Unaltered
TCGA-S3-A6ZG	brca_tcga	3797	1	0.966092912	18.46	Unaltered
TCGA-D8-A3Z6	brca_tcga	3795	1	0.966092912	18.5	Unaltered
TCGA-D8-A1X5	brca_tcga	3793	1	0.965838274	18.56	Unaltered
TCGA-A2-A0YJ	brca_tcga	3792	1	0.965838274	18.59	Unaltered
P-0006086	breast_msk_2018	3791	1	0.965838274	18.6	Unaltered
TCGA-BH-A5IZ	brca_tcga	3790	1	0.965838274	18.63	Unaltered
TCGA-AC-A6IV	brca_tcga	3789	1	0.965838274	18.66	Unaltered
P-0007601	breast_msk_2018	3787	1	0.965583301	18.7	Unaltered
TCGA-S3-A6ZF	brca_tcga	3785	1	0.965328261	18.79	Unaltered
P-0007579	breast_msk_2018	3783	1	0.965073153	18.8	Unaltered
P-0007984	breast_msk_2018	3782	1	0.965073153	18.8	Unaltered
TCGA-BH-A8FZ	brca_tcga	3779	1	0.964562667	18.86	Unaltered
TCGA-S3-AA12	brca_tcga	3778	1	0.964562667	18.86	Unaltered
TCGA-EW-A1J1	brca_tcga	3777	1	0.964562667	18.89	Unaltered
TCGA-EW-A1PA	brca_tcga	3776	1	0.964562667	18.89	Unaltered
TCGA-A2-A0T6	brca_tcga	3775	1	0.964562667	18.89	Unaltered
P-0008027	breast_msk_2018	3774	1	0.964562667	18.9	Unaltered
TCGA-E9-A1NH	brca_tcga	3773	1	0.964562667	18.92	Unaltered
TCGA-A8-A07G	brca_tcga	3769	1	0.964306951	18.96	Unaltered
TCGA-D8-A1JI	brca_tcga	3771	1	0.964306951	18.96	Unaltered
TCGA-A8-A07F	brca_tcga	3770	1	0.964306951	18.96	Unaltered
MB-0193	brca_metabric	3768	1	0.964306951	19	Unaltered
TCGA-A8-A09T	brca_tcga	3766	1	0.964050963	19.02	Unaltered
TCGA-A8-A0A2	brca_tcga	3765	1	0.964050963	19.02	Unaltered
P-0014267	breast_msk_2018	3763	1	0.963794839	19.1	Unaltered
TCGA-A2-A1G1	brca_tcga	3761	1	0.963538647	19.19	Unaltered
TCGA-D8-A147	brca_tcga	3759	1	0.963282386	19.19	Unaltered
P-0004893	breast_msk_2018	3758	1	0.963282386	19.2	Unaltered
TCGA-AC-A23C	brca_tcga	3756	1	0.963282386	19.22	Unaltered
TCGA-S3-AA10	brca_tcga	3755	1	0.963282386	19.25	Unaltered
P-0012134	breast_msk_2018	3753	1	0.963025785	19.3	Unaltered
P-0016819	breast_msk_2018	3752	1	0.963025785	19.3	Unaltered
TCGA-AC-A2QI	brca_tcga	3751	1	0.963025785	19.32	Unaltered
TCGA-AC-A5XS	brca_tcga	3750	1	0.963025785	19.32	Unaltered
TCGA-A2-A0YK	brca_tcga	3749	1	0.963025785	19.32	Unaltered
TCGA-D8-A1JM	brca_tcga	3748	1	0.963025785	19.38	Unaltered
P-0007317	breast_msk_2018	3743	1	0.962254541	19.4	Unaltered
TCGA-E2-A154	brca_tcga	3742	1	0.962254541	19.42	Unaltered
TCGA-C8-A9FZ	brca_tcga	3741	1	0.962254541	19.45	Unaltered
P-0006675	breast_msk_2018	3740	1	0.962254541	19.5	Unaltered
TCGA-LL-A7SZ	brca_tcga	3739	1	0.962254541	19.51	Unaltered
TCGA-A2-A1G4	brca_tcga	3738	1	0.962254541	19.55	Unaltered
TCGA-E2-A15P	brca_tcga	3737	1	0.962254541	19.55	Unaltered
TCGA-LL-A8F5	brca_tcga	3735	1	0.961996979	19.58	Unaltered
P-0015151	breast_msk_2018	3732	1	0.961739278	19.6	Unaltered
MB-0231	brca_metabric	3734	1	0.961996979	19.6	Unaltered
TCGA-E2-A1L9	brca_tcga	3731	1	0.961739278	19.65	Unaltered
TCGA-OL-A6VQ	brca_tcga	3730	1	0.961739278	19.71	Unaltered
TCGA-AC-A3W6	brca_tcga	3726	1	0.960965554	19.78	Unaltered
P-0001839	breast_msk_2018	3725	1	0.960965554	19.8	Unaltered
P-0005675	breast_msk_2018	3723	1	0.960707507	19.8	Unaltered
P-0015475	breast_msk_2018	3720	1	0.960191275	19.9	Unaltered
TCGA-D8-A1XL	brca_tcga	3719	1	0.960191275	19.91	Unaltered
TCGA-EW-A1PH	brca_tcga	3718	1	0.960191275	19.94	Unaltered
TCGA-A8-A08G	brca_tcga	3717	1	0.960191275	19.94	Unaltered
TCGA-EW-A1PB	brca_tcga	3716	1	0.960191275	19.97	Unaltered
TCGA-A8-A07E	brca_tcga	3715	1	0.960191275	19.97	Unaltered
P-0050274	brca_mapk_hp_msk_2021	3714	1	0.960191275	19.989	Unaltered
P-0005368	breast_msk_2018	3712	1	0.959932673	20	Unaltered
TCGA-D8-A1JL	brca_tcga	3711	1	0.959932673	20.07	Unaltered
TCGA-D8-A1JJ	brca_tcga	3710	1	0.959932673	20.07	Unaltered
P-0012176	breast_msk_2018	3708	1	0.959932673	20.1	Unaltered
TCGA-BH-A2L8	brca_tcga	3705	1	0.959932673	20.11	Unaltered
TCGA-D8-A1JK	brca_tcga	3707	1	0.959932673	20.11	Unaltered
TCGA-E9-A243	brca_tcga	3706	1	0.959932673	20.11	Unaltered
TCGA-AC-A8OP	brca_tcga	3702	1	0.95941435	20.17	Unaltered
P-0006348	breast_msk_2018	3698	1	0.958636657	20.2	Unaltered
TCGA-C8-A26V	brca_tcga	3696	1	0.958636657	20.24	Unaltered
TCGA-A2-A1G0	brca_tcga	3697	1	0.958636657	20.24	Unaltered
MB-5147	brca_metabric	3694	1	0.958377215	20.26666667	Unaltered
TCGA-AO-A0J7	brca_tcga	3693	1	0.958377215	20.3	Unaltered
TCGA-D8-A1JN	brca_tcga	3691	1	0.958117633	20.37	Unaltered
TCGA-OL-A5S0	brca_tcga	3690	1	0.958117633	20.37	Unaltered
TCGA-BH-A0HI	brca_tcga	3689	1	0.958117633	20.37	Unaltered
P-0008054	breast_msk_2018	3688	1	0.958117633	20.4	Unaltered
TCGA-AO-A1KO	brca_tcga	3686	1	0.95785777	20.43	Unaltered
TCGA-BH-A0AW	brca_tcga	3685	1	0.95785777	20.43	Unaltered
TCGA-A2-A0T4	brca_tcga	3682	1	0.95733776	20.5	Unaltered
TCGA-D8-A141	brca_tcga	3681	1	0.95733776	20.57	Unaltered
TCGA-E2-A15L	brca_tcga	3680	1	0.95733776	20.57	Unaltered
P-0005397	breast_msk_2018	3678	1	0.95733776	20.6	Unaltered
P-0003918	breast_msk_2018	3679	1	0.95733776	20.6	Unaltered
TCGA-A7-A26J	brca_tcga	3677	1	0.95733776	20.6	Unaltered
TCGA-S3-AA0Z	brca_tcga	3676	1	0.95733776	20.66	Unaltered
P-0010808	breast_msk_2018	3671	1	0.95629576	20.7	Unaltered
P-0015948	breast_msk_2018	3670	1	0.95629576	20.7	Unaltered
TCGA-E2-A15E	brca_tcga	3669	1	0.95629576	20.7	Unaltered
TCGA-A2-A0T7	brca_tcga	3667	1	0.956035047	20.73	Unaltered
P-0001536	breast_msk_2018	3665	1	0.955774262	20.8	Unaltered
TCGA-A1-A0SI	brca_tcga	3663	1	0.955513407	20.86	Unaltered
TCGA-BH-A42V	brca_tcga	3662	1	0.955513407	20.86	Unaltered
P-0013454	breast_msk_2018	3661	1	0.955513407	20.9	Unaltered
P-0015558	breast_msk_2018	3660	1	0.955513407	20.9	Unaltered
TCGA-D8-A1JP	brca_tcga	3659	1	0.955513407	20.99	Unaltered
P-0007566	breast_msk_2018	3656	1	0.954990983	21	Unaltered
TCGA-A8-A0A6	brca_tcga	3654	1	0.954729699	21.02	Unaltered
TCGA-E2-A155	brca_tcga	3653	1	0.954729699	21.02	Unaltered
TCGA-S3-A6ZH	brca_tcga	3652	1	0.954729699	21.06	Unaltered
P-0003552	breast_msk_2018	3650	1	0.954468201	21.1	Unaltered
TCGA-A2-A4S2	brca_tcga	3649	1	0.954468201	21.12	Unaltered
TCGA-D8-A146	brca_tcga	3648	1	0.954468201	21.12	Unaltered
TCGA-A7-A4SE	brca_tcga	3647	1	0.954468201	21.16	Unaltered
P-0014935	breast_msk_2018	3645	1	0.954206416	21.2	Unaltered
TCGA-LD-A66U	brca_tcga	3644	1	0.954206416	21.22	Unaltered
TCGA-E9-A1RG	brca_tcga	3643	1	0.954206416	21.25	Unaltered
TCGA-A2-A4RY	brca_tcga	3642	1	0.954206416	21.29	Unaltered
P-0015207	breast_msk_2018	3639	1	0.953682271	21.3	Unaltered
TCGA-AO-A0J3	brca_tcga	3638	1	0.953682271	21.39	Unaltered
P-0006517	breast_msk_2018	3636	1	0.953682271	21.4	Unaltered
P-0006310	breast_msk_2018	3637	1	0.953682271	21.4	Unaltered
TCGA-BH-A18H	brca_tcga	3635	1	0.953682271	21.42	Unaltered
P-0003509	breast_msk_2018	3633	1	0.953419838	21.5	Unaltered
P-0005907	breast_msk_2018	3632	1	0.953419838	21.5	Unaltered
P-0020702	brca_mapk_hp_msk_2021	3631	1	0.953419838	21.501	Unaltered
TCGA-AO-A0JA	brca_tcga	3630	1	0.953419838	21.52	Unaltered
P-0048837	brca_mapk_hp_msk_2021	3628	1	0.953157115	21.567	Unaltered
P-0008795	breast_msk_2018	3625	1	0.953157115	21.6	Unaltered
MB-0359	brca_metabric	3627	1	0.953157115	21.6	Unaltered
P-0007902	breast_msk_2018	3626	1	0.953157115	21.6	Unaltered
TCGA-E2-A15F	brca_tcga	3624	1	0.953157115	21.62	Unaltered
TCGA-D8-A4Z1	brca_tcga	3623	1	0.953157115	21.65	Unaltered
TCGA-A2-A0YH	brca_tcga	3622	1	0.953157115	21.65	Unaltered
TCGA-BH-A0BJ	brca_tcga	3621	1	0.953157115	21.68	Unaltered
P-0005399	breast_msk_2018	3616	1	0.952630436	21.7	Unaltered
P-0005395	breast_msk_2018	3617	1	0.952630436	21.7	Unaltered
P-0000438	breast_msk_2018	3619	1	0.952893812	21.7	Unaltered
TCGA-A7-A26I	brca_tcga	3615	1	0.952630436	21.71	Unaltered
TCGA-BH-A8G0	brca_tcga	3614	1	0.952630436	21.75	Unaltered
P-0004665	breast_msk_2018	3613	1	0.952630436	21.8	Unaltered
TCGA-D8-A1XJ	brca_tcga	3612	1	0.952630436	21.81	Unaltered
TCGA-A2-A4S3	brca_tcga	3611	1	0.952630436	21.88	Unaltered
TCGA-A2-A0YG	brca_tcga	3610	1	0.952630436	21.88	Unaltered
P-0009364	breast_msk_2018	3606	1	0.952366477	21.9	Unaltered
P-0006248	breast_msk_2018	3607	1	0.952366477	21.9	Unaltered
P-0004850	breast_msk_2018	3608	1	0.952366477	21.9	Unaltered
P-0004974	breast_msk_2018	3602	1	0.951573939	22	Unaltered
TCGA-EW-A2FW	brca_tcga	3599	1	0.951045433	22.08	Unaltered
TCGA-E2-A1IN	brca_tcga	3598	1	0.951045433	22.17	Unaltered
TCGA-AC-A3QP	brca_tcga	3597	1	0.951045433	22.17	Unaltered
MB-0269	brca_metabric	3593	1	0.950516414	22.23333333	Unaltered
TCGA-LL-A6FP	brca_tcga	3590	1	0.950251793	22.24	Unaltered
TCGA-AC-A2B8	brca_tcga	3591	1	0.950251793	22.24	Unaltered
P-0006068	breast_msk_2018	3588	1	0.949987025	22.3	Unaltered
P-0016003	breast_msk_2018	3587	1	0.949987025	22.3	Unaltered
TCGA-OL-A5RZ	brca_tcga	3586	1	0.949987025	22.31	Unaltered
TCGA-AO-A0J8	brca_tcga	3585	1	0.949987025	22.34	Unaltered
TCGA-MS-A51U	brca_tcga	3584	1	0.949987025	22.37	Unaltered
TCGA-A2-A1FZ	brca_tcga	3581	1	0.949456751	22.44	Unaltered
P-0004277	breast_msk_2018	3578	1	0.948926328	22.5	Unaltered
P-0010684	breast_msk_2018	3577	1	0.948926328	22.5	Unaltered
P-0005712	breast_msk_2018	3573	1	0.948130249	22.7	Unaltered
TCGA-E2-A15C	brca_tcga	3568	1	0.948130249	22.8	Unaltered
TCGA-EW-A1OW	brca_tcga	3569	1	0.948130249	22.8	Unaltered
P-0005620	breast_msk_2018	3571	1	0.948130249	22.8	Unaltered
P-0006249	breast_msk_2018	3570	1	0.948130249	22.8	Unaltered
TCGA-AC-A23E	brca_tcga	3567	1	0.948130249	22.93	Unaltered
TCGA-BH-A0H7	brca_tcga	3563	1	0.947332607	23.06	Unaltered
TCGA-EW-A1P5	brca_tcga	3562	1	0.947332607	23.09	Unaltered
P-0015689	breast_msk_2018	3561	1	0.947332607	23.1	Unaltered
TCGA-A2-A4S0	brca_tcga	3560	1	0.947332607	23.19	Unaltered
TCGA-AC-A3YI	brca_tcga	3556	1	0.946534069	23.23	Unaltered
TCGA-E2-A153	brca_tcga	3555	1	0.946534069	23.23	Unaltered
TCGA-AR-A0TU	brca_tcga	3552	1	0.94600141	23.29	Unaltered
TCGA-E2-A15A	brca_tcga	3551	1	0.94600141	23.32	Unaltered
TCGA-A2-A1FV	brca_tcga	3547	1	0.945201972	23.46	Unaltered
TCGA-OL-A66I	brca_tcga	3546	1	0.945201972	23.46	Unaltered
TCGA-EW-A424	brca_tcga	3545	1	0.945201972	23.49	Unaltered
TCGA-BH-A5J0	brca_tcga	3544	1	0.945201972	23.49	Unaltered
TCGA-A7-A13G	brca_tcga	3542	1	0.945201972	23.59	Unaltered
TCGA-A7-A26G	brca_tcga	3539	1	0.944668111	23.72	Unaltered
MB-6188	brca_metabric	3536	1	0.944134098	23.76666667	Unaltered
TCGA-A7-A26H	brca_tcga	3535	1	0.944134098	23.78	Unaltered
MB-0507	brca_metabric	3534	1	0.944134098	23.8	Unaltered
TCGA-E9-A54Y	brca_tcga	3533	1	0.944134098	23.82	Unaltered
TCGA-E2-A156	brca_tcga	3531	1	0.94386679	23.85	Unaltered
TCGA-D8-A1X9	brca_tcga	3530	1	0.94386679	23.88	Unaltered
TCGA-E9-A54X	brca_tcga	3529	1	0.94386679	23.88	Unaltered
TCGA-BH-A0HF	brca_tcga	3528	1	0.94386679	23.88	Unaltered
MB-6085	brca_metabric	3527	1	0.94386679	23.9	Unaltered
TCGA-BH-A0W3	brca_tcga	3526	1	0.94386679	23.92	Unaltered
P-0004565	breast_msk_2018	3523	1	0.943331262	24	Unaltered
P-0007423	breast_msk_2018	3517	1	0.942527667	24.1	Unaltered
P-0014842	breast_msk_2018	3516	1	0.942527667	24.1	Unaltered
TCGA-AC-A3QQ	brca_tcga	3515	1	0.942527667	24.11	Unaltered
P-0005265	breast_msk_2018	3514	1	0.942527667	24.2	Unaltered
TCGA-A7-A26F	brca_tcga	3513	1	0.942527667	24.24	Unaltered
TCGA-A2-A4RX	brca_tcga	3510	1	0.94199092	24.38	Unaltered
P-0045550	brca_mapk_hp_msk_2021	3507	1	0.94145402	24.427	Unaltered
TCGA-BH-A0EB	brca_tcga	3506	1	0.94145402	24.47	Unaltered
TCGA-C8-A27A	brca_tcga	3503	1	0.940916814	24.54	Unaltered
TCGA-E9-A24A	brca_tcga	3502	1	0.940916814	24.54	Unaltered
TCGA-BH-A0H6	brca_tcga	3501	1	0.940916814	24.54	Unaltered
TCGA-E2-A1LA	brca_tcga	3500	1	0.940916814	24.57	Unaltered
P-0005417	breast_msk_2018	3496	1	0.940110084	24.7	Unaltered
P-0012572	breast_msk_2018	3495	1	0.940110084	24.7	Unaltered
P-0013925	breast_msk_2018	3494	1	0.940110084	24.7	Unaltered
TCGA-OL-A5RY	brca_tcga	3493	1	0.940110084	24.7	Unaltered
TCGA-A2-A0EX	brca_tcga	3492	1	0.940110084	24.7	Unaltered
TCGA-AC-A3YJ	brca_tcga	3491	1	0.940110084	24.77	Unaltered
TCGA-AQ-A04H	brca_tcga	3489	1	0.939840711	24.77	Unaltered
P-0009966	breast_msk_2018	3487	1	0.939571261	24.8	Unaltered
TCGA-E9-A1QZ	brca_tcga	3486	1	0.939571261	24.8	Unaltered
P-0004654	breast_msk_2018	3482	1	0.938762448	24.9	Unaltered
TCGA-LL-A440	brca_tcga	3481	1	0.938762448	24.93	Unaltered
TCGA-BH-A0W4	brca_tcga	3480	1	0.938762448	24.93	Unaltered
TCGA-A8-A07U	brca_tcga	3478	1	0.938762448	24.97	Unaltered
TCGA-EW-A6SB	brca_tcga	3479	1	0.938762448	24.97	Unaltered
TCGA-A8-A09Q	brca_tcga	3477	1	0.938762448	25	Unaltered
TCGA-AC-A3TM	brca_tcga	3476	1	0.938762448	25.03	Unaltered
TCGA-LL-A50Y	brca_tcga	3475	1	0.938762448	25.03	Unaltered
TCGA-E2-A159	brca_tcga	3474	1	0.938762448	25.03	Unaltered
MB-5558	brca_metabric	3473	1	0.938762448	25.03333333	Unaltered
P-0007349	breast_msk_2018	3471	1	0.938492067	25.1	Unaltered
TCGA-A7-A13F	brca_tcga	3470	1	0.938492067	25.13	Unaltered
TCGA-A2-A0D4	brca_tcga	3468	1	0.938492067	25.2	Unaltered
TCGA-D8-A73X	brca_tcga	3469	1	0.938492067	25.2	Unaltered
TCGA-A2-A0YD	brca_tcga	3466	1	0.938221374	25.26	Unaltered
P-0004133	breast_msk_2018	3465	1	0.938221374	25.3	Unaltered
MB-5548	brca_metabric	3463	1	0.937950525	25.33333333	Unaltered
P-0003683	breast_msk_2018	3461	1	0.937679598	25.4	Unaltered
TCGA-BH-A0AY	brca_tcga	3458	1	0.937137587	25.53	Unaltered
MB-0650	brca_metabric	3457	1	0.937137587	25.53333333	Unaltered
TCGA-D8-A1X8	brca_tcga	3455	1	0.936866424	25.72	Unaltered
TCGA-E9-A5UO	brca_tcga	3453	1	0.936595183	25.79	Unaltered
TCGA-EW-A2FV	brca_tcga	3452	1	0.936595183	25.89	Unaltered
P-0003005	breast_msk_2018	3451	1	0.936595183	25.9	Unaltered
TCGA-EW-A1OV	brca_tcga	3450	1	0.936595183	25.92	Unaltered
MB-0549	brca_metabric	3449	1	0.936595183	25.96666667	Unaltered
TCGA-A8-A06Y	brca_tcga	3448	1	0.936595183	25.99	Unaltered
P-0004028	breast_msk_2018	3446	1	0.93632347	26	Unaltered
P-0004121	breast_msk_2018	3445	1	0.93632347	26	Unaltered
TCGA-OL-A66N	brca_tcga	3443	1	0.936051599	26.02	Unaltered
TCGA-BH-A202	brca_tcga	3441	1	0.935779649	26.12	Unaltered
P-0012260	breast_msk_2018	3438	1	0.935235591	26.2	Unaltered
TCGA-AO-A0JG	brca_tcga	3437	1	0.935235591	26.22	Unaltered
TCGA-E9-A5UP	brca_tcga	3434	1	0.934691217	26.38	Unaltered
P-0003306	breast_msk_2018	3433	1	0.934691217	26.4	Unaltered
P-0004950	breast_msk_2018	3432	1	0.934691217	26.4	Unaltered
TCGA-BH-A0HB	brca_tcga	3431	1	0.934691217	26.48	Unaltered
P-0012632	breast_msk_2018	3428	1	0.934418712	26.5	Unaltered
TCGA-OL-A66H	brca_tcga	3427	1	0.934418712	26.56	Unaltered
P-0016144	breast_msk_2018	3425	1	0.934145968	26.6	Unaltered
TCGA-E9-A5FK	brca_tcga	3423	1	0.933873145	26.68	Unaltered
P-0004768	breast_msk_2018	3422	1	0.933873145	26.7	Unaltered
P-0003195	breast_msk_2018	3418	1	0.933054198	26.8	Unaltered
TCGA-AQ-A04J	brca_tcga	3416	1	0.932781136	26.91	Unaltered
TCGA-A2-A4S1	brca_tcga	3415	1	0.932781136	26.94	Unaltered
TCGA-A8-A0A9	brca_tcga	3411	1	0.931961468	27	Unaltered
P-0042338	brca_mapk_hp_msk_2021	3410	1	0.931961468	27.025	Unaltered
P-0006857	breast_msk_2018	3407	1	0.931414703	27.1	Unaltered
TCGA-BH-A0HX	brca_tcga	3404	1	0.930867777	27.23	Unaltered
P-0004194	breast_msk_2018	3401	1	0.930594234	27.3	Unaltered
P-0003166	breast_msk_2018	3402	1	0.930594234	27.3	Unaltered
MB-0472	brca_metabric	3400	1	0.930594234	27.4	Unaltered
TCGA-E2-A108	brca_tcga	3392	1	0.928677741	27.5	Unaltered
TCGA-D8-A1XA	brca_tcga	3391	1	0.928677741	27.56	Unaltered
P-0015784	breast_msk_2018	3389	1	0.928403795	27.6	Unaltered
P-0003234	breast_msk_2018	3387	1	0.928129768	27.7	Unaltered
P-0007072	breast_msk_2018	3385	1	0.92785566	27.8	Unaltered
TCGA-E9-A6HE	brca_tcga	3384	1	0.92785566	27.83	Unaltered
TCGA-LQ-A4E4	brca_tcga	3382	1	0.92758139	27.89	Unaltered
P-0002399	breast_msk_2018	3381	1	0.92758139	27.9	Unaltered
TCGA-A1-A0SO	brca_tcga	3378	1	0.927032525	27.99	Unaltered
P-0004122	breast_msk_2018	3374	1	0.926483498	28.1	Unaltered
P-0003772	breast_msk_2018	3375	1	0.926483498	28.1	Unaltered
TCGA-BH-A201	brca_tcga	3373	1	0.926483498	28.12	Unaltered
TCGA-OL-A6VO	brca_tcga	3372	1	0.926483498	28.19	Unaltered
TCGA-E9-A1R0	brca_tcga	3371	1	0.926483498	28.25	Unaltered
P-0001888	breast_msk_2018	3368	1	0.925933656	28.3	Unaltered
P-0002324	breast_msk_2018	3367	1	0.925933656	28.3	Unaltered
P-0009688	breast_msk_2018	3365	1	0.925658572	28.3	Unaltered
P-0004193	breast_msk_2018	3364	1	0.925658572	28.4	Unaltered
TCGA-E2-A1IJ	brca_tcga	3363	1	0.925658572	28.42	Unaltered
TCGA-E2-A10E	brca_tcga	3362	1	0.925658572	28.42	Unaltered
TCGA-E2-A1B6	brca_tcga	3361	1	0.925658572	28.48	Unaltered
P-0008839	breast_msk_2018	3356	1	0.924832009	28.5	Unaltered
P-0001889	breast_msk_2018	3358	1	0.925107584	28.5	Unaltered
P-0003134	breast_msk_2018	3353	1	0.924280693	28.6	Unaltered
P-0012704	breast_msk_2018	3352	1	0.924280693	28.6	Unaltered
TCGA-EW-A1J6	brca_tcga	3350	1	0.924004871	28.75	Unaltered
P-0003702	breast_msk_2018	3349	1	0.924004871	28.8	Unaltered
P-0011040	breast_msk_2018	3348	1	0.924004871	28.8	Unaltered
P-0013650	breast_msk_2018	3347	1	0.924004871	28.8	Unaltered
TCGA-OL-A5RX	brca_tcga	3345	1	0.923728719	28.84	Unaltered
TCGA-E2-A10F	brca_tcga	3344	1	0.923728719	28.84	Unaltered
P-0005469	breast_msk_2018	3341	1	0.923176084	28.9	Unaltered
TCGA-A8-A08C	brca_tcga	3340	1	0.923176084	28.94	Unaltered
P-0003133	breast_msk_2018	3338	1	0.922899601	29	Unaltered
P-0010724	breast_msk_2018	3337	1	0.922899601	29	Unaltered
P-0014903	breast_msk_2018	3336	1	0.922899601	29	Unaltered
TCGA-WT-AB44	brca_tcga	3335	1	0.922899601	29.01	Unaltered
P-0007087	breast_msk_2018	3331	1	0.922069158	29.1	Unaltered
P-0001934	breast_msk_2018	3330	1	0.922069158	29.2	Unaltered
TCGA-LL-A442	brca_tcga	3329	1	0.922069158	29.2	Unaltered
TCGA-AC-A4ZE	brca_tcga	3326	1	0.921515029	29.24	Unaltered
P-0002950	breast_msk_2018	3324	1	0.921237882	29.3	Unaltered
TCGA-A7-A13H	brca_tcga	3321	1	0.920683421	29.53	Unaltered
P-0019579	brca_mapk_hp_msk_2021	3320	1	0.920683421	29.589	Unaltered
P-0002652	breast_msk_2018	3319	1	0.920683421	29.6	Unaltered
P-0006442	breast_msk_2018	3318	1	0.920683421	29.6	Unaltered
P-0010361	breast_msk_2018	3316	1	0.920405855	29.7	Unaltered
TCGA-A7-A0DC	brca_tcga	3313	1	0.919850558	29.76	Unaltered
TCGA-EW-A1P4	brca_tcga	3310	1	0.919295092	29.8	Unaltered
TCGA-EW-A1OY	brca_tcga	3309	1	0.919295092	29.83	Unaltered
P-0015924	breast_msk_2018	3306	1	0.918739291	29.9	Unaltered
TCGA-EW-A1OX	brca_tcga	3305	1	0.918739291	29.93	Unaltered
TCGA-A8-A09K	brca_tcga	3303	1	0.918461223	29.96	Unaltered
TCGA-BH-A0DI	brca_tcga	3302	1	0.918461223	29.96	Unaltered
P-0039131	brca_mapk_hp_msk_2021	3300	1	0.918182985	30.049	Unaltered
TCGA-EW-A1P7	brca_tcga	3299	1	0.918182985	30.06	Unaltered
TCGA-E9-A3QA	brca_tcga	3296	1	0.917626173	30.16	Unaltered
P-0001721	breast_msk_2018	3294	1	0.917347683	30.2	Unaltered
TCGA-BH-A0GY	brca_tcga	3290	1	0.916511958	30.32	Unaltered
TCGA-E9-A3X8	brca_tcga	3288	1	0.916233298	30.42	Unaltered
P-0015742	breast_msk_2018	3285	1	0.915675809	30.5	Unaltered
TCGA-E2-A570	brca_tcga	3284	1	0.915675809	30.58	Unaltered
TCGA-A7-A0CJ	brca_tcga	3283	1	0.915675809	30.58	Unaltered
P-0002655	breast_msk_2018	3281	1	0.915396809	30.7	Unaltered
P-0013909	breast_msk_2018	3280	1	0.915396809	30.7	Unaltered
P-0001452	breast_msk_2018	3278	1	0.91511764	30.8	Unaltered
TCGA-A8-A092	brca_tcga	3274	1	0.914279876	30.95	Unaltered
TCGA-A8-A08O	brca_tcga	3269	1	0.913721196	30.98	Unaltered
TCGA-BH-A0EE	brca_tcga	3270	1	0.913721196	30.98	Unaltered
TCGA-A8-A08P	brca_tcga	3271	1	0.913721196	30.98	Unaltered
P-0001290	breast_msk_2018	3267	1	0.913441599	31	Unaltered
P-0007396	breast_msk_2018	3262	1	0.912882064	31.1	Unaltered
P-0001419	breast_msk_2018	3265	1	0.913161917	31.1	Unaltered
MB-7260	brca_metabric	3261	1	0.912882064	31.16666667	Unaltered
P-0001355	breast_msk_2018	3260	1	0.912882064	31.2	Unaltered
P-0009015	breast_msk_2018	3258	1	0.912601953	31.3	Unaltered
TCGA-A7-A26E	brca_tcga	3256	1	0.912321756	31.34	Unaltered
P-0000004	breast_msk_2018	3253	1	0.911761189	31.5	Unaltered
P-0008856	breast_msk_2018	3252	1	0.911761189	31.5	Unaltered
P-0001168	breast_msk_2018	3250	1	0.911480734	31.7	Unaltered
P-0005032	breast_msk_2018	3249	1	0.911480734	31.7	Unaltered
P-0008215	breast_msk_2018	3248	1	0.911480734	31.7	Unaltered
TCGA-A2-A0YM	brca_tcga	3247	1	0.911480734	31.7	Unaltered
TCGA-A7-A13D	brca_tcga	3246	1	0.911480734	31.7	Unaltered
P-0003286	breast_msk_2018	3244	1	0.911199846	31.8	Unaltered
TCGA-A2-A0EV	brca_tcga	3243	1	0.911199846	31.8	Unaltered
P-0005174	breast_msk_2018	3241	1	0.911199846	31.9	Unaltered
P-0008208	breast_msk_2018	3240	1	0.911199846	31.9	Unaltered
P-0004841	breast_msk_2018	3242	1	0.911199846	31.9	Unaltered
TCGA-E2-A14X	brca_tcga	3239	1	0.911199846	31.93	Unaltered
TCGA-OL-A5D8	brca_tcga	3236	1	0.910637029	31.96	Unaltered
TCGA-BH-A0BC	brca_tcga	3234	1	0.910355534	32	Unaltered
TCGA-E2-A14W	brca_tcga	3233	1	0.910355534	32	Unaltered
TCGA-E9-A227	brca_tcga	3232	1	0.910355534	32.03	Unaltered
TCGA-A8-A07L	brca_tcga	3231	1	0.910355534	32.03	Unaltered
P-0002053	breast_msk_2018	3227	1	0.909510003	32.1	Unaltered
TCGA-E2-A1B5	brca_tcga	3224	1	0.90894614	32.33	Unaltered
TCGA-AC-A3BB	brca_tcga	3223	1	0.90894614	32.42	Unaltered
TCGA-AQ-A1H3	brca_tcga	3222	1	0.90894614	32.49	Unaltered
TCGA-A2-A0YC	brca_tcga	3220	1	0.908663947	32.52	Unaltered
P-0001661	breast_msk_2018	3215	1	0.907534821	32.7	Unaltered
TCGA-A2-A3XV	brca_tcga	3214	1	0.907534821	32.72	Unaltered
TCGA-LL-A441	brca_tcga	3213	1	0.907534821	32.72	Unaltered
TCGA-AO-A0J2	brca_tcga	3211	1	0.907252276	32.75	Unaltered
TCGA-E9-A1N4	brca_tcga	3208	1	0.90668701	32.85	Unaltered
MB-0358	brca_metabric	3207	1	0.90668701	32.86666667	Unaltered
TCGA-AQ-A54O	brca_tcga	3205	1	0.90668701	32.88	Unaltered
TCGA-BH-A18F	brca_tcga	3204	1	0.90668701	32.88	Unaltered
TCGA-E9-A3Q9	brca_tcga	3206	1	0.90668701	32.88	Unaltered
TCGA-A8-A08F	brca_tcga	3201	1	0.906120861	32.98	Unaltered
TCGA-A8-A091	brca_tcga	3200	1	0.906120861	32.98	Unaltered
TCGA-A8-A08S	brca_tcga	3199	1	0.906120861	32.98	Unaltered
P-0012005	breast_msk_2018	3195	1	0.905554181	33	Unaltered
P-0003294	breast_msk_2018	3196	1	0.905554181	33	Unaltered
TCGA-AC-A2QH	brca_tcga	3194	1	0.905554181	33.02	Unaltered
TCGA-A8-A09M	brca_tcga	3193	1	0.905554181	33.05	Unaltered
TCGA-A7-A0DB	brca_tcga	3192	1	0.905554181	33.08	Unaltered
TCGA-E2-A14S	brca_tcga	3189	1	0.904986614	33.15	Unaltered
TCGA-EW-A6SD	brca_tcga	3188	1	0.904986614	33.18	Unaltered
P-0003281	breast_msk_2018	3187	1	0.904986614	33.2	Unaltered
TCGA-AR-A5QN	brca_tcga	3186	1	0.904986614	33.28	Unaltered
P-0001503	breast_msk_2018	3184	1	0.904702473	33.3	Unaltered
TCGA-D8-A3Z5	brca_tcga	3183	1	0.904702473	33.34	Unaltered
MB-0621	brca_metabric	3180	1	0.904133836	33.56666667	Unaltered
P-0001607	breast_msk_2018	3175	1	0.90356493	33.7	Unaltered
P-0012541	breast_msk_2018	3174	1	0.90356493	33.7	Unaltered
P-0001383	breast_msk_2018	3176	1	0.90356493	33.7	Unaltered
TCGA-E2-A1IH	brca_tcga	3173	1	0.90356493	33.71	Unaltered
TCGA-AR-A1AY	brca_tcga	3172	1	0.90356493	33.71	Unaltered
TCGA-A2-A0D2	brca_tcga	3171	1	0.90356493	33.74	Unaltered
P-0014280	breast_msk_2018	3169	1	0.903279893	33.8	Unaltered
TCGA-A8-A07C	brca_tcga	3163	1	0.901854262	33.97	Unaltered
TCGA-EW-A3E8	brca_tcga	3162	1	0.901854262	34	Unaltered
MB-4282	brca_metabric	3161	1	0.901854262	34.1	Unaltered
P-0014847	breast_msk_2018	3160	1	0.901854262	34.1	Unaltered
TCGA-E9-A1N8	brca_tcga	3159	1	0.901854262	34.13	Unaltered
TCGA-E2-A14V	brca_tcga	3157	1	0.901568685	34.23	Unaltered
TCGA-A7-A0CG	brca_tcga	3155	1	0.901568685	34.26	Unaltered
TCGA-E2-A576	brca_tcga	3156	1	0.901568685	34.26	Unaltered
TCGA-A2-A0EU	brca_tcga	3154	1	0.901568685	34.26	Unaltered
P-0001395	breast_msk_2018	3150	1	0.900710865	34.4	Unaltered
TCGA-E2-A107	brca_tcga	3147	1	0.900424743	34.4	Unaltered
TCGA-EW-A1PG	brca_tcga	3144	1	0.899852318	34.53	Unaltered
TCGA-E2-A2P6	brca_tcga	3143	1	0.899852318	34.53	Unaltered
TCGA-A2-A0D1	brca_tcga	3142	1	0.899852318	34.53	Unaltered
P-0000470	breast_msk_2018	3133	1	0.897560431	34.7	Unaltered
MB-0615	brca_metabric	3131	1	0.897273853	34.76666667	Unaltered
TCGA-E9-A1N3	brca_tcga	3129	1	0.896987184	34.79	Unaltered
P-0013908	breast_msk_2018	3128	1	0.896987184	34.8	Unaltered
TCGA-OL-A5RV	brca_tcga	3127	1	0.896987184	34.89	Unaltered
TCGA-E2-A573	brca_tcga	3126	1	0.896987184	34.89	Unaltered
TCGA-E9-A1R2	brca_tcga	3123	1	0.896413112	34.92	Unaltered
P-0003986	breast_msk_2018	3120	1	0.896125985	35	Unaltered
P-0010933	breast_msk_2018	3119	1	0.896125985	35	Unaltered
P-0000658	breast_msk_2018	3121	1	0.896125985	35	Unaltered
TCGA-A2-A0ET	brca_tcga	3118	1	0.896125985	35.02	Unaltered
P-0000947	breast_msk_2018	3116	1	0.895838488	35.1	Unaltered
P-0009731	breast_msk_2018	3113	1	0.895550807	35.2	Unaltered
TCGA-A7-A0CE	brca_tcga	3111	1	0.895263034	35.28	Unaltered
P-0000259	breast_msk_2018	3107	1	0.894399436	35.4	Unaltered
TCGA-A7-A0CH	brca_tcga	3105	1	0.894111477	35.45	Unaltered
P-0006963	breast_msk_2018	3100	1	0.893247138	35.6	Unaltered
TCGA-A7-A0DA	brca_tcga	3098	1	0.8929589	35.64	Unaltered
TCGA-E9-A1NE	brca_tcga	3095	1	0.89238224	35.74	Unaltered
P-0013219	breast_msk_2018	3094	1	0.89238224	35.8	Unaltered
P-0002567	breast_msk_2018	3093	1	0.89238224	35.9	Unaltered
TCGA-BH-A18I	brca_tcga	3091	1	0.89209363	35.91	Unaltered
P-0007926	breast_msk_2018	3089	1	0.891804926	36	Unaltered
P-0000462	breast_msk_2018	3088	1	0.891804926	36.1	Unaltered
TCGA-A2-A04Y	brca_tcga	3086	1	0.891516036	36.1	Unaltered
TCGA-E9-A1N9	brca_tcga	3084	1	0.891227052	36.17	Unaltered
TCGA-A2-A3KC	brca_tcga	3081	1	0.890648896	36.2	Unaltered
TCGA-OL-A5RW	brca_tcga	3077	1	0.889781381	36.33	Unaltered
P-0005508	breast_msk_2018	3073	1	0.888913584	36.5	Unaltered
TCGA-E9-A1NA	brca_tcga	3072	1	0.888913584	36.53	Unaltered
P-0001925	breast_msk_2018	3070	1	0.88862413	36.6	Unaltered
P-0011398	breast_msk_2018	3069	1	0.88862413	36.6	Unaltered
TCGA-BH-A28Q	brca_tcga	3066	1	0.888044844	36.76	Unaltered
TCGA-BH-A28O	brca_tcga	3063	1	0.887755107	36.79	Unaltered
TCGA-E9-A1N5	brca_tcga	3064	1	0.887755107	36.79	Unaltered
TCGA-BH-A0HQ	brca_tcga	3062	1	0.887755107	36.83	Unaltered
TCGA-A8-A085	brca_tcga	3059	1	0.887175064	36.93	Unaltered
TCGA-BH-A0BA	brca_tcga	3052	1	0.885434367	37.19	Unaltered
TCGA-E2-A1BD	brca_tcga	3050	1	0.885144156	37.22	Unaltered
P-0004501	breast_msk_2018	3049	1	0.885144156	37.3	Unaltered
P-0014637	breast_msk_2018	3048	1	0.885144156	37.3	Unaltered
P-0000469	breast_msk_2018	3046	1	0.884853659	37.4	Unaltered
TCGA-A7-A0D9	brca_tcga	3044	1	0.884563067	37.42	Unaltered
TCGA-AO-A0J6	brca_tcga	3043	1	0.884563067	37.45	Unaltered
TCGA-E2-A10B	brca_tcga	3042	1	0.884563067	37.48	Unaltered
P-0003557	breast_msk_2018	3038	1	0.88369043	37.7	Unaltered
P-0006283	breast_msk_2018	3036	1	0.883399455	37.7	Unaltered
TCGA-BH-A0B1	brca_tcga	3034	1	0.883399455	37.71	Unaltered
TCGA-E9-A229	brca_tcga	3035	1	0.883399455	37.71	Unaltered
P-0005009	breast_msk_2018	3029	1	0.882234405	37.8	Unaltered
P-0026443	brca_mapk_hp_msk_2021	3028	1	0.882234405	37.808	Unaltered
TCGA-A8-A08B	brca_tcga	3020	1	0.88019422	37.98	Unaltered
TCGA-BH-A0DH	brca_tcga	3019	1	0.88019422	37.98	Unaltered
TCGA-A8-A0AD	brca_tcga	3017	1	0.879902571	38.01	Unaltered
TCGA-E9-A3HO	brca_tcga	3014	1	0.879319082	38.04	Unaltered
TCGA-AR-A2LN	brca_tcga	3012	1	0.87902724	38.14	Unaltered
TCGA-GM-A3NY	brca_tcga	3010	1	0.878735301	38.17	Unaltered
P-0021008	brca_mapk_hp_msk_2021	3009	1	0.878735301	38.17	Unaltered
P-0004859	breast_msk_2018	3007	1	0.878443168	38.2	Unaltered
TCGA-E2-A14Q	brca_tcga	3006	1	0.878443168	38.21	Unaltered
P-0004057	brca_mapk_hp_msk_2021	3005	1	0.878443168	38.268	Unaltered
TCGA-A7-A0CD	brca_tcga	3004	1	0.878443168	38.27	Unaltered
TCGA-E9-A22B	brca_tcga	3002	1	0.878150647	38.34	Unaltered
TCGA-E2-A14R	brca_tcga	2997	1	0.876980169	38.57	Unaltered
P-0002139	breast_msk_2018	2996	1	0.876980169	38.6	Unaltered
P-0000887	breast_msk_2018	2994	1	0.876687354	38.7	Unaltered
TCGA-E2-A574	brca_tcga	2993	1	0.876687354	38.73	Unaltered
P-0014843	breast_msk_2018	2989	1	0.875808323	38.8	Unaltered
TCGA-AR-A5QP	brca_tcga	2986	1	0.875222106	38.93	Unaltered
TCGA-E9-A247	brca_tcga	2985	1	0.875222106	38.96	Unaltered
P-0001149	breast_msk_2018	2984	1	0.875222106	39	Unaltered
TCGA-E9-A22A	brca_tcga	2983	1	0.875222106	39.06	Unaltered
TCGA-BH-A0B4	brca_tcga	2982	1	0.875222106	39.13	Unaltered
P-0009014	breast_msk_2018	2979	1	0.874634906	39.2	Unaltered
TCGA-A1-A0SN	brca_tcga	2977	1	0.874341207	39.29	Unaltered
P-0015932	breast_msk_2018	2972	1	0.873459716	39.3	Unaltered
P-0001505	breast_msk_2018	2974	1	0.873753612	39.3	Unaltered
TCGA-AR-A2LO	brca_tcga	2971	1	0.873459716	39.36	Unaltered
MB-5061	brca_metabric	2970	1	0.873459716	39.43333333	Unaltered
TCGA-E9-A1NC	brca_tcga	2968	1	0.873165522	39.52	Unaltered
TCGA-BH-A0B3	brca_tcga	2967	1	0.873165522	39.52	Unaltered
TCGA-A2-A3KD	brca_tcga	2965	1	0.872871131	39.62	Unaltered
TCGA-EW-A1IX	brca_tcga	2964	1	0.872871131	39.68	Unaltered
TCGA-EW-A1P1	brca_tcga	2961	1	0.87228195	39.75	Unaltered
P-0010799	breast_msk_2018	2957	1	0.871397881	39.8	Unaltered
P-0014273	breast_msk_2018	2954	1	0.871103091	39.9	Unaltered
P-0014067	breast_msk_2018	2955	1	0.871103091	39.9	Unaltered
TCGA-A8-A08Z	brca_tcga	2953	1	0.871103091	39.98	Unaltered
TCGA-OL-A6VR	brca_tcga	2950	1	0.870512913	40.08	Unaltered
TCGA-E2-A10C	brca_tcga	2949	1	0.870512913	40.08	Unaltered
P-0009520	breast_msk_2018	2948	1	0.870512913	40.1	Unaltered
P-0014259	breast_msk_2018	2947	1	0.870512913	40.1	Unaltered
TCGA-E9-A1RC	brca_tcga	2946	1	0.870512913	40.21	Unaltered
TCGA-EW-A1OZ	brca_tcga	2943	1	0.869921733	40.37	Unaltered
TCGA-E2-A10A	brca_tcga	2942	1	0.869921733	40.37	Unaltered
TCGA-E9-A22H	brca_tcga	2940	1	0.869625941	40.47	Unaltered
TCGA-AR-A2LQ	brca_tcga	2939	1	0.869625941	40.51	Unaltered
TCGA-AC-A2FB	brca_tcga	2938	1	0.869625941	40.54	Unaltered
TCGA-AO-A12H	brca_tcga	2937	1	0.869625941	40.54	Unaltered
P-0014483	breast_msk_2018	2934	1	0.869033553	40.6	Unaltered
TCGA-E9-A22G	brca_tcga	2926	1	0.867848069	40.7	Unaltered
P-0008931	breast_msk_2018	2928	1	0.868144668	40.7	Unaltered
P-0004999	breast_msk_2018	2930	1	0.868144668	40.7	Unaltered
P-0005688	breast_msk_2018	2929	1	0.868144668	40.7	Unaltered
P-0028578	brca_mapk_hp_msk_2021	2924	1	0.867551369	40.833	Unaltered
TCGA-E2-A14P	brca_tcga	2923	1	0.867551369	40.93	Unaltered
TCGA-BH-A0H9	brca_tcga	2922	1	0.867551369	40.97	Unaltered
TCGA-E9-A22D	brca_tcga	2920	1	0.867254364	41	Unaltered
P-0028336	brca_mapk_hp_msk_2021	2919	1	0.867254364	41.063	Unaltered
TCGA-EW-A1P0	brca_tcga	2917	1	0.866957156	41.1	Unaltered
P-0028675	brca_mapk_hp_msk_2021	2916	1	0.866957156	41.162	Unaltered
P-0003118	breast_msk_2018	2911	1	0.865767506	41.4	Unaltered
P-0007684	breast_msk_2018	2910	1	0.865767506	41.4	Unaltered
P-0008398	breast_msk_2018	2907	1	0.865172272	41.5	Unaltered
P-0015831	breast_msk_2018	2906	1	0.865172272	41.5	Unaltered
TCGA-E9-A1ND	brca_tcga	2904	1	0.86487445	41.59	Unaltered
TCGA-E9-A22E	brca_tcga	2903	1	0.86487445	41.69	Unaltered
P-0016285	breast_msk_2018	2901	1	0.864576423	41.7	Unaltered
TCGA-BH-A0C0	brca_tcga	2900	1	0.864576423	41.72	Unaltered
P-0027190	brca_mapk_hp_msk_2021	2896	1	0.863979855	41.885	Unaltered
P-0027312	brca_mapk_hp_msk_2021	2893	1	0.863382978	41.918	Unaltered
TCGA-A8-A095	brca_tcga	2892	1	0.863382978	41.95	Unaltered
P-0005205	breast_msk_2018	2890	1	0.863382978	42	Unaltered
P-0000595	breast_msk_2018	2891	1	0.863382978	42	Unaltered
P-0013887	breast_msk_2018	2886	1	0.862486422	42.1	Unaltered
P-0001338	breast_msk_2018	2884	1	0.862187467	42.2	Unaltered
TCGA-E9-A228	brca_tcga	2883	1	0.862187467	42.21	Unaltered
P-0027079	brca_mapk_hp_msk_2021	2881	1	0.861888304	42.279	Unaltered
P-0011373	breast_msk_2018	2879	1	0.861589037	42.3	Unaltered
TCGA-BH-A0W5	brca_tcga	2878	1	0.861589037	42.31	Unaltered
TCGA-A2-A25B	brca_tcga	2875	1	0.860990088	42.41	Unaltered
P-0002942	breast_msk_2018	2871	1	0.860091351	42.5	Unaltered
P-0005816	breast_msk_2018	2866	1	0.858892617	42.6	Unaltered
P-0010043	breast_msk_2018	2862	1	0.857993253	42.7	Unaltered
TCGA-OL-A66L	brca_tcga	2861	1	0.857993253	42.74	Unaltered
TCGA-A8-A07B	brca_tcga	2857	1	0.85709326	42.97	Unaltered
TCGA-A8-A08X	brca_tcga	2856	1	0.85709326	42.97	Unaltered
TCGA-E2-A105	brca_tcga	2855	1	0.85709326	42.97	Unaltered
TCGA-D8-A1XW	brca_tcga	2853	1	0.856792947	43	Unaltered
P-0002023	breast_msk_2018	2847	1	0.855290856	43.1	Unaltered
MB-0113	brca_metabric	2845	1	0.854990332	43.16666667	Unaltered
P-0013172	breast_msk_2018	2839	1	0.853487184	43.3	Unaltered
TCGA-E2-A14U	brca_tcga	2838	1	0.853487184	43.3	Unaltered
P-0026670	brca_mapk_hp_msk_2021	2837	1	0.853487184	43.331	Unaltered
TCGA-A1-A0SE	brca_tcga	2833	1	0.852885183	43.4	Unaltered
P-0000423	breast_msk_2018	2832	1	0.852885183	43.5	Unaltered
TCGA-E2-A3DX	brca_tcga	2830	1	0.852583917	43.53	Unaltered
TCGA-B6-A1KC	brca_tcga	2829	1	0.852583917	43.56	Unaltered
TCGA-GM-A3XG	brca_tcga	2827	1	0.852282437	43.69	Unaltered
MB-0466	brca_metabric	2822	1	0.851076093	43.86666667	Unaltered
P-0001932	breast_msk_2018	2820	1	0.850774399	44.1	Unaltered
P-0011442	breast_msk_2018	2817	1	0.850170799	44.2	Unaltered
MB-0594	brca_metabric	2816	1	0.850170799	44.23333333	Unaltered
TCGA-A2-A0SY	brca_tcga	2815	1	0.850170799	44.25	Unaltered
P-0025458	brca_mapk_hp_msk_2021	2814	1	0.850170799	44.252	Unaltered
TCGA-AO-A03V	brca_tcga	2812	1	0.84986857	44.38	Unaltered
P-0004023	breast_msk_2018	2809	1	0.849263897	44.5	Unaltered
P-0002362	breast_msk_2018	2807	1	0.848961452	44.6	Unaltered
TCGA-E2-A14O	brca_tcga	2804	1	0.848356348	44.65	Unaltered
TCGA-BH-A0E7	brca_tcga	2799	1	0.847145707	44.78	Unaltered
TCGA-BH-A0W7	brca_tcga	2798	1	0.847145707	44.78	Unaltered
P-0001011	breast_msk_2018	2796	1	0.846842831	44.8	Unaltered
TCGA-E9-A1RA	brca_tcga	2792	1	0.845933876	44.97	Unaltered
MB-0443	brca_metabric	2791	1	0.845933876	45.03333333	Unaltered
TCGA-A8-A07Z	brca_tcga	2790	1	0.845933876	45.04	Unaltered
TCGA-A8-A09I	brca_tcga	2789	1	0.845933876	45.04	Unaltered
P-0002056	breast_msk_2018	2788	1	0.845933876	45.1	Unaltered
P-0002248	breast_msk_2018	2787	1	0.845933876	45.1	Unaltered
P-0024871	brca_mapk_hp_msk_2021	2784	1	0.845326601	45.271	Unaltered
MB-7005	brca_metabric	2781	1	0.844719108	45.33333333	Unaltered
P-0015116	breast_msk_2018	2780	1	0.844719108	45.4	Unaltered
P-0013059	breast_msk_2018	2776	1	0.844111178	45.5	Unaltered
P-0008400	breast_msk_2018	2777	1	0.844111178	45.5	Unaltered
P-0012199	brca_mapk_hp_msk_2021	2775	1	0.844111178	45.534	Unaltered
P-0024518	brca_mapk_hp_msk_2021	2773	1	0.843806884	45.567	Unaltered
P-0005377	breast_msk_2018	2770	1	0.843198077	45.6	Unaltered
P-0004354	breast_msk_2018	2765	1	0.841980022	45.8	Unaltered
P-0006809	breast_msk_2018	2764	1	0.841980022	45.8	Unaltered
P-0003893	breast_msk_2018	2762	1	0.841675288	46	Unaltered
P-0000188	breast_msk_2018	2758	1	0.840760755	46.1	Unaltered
P-0000969	breast_msk_2018	2754	1	0.839845891	46.3	Unaltered
P-0010600	breast_msk_2018	2751	1	0.839235759	46.4	Unaltered
MB-7013	brca_metabric	2750	1	0.839235759	46.43333333	Unaltered
P-0023589	brca_mapk_hp_msk_2021	2748	1	0.838930471	46.488	Unaltered
TCGA-E9-A1RH	brca_tcga	2746	1	0.838625073	46.55	Unaltered
TCGA-E2-A109	brca_tcga	2745	1	0.838625073	46.55	Unaltered
TCGA-E9-A1RE	brca_tcga	2743	1	0.838319451	46.62	Unaltered
P-0000973	breast_msk_2018	2741	1	0.838013718	46.7	Unaltered
P-0006169	breast_msk_2018	2739	1	0.837707874	46.7	Unaltered
P-0023452	brca_mapk_hp_msk_2021	2738	1	0.837707874	46.816	Unaltered
P-0001473	breast_msk_2018	2736	1	0.837401806	46.9	Unaltered
P-0010809	breast_msk_2018	2735	1	0.837401806	46.9	Unaltered
P-0009026	breast_msk_2018	2733	1	0.837095514	47	Unaltered
P-0013390	breast_msk_2018	2732	1	0.837095514	47	Unaltered
P-0000985	breast_msk_2018	2730	1	0.836788998	47.1	Unaltered
TCGA-E2-A14N	brca_tcga	2729	1	0.836788998	47.11	Unaltered
P-0008448	breast_msk_2018	2727	1	0.836482257	47.2	Unaltered
P-0014707	breast_msk_2018	2726	1	0.836482257	47.2	Unaltered
TCGA-A1-A0SH	brca_tcga	2725	1	0.836482257	47.21	Unaltered
P-0006504	breast_msk_2018	2723	1	0.836175179	47.3	Unaltered
P-0005790	breast_msk_2018	2722	1	0.836175179	47.4	Unaltered
TCGA-3C-AALK	brca_tcga	2720	1	0.835867874	47.57	Unaltered
P-0022976	brca_mapk_hp_msk_2021	2719	1	0.835867874	47.573	Unaltered
P-0003591	breast_msk_2018	2718	1	0.835867874	47.6	Unaltered
P-0005452	breast_msk_2018	2716	1	0.835867874	47.6	Unaltered
P-0011355	breast_msk_2018	2715	1	0.835867874	47.6	Unaltered
TCGA-E9-A1RI	brca_tcga	2714	1	0.835867874	47.6	Unaltered
P-0013236	breast_msk_2018	2711	1	0.83525168	47.7	Unaltered
P-0022919	brca_mapk_hp_msk_2021	2710	1	0.83525168	47.803	Unaltered
TCGA-D8-A27K	brca_tcga	2706	1	0.834326706	48	Unaltered
TCGA-A1-A0SF	brca_tcga	2705	1	0.834326706	48.06	Unaltered
TCGA-E9-A1R7	brca_tcga	2702	1	0.8337096	48.19	Unaltered
P-0001696	breast_msk_2018	2699	1	0.833092266	48.3	Unaltered
TCGA-5L-AAT1	brca_tcga	2698	1	0.833092266	48.32	Unaltered
TCGA-A2-A0YL	brca_tcga	2695	1	0.83278337	48.42	Unaltered
TCGA-3C-AALJ	brca_tcga	2696	1	0.83278337	48.42	Unaltered
TCGA-C8-A12Y	brca_tcga	2691	1	0.831855994	48.49	Unaltered
TCGA-5L-AAT0	brca_tcga	2690	1	0.831855994	48.52	Unaltered
P-0002115	breast_msk_2018	2688	1	0.831546639	48.6	Unaltered
P-0009181	breast_msk_2018	2687	1	0.831546639	48.6	Unaltered
P-0009474	breast_msk_2018	2685	1	0.831237054	48.7	Unaltered
MB-0613	brca_metabric	2684	1	0.831237054	48.8	Unaltered
P-0021679	brca_mapk_hp_msk_2021	2683	1	0.831237054	48.888	Unaltered
P-0018577	brca_mapk_hp_msk_2021	2681	1	0.830927122	48.986	Unaltered
TCGA-A8-A09E	brca_tcga	2680	1	0.830927122	49.01	Unaltered
P-0022049	brca_mapk_hp_msk_2021	2679	1	0.830927122	49.052	Unaltered
P-0003866	breast_msk_2018	2676	1	0.830306564	49.2	Unaltered
P-0004216	breast_msk_2018	2675	1	0.830306564	49.2	Unaltered
P-0010488	breast_msk_2018	2672	1	0.829685542	49.3	Unaltered
TCGA-A2-A0YI	brca_tcga	2670	1	0.829374915	49.44	Unaltered
P-0003787	breast_msk_2018	2663	1	0.827510452	49.6	Unaltered
P-0012824	breast_msk_2018	2660	1	0.826888732	49.7	Unaltered
TCGA-A2-A0T3	brca_tcga	2656	1	0.8259558	49.8	Unaltered
TCGA-BH-A0BV	brca_tcga	2654	1	0.8259558	49.9	Unaltered
P-0003903	breast_msk_2018	2655	1	0.8259558	49.9	Unaltered
TCGA-A8-A09D	brca_tcga	2651	1	0.825644471	50	Unaltered
TCGA-E2-A1LG	brca_tcga	2650	1	0.825644471	50.03	Unaltered
MB-0451	brca_metabric	2648	1	0.825332789	50.06666667	Unaltered
P-0010979	breast_msk_2018	2647	1	0.825332789	50.1	Unaltered
TCGA-AO-A0JI	brca_tcga	2644	1	0.825332789	50.2	Unaltered
P-0001559	breast_msk_2018	2646	1	0.825332789	50.2	Unaltered
P-0002388	breast_msk_2018	2642	1	0.825020518	50.3	Unaltered
TCGA-A2-A3XZ	brca_tcga	2641	1	0.825020518	50.33	Unaltered
TCGA-A2-A0SX	brca_tcga	2640	1	0.825020518	50.39	Unaltered
P-0021182	brca_mapk_hp_msk_2021	2639	1	0.825020518	50.4	Unaltered
TCGA-A2-A0YF	brca_tcga	2638	1	0.825020518	50.43	Unaltered
MB-7004	brca_metabric	2637	1	0.825020518	50.46666667	Unaltered
P-0000196	breast_msk_2018	2634	1	0.824394554	50.6	Unaltered
P-0003947	breast_msk_2018	2633	1	0.824394554	50.6	Unaltered
TCGA-AO-A0JB	brca_tcga	2630	1	0.824081215	50.66	Unaltered
P-0015964	breast_msk_2018	2628	1	0.823767757	50.7	Unaltered
TCGA-E2-A15O	brca_tcga	2626	1	0.823767757	50.76	Unaltered
TCGA-BH-A0HY	brca_tcga	2627	1	0.823767757	50.76	Unaltered
TCGA-A2-A3Y0	brca_tcga	2624	1	0.823453941	50.79	Unaltered
P-0020797	brca_mapk_hp_msk_2021	2623	1	0.823453941	50.794	Unaltered
TCGA-AO-A0JC	brca_tcga	2622	1	0.823453941	50.82	Unaltered
TCGA-AR-A24K	brca_tcga	2621	1	0.823453941	50.85	Unaltered
TCGA-AR-A24W	brca_tcga	2619	1	0.823139645	50.92	Unaltered
TCGA-BH-A0HW	brca_tcga	2613	1	0.821567568	51.28	Unaltered
P-0006741	breast_msk_2018	2612	1	0.821567568	51.3	Unaltered
TCGA-E2-A15T	brca_tcga	2611	1	0.821567568	51.35	Unaltered
TCGA-BH-A0B8	brca_tcga	2604	1	0.819678907	51.54	Unaltered
P-0019764	brca_mapk_hp_msk_2021	2601	1	0.819049111	51.682	Unaltered
P-0002281	breast_msk_2018	2597	1	0.818104055	51.9	Unaltered
P-0012240	breast_msk_2018	2595	1	0.817788915	51.9	Unaltered
TCGA-AO-A0J4	brca_tcga	2588	1	0.815897344	52.14	Unaltered
P-0000107	breast_msk_2018	2587	1	0.815897344	52.2	Unaltered
P-0002813	breast_msk_2018	2583	1	0.814950828	52.4	Unaltered
TCGA-A2-A259	brca_tcga	2582	1	0.814950828	52.43	Unaltered
P-0009874	breast_msk_2018	2577	1	0.814003455	52.5	Unaltered
P-0000466	breast_msk_2018	2579	1	0.814319327	52.5	Unaltered
P-0009155	breast_msk_2018	2574	1	0.813371465	52.6	Unaltered
TCGA-EW-A2FS	brca_tcga	2570	1	0.812739229	52.69	Unaltered
TCGA-E2-A1LS	brca_tcga	2571	1	0.812739229	52.69	Unaltered
P-0002133	breast_msk_2018	2568	1	0.812422865	52.8	Unaltered
P-0012713	breast_msk_2018	2567	1	0.812422865	52.8	Unaltered
P-0013217	breast_msk_2018	2565	1	0.812106254	52.9	Unaltered
TCGA-BH-A0HA	brca_tcga	2562	1	0.812106254	52.92	Unaltered
TCGA-EW-A1P3	brca_tcga	2564	1	0.812106254	52.92	Unaltered
TCGA-WT-AB41	brca_tcga	2563	1	0.812106254	52.92	Unaltered
TCGA-D8-A1JG	brca_tcga	2561	1	0.812106254	52.96	Unaltered
TCGA-AO-A0J9	brca_tcga	2559	1	0.811789025	52.99	Unaltered
TCGA-A8-A06T	brca_tcga	2557	1	0.811471672	53.02	Unaltered
TCGA-A2-A0CZ	brca_tcga	2556	1	0.811471672	53.09	Unaltered
P-0005079	breast_msk_2018	2555	1	0.811471672	53.1	Unaltered
P-0003816	breast_msk_2018	2554	1	0.811471672	53.2	Unaltered
TCGA-BH-A0H5	brca_tcga	2553	1	0.811471672	53.22	Unaltered
P-0001862	breast_msk_2018	2550	1	0.810835723	53.4	Unaltered
MB-5255	brca_metabric	2548	1	0.810517623	53.56666667	Unaltered
TCGA-E2-A1B0	brca_tcga	2547	1	0.810517623	53.58	Unaltered
TCGA-AO-A12G	brca_tcga	2544	1	0.809880924	53.84	Unaltered
TCGA-E2-A15J	brca_tcga	2543	1	0.809880924	53.88	Unaltered
TCGA-A8-A076	brca_tcga	2540	1	0.809243724	53.94	Unaltered
TCGA-BH-A0DO	brca_tcga	2539	1	0.809243724	54.01	Unaltered
P-0004434	breast_msk_2018	2537	1	0.808924873	54.1	Unaltered
TCGA-E2-A1L6	brca_tcga	2536	1	0.808924873	54.14	Unaltered
P-0017706	brca_mapk_hp_msk_2021	2534	1	0.808605771	54.181	Unaltered
P-0003459	breast_msk_2018	2533	1	0.808605771	54.2	Unaltered
P-0015670	breast_msk_2018	2530	1	0.808286416	54.5	Unaltered
TCGA-A2-A0SU	brca_tcga	2529	1	0.808286416	54.6	Unaltered
P-0004540	breast_msk_2018	2528	1	0.808286416	54.7	Unaltered
P-0004965	breast_msk_2018	2526	1	0.807966556	54.9	Unaltered
P-0007032	breast_msk_2018	2525	1	0.807966556	54.9	Unaltered
TCGA-EW-A2FR	brca_tcga	2522	1	0.807326329	54.96	Unaltered
P-0008007	breast_msk_2018	2517	1	0.806045367	55.2	Unaltered
TCGA-D8-A1XO	brca_tcga	2515	1	0.805724999	55.26	Unaltered
TCGA-AO-A0JL	brca_tcga	2514	1	0.805724999	55.29	Unaltered
P-0013895	breast_msk_2018	2513	1	0.805724999	55.3	Unaltered
MB-0663	brca_metabric	2512	1	0.805724999	55.36666667	Unaltered
TCGA-A2-A04X	brca_tcga	2511	1	0.805724999	55.39	Unaltered
TCGA-D8-A1JB	brca_tcga	2509	1	0.805403993	55.45	Unaltered
P-0007040	breast_msk_2018	2505	1	0.804440591	55.5	Unaltered
TCGA-E2-A15I	brca_tcga	2504	1	0.804440591	55.58	Unaltered
P-0010930	breast_msk_2018	2502	1	0.804119201	55.6	Unaltered
P-0010427	breast_msk_2018	2498	1	0.803154644	55.7	Unaltered
MB-0162	brca_metabric	2496	1	0.802832996	55.76666667	Unaltered
P-0001043	breast_msk_2018	2493	1	0.802189442	55.9	Unaltered
P-0004913	breast_msk_2018	2491	1	0.801867536	56	Unaltered
P-0012805	breast_msk_2018	2490	1	0.801867536	56.1	Unaltered
P-0014384	breast_msk_2018	2489	1	0.801867536	56.2	Unaltered
TCGA-A2-A3XW	brca_tcga	2488	1	0.801867536	56.24	Unaltered
P-0016627	brca_mapk_hp_msk_2021	2487	1	0.801867536	56.252	Unaltered
P-0000266	breast_msk_2018	2485	1	0.801544983	56.4	Unaltered
P-0000806	breast_msk_2018	2484	1	0.801544983	56.4	Unaltered
MB-0632	brca_metabric	2483	1	0.801544983	56.5	Unaltered
P-0001818	breast_msk_2018	2479	1	0.800899097	56.6	Unaltered
TCGA-A2-A0CX	brca_tcga	2476	1	0.800252689	56.77	Unaltered
TCGA-D8-A13Y	brca_tcga	2475	1	0.800252689	56.77	Unaltered
P-0004670	breast_msk_2018	2474	1	0.800252689	56.8	Unaltered
P-0002366	breast_msk_2018	2473	1	0.800252689	56.9	Unaltered
P-0004384	breast_msk_2018	2472	1	0.800252689	56.9	Unaltered
TCGA-E2-A15R	brca_tcga	2471	1	0.800252689	56.9	Unaltered
P-0008481	breast_msk_2018	2469	1	0.7999287	57.2	Unaltered
P-0013622	breast_msk_2018	2468	1	0.7999287	57.2	Unaltered
TCGA-AR-A2LR	brca_tcga	2467	1	0.7999287	57.23	Unaltered
MB-0397	brca_metabric	2466	1	0.7999287	57.23333333	Unaltered
P-0001595	breast_msk_2018	2462	1	0.798955156	57.3	Unaltered
P-0008572	breast_msk_2018	2458	1	0.797981216	57.4	Unaltered
P-0003185	breast_msk_2018	2455	1	0.797331659	57.6	Unaltered
MB-0226	brca_metabric	2453	1	0.797006748	57.63333333	Unaltered
MB-4710	brca_metabric	2452	1	0.797006748	57.66666667	Unaltered
P-0006842	breast_msk_2018	2449	1	0.796356396	57.8	Unaltered
MB-7002	brca_metabric	2447	1	0.796031087	57.93333333	Unaltered
P-0015291	brca_mapk_hp_msk_2021	2444	1	0.795380203	58.126	Unaltered
P-0000514	breast_msk_2018	2440	1	0.794728919	58.4	Unaltered
P-0010843	breast_msk_2018	2439	1	0.794728919	58.4	Unaltered
P-0014407	breast_msk_2018	2438	1	0.794728919	58.4	Unaltered
MB-4930	brca_metabric	2437	1	0.794728919	58.43333333	Unaltered
TCGA-OL-A5D7	brca_tcga	2435	1	0.794402676	58.48	Unaltered
P-0015437	breast_msk_2018	2434	1	0.794402676	58.5	Unaltered
TCGA-OL-A5DA	brca_tcga	2432	1	0.794076164	58.57	Unaltered
MB-7007	brca_metabric	2431	1	0.794076164	58.6	Unaltered
P-0001785	breast_msk_2018	2428	1	0.793422603	58.7	Unaltered
P-0007988	breast_msk_2018	2426	1	0.793095689	58.7	Unaltered
P-0006668	breast_msk_2018	2424	1	0.792768639	58.8	Unaltered
P-0001760	breast_msk_2018	2423	1	0.792768639	58.9	Unaltered
P-0010211	breast_msk_2018	2422	1	0.792768639	58.9	Unaltered
P-0004301	breast_msk_2018	2418	1	0.791786274	59.1	Unaltered
TCGA-E2-A1IK	brca_tcga	2417	1	0.791786274	59.13	Unaltered
P-0010095	breast_msk_2018	2416	1	0.791786274	59.3	Unaltered
P-0002856	breast_msk_2018	2415	1	0.791786274	59.4	Unaltered
P-0000795	breast_msk_2018	2413	1	0.791458276	59.5	Unaltered
P-0011321	breast_msk_2018	2412	1	0.791458276	59.5	Unaltered
P-0004951	breast_msk_2018	2409	1	0.790801737	59.7	Unaltered
MB-5119	brca_metabric	2408	1	0.790801737	59.76666667	Unaltered
MB-0155	brca_metabric	2407	1	0.790801737	59.8	Unaltered
P-0002006	breast_msk_2018	2406	1	0.790801737	59.9	Unaltered
MB-0303	brca_metabric	2403	1	0.790144105	60.13333333	Unaltered
P-0001335	brca_mapk_hp_msk_2021	2402	1	0.790144105	60.164	Unaltered
P-0003233	breast_msk_2018	2399	1	0.789485926	60.3	Unaltered
TCGA-E2-A1L7	brca_tcga	2398	1	0.789485926	60.32	Unaltered
TCGA-AO-A12F	brca_tcga	2396	1	0.789156562	60.51	Unaltered
P-0000584	breast_msk_2018	2395	1	0.789156562	60.6	Unaltered
TCGA-A2-A1FX	brca_tcga	2394	1	0.789156562	60.68	Unaltered
MB-0505	brca_metabric	2393	1	0.789156562	60.7	Unaltered
P-0006185	breast_msk_2018	2392	1	0.789156562	60.7	Unaltered
P-0004888	breast_msk_2018	2391	1	0.789156562	60.8	Unaltered
TCGA-AC-A2FG	brca_tcga	2389	1	0.788826371	60.87	Unaltered
P-0005351	breast_msk_2018	2386	1	0.788165712	60.9	Unaltered
TCGA-E2-A1IO	brca_tcga	2385	1	0.788165712	60.94	Unaltered
P-0015099	breast_msk_2018	2383	1	0.787835106	61	Unaltered
P-0012889	breast_msk_2018	2381	1	0.787504361	61.1	Unaltered
TCGA-AR-A1AV	brca_tcga	2380	1	0.787504361	61.24	Unaltered
TCGA-AO-A03M	brca_tcga	2379	1	0.787504361	61.3	Unaltered
MB-0640	brca_metabric	2378	1	0.787504361	61.33333333	Unaltered
P-0005152	breast_msk_2018	2377	1	0.787504361	61.4	Unaltered
MB-0649	brca_metabric	2376	1	0.787504361	61.43333333	Unaltered
TCGA-BH-A0BG	brca_tcga	2374	1	0.78717278	61.47	Unaltered
P-0000778	breast_msk_2018	2373	1	0.78717278	61.5	Unaltered
TCGA-A2-A0D3	brca_tcga	2372	1	0.78717278	61.53	Unaltered
MB-5097	brca_metabric	2371	1	0.78717278	61.6	Unaltered
TCGA-BH-A0BM	brca_tcga	2370	1	0.78717278	61.63	Unaltered
MB-0511	brca_metabric	2369	1	0.78717278	61.7	Unaltered
P-0010822	breast_msk_2018	2367	1	0.786840359	61.8	Unaltered
P-0004466	brca_mapk_hp_msk_2021	2366	1	0.786840359	61.808	Unaltered
TCGA-AO-A1KQ	brca_tcga	2365	1	0.786840359	61.83	Unaltered
MB-0517	brca_metabric	2362	1	0.786174673	61.9	Unaltered
TCGA-AO-A0JJ	brca_tcga	2361	1	0.786174673	61.99	Unaltered
P-0009791	brca_mapk_hp_msk_2021	2359	1	0.785841548	62.071	Unaltered
P-0014627	breast_msk_2018	2357	1	0.785508282	62.1	Unaltered
P-0006527	breast_msk_2018	2353	1	0.784841467	62.3	Unaltered
P-0006910	breast_msk_2018	2352	1	0.784841467	62.3	Unaltered
P-0004908	breast_msk_2018	2354	1	0.784841467	62.3	Unaltered
P-0013507	breast_msk_2018	2351	1	0.784841467	62.3	Unaltered
MB-0180	brca_metabric	2350	1	0.784841467	62.33333333	Unaltered
P-0010431	breast_msk_2018	2346	1	0.783839115	62.6	Unaltered
P-0011134	brca_mapk_hp_msk_2021	2345	1	0.783839115	62.63	Unaltered
MB-0583	brca_metabric	2344	1	0.783839115	62.63333333	Unaltered
P-0001396	breast_msk_2018	2343	1	0.783839115	62.7	Unaltered
P-0003353	breast_msk_2018	2340	1	0.783504427	62.8	Unaltered
MB-0452	brca_metabric	2341	1	0.783504427	62.8	Unaltered
MB-0056	brca_metabric	2339	1	0.783504427	62.86666667	Unaltered
TCGA-BH-A0AU	brca_tcga	2338	1	0.783504427	62.88	Unaltered
MB-0410	brca_metabric	2336	1	0.783169167	63	Unaltered
P-0013242	breast_msk_2018	2335	1	0.783169167	63	Unaltered
MB-0152	brca_metabric	2334	1	0.783169167	63.03333333	Unaltered
TCGA-BH-A0AZ	brca_tcga	2332	1	0.782833475	63.04	Unaltered
P-0006928	breast_msk_2018	2329	1	0.782161803	63.1	Unaltered
P-0012070	brca_mapk_hp_msk_2021	2328	1	0.782161803	63.156	Unaltered
P-0011454	brca_mapk_hp_msk_2021	2327	1	0.782161803	63.189	Unaltered
TCGA-A2-A0EY	brca_tcga	2324	1	0.781489265	63.24	Unaltered
TCGA-BH-A0EI	brca_tcga	2323	1	0.781489265	63.27	Unaltered
TCGA-BH-A0H3	brca_tcga	2319	1	0.780479589	63.34	Unaltered
MB-0404	brca_metabric	2317	1	0.780142885	63.5	Unaltered
P-0001623	breast_msk_2018	2316	1	0.780142885	63.5	Unaltered
TCGA-E2-A150	brca_tcga	2312	1	0.779468895	63.57	Unaltered
TCGA-AR-A2LM	brca_tcga	2313	1	0.779468895	63.57	Unaltered
P-0006447	breast_msk_2018	2310	1	0.779131609	63.6	Unaltered
MB-0320	brca_metabric	2309	1	0.779131609	63.73333333	Unaltered
P-0011338	brca_mapk_hp_msk_2021	2307	1	0.77879403	63.814	Unaltered
P-0015178	breast_msk_2018	2303	1	0.77811858	63.9	Unaltered
P-0001483	breast_msk_2018	2304	1	0.77811858	63.9	Unaltered
P-0012288	breast_msk_2018	2301	1	0.777780562	64	Unaltered
MB-0624	brca_metabric	2300	1	0.777780562	64.03333333	Unaltered
P-0015572	breast_msk_2018	2298	1	0.777442249	64.1	Unaltered
TCGA-PE-A5DD	brca_tcga	2297	1	0.777442249	64.16	Unaltered
MB-0366	brca_metabric	2296	1	0.777442249	64.23333333	Unaltered
MB-0394	brca_metabric	2295	1	0.777442249	64.23333333	Unaltered
P-0000786	breast_msk_2018	2293	1	0.777103347	64.3	Unaltered
MB-0293	brca_metabric	2292	1	0.777103347	64.36666667	Unaltered
P-0013486	breast_msk_2018	2286	1	0.775407355	64.7	Unaltered
TCGA-AR-A0TX	brca_tcga	2285	1	0.775407355	64.78	Unaltered
TCGA-AO-A0JF	brca_tcga	2282	1	0.774728364	65.05	Unaltered
P-0006847	breast_msk_2018	2281	1	0.774728364	65.1	Unaltered
P-0005005	breast_msk_2018	2278	1	0.774048778	65.2	Unaltered
TCGA-AR-A0U0	brca_tcga	2276	1	0.773708836	65.31	Unaltered
MB-0577	brca_metabric	2274	1	0.773368744	65.4	Unaltered
TCGA-OL-A66J	brca_tcga	2270	1	0.77234802	65.57	Unaltered
P-0002478	breast_msk_2018	2269	1	0.77234802	65.7	Unaltered
P-0008571	breast_msk_2018	2267	1	0.772007478	65.7	Unaltered
MB-0525	brca_metabric	2265	1	0.771666786	65.86666667	Unaltered
TCGA-AR-A2LL	brca_tcga	2263	1	0.771325944	66.1	Unaltered
TCGA-GM-A3XN	brca_tcga	2262	1	0.771325944	66.33	Unaltered
P-0005350	breast_msk_2018	2260	1	0.7709848	66.5	Unaltered
P-0009460	brca_mapk_hp_msk_2021	2258	1	0.770643506	66.641	Unaltered
TCGA-AO-A03N	brca_tcga	2257	1	0.770643506	66.72	Unaltered
TCGA-V7-A7HQ	brca_tcga	2255	1	0.770301908	66.79	Unaltered
MB-6114	brca_metabric	2254	1	0.770301908	66.83333333	Unaltered
P-0001308	breast_msk_2018	2251	1	0.769618107	67	Unaltered
TCGA-BH-A0DG	brca_tcga	2249	1	0.769276055	67.05	Unaltered
P-0013385	breast_msk_2018	2248	1	0.769276055	67.1	Unaltered
TCGA-A2-A0D0	brca_tcga	2247	1	0.769276055	67.28	Unaltered
MB-0500	brca_metabric	2245	1	0.768933546	67.46666667	Unaltered
P-0008653	brca_mapk_hp_msk_2021	2244	1	0.768933546	67.562	Unaltered
P-0008482	brca_mapk_hp_msk_2021	2243	1	0.768933546	67.594	Unaltered
P-0001152	breast_msk_2018	2242	1	0.768933546	67.6	Unaltered
P-0001440	breast_msk_2018	2241	1	0.768933546	67.6	Unaltered
P-0004758	breast_msk_2018	2240	1	0.768933546	67.6	Unaltered
P-0006227	breast_msk_2018	2239	1	0.768933546	67.6	Unaltered
P-0012515	breast_msk_2018	2238	1	0.768933546	67.6	Unaltered
TCGA-BH-A0DV	brca_tcga	2235	1	0.768246077	67.81	Unaltered
P-0003481	breast_msk_2018	2233	1	0.767902189	68	Unaltered
P-0013491	breast_msk_2018	2232	1	0.767902189	68	Unaltered
TCGA-B6-A408	brca_tcga	2230	1	0.767557992	68.07	Unaltered
P-0000830	breast_msk_2018	2226	1	0.76652494	68.2	Unaltered
TCGA-B6-A0RG	brca_tcga	2224	1	0.766180434	68.4	Unaltered
P-0000098	breast_msk_2018	2223	1	0.766180434	68.5	Unaltered
P-0008010	brca_mapk_hp_msk_2021	2221	1	0.765835619	68.548	Unaltered
TCGA-AO-A03R	brca_tcga	2220	1	0.765835619	68.69	Unaltered
MB-7014	brca_metabric	2219	1	0.765835619	68.7	Unaltered
P-0012863	breast_msk_2018	2216	1	0.765145055	68.8	Unaltered
P-0013117	breast_msk_2018	2214	1	0.764799617	68.9	Unaltered
P-0008024	breast_msk_2018	2213	1	0.764799617	69	Unaltered
P-0007685	brca_mapk_hp_msk_2021	2212	1	0.764799617	69.074	Unaltered
P-0009725	breast_msk_2018	2207	1	0.763761897	69.2	Unaltered
P-0009636	breast_msk_2018	2208	1	0.763761897	69.2	Unaltered
TCGA-GM-A3XL	brca_tcga	2206	1	0.763761897	69.25	Unaltered
TCGA-E2-A14Y	brca_tcga	2205	1	0.763761897	69.28	Unaltered
MB-0654	brca_metabric	2202	1	0.763068828	69.4	Unaltered
P-0007335	brca_mapk_hp_msk_2021	2201	1	0.763068828	69.403	Unaltered
P-0002447	breast_msk_2018	2199	1	0.763068828	69.5	Unaltered
MB-0081	brca_metabric	2200	1	0.763068828	69.5	Unaltered
P-0006829	breast_msk_2018	2195	1	0.762027333	69.7	Unaltered
P-0006990	breast_msk_2018	2194	1	0.762027333	69.7	Unaltered
TCGA-AO-A03T	brca_tcga	2193	1	0.762027333	69.78	Unaltered
P-0012996	breast_msk_2018	2191	1	0.761679692	69.8	Unaltered
P-0004289	breast_msk_2018	2189	1	0.761331893	69.9	Unaltered
TCGA-E2-A152	brca_tcga	2188	1	0.761331893	69.91	Unaltered
P-0007228	brca_mapk_hp_msk_2021	2186	1	0.760983776	69.994	Unaltered
MB-5401	brca_metabric	2182	1	0.759938947	70.16666667	Unaltered
TCGA-BH-A0B5	brca_tcga	2181	1	0.759938947	70.17	Unaltered
P-0008338	breast_msk_2018	2180	1	0.759938947	70.2	Unaltered
MB-4934	brca_metabric	2179	1	0.759938947	70.23333333	Unaltered
MB-7024	brca_metabric	2178	1	0.759938947	70.26666667	Unaltered
TCGA-E2-A1IG	brca_tcga	2177	1	0.759938947	70.3	Unaltered
TCGA-AO-A12E	brca_tcga	2176	1	0.759938947	70.37	Unaltered
P-0005717	breast_msk_2018	2170	1	0.758191961	70.6	Unaltered
MB-0197	brca_metabric	2169	1	0.758191961	70.73333333	Unaltered
TCGA-GM-A2DF	brca_tcga	2166	1	0.75784208	70.8	Unaltered
TCGA-BH-A0DX	brca_tcga	2165	1	0.75784208	70.83	Unaltered
TCGA-AR-A255	brca_tcga	2163	1	0.757491876	70.99	Unaltered
MB-0248	brca_metabric	2162	1	0.757491876	71	Unaltered
TCGA-B6-A40C	brca_tcga	2159	1	0.756790819	71.09	Unaltered
P-0006631	breast_msk_2018	2156	1	0.756089438	71.2	Unaltered
MB-7032	brca_metabric	2154	1	0.755738584	71.46666667	Unaltered
MB-0501	brca_metabric	2152	1	0.755738584	71.5	Unaltered
MB-0229	brca_metabric	2153	1	0.755738584	71.5	Unaltered
P-0002773	breast_msk_2018	2150	1	0.755387241	71.6	Unaltered
P-0014142	breast_msk_2018	2149	1	0.755387241	71.6	Unaltered
P-0006609	breast_msk_2018	2146	1	0.754683901	71.7	Unaltered
TCGA-AO-A0JM	brca_tcga	2144	1	0.754332067	71.75	Unaltered
MB-7040	brca_metabric	2141	1	0.753628071	71.83333333	Unaltered
P-0012807	breast_msk_2018	2139	1	0.753275908	71.9	Unaltered
TCGA-AO-A0JD	brca_tcga	2138	1	0.753275908	71.94	Unaltered
TCGA-A2-A0ES	brca_tcga	2137	1	0.753275908	71.94	Unaltered
TCGA-GM-A4E0	brca_tcga	2136	1	0.753275908	71.98	Unaltered
P-0007364	breast_msk_2018	2134	1	0.753275908	72	Unaltered
P-0002761	breast_msk_2018	2135	1	0.753275908	72	Unaltered
TCGA-GM-A2DH	brca_tcga	2132	1	0.752922755	72.04	Unaltered
TCGA-BH-A0BO	brca_tcga	2131	1	0.752922755	72.17	Unaltered
MB-0446	brca_metabric	2129	1	0.75256927	72.26666667	Unaltered
P-0000270	breast_msk_2018	2127	1	0.75256927	72.3	Unaltered
MB-3850	brca_metabric	2128	1	0.75256927	72.3	Unaltered
MB-0175	brca_metabric	2126	1	0.75256927	72.36666667	Unaltered
P-0006723	breast_msk_2018	2120	1	0.750798519	72.6	Unaltered
MB-0345	brca_metabric	2118	1	0.750444201	72.66666667	Unaltered
P-0006948	breast_msk_2018	2117	1	0.750444201	72.7	Unaltered
P-0005832	brca_mapk_hp_msk_2021	2115	1	0.750444201	72.789	Unaltered
MB-0281	brca_metabric	2114	1	0.750444201	72.8	Unaltered
MB-0294	brca_metabric	2113	1	0.750444201	72.9	Unaltered
P-0004912	breast_msk_2018	2112	1	0.750444201	72.9	Unaltered
P-0001114	breast_msk_2018	2110	1	0.750088709	73	Unaltered
TCGA-AC-A2BK	brca_tcga	2108	1	0.749733048	73	Unaltered
TCGA-AR-A5QM	brca_tcga	2106	1	0.749377219	73.29	Unaltered
P-0005095	breast_msk_2018	2105	1	0.749377219	73.3	Unaltered
P-0009430	breast_msk_2018	2103	1	0.749021051	73.4	Unaltered
TCGA-B6-A1KI	brca_tcga	2102	1	0.749021051	73.46	Unaltered
P-0005426	breast_msk_2018	2100	1	0.748664544	73.5	Unaltered
TCGA-E2-A1L8	brca_tcga	2098	1	0.748307867	73.59	Unaltered
MB-0497	brca_metabric	2097	1	0.748307867	73.7	Unaltered
TCGA-A2-A04T	brca_tcga	2095	1	0.74795085	73.78	Unaltered
P-0008471	breast_msk_2018	2094	1	0.74795085	73.8	Unaltered
TCGA-AC-A23G	brca_tcga	2092	1	0.747593492	73.85	Unaltered
P-0006376	breast_msk_2018	2091	1	0.747593492	73.9	Unaltered
MB-7010	brca_metabric	2090	1	0.747593492	74.03333333	Unaltered
TCGA-BH-A0BQ	brca_tcga	2088	1	0.747593492	74.08	Unaltered
TCGA-AC-A2FO	brca_tcga	2089	1	0.747593492	74.08	Unaltered
TCGA-BH-A0BZ	brca_tcga	2087	1	0.747593492	74.08	Unaltered
P-0006698	breast_msk_2018	2085	1	0.747235106	74.1	Unaltered
P-0004720	breast_msk_2018	2084	1	0.747235106	74.2	Unaltered
P-0005342	brca_mapk_hp_msk_2021	2083	1	0.747235106	74.203	Unaltered
TCGA-A2-A0ER	brca_tcga	2081	1	0.746876203	74.34	Unaltered
P-0000295	breast_msk_2018	2080	1	0.746876203	74.4	Unaltered
P-0014435	breast_msk_2018	2076	1	0.74579846	74.5	Unaltered
P-0005273	brca_mapk_hp_msk_2021	2075	1	0.74579846	74.531	Unaltered
MB-0592	brca_metabric	2073	1	0.74579846	74.56666667	Unaltered
P-0014951	breast_msk_2018	2069	1	0.744718636	74.8	Unaltered
TCGA-BH-A0BL	brca_tcga	2068	1	0.744718636	74.84	Unaltered
P-0000276	breast_msk_2018	2067	1	0.744718636	74.9	Unaltered
TCGA-B6-A402	brca_tcga	2066	1	0.744718636	74.93	Unaltered
TCGA-GM-A2DD	brca_tcga	2064	1	0.744357997	74.97	Unaltered
P-0004921	brca_mapk_hp_msk_2021	2062	1	0.744357997	75.09	Unaltered
MB-7034	brca_metabric	2061	1	0.744357997	75.1	Unaltered
TCGA-AR-A0TV	brca_tcga	2059	1	0.743996658	75.16	Unaltered
TCGA-A2-A0CT	brca_tcga	2058	1	0.743996658	75.2	Unaltered
MB-0159	brca_metabric	2056	1	0.743634968	75.3	Unaltered
MB-0050	brca_metabric	2055	1	0.743634968	75.33333333	Unaltered
MB-0639	brca_metabric	2052	1	0.742910883	75.4	Unaltered
P-0004292	breast_msk_2018	2048	1	0.741824227	75.6	Unaltered
P-0004459	brca_mapk_hp_msk_2021	2046	1	0.741824227	75.682	Unaltered
TCGA-E2-A1LB	brca_tcga	2045	1	0.741824227	75.76	Unaltered
MB-6263	brca_metabric	2043	1	0.741824227	75.86666667	Unaltered
TCGA-E2-A14T	brca_tcga	2042	1	0.741824227	75.92	Unaltered
P-0004455	brca_mapk_hp_msk_2021	2040	1	0.741460766	75.978	Unaltered
P-0004576	brca_mapk_hp_msk_2021	2039	1	0.741460766	75.978	Unaltered
P-0000337	breast_msk_2018	2037	1	0.741096948	76	Unaltered
P-0001627	brca_mapk_hp_msk_2021	2034	1	0.740368955	76.175	Unaltered
P-0006309	breast_msk_2018	2033	1	0.740368955	76.2	Unaltered
P-0010010	breast_msk_2018	2031	1	0.7400046	76.3	Unaltered
P-0013623	breast_msk_2018	2029	1	0.7400046	76.4	Unaltered
P-0013990	breast_msk_2018	2028	1	0.7400046	76.4	Unaltered
P-0001228	breast_msk_2018	2030	1	0.7400046	76.4	Unaltered
TCGA-BH-A0BR	brca_tcga	2027	1	0.7400046	76.54	Unaltered
MB-0414	brca_metabric	2026	1	0.7400046	76.63333333	Unaltered
MB-0610	brca_metabric	2025	1	0.7400046	76.7	Unaltered
TCGA-AO-A0JE	brca_tcga	2023	1	0.739638985	76.71	Unaltered
MB-0420	brca_metabric	2022	1	0.739638985	76.73333333	Unaltered
P-0010593	breast_msk_2018	2021	1	0.739638985	76.8	Unaltered
MB-7029	brca_metabric	2020	1	0.739638985	76.86666667	Unaltered
P-0003761	brca_mapk_hp_msk_2021	2017	1	0.738906306	77.194	Unaltered
P-0001475	breast_msk_2018	2016	1	0.738906306	77.2	Unaltered
MB-5115	brca_metabric	2013	1	0.738172901	77.4	Unaltered
TCGA-E2-A1IE	brca_tcga	2007	1	0.737072245	77.6	Unaltered
P-0010235	breast_msk_2018	2009	1	0.737072245	77.6	Unaltered
P-0010277	breast_msk_2018	2008	1	0.737072245	77.6	Unaltered
TCGA-BH-A0BT	brca_tcga	2005	1	0.736704811	77.69	Unaltered
TCGA-BH-A0BW	brca_tcga	2003	1	0.736337194	77.89	Unaltered
TCGA-BH-A0DE	brca_tcga	2002	1	0.736337194	77.92	Unaltered
MB-7015	brca_metabric	2000	1	0.73596921	78.16666667	Unaltered
TCGA-BH-A0DL	brca_tcga	1999	1	0.73596921	78.22	Unaltered
TCGA-A2-A04Q	brca_tcga	1998	1	0.73596921	78.35	Unaltered
P-0016148	breast_msk_2018	1997	1	0.73596921	78.4	Unaltered
MB-4968	brca_metabric	1994	1	0.735231766	78.7	Unaltered
P-0005631	breast_msk_2018	1993	1	0.735231766	78.7	Unaltered
P-0013617	breast_msk_2018	1992	1	0.735231766	78.7	Unaltered
MB-0174	brca_metabric	1991	1	0.735231766	78.76666667	Unaltered
P-0007327	breast_msk_2018	1990	1	0.735231766	78.8	Unaltered
TCGA-BH-A0DT	brca_tcga	1988	1	0.734862117	78.94	Unaltered
TCGA-GM-A2DB	brca_tcga	1987	1	0.734862117	79.04	Unaltered
P-0000158	breast_msk_2018	1983	1	0.733752053	79.2	Unaltered
MB-5281	brca_metabric	1982	1	0.733752053	79.3	Unaltered
P-0002538	brca_mapk_hp_msk_2021	1978	1	0.732640869	79.529	Unaltered
P-0004021	breast_msk_2018	1976	1	0.732640869	79.7	Unaltered
TCGA-A2-A0EQ	brca_tcga	1975	1	0.732640869	79.7	Unaltered
P-0012897	breast_msk_2018	1971	1	0.731527433	80	Unaltered
P-0002626	brca_mapk_hp_msk_2021	1970	1	0.731527433	80.153	Unaltered
P-0015743	breast_msk_2018	1969	1	0.731527433	80.2	Unaltered
TCGA-A2-A0EO	brca_tcga	1968	1	0.731527433	80.22	Unaltered
TCGA-AO-A03L	brca_tcga	1967	1	0.731527433	80.22	Unaltered
MB-7025	brca_metabric	1966	1	0.731527433	80.23333333	Unaltered
P-0000215	breast_msk_2018	1965	1	0.731527433	80.3	Unaltered
P-0004728	breast_msk_2018	1964	1	0.731527433	80.3	Unaltered
MB-5164	brca_metabric	1961	1	0.730782117	80.5	Unaltered
MB-0637	brca_metabric	1959	1	0.730409269	80.66666667	Unaltered
P-0003376	breast_msk_2018	1958	1	0.730409269	80.7	Unaltered
P-0014905	breast_msk_2018	1957	1	0.730409269	80.7	Unaltered
MB-0524	brca_metabric	1954	1	0.729662429	80.83333333	Unaltered
P-0006937	breast_msk_2018	1953	1	0.729662429	81	Unaltered
MB-7038	brca_metabric	1951	1	0.729288627	81.03333333	Unaltered
P-0013912	breast_msk_2018	1943	1	0.727044662	81.2	Unaltered
P-0000244	breast_msk_2018	1944	1	0.727044662	81.2	Unaltered
TCGA-BH-A0B0	brca_tcga	1941	1	0.726670282	81.37	Unaltered
P-0001762	brca_mapk_hp_msk_2021	1938	1	0.725921138	81.567	Unaltered
TCGA-BH-A0B6	brca_tcga	1936	1	0.725921138	81.57	Unaltered
TCGA-BH-A0DD	brca_tcga	1933	1	0.725545985	81.67	Unaltered
P-0001875	breast_msk_2018	1932	1	0.725545985	81.7	Unaltered
P-0011392	breast_msk_2018	1931	1	0.725545985	81.7	Unaltered
TCGA-BH-A0E9	brca_tcga	1930	1	0.725545985	81.77	Unaltered
P-0001718	breast_msk_2018	1928	1	0.725169859	81.8	Unaltered
P-0011386	breast_msk_2018	1927	1	0.725169859	81.9	Unaltered
P-0004428	breast_msk_2018	1925	1	0.724793343	82	Unaltered
[truncated: 2,886 more rows]
