# Supplementary material for: Integrative multi-omic sequencing reveals the MMTV-Myc mouse model mimics human breast cancer heterogeneity
Source: Breast Cancer Res. 2023 Oct 7;25:120. doi: 10.1186/s13058-023-01723-3 (PMC10559619; doi:10.1186/s13058-023-01723-3)
Supplement: Supplementary file 35 — Additional file 35: Table S10. Data for constructing the Kaplan-Meier plot of FGFR2 amplified and unaltered breast cancer patients by probability of overall survival in months. Includes bounds for 95% confidence intervals, number at risk, and standard error calculations. [file 13058_2023_1723_MOESM35_ESM.csv]

	Event	time	n.risk	n.event	n.censor	surv	std.err	lower	upper
1	Amplified	0.33	75	0	1	1	0	1	1
2	Amplified	3.1	74	0	2	1	0	1	1
3	Amplified	5	72	0	1	1	0	1	1
4	Amplified	7.1	71	0	1	1	0	1	1
5	Amplified	9.3	70	0	2	1	0	1	1
6	Amplified	11.7	68	0	1	1	0	1	1
7	Amplified	12.3	67	0	1	1	0	1	1
8	Amplified	12.52	66	0	1	1	0	1	1
9	Amplified	13.6	65	0	1	1	0	1	1
10	Amplified	13.96	64	0	1	1	0	1	1
11	Amplified	17.67	63	1	0	0.984126984126984	0.0160005120245773	0.953743254850781	1
12	Amplified	19.19	62	0	1	0.984126984126984	0.0160005120245773	0.953743254850781	1
13	Amplified	20.11	61	1	0	0.967993754879001	0.0230052261185256	0.925316851514398	1
14	Amplified	20.7	60	1	0	0.951860525631017	0.0284908108777322	0.900164526786323	1
15	Amplified	22.31	59	0	1	0.951860525631017	0.0284908108777322	0.900164526786323	1
16	Amplified	23.7	58	1	0	0.935449137258069	0.033379734020041	0.876208168661094	0.998695423867167
17	Amplified	25.33333333	57	0	1	0.935449137258069	0.033379734020041	0.876208168661094	0.998695423867167
18	Amplified	27.5	56	1	0	0.91874468837846	0.0379325976954388	0.852916577556548	0.989653413516484
19	Amplified	27.99	55	0	1	0.91874468837846	0.0379325976954388	0.852916577556548	0.989653413516484
20	Amplified	28.5	54	1	0	0.901730897852933	0.0422881541061723	0.830005956375258	0.979653948139902
21	Amplified	30.13333333	53	1	0	0.884717107327406	0.0463803048736716	0.807840157460731	0.9689099418604
22	Amplified	30.58	52	0	1	0.884717107327406	0.0463803048736716	0.807840157460731	0.9689099418604
23	Amplified	31.8	51	1	0	0.867369713066085	0.0504310374959689	0.785737130307533	0.957483349233966
24	Amplified	35.91	50	1	0	0.850022318804763	0.0543272749935605	0.764164518390035	0.945526683165676
25	Amplified	36.83	49	0	1	0.850022318804763	0.0543272749935605	0.764164518390035	0.945526683165676
26	Amplified	37.36666667	48	1	0	0.83231352049633	0.0582641847070176	0.742493037660617	0.932999720217766
27	Amplified	39.86666667	47	1	0	0.814604722187898	0.0621067621895975	0.72124290093556	0.920051833508598
28	Amplified	40.8	46	1	0	0.796895923879465	0.0658812696987151	0.700363278390082	0.906733880958856
29	Amplified	41.3	45	1	0	0.779187125571033	0.069608851464202	0.67981478610334	0.893085277146879
30	Amplified	41.36666667	44	1	0	0.7614783272626	0.0733071171741256	0.65956623672211	0.87913724294373
31	Amplified	44.38	43	0	1	0.7614783272626	0.0733071171741256	0.65956623672211	0.87913724294373
32	Amplified	44.8	42	0	1	0.7614783272626	0.0733071171741256	0.65956623672211	0.87913724294373
33	Amplified	45.93333333	41	1	0	0.742905685134244	0.0773543116183058	0.638395140387427	0.864525467204904
34	Amplified	46.06666667	40	1	0	0.724333043005888	0.0813923532462823	0.617528492901581	0.849609958440876
35	Amplified	46.1	39	1	0	0.705760400877532	0.0854369884747009	0.596943449235218	0.834413618383717
36	Amplified	49.53333333	38	1	0	0.687187758749176	0.0895026064032159	0.576621269439669	0.818955249836
37	Amplified	49.9	37	0	1	0.687187758749176	0.0895026064032159	0.576621269439669	0.818955249836
38	Amplified	50.2	36	0	1	0.687187758749176	0.0895026064032159	0.576621269439669	0.818955249836
39	Amplified	51.5	35	1	0	0.667553822784913	0.0940800334152936	0.555143446909718	0.802726049988344
40	Amplified	52.3	34	1	0	0.647919886820651	0.0987031827479272	0.533955431525447	0.786208276856303
41	Amplified	58.5	33	0	1	0.647919886820651	0.0987031827479272	0.533955431525447	0.786208276856303
42	Amplified	61.89	32	1	0	0.627672390357506	0.103684052779103	0.512244141229393	0.769111050585304
43	Amplified	62.9	31	1	0	0.60742489389436	0.108745811955698	0.490826478580414	0.751721876924222
44	Amplified	64.7	30	0	1	0.60742489389436	0.108745811955698	0.490826478580414	0.751721876924222
45	Amplified	66.72	29	0	1	0.60742489389436	0.108745811955698	0.490826478580414	0.751721876924222
46	Amplified	68.7	28	1	0	0.585731147683848	0.114666485690699	0.467836422273859	0.733335330540397
47	Amplified	72.6	27	1	0	0.564037401473335	0.120718285131776	0.445197085478029	0.714600792858273
48	Amplified	77.4	26	0	1	0.564037401473335	0.120718285131776	0.445197085478029	0.714600792858273
49	Amplified	82.63333333	25	0	1	0.564037401473335	0.120718285131776	0.445197085478029	0.714600792858273
50	Amplified	83.4	24	1	0	0.540535843078612	0.12800194751665	0.420599780950465	0.694672253495817
51	Amplified	85.73333333	23	1	0	0.51703428468389	0.135501967340093	0.396442182653735	0.67430879768935
52	Amplified	87.19	22	0	1	0.51703428468389	0.135501967340093	0.396442182653735	0.67430879768935
53	Amplified	87.7	21	1	0	0.492413604460848	0.144019913671645	0.371312928064282	0.653010276593836
54	Amplified	87.8	20	0	1	0.492413604460848	0.144019913671645	0.371312928064282	0.653010276593836
55	Amplified	99.05	19	0	1	0.492413604460848	0.144019913671645	0.371312928064282	0.653010276593836
56	Amplified	105	18	1	0	0.465057293101912	0.15495066760165	0.343251316861108	0.630087272046188
57	Amplified	109.7666667	17	0	1	0.465057293101912	0.15495066760165	0.343251316861108	0.630087272046188
58	Amplified	110.4	16	0	1	0.465057293101912	0.15495066760165	0.343251316861108	0.630087272046188
59	Amplified	117.9	15	1	0	0.434053473561784	0.169621974260713	0.311286832132006	0.605237351739812
60	Amplified	125.6	14	1	0	0.403049654021657	0.185111100819501	0.280408838185627	0.579329184693665
61	Amplified	129.99	13	0	1	0.403049654021657	0.185111100819501	0.280408838185627	0.579329184693665
62	Amplified	140.7	12	0	1	0.403049654021657	0.185111100819501	0.280408838185627	0.579329184693665
63	Amplified	144.6666667	11	1	0	0.366408776383324	0.208223506688165	0.243627157029535	0.551069072297426
64	Amplified	148.8	10	1	0	0.329767898744992	0.233384103675952	0.208713945385492	0.52103306677392
65	Amplified	154.7666667	9	0	1	0.329767898744992	0.233384103675952	0.208713945385492	0.52103306677392
66	Amplified	185.7666667	8	0	1	0.329767898744992	0.233384103675952	0.208713945385492	0.52103306677392
67	Amplified	186.2	7	0	1	0.329767898744992	0.233384103675952	0.208713945385492	0.52103306677392
68	Amplified	186.4333333	6	0	1	0.329767898744992	0.233384103675952	0.208713945385492	0.52103306677392
69	Amplified	190.9666667	5	1	0	0.263814318995994	0.323215314997027	0.14001578159102	0.497072502231304
70	Amplified	198.6	4	1	0	0.197860739246995	0.433360673321843	0.0846218184002522	0.462633312252845
71	Amplified	225.5	3	0	1	0.197860739246995	0.433360673321843	0.0846218184002522	0.462633312252845
72	Amplified	227.9333333	2	0	1	0.197860739246995	0.433360673321843	0.0846218184002522	0.462633312252845
73	Amplified	246.6	1	1	0	0	Inf	NA	NA
74	Diploid	0	4802	0	13	1	0	1	1
75	Diploid	0.03	4789	0	2	1	0	1	1
76	Diploid	0.1	4787	1	0	0.999791100898266	0.000208920924570353	0.999381792756925	1
77	Diploid	0.132	4786	0	1	0.999791100898266	0.000208920924570353	0.999381792756925	1
78	Diploid	0.16	4785	0	3	0.999791100898266	0.000208920924570353	0.999381792756925	1
79	Diploid	0.23	4782	0	1	0.999791100898266	0.000208920924570353	0.999381792756925	1
80	Diploid	0.26	4781	0	1	0.999791100898266	0.000208920924570353	0.999381792756925	1
81	Diploid	0.3	4780	0	1	0.999791100898266	0.000208920924570353	0.999381792756925	1
82	Diploid	0.33	4779	0	14	0.999791100898266	0.000208920924570353	0.999381792756925	1
83	Diploid	0.36	4765	0	1	0.999791100898266	0.000208920924570353	0.999381792756925	1
84	Diploid	0.427	4764	1	0	0.999581237107146	0.000296172957998567	0.999001160243461	1
85	Diploid	0.62	4763	0	1	0.999581237107146	0.000296172957998567	0.999001160243461	1
86	Diploid	0.69	4762	0	1	0.999581237107146	0.000296172957998567	0.999001160243461	1
87	Diploid	0.7	4761	0	3	0.999581237107146	0.000296172957998567	0.999001160243461	1
88	Diploid	0.723	4758	1	0	0.999371152778203	0.000363180560983911	0.998660032710396	1
89	Diploid	0.766666667	4757	0	1	0.999371152778203	0.000363180560983911	0.998660032710396	1
90	Diploid	0.79	4756	0	1	0.999371152778203	0.000363180560983911	0.998660032710396	1
91	Diploid	0.8	4755	0	1	0.999371152778203	0.000363180560983911	0.998660032710396	1
92	Diploid	0.9	4754	0	4	0.999371152778203	0.000363180560983911	0.998660032710396	1
93	Diploid	0.99	4750	0	3	0.999371152778203	0.000363180560983911	0.998660032710396	1
94	Diploid	1	4747	0	3	0.999371152778203	0.000363180560983911	0.998660032710396	1
95	Diploid	1.02	4744	0	4	0.999371152778203	0.000363180560983911	0.998660032710396	1
96	Diploid	1.1	4740	0	2	0.999371152778203	0.000363180560983911	0.998660032710396	1
97	Diploid	1.12	4738	0	2	0.999371152778203	0.000363180560983911	0.998660032710396	1
98	Diploid	1.2	4736	0	1	0.999371152778203	0.000363180560983911	0.998660032710396	1
99	Diploid	1.233333333	4735	0	1	0.999371152778203	0.000363180560983911	0.998660032710396	1
100	Diploid	1.266666667	4734	0	1	0.999371152778203	0.000363180560983911	0.998660032710396	1
101	Diploid	1.3	4733	0	1	0.999371152778203	0.000363180560983911	0.998660032710396	1
102	Diploid	1.31	4732	0	1	0.999371152778203	0.000363180560983911	0.998660032710396	1
103	Diploid	1.4	4731	0	3	0.999371152778203	0.000363180560983911	0.998660032710396	1
104	Diploid	1.433333333	4728	0	1	0.999371152778203	0.000363180560983911	0.998660032710396	1
105	Diploid	1.6	4727	0	4	0.999371152778203	0.000363180560983911	0.998660032710396	1
106	Diploid	1.61	4723	0	1	0.999371152778203	0.000363180560983911	0.998660032710396	1
107	Diploid	1.68	4722	0	1	0.999371152778203	0.000363180560983911	0.998660032710396	1
108	Diploid	1.7	4721	0	2	0.999371152778203	0.000363180560983911	0.998660032710396	1
109	Diploid	1.71	4719	0	1	0.999371152778203	0.000363180560983911	0.998660032710396	1
110	Diploid	1.766666667	4718	0	1	0.999371152778203	0.000363180560983911	0.998660032710396	1
111	Diploid	1.77	4717	0	1	0.999371152778203	0.000363180560983911	0.998660032710396	1
112	Diploid	1.8	4716	0	1	0.999371152778203	0.000363180560983911	0.998660032710396	1
113	Diploid	1.94	4715	0	1	0.999371152778203	0.000363180560983911	0.998660032710396	1
114	Diploid	2	4714	1	2	0.999159152109392	0.000420607336163837	0.998335809471318	0.999983173770589
115	Diploid	2.1	4711	0	2	0.999159152109392	0.000420607336163837	0.998335809471318	0.999983173770589
116	Diploid	2.3	4709	1	2	0.998946971359315	0.000471186361538854	0.99802486139502	0.999869933293155
117	Diploid	2.4	4706	0	1	0.998946971359315	0.000471186361538854	0.99802486139502	0.999869933293155
118	Diploid	2.5	4705	0	4	0.998946971359315	0.000471186361538854	0.99802486139502	0.999869933293155
119	Diploid	2.533333333	4701	1	1	0.998734474662579	0.000516987727340021	0.997722992207335	0.999746982549495
120	Diploid	2.56	4699	0	3	0.998734474662579	0.000516987727340021	0.997722992207335	0.999746982549495
121	Diploid	2.6	4696	0	1	0.998734474662579	0.000516987727340021	0.997722992207335	0.999746982549495
122	Diploid	2.63	4695	0	1	0.998734474662579	0.000516987727340021	0.997722992207335	0.999746982549495
123	Diploid	2.7	4694	0	2	0.998734474662579	0.000516987727340021	0.997722992207335	0.999746982549495
124	Diploid	2.76	4692	0	1	0.998734474662579	0.000516987727340021	0.997722992207335	0.999746982549495
125	Diploid	2.8	4691	0	3	0.998734474662579	0.000516987727340021	0.997722992207335	0.999746982549495
126	Diploid	2.827	4688	1	0	0.998521434032318	0.000559274013207414	0.99742749752184	0.999616570326331
127	Diploid	2.866666667	4687	0	1	0.998521434032318	0.000559274013207414	0.99742749752184	0.999616570326331
128	Diploid	2.9	4686	0	2	0.998521434032318	0.000559274013207414	0.99742749752184	0.999616570326331
129	Diploid	2.96	4684	0	1	0.998521434032318	0.000559274013207414	0.99742749752184	0.999616570326331
130	Diploid	3	4683	0	2	0.998521434032318	0.000559274013207414	0.99742749752184	0.999616570326331
131	Diploid	3.02	4681	0	1	0.998521434032318	0.000559274013207414	0.99742749752184	0.999616570326331
132	Diploid	3.1	4680	0	3	0.998521434032318	0.000559274013207414	0.99742749752184	0.999616570326331
133	Diploid	3.2	4677	0	6	0.998521434032318	0.000559274013207414	0.99742749752184	0.999616570326331
134	Diploid	3.22	4671	0	1	0.998521434032318	0.000559274013207414	0.99742749752184	0.999616570326331
135	Diploid	3.3	4670	0	4	0.998521434032318	0.000559274013207414	0.99742749752184	0.999616570326331
136	Diploid	3.366666667	4666	0	1	0.998521434032318	0.000559274013207414	0.99742749752184	0.999616570326331
137	Diploid	3.4	4665	0	5	0.998521434032318	0.000559274013207414	0.99742749752184	0.999616570326331
138	Diploid	3.5	4660	1	6	0.998307159046474	0.00059903852151806	0.997135740485506	0.999479953770575
139	Diploid	3.6	4653	0	5	0.998307159046474	0.00059903852151806	0.997135740485506	0.999479953770575
140	Diploid	3.7	4648	0	4	0.998307159046474	0.00059903852151806	0.997135740485506	0.999479953770575
141	Diploid	3.766666667	4644	0	1	0.998307159046474	0.00059903852151806	0.997135740485506	0.999479953770575
142	Diploid	3.8	4643	0	3	0.998307159046474	0.00059903852151806	0.997135740485506	0.999479953770575
143	Diploid	3.81	4640	1	0	0.998092006641507	0.00063663556610379	0.996847381294449	0.999338185979961
144	Diploid	3.88	4639	0	1	0.998092006641507	0.00063663556610379	0.996847381294449	0.999338185979961
145	Diploid	3.9	4638	0	2	0.998092006641507	0.00063663556610379	0.996847381294449	0.999338185979961
146	Diploid	4	4636	0	1	0.998092006641507	0.00063663556610379	0.996847381294449	0.999338185979961
147	Diploid	4.1	4635	0	4	0.998092006641507	0.00063663556610379	0.996847381294449	0.999338185979961
148	Diploid	4.166666667	4631	1	0	0.9978764825632	0.000672267288258077	0.996562526715716	0.999192170845852
149	Diploid	4.2	4630	0	2	0.9978764825632	0.000672267288258077	0.996562526715716	0.999192170845852
150	Diploid	4.3	4628	0	7	0.9978764825632	0.000672267288258077	0.996562526715716	0.999192170845852
151	Diploid	4.34	4621	0	1	0.9978764825632	0.000672267288258077	0.996562526715716	0.999192170845852
152	Diploid	4.4	4620	0	5	0.9978764825632	0.000672267288258077	0.996562526715716	0.999192170845852
153	Diploid	4.433333333	4615	1	0	0.997660257973262	0.00070633260748959	0.996280066188534	0.999042361800022
154	Diploid	4.5	4614	0	7	0.997660257973262	0.00070633260748959	0.996280066188534	0.999042361800022
155	Diploid	4.6	4607	0	1	0.997660257973262	0.00070633260748959	0.996280066188534	0.999042361800022
156	Diploid	4.7	4606	0	6	0.997660257973262	0.00070633260748959	0.996280066188534	0.999042361800022
157	Diploid	4.8	4600	0	7	0.997660257973262	0.00070633260748959	0.996280066188534	0.999042361800022
158	Diploid	4.866666667	4593	0	1	0.997660257973262	0.00070633260748959	0.996280066188534	0.999042361800022
159	Diploid	4.89	4592	0	1	0.997660257973262	0.00070633260748959	0.996280066188534	0.999042361800022
160	Diploid	4.9	4591	0	2	0.997660257973262	0.00070633260748959	0.996280066188534	0.999042361800022
161	Diploid	5	4589	0	3	0.997660257973262	0.00070633260748959	0.996280066188534	0.999042361800022
162	Diploid	5.066666667	4586	1	0	0.997442713215745	0.00073923209067624	0.995998596533541	0.998888923749284
163	Diploid	5.1	4585	0	2	0.997442713215745	0.00073923209067624	0.995998596533541	0.998888923749284
164	Diploid	5.19	4583	1	0	0.997225073522702	0.000770768905219175	0.995719723588817	0.998732699276147
165	Diploid	5.2	4582	0	2	0.997225073522702	0.000770768905219175	0.995719723588817	0.998732699276147
166	Diploid	5.26	4580	1	1	0.997007338790492	0.000801104074987645	0.995443130868424	0.998574004659525
167	Diploid	5.3	4578	0	3	0.997007338790492	0.000801104074987645	0.995443130868424	0.998574004659525
168	Diploid	5.32	4575	0	1	0.997007338790492	0.000801104074987645	0.995443130868424	0.998574004659525
169	Diploid	5.35	4574	0	1	0.997007338790492	0.000801104074987645	0.995443130868424	0.998574004659525
170	Diploid	5.4	4573	0	11	0.997007338790492	0.000801104074987645	0.995443130868424	0.998574004659525
171	Diploid	5.433333333	4562	0	1	0.997007338790492	0.000801104074987645	0.995443130868424	0.998574004659525
172	Diploid	5.5	4561	1	6	0.996788744767516	0.000830571439054805	0.995167402272759	0.998412728779147
173	Diploid	5.58	4554	0	2	0.996788744767516	0.000830571439054805	0.995167402272759	0.998412728779147
174	Diploid	5.6	4552	0	4	0.996788744767516	0.000830571439054805	0.995167402272759	0.998412728779147
175	Diploid	5.65	4548	1	1	0.996569573979309	0.00085918879493597	0.994892783886998	0.998249190129924
176	Diploid	5.7	4546	0	4	0.996569573979309	0.00085918879493597	0.994892783886998	0.998249190129924
177	Diploid	5.72	4542	1	0	0.996350161919868	0.000886955304375994	0.99461961097865	0.998083723868036
178	Diploid	5.8	4541	1	4	0.996130749860428	0.000913890254522988	0.994348085469282	0.997916610207173
179	Diploid	5.833333333	4536	1	0	0.995911144315926	0.00094011067876908	0.994077784877561	0.997747884985499
180	Diploid	5.85	4535	0	1	0.995911144315926	0.00094011067876908	0.994077784877561	0.997747884985499
181	Diploid	5.9	4534	0	11	0.995911144315926	0.00094011067876908	0.994077784877561	0.997747884985499
182	Diploid	6.1	4523	1	9	0.99569095613456	0.00096576428645292	0.993808031967348	0.997577447794995
183	Diploid	6.11	4513	0	1	0.99569095613456	0.00096576428645292	0.993808031967348	0.997577447794995
184	Diploid	6.14	4512	0	1	0.99569095613456	0.00096576428645292	0.993808031967348	0.997577447794995
185	Diploid	6.2	4511	0	4	0.99569095613456	0.00096576428645292	0.993808031967348	0.997577447794995
186	Diploid	6.266666667	4507	1	0	0.995470035132533	0.000990929372341313	0.993538523569724	0.997405301695102
187	Diploid	6.3	4506	0	9	0.995470035132533	0.000990929372341313	0.993538523569724	0.997405301695102
188	Diploid	6.4	4497	0	11	0.995470035132533	0.000990929372341313	0.993538523569724	0.997405301695102
189	Diploid	6.44	4486	0	1	0.995470035132533	0.000990929372341313	0.993538523569724	0.997405301695102
190	Diploid	6.47	4485	1	0	0.995248079717788	0.00101570945424672	0.99326875649922	0.997231347206603
191	Diploid	6.5	4484	1	3	0.995026124303043	0.00103990987762587	0.993000141445295	0.997056240701531
192	Diploid	6.57	4480	0	1	0.995026124303043	0.00103990987762587	0.993000141445295	0.997056240701531
193	Diploid	6.6	4479	0	9	0.995026124303043	0.00103990987762587	0.993000141445295	0.997056240701531
194	Diploid	6.7	4470	0	5	0.995026124303043	0.00103990987762587	0.993000141445295	0.997056240701531
195	Diploid	6.8	4465	0	7	0.995026124303043	0.00103990987762587	0.993000141445295	0.997056240701531
196	Diploid	6.833333333	4458	1	0	0.994802924185433	0.00106383336935028	0.992730846358907	0.99687932695717
197	Diploid	6.9	4457	1	4	0.994579724067824	0.00108724096278988	0.992462577863022	0.996701386622313
198	Diploid	7	4452	0	10	0.994579724067824	0.00108724096278988	0.992462577863022	0.996701386622313
199	Diploid	7.03	4442	0	1	0.994579724067824	0.00108724096278988	0.992462577863022	0.996701386622313
200	Diploid	7.06	4441	0	1	0.994579724067824	0.00108724096278988	0.992462577863022	0.996701386622313
201	Diploid	7.1	4440	0	6	0.994579724067824	0.00108724096278988	0.992462577863022	0.996701386622313
202	Diploid	7.13	4434	0	1	0.994579724067824	0.00108724096278988	0.992462577863022	0.996701386622313
203	Diploid	7.16	4433	0	1	0.994579724067824	0.00108724096278988	0.992462577863022	0.996701386622313
204	Diploid	7.2	4432	0	2	0.994579724067824	0.00108724096278988	0.992462577863022	0.996701386622313
205	Diploid	7.29	4430	0	1	0.994579724067824	0.00108724096278988	0.992462577863022	0.996701386622313
206	Diploid	7.3	4429	0	4	0.994579724067824	0.00108724096278988	0.992462577863022	0.996701386622313
207	Diploid	7.36	4425	1	1	0.994354960288374	0.00111048428534799	0.992193091082133	0.996521539947153
208	Diploid	7.39	4423	0	1	0.994354960288374	0.00111048428534799	0.992193091082133	0.996521539947153
209	Diploid	7.4	4422	0	3	0.994354960288374	0.00111048428534799	0.992193091082133	0.996521539947153
210	Diploid	7.46	4419	1	1	0.994129942193717	0.00113331223035289	0.991924180593845	0.996340608789687
211	Diploid	7.5	4417	0	7	0.994129942193717	0.00113331223035289	0.991924180593845	0.996340608789687
212	Diploid	7.59	4410	0	1	0.994129942193717	0.00113331223035289	0.991924180593845	0.996340608789687
213	Diploid	7.6	4409	0	4	0.994129942193717	0.00113331223035289	0.991924180593845	0.996340608789687
214	Diploid	7.7	4405	0	4	0.994129942193717	0.00113331223035289	0.991924180593845	0.996340608789687
215	Diploid	7.8	4401	1	3	0.99390405490851	0.00115587099946451	0.99165494813113	0.996158262735712
216	Diploid	7.85	4397	1	0	0.993678013504165	0.00117803774720695	0.991386345502348	0.995974978877944
217	Diploid	7.866666667	4396	1	0	0.993451972099819	0.00119980483538933	0.991118540701798	0.99579089719195
218	Diploid	7.9	4395	0	1	0.993451972099819	0.00119980483538933	0.991118540701798	0.99579089719195
219	Diploid	7.95	4394	0	2	0.993451972099819	0.00119980483538933	0.991118540701798	0.99579089719195
220	Diploid	7.98	4392	0	1	0.993451972099819	0.00119980483538933	0.991118540701798	0.99579089719195
221	Diploid	8	4391	0	4	0.993451972099819	0.00119980483538933	0.991118540701798	0.99579089719195
222	Diploid	8.066666667	4387	1	0	0.993225518493231	0.00122127104359503	0.990850930048864	0.995605797672813
223	Diploid	8.1	4386	0	4	0.993225518493231	0.00122127104359503	0.990850930048864	0.995605797672813
224	Diploid	8.2	4382	0	3	0.993225518493231	0.00122127104359503	0.990850930048864	0.995605797672813
225	Diploid	8.21	4379	0	1	0.993225518493231	0.00122127104359503	0.990850930048864	0.995605797672813
226	Diploid	8.28	4378	0	1	0.993225518493231	0.00122127104359503	0.990850930048864	0.995605797672813
227	Diploid	8.3	4377	0	3	0.993225518493231	0.00122127104359503	0.990850930048864	0.995605797672813
228	Diploid	8.38	4374	1	0	0.992998443614746	0.00124249092715875	0.990583198639983	0.995419577452047
229	Diploid	8.4	4373	0	1	0.992998443614746	0.00124249092715875	0.990583198639983	0.995419577452047
230	Diploid	8.48	4372	0	1	0.992998443614746	0.00124249092715875	0.990583198639983	0.995419577452047
231	Diploid	8.5	4371	0	2	0.992998443614746	0.00124249092715875	0.990583198639983	0.995419577452047
232	Diploid	8.51	4369	0	1	0.992998443614746	0.00124249092715875	0.990583198639983	0.995419577452047
233	Diploid	8.6	4368	0	2	0.992998443614746	0.00124249092715875	0.990583198639983	0.995419577452047
234	Diploid	8.7	4366	0	5	0.992998443614746	0.00124249092715875	0.990583198639983	0.995419577452047
235	Diploid	8.74	4361	1	1	0.992770743902842	0.00126347799389256	0.990315316392325	0.9952322594988
236	Diploid	8.8	4359	0	2	0.992770743902842	0.00126347799389256	0.990315316392325	0.9952322594988
237	Diploid	8.9	4357	0	7	0.992770743902842	0.00126347799389256	0.990315316392325	0.9952322594988
238	Diploid	8.97	4350	0	2	0.992770743902842	0.00126347799389256	0.990315316392325	0.9952322594988
239	Diploid	9	4348	0	1	0.992770743902842	0.00126347799389256	0.990315316392325	0.9952322594988
240	Diploid	9.03	4347	0	1	0.992770743902842	0.00126347799389256	0.990315316392325	0.9952322594988
241	Diploid	9.066666667	4346	1	0	0.992542310689795	0.00128426371521125	0.990047113551406	0.995043796426649
242	Diploid	9.1	4345	0	3	0.992542310689795	0.00128426371521125	0.990047113551406	0.995043796426649
243	Diploid	9.133333333	4342	1	0	0.992313719646338	0.00130475574976189	0.989779343224205	0.994854585458144
244	Diploid	9.2	4341	1	2	0.992085128602881	0.00132494010877493	0.989512189517138	0.994664757869513
245	Diploid	9.3	4338	0	3	0.992085128602881	0.00132494010877493	0.989512189517138	0.994664757869513
246	Diploid	9.36	4335	0	1	0.992085128602881	0.00132494010877493	0.989512189517138	0.994664757869513
247	Diploid	9.4	4334	0	2	0.992085128602881	0.00132494010877493	0.989512189517138	0.994664757869513
248	Diploid	9.403	4332	1	0	0.9918561154153	0.00134490364728511	0.989245062510946	0.994474060036911
249	Diploid	9.43	4331	0	1	0.9918561154153	0.00134490364728511	0.989245062510946	0.994474060036911
250	Diploid	9.433333333	4330	1	0	0.991627049337836	0.00136459320078247	0.988978433227108	0.994282758795665
251	Diploid	9.436	4329	1	0	0.991397983260373	0.0013840115749588	0.988712348550736	0.994090912946961
252	Diploid	9.46	4328	0	1	0.991397983260373	0.0013840115749588	0.988712348550736	0.994090912946961
253	Diploid	9.5	4327	0	1	0.991397983260373	0.0013840115749588	0.988712348550736	0.994090912946961
254	Diploid	9.6	4326	1	1	0.991168811280886	0.00140318763421264	0.988446646525757	0.993898472830081
255	Diploid	9.63	4324	0	2	0.991168811280886	0.00140318763421264	0.988446646525757	0.993898472830081
256	Diploid	9.69	4322	1	0	0.990939480227837	0.0014221399446884	0.988181237802048	0.993705421546286
257	Diploid	9.7	4321	1	1	0.990710149174787	0.00144085158770394	0.987916313431389	0.993511885909449
258	Diploid	9.76	4319	0	1	0.990710149174787	0.00144085158770394	0.987916313431389	0.993511885909449
259	Diploid	9.8	4318	0	1	0.990710149174787	0.00144085158770394	0.987916313431389	0.993511885909449
260	Diploid	9.833333333	4317	1	0	0.990480658753389	0.00145935736055649	0.987651646765466	0.993317774113441
261	Diploid	9.86	4316	0	1	0.990480658753389	0.00145935736055649	0.987651646765466	0.993317774113441
262	Diploid	9.9	4315	1	0	0.990251115147653	0.00147764822732697	0.98738736086388	0.993123175278677
263	Diploid	9.92	4314	1	1	0.990021571541916	0.00149572376211147	0.987123509250107	0.992928142156106
264	Diploid	9.95	4312	0	2	0.990021571541916	0.00149572376211147	0.987123509250107	0.992928142156106
265	Diploid	9.99	4310	1	4	0.989791868161048	0.00151361642382819	0.986859869504963	0.992732577897991
266	Diploid	10	4305	0	1	0.989791868161048	0.00151361642382819	0.986859869504963	0.992732577897991
267	Diploid	10.027	4304	1	0	0.989561897931456	0.00153134908897032	0.986596290372006	0.992536419803968
268	Diploid	10.06666667	4303	1	0	0.989331927701865	0.00154888685466064	0.986333105143432	0.992339867805568
269	Diploid	10.09	4302	0	1	0.989331927701865	0.00154888685466064	0.986333105143432	0.992339867805568
270	Diploid	10.1	4301	0	3	0.989331927701865	0.00154888685466064	0.986333105143432	0.992339867805568
271	Diploid	10.2	4298	0	1	0.989331927701865	0.00154888685466064	0.986333105143432	0.992339867805568
272	Diploid	10.28	4297	0	2	0.989331927701865	0.00154888685466064	0.986333105143432	0.992339867805568
273	Diploid	10.3	4295	0	1	0.989331927701865	0.00154888685466064	0.986333105143432	0.992339867805568
274	Diploid	10.4	4294	1	4	0.989101529022847	0.00156630062780057	0.986069749341547	0.992142630243565
275	Diploid	10.41	4289	0	2	0.989101529022847	0.00156630062780057	0.986069749341547	0.992142630243565
276	Diploid	10.5	4287	1	4	0.988870807882418	0.00158357890373639	0.98580635070546	0.991944791167401
277	Diploid	10.51	4282	1	1	0.988639871215467	0.001600710411587	0.985543037428232	0.991746436063793
278	Diploid	10.58	4280	1	2	0.988408880591351	0.00161767626548552	0.985280006832096	0.991547690461086
279	Diploid	10.6	4277	0	2	0.988408880591351	0.00161767626548552	0.985280006832096	0.991547690461086
280	Diploid	10.61	4275	0	1	0.988408880591351	0.00161767626548552	0.985280006832096	0.991547690461086
281	Diploid	10.63333333	4274	1	0	0.988177619739552	0.00163451295809391	0.985016972633961	0.991348408487777
282	Diploid	10.7	4273	0	1	0.988177619739552	0.00163451295809391	0.985016972633961	0.991348408487777
283	Diploid	10.71	4272	0	1	0.988177619739552	0.00163451295809391	0.985016972633961	0.991348408487777
284	Diploid	10.78	4271	0	1	0.988177619739552	0.00163451295809391	0.985016972633961	0.991348408487777
285	Diploid	10.8	4270	0	2	0.988177619739552	0.00163451295809391	0.985016972633961	0.991348408487777
286	Diploid	10.83333333	4268	1	1	0.987946087963605	0.00165122463649509	0.98475392596152	0.99114859762512
287	Diploid	10.86666667	4266	1	0	0.987714501913918	0.00166778430698199	0.984491134676707	0.990948422924526
288	Diploid	10.9	4265	0	3	0.987714501913918	0.00166778430698199	0.984491134676707	0.990948422924526
289	Diploid	10.91	4262	0	1	0.987714501913918	0.00166778430698199	0.984491134676707	0.990948422924526
290	Diploid	10.97	4261	0	1	0.987714501913918	0.00166778430698199	0.984491134676707	0.990948422924526
291	Diploid	11	4260	0	1	0.987714501913918	0.00166778430698199	0.984491134676707	0.990948422924526
292	Diploid	11.04	4259	1	1	0.987482589610111	0.00168423484896862	0.984228244748464	0.990747694943768
293	Diploid	11.06666667	4257	1	0	0.987250622828432	0.00170054149908793	0.983965593953152	0.990546618972057
294	Diploid	11.07	4256	0	1	0.987250622828432	0.00170054149908793	0.983965593953152	0.990546618972057
295	Diploid	11.1	4255	0	2	0.987250622828432	0.00170054149908793	0.983965593953152	0.990546618972057
296	Diploid	11.14	4253	0	1	0.987250622828432	0.00170054149908793	0.983965593953152	0.990546618972057
297	Diploid	11.2	4252	0	1	0.987250622828432	0.00170054149908793	0.983965593953152	0.990546618972057
298	Diploid	11.27	4251	0	2	0.987250622828432	0.00170054149908793	0.983965593953152	0.990546618972057
299	Diploid	11.3	4249	1	4	0.987018273893899	0.00171675385928732	0.983702759865054	0.990344962673618
300	Diploid	11.33	4244	0	2	0.987018273893899	0.00171675385928732	0.983702759865054	0.990344962673618
301	Diploid	11.4	4242	0	1	0.987018273893899	0.00171675385928732	0.983702759865054	0.990344962673618
302	Diploid	11.43	4241	1	1	0.986785541454877	0.00173287491612086	0.98343973527037	0.99014273056263
303	Diploid	11.5	4239	0	3	0.986785541454877	0.00173287491612086	0.98343973527037	0.99014273056263
304	Diploid	11.56	4236	0	1	0.986785541454877	0.00173287491612086	0.98343973527037	0.99014273056263
305	Diploid	11.6	4235	1	3	0.986552534243199	0.00174889246211454	0.98317665194685	0.989940008130191
306	Diploid	11.7	4231	1	3	0.986319361817238	0.00176479452756933	0.982913641998845	0.989736882191636
307	Diploid	11.704	4227	1	0	0.986086023903394	0.00178058429065471	0.982650698868784	0.989533358758083
308	Diploid	11.76	4226	0	3	0.986086023903394	0.00178058429065471	0.982650698868784	0.989533358758083
309	Diploid	11.8	4223	0	1	0.986086023903394	0.00178058429065471	0.982650698868784	0.989533358758083
310	Diploid	11.83	4222	0	1	0.986086023903394	0.00178058429065471	0.982650698868784	0.989533358758083
311	Diploid	11.86666667	4221	2	0	0.985618795273257	0.00181184628884378	0.982124918983832	0.989125100909795
312	Diploid	11.89	4219	1	0	0.985385180958189	0.00182728765985357	0.981862416742505	0.988920584284514
313	Diploid	11.9	4218	0	7	0.985385180958189	0.00182728765985357	0.981862416742505	0.988920584284514
314	Diploid	11.93	4211	0	1	0.985385180958189	0.00182728765985357	0.981862416742505	0.988920584284514
315	Diploid	11.96	4210	0	1	0.985385180958189	0.00182728765985357	0.981862416742505	0.988920584284514
316	Diploid	11.99	4209	1	5	0.985151067111442	0.00184267218269616	0.981599541129795	0.988715442871711
317	Diploid	12	4203	0	1	0.985151067111442	0.00184267218269616	0.981599541129795	0.988715442871711
318	Diploid	12.02	4202	0	2	0.985151067111442	0.00184267218269616	0.981599541129795	0.988715442871711
319	Diploid	12.09	4200	0	1	0.985151067111442	0.00184267218269616	0.981599541129795	0.988715442871711
320	Diploid	12.1	4199	0	4	0.985151067111442	0.00184267218269616	0.981599541129795	0.988715442871711
321	Diploid	12.16	4195	0	1	0.985151067111442	0.00184267218269616	0.981599541129795	0.988715442871711
322	Diploid	12.19	4194	0	2	0.985151067111442	0.00184267218269616	0.981599541129795	0.988715442871711
323	Diploid	12.2	4192	0	6	0.985151067111442	0.00184267218269616	0.981599541129795	0.988715442871711
324	Diploid	12.25	4186	0	2	0.985151067111442	0.00184267218269616	0.981599541129795	0.988715442871711
325	Diploid	12.26666667	4184	1	0	0.98491561035544	0.0018581114527807	0.981335237149694	0.988509046449185
326	Diploid	12.3	4183	1	2	0.984680153599438	0.00187343078186012	0.981071178896666	0.988302404299596
327	Diploid	12.32	4180	0	5	0.984680153599438	0.00187343078186012	0.981071178896666	0.988302404299596
328	Diploid	12.35	4175	0	2	0.984680153599438	0.00187343078186012	0.981071178896666	0.988302404299596
329	Diploid	12.39	4173	1	0	0.984444189028722	0.00188869848131001	0.980806728927286	0.988095139164024
330	Diploid	12.4	4172	0	4	0.984444189028722	0.00188869848131001	0.980806728927286	0.988095139164024
331	Diploid	12.45	4168	0	1	0.984444189028722	0.00188869848131001	0.980806728927286	0.988095139164024
332	Diploid	12.48	4167	0	2	0.984444189028722	0.00188869848131001	0.980806728927286	0.988095139164024
333	Diploid	12.5	4165	0	6	0.984444189028722	0.00188869848131001	0.980806728927286	0.988095139164024
334	Diploid	12.52	4159	0	1	0.984444189028722	0.00188869848131001	0.980806728927286	0.988095139164024
335	Diploid	12.55	4158	0	1	0.984444189028722	0.00188869848131001	0.980806728927286	0.988095139164024
336	Diploid	12.58	4157	0	2	0.984444189028722	0.00188869848131001	0.980806728927286	0.988095139164024
337	Diploid	12.6	4155	1	5	0.984207259019329	0.00190397474176029	0.98054131561066	0.987886908266662
338	Diploid	12.65	4149	2	5	0.983732827947254	0.00193425928820659	0.980010479847728	0.987469314543927
339	Diploid	12.69	4142	1	0	0.983495326057358	0.00194927195589487	0.979745047917017	0.987259959550819
340	Diploid	12.7	4141	1	1	0.983257824167463	0.00196417705091969	0.979479837269992	0.987050383274033
341	Diploid	12.8	4139	0	3	0.983257824167463	0.00196417705091969	0.979479837269992	0.987050383274033
342	Diploid	12.88	4136	0	1	0.983257824167463	0.00196417705091969	0.979479837269992	0.987050383274033
343	Diploid	12.9	4135	0	1	0.983257824167463	0.00196417705091969	0.979479837269992	0.987050383274033
344	Diploid	12.91	4134	0	2	0.983257824167463	0.00196417705091969	0.979479837269992	0.987050383274033
345	Diploid	12.93333333	4132	1	0	0.983019862448158	0.00197903416478321	0.97921427531947	0.986840239489288
346	Diploid	12.94	4131	0	3	0.983019862448158	0.00197903416478321	0.97921427531947	0.986840239489288
347	Diploid	12.98	4128	0	1	0.983019862448158	0.00197903416478321	0.97921427531947	0.986840239489288
348	Diploid	13	4127	0	3	0.983019862448158	0.00197903416478321	0.97921427531947	0.986840239489288
349	Diploid	13.01	4124	0	5	0.983019862448158	0.00197903416478321	0.97921427531947	0.986840239489288
350	Diploid	13.04	4119	0	1	0.983019862448158	0.00197903416478321	0.97921427531947	0.986840239489288
351	Diploid	13.07	4118	0	1	0.983019862448158	0.00197903416478321	0.97921427531947	0.986840239489288
352	Diploid	13.1	4117	0	4	0.983019862448158	0.00197903416478321	0.97921427531947	0.986840239489288
353	Diploid	13.2	4113	0	2	0.983019862448158	0.00197903416478321	0.97921427531947	0.986840239489288
354	Diploid	13.21	4111	0	1	0.983019862448158	0.00197903416478321	0.97921427531947	0.986840239489288
355	Diploid	13.24	4110	0	2	0.983019862448158	0.00197903416478321	0.97921427531947	0.986840239489288
356	Diploid	13.27	4108	0	1	0.983019862448158	0.00197903416478321	0.97921427531947	0.986840239489288
357	Diploid	13.3	4107	0	6	0.983019862448158	0.00197903416478321	0.97921427531947	0.986840239489288
358	Diploid	13.4	4101	1	6	0.982780159970116	0.00199400354044656	0.978946778638228	0.986628552140956
359	Diploid	13.44	4094	0	1	0.982780159970116	0.00199400354044656	0.978946778638228	0.986628552140956
360	Diploid	13.47	4093	0	2	0.982780159970116	0.00199400354044656	0.978946778638228	0.986628552140956
361	Diploid	13.5	4091	0	6	0.982780159970116	0.00199400354044656	0.978946778638228	0.986628552140956
362	Diploid	13.53	4085	0	1	0.982780159970116	0.00199400354044656	0.978946778638228	0.986628552140956
363	Diploid	13.53333333	4084	1	0	0.982539518403033	0.0020089848767488	0.978678338469048	0.986415931851336
364	Diploid	13.57	4083	0	1	0.982539518403033	0.0020089848767488	0.978678338469048	0.986415931851336
365	Diploid	13.6	4082	0	3	0.982539518403033	0.0020089848767488	0.978678338469048	0.986415931851336
366	Diploid	13.67	4079	0	1	0.982539518403033	0.0020089848767488	0.978678338469048	0.986415931851336
367	Diploid	13.7	4078	0	4	0.982539518403033	0.0020089848767488	0.978678338469048	0.986415931851336
368	Diploid	13.73	4074	0	1	0.982539518403033	0.0020089848767488	0.978678338469048	0.986415931851336
369	Diploid	13.8	4073	3	3	0.981815821237501	0.00205353175585379	0.977872103272642	0.985775444054677
370	Diploid	13.83	4067	0	1	0.981815821237501	0.00205353175585379	0.977872103272642	0.985775444054677
371	Diploid	13.9	4066	0	8	0.981815821237501	0.00205353175585379	0.977872103272642	0.985775444054677
372	Diploid	13.93	4058	0	2	0.981815821237501	0.00205353175585379	0.977872103272642	0.985775444054677
373	Diploid	13.99	4056	1	2	0.981573756192817	0.00206828279945162	0.977602746160765	0.985560896417565
374	Diploid	14	4053	0	4	0.981573756192817	0.00206828279945162	0.977602746160765	0.985560896417565
375	Diploid	14.06	4049	0	2	0.981573756192817	0.00206828279945162	0.977602746160765	0.985560896417565
376	Diploid	14.1	4047	1	2	0.981331212640509	0.00208299437497638	0.977333002850904	0.985345778862849
377	Diploid	14.13	4044	0	1	0.981331212640509	0.00208299437497638	0.977333002850904	0.985345778862849
378	Diploid	14.13333333	4043	1	0	0.981088489115245	0.00209763159615274	0.977063237438388	0.985130323803766
379	Diploid	14.16	4042	0	2	0.981088489115245	0.00209763159615274	0.977063237438388	0.985130323803766
380	Diploid	14.16666667	4040	1	0	0.980845645429821	0.0021121889085714	0.976793520019578	0.984914580657086
381	Diploid	14.2	4039	1	0	0.980602801744396	0.00212665371212238	0.976523994253734	0.984698645857449
382	Diploid	14.22	4038	0	1	0.980602801744396	0.00212665371212238	0.976523994253734	0.984698645857449
383	Diploid	14.26	4037	0	1	0.980602801744396	0.00212665371212238	0.976523994253734	0.984698645857449
384	Diploid	14.29	4036	0	1	0.980602801744396	0.00212665371212238	0.976523994253734	0.984698645857449
385	Diploid	14.3	4035	0	3	0.980602801744396	0.00212665371212238	0.976523994253734	0.984698645857449
386	Diploid	14.36	4032	0	1	0.980602801744396	0.00212665371212238	0.976523994253734	0.984698645857449
387	Diploid	14.4	4031	1	6	0.980359536350761	0.00214107769098056	0.976254141157662	0.984482195767366
388	Diploid	14.42	4024	0	3	0.980359536350761	0.00214107769098056	0.976254141157662	0.984482195767366
389	Diploid	14.43333333	4021	1	0	0.980115726468555	0.00215547626898038	0.975983808934698	0.984265136856648
390	Diploid	14.45	4020	0	1	0.980115726468555	0.00215547626898038	0.975983808934698	0.984265136856648
391	Diploid	14.49	4019	0	3	0.980115726468555	0.00215547626898038	0.975983808934698	0.984265136856648
392	Diploid	14.5	4016	0	5	0.980115726468555	0.00215547626898038	0.975983808934698	0.984265136856648
393	Diploid	14.52	4011	0	1	0.980115726468555	0.00215547626898038	0.975983808934698	0.984265136856648
394	Diploid	14.6	4010	0	2	0.980115726468555	0.00215547626898038	0.975983808934698	0.984265136856648
395	Diploid	14.65	4008	1	0	0.979871186616641	0.00216987193853518	0.975712769882142	0.98404732622028
396	Diploid	14.68	4007	0	3	0.979871186616641	0.00216987193853518	0.975712769882142	0.98404732622028
397	Diploid	14.7	4004	1	3	0.979626463543061	0.00218420122676528	0.975441689818037	0.983829190500259
398	Diploid	14.72	4000	0	2	0.979626463543061	0.00218420122676528	0.975441689818037	0.983829190500259
399	Diploid	14.78	3998	0	2	0.979626463543061	0.00218420122676528	0.975441689818037	0.983829190500259
400	Diploid	14.8	3996	3	5	0.978891008240101	0.00222682547945395	0.974627950467532	0.98317271278097
401	Diploid	14.82	3988	0	1	0.978891008240101	0.00222682547945395	0.974627950467532	0.98317271278097
402	Diploid	14.827	3987	1	0	0.978645487545784	0.00224090957812423	0.974356602184023	0.982953251557934
403	Diploid	14.9	3986	0	6	0.978645487545784	0.00224090957812423	0.974356602184023	0.982953251557934
404	Diploid	14.91	3980	0	1	0.978645487545784	0.00224090957812423	0.974356602184023	0.982953251557934
405	Diploid	14.95	3979	0	1	0.978645487545784	0.00224090957812423	0.974356602184023	0.982953251557934
406	Diploid	14.98	3978	0	1	0.978645487545784	0.00224090957812423	0.974356602184023	0.982953251557934
407	Diploid	15	3977	0	4	0.978645487545784	0.00224090957812423	0.974356602184023	0.982953251557934
408	Diploid	15.01	3973	0	1	0.978645487545784	0.00224090957812423	0.974356602184023	0.982953251557934
409	Diploid	15.05	3972	0	1	0.978645487545784	0.00224090957812423	0.974356602184023	0.982953251557934
410	Diploid	15.06666667	3971	2	0	0.97815259130426	0.00226904650724996	0.973812161387752	0.982512367181527
411	Diploid	15.1	3969	0	2	0.97815259130426	0.00226904650724996	0.973812161387752	0.982512367181527
412	Diploid	15.14	3967	0	2	0.97815259130426	0.00226904650724996	0.973812161387752	0.982512367181527
413	Diploid	15.16666667	3965	1	0	0.977905894559921	0.00228302351572444	0.973539889390603	0.982291479821792
414	Diploid	15.2	3964	1	1	0.977659197815582	0.00229692246360403	0.973267780485964	0.982070429369558
415	Diploid	15.21	3962	0	2	0.977659197815582	0.00229692246360403	0.973267780485964	0.982070429369558
416	Diploid	15.3	3960	1	2	0.97741231417977	0.00231076565543174	0.972995605965838	0.981849071108544
417	Diploid	15.31	3957	0	2	0.97741231417977	0.00231076565543174	0.972995605965838	0.981849071108544
418	Diploid	15.34	3955	0	1	0.97741231417977	0.00231076565543174	0.972995605965838	0.981849071108544
419	Diploid	15.36666667	3954	3	0	0.97667072668798	0.00235195060813403	0.972178891099506	0.981183316262308
420	Diploid	15.4	3951	0	2	0.97667072668798	0.00235195060813403	0.972178891099506	0.981183316262308
421	Diploid	15.44	3949	0	1	0.97667072668798	0.00235195060813403	0.972178891099506	0.981183316262308
422	Diploid	15.47	3948	0	1	0.97667072668798	0.00235195060813403	0.972178891099506	0.981183316262308
423	Diploid	15.5	3947	1	3	0.976423280342226	0.00236556075581541	0.971906656447732	0.980960893794997
424	Diploid	15.51	3943	0	1	0.976423280342226	0.00236556075581541	0.971906656447732	0.980960893794997
425	Diploid	15.53333333	3942	1	0	0.976175582909364	0.00237912730146403	0.971634268743266	0.980738122689892
426	Diploid	15.6	3941	1	6	0.975927885476502	0.0023926237519347	0.971362028286625	0.980515204336973
427	Diploid	15.63333333	3934	1	0	0.975679810264129	0.00240609217211544	0.971089478900764	0.980291840083181
428	Diploid	15.64	3933	0	1	0.975679810264129	0.00240609217211544	0.971089478900764	0.980291840083181
429	Diploid	15.67	3932	0	3	0.975679810264129	0.00240609217211544	0.971089478900764	0.980291840083181
430	Diploid	15.7	3929	1	4	0.975431482493637	0.0024195196395942	0.970816769787303	0.980068130928756
431	Diploid	15.77	3924	0	1	0.975431482493637	0.0024195196395942	0.970816769787303	0.980068130928756
432	Diploid	15.8	3923	0	8	0.975431482493637	0.0024195196395942	0.970816769787303	0.980068130928756
433	Diploid	15.83	3915	0	1	0.975431482493637	0.0024195196395942	0.970816769787303	0.980068130928756
434	Diploid	15.86666667	3914	2	0	0.974933050463747	0.00244636372633306	0.970269645242103	0.979618869401381
435	Diploid	15.9	3912	1	8	0.974683834448803	0.0024596860930458	0.969996293052097	0.979394028555114
436	Diploid	16	3903	1	1	0.974434107614458	0.00247299771288753	0.969722466551869	0.979168641372914
437	Diploid	16.03	3901	0	2	0.974434107614458	0.00247299771288753	0.969722466551869	0.979168641372914
438	Diploid	16.06	3899	0	1	0.974434107614458	0.00247299771288753	0.969722466551869	0.979168641372914
439	Diploid	16.1	3898	0	2	0.974434107614458	0.00247299771288753	0.969722466551869	0.979168641372914
440	Diploid	16.16	3896	0	1	0.974434107614458	0.00247299771288753	0.969722466551869	0.979168641372914
441	Diploid	16.16666667	3895	1	0	0.974183931977073	0.00248629236810417	0.969448239292517	0.978942758217701
442	Diploid	16.2	3894	1	3	0.973933756339688	0.00249952308721961	0.969174147115273	0.97871673998039
443	Diploid	16.26	3890	0	1	0.973933756339688	0.00249952308721961	0.969174147115273	0.97871673998039
444	Diploid	16.29	3889	0	2	0.973933756339688	0.00249952308721961	0.969174147115273	0.97871673998039
445	Diploid	16.3	3887	1	2	0.973683194529464	0.00251273146688726	0.968899726648474	0.978490278440409
446	Diploid	16.39	3884	0	2	0.973683194529464	0.00251273146688726	0.968899726648474	0.978490278440409
447	Diploid	16.4	3882	1	3	0.973432374541177	0.00252590456232952	0.968625129823355	0.978263477407075
448	Diploid	16.46	3878	0	2	0.973432374541177	0.00252590456232952	0.968625129823355	0.978263477407075
449	Diploid	16.49	3876	0	1	0.973432374541177	0.00252590456232952	0.968625129823355	0.978263477407075
450	Diploid	16.5	3875	0	2	0.973432374541177	0.00252590456232952	0.968625129823355	0.978263477407075
451	Diploid	16.52	3873	0	1	0.973432374541177	0.00252590456232952	0.968625129823355	0.978263477407075
452	Diploid	16.56	3872	0	2	0.973432374541177	0.00252590456232952	0.968625129823355	0.978263477407075
453	Diploid	16.56666667	3870	1	0	0.973180841627859	0.00253909050788642	0.968349812757108	0.978035972160678
454	Diploid	16.6	3869	1	2	0.972929308714541	0.00255221509466641	0.968074625695923	0.977808336909229
455	Diploid	16.62	3866	0	1	0.972929308714541	0.00255221509466641	0.968074625695923	0.977808336909229
456	Diploid	16.69	3865	0	1	0.972929308714541	0.00255221509466641	0.968074625695923	0.977808336909229
457	Diploid	16.7	3864	5	1	0.971670342217757	0.00261708250682292	0.966699029345931	0.976667220390591
458	Diploid	16.72	3858	0	1	0.971670342217757	0.00261708250682292	0.966699029345931	0.976667220390591
459	Diploid	16.73333333	3857	1	0	0.971418418354076	0.00262989707457994	0.966424121287612	0.976438525003143
460	Diploid	16.75	3856	0	1	0.971418418354076	0.00262989707457994	0.966424121287612	0.976438525003143
461	Diploid	16.79	3855	0	1	0.971418418354076	0.00262989707457994	0.966424121287612	0.976438525003143
462	Diploid	16.8	3854	1	4	0.971166363756683	0.00264266931907361	0.966149176514316	0.976209605120335
463	Diploid	16.83333333	3849	1	0	0.970914047216346	0.00265541310053882	0.965874038200263	0.975980355407971
464	Diploid	16.85	3848	0	1	0.970914047216346	0.00265541310053882	0.965874038200263	0.975980355407971
465	Diploid	16.9	3847	0	1	0.970914047216346	0.00265541310053882	0.965874038200263	0.975980355407971
466	Diploid	16.931	3846	1	0	0.970661599466159	0.00266811576314047	0.965598860321327	0.97575088309929
467	Diploid	17	3845	3	1	0.969904256215601	0.00270590500764084	0.964774008020575	0.975061784837259
468	Diploid	17.02	3841	0	3	0.969904256215601	0.00270590500764084	0.964774008020575	0.975061784837259
469	Diploid	17.05	3838	0	2	0.969904256215601	0.00270590500764084	0.964774008020575	0.975061784837259
470	Diploid	17.1	3836	0	2	0.969904256215601	0.00270590500764084	0.964774008020575	0.975061784837259
471	Diploid	17.12	3834	0	1	0.969904256215601	0.00270590500764084	0.964774008020575	0.975061784837259
472	Diploid	17.13333333	3833	1	0	0.969651215710457	0.00271845626035676	0.964498578997382	0.974831379333032
473	Diploid	17.15	3832	0	1	0.969651215710457	0.00271845626035676	0.964498578997382	0.974831379333032
474	Diploid	17.18	3831	0	1	0.969651215710457	0.00271845626035676	0.964498578997382	0.974831379333032
475	Diploid	17.2	3830	1	2	0.969398043069279	0.00273096936654066	0.964223103601599	0.974600756190582
476	Diploid	17.21	3827	1	0	0.969144738119431	0.00274344489392362	0.963947580536312	0.974369916362065
477	Diploid	17.25	3826	0	1	0.969144738119431	0.00274344489392362	0.963947580536312	0.974369916362065
478	Diploid	17.28	3825	0	1	0.969144738119431	0.00274344489392362	0.963947580536312	0.974369916362065
479	Diploid	17.3	3824	0	2	0.969144738119431	0.00274344489392362	0.963947580536312	0.974369916362065
480	Diploid	17.35	3822	0	2	0.969144738119431	0.00274344489392362	0.963947580536312	0.974369916362065
481	Diploid	17.38	3820	0	1	0.969144738119431	0.00274344489392362	0.963947580536312	0.974369916362065
482	Diploid	17.4	3819	0	1	0.969144738119431	0.00274344489392362	0.963947580536312	0.974369916362065
483	Diploid	17.41	3818	0	2	0.969144738119431	0.00274344489392362	0.963947580536312	0.974369916362065
484	Diploid	17.44	3816	0	1	0.969144738119431	0.00274344489392362	0.963947580536312	0.974369916362065
485	Diploid	17.48	3815	0	3	0.969144738119431	0.00274344489392362	0.963947580536312	0.974369916362065
486	Diploid	17.5	3812	1	3	0.968890502878581	0.0027559616656506	0.963671067188064	0.974138208079158
487	Diploid	17.51	3808	0	2	0.968890502878581	0.0027559616656506	0.963671067188064	0.974138208079158
488	Diploid	17.6	3806	1	1	0.968635933645035	0.00276846107957737	0.963394267416596	0.973906118898113
489	Diploid	17.66666667	3804	1	0	0.968381297490028	0.0027809173727938	0.96311749546913	0.973673868183332
490	Diploid	17.67	3803	0	2	0.968381297490028	0.0027809173727938	0.96311749546913	0.973673868183332
491	Diploid	17.7	3801	1	0	0.968126527351251	0.00279333766172876	0.962840671154093	0.973441402135362
492	Diploid	17.76666667	3800	0	1	0.968126527351251	0.00279333766172876	0.962840671154093	0.973441402135362
493	Diploid	17.77	3799	0	2	0.968126527351251	0.00279333766172876	0.962840671154093	0.973441402135362
494	Diploid	17.8	3797	1	0	0.967871555919239	0.00280572898143759	0.962563714209542	0.973208666531554
495	Diploid	17.83333333	3796	0	1	0.967871555919239	0.00280572898143759	0.962563714209542	0.973208666531554
496	Diploid	17.9	3795	1	1	0.967616517301078	0.0028180787956784	0.96228678161478	0.972975772339641
497	Diploid	17.93333333	3793	1	0	0.96736141144363	0.00283038766820409	0.962009872190809	0.972742720632501
498	Diploid	17.94	3792	0	1	0.96736141144363	0.00283038766820409	0.962009872190809	0.972742720632501
499	Diploid	17.97	3791	0	1	0.96736141144363	0.00283038766820409	0.962009872190809	0.972742720632501
500	Diploid	18	3790	1	0	0.967106170965677	0.00284266261312134	0.961732905647182	0.972509457072702
501	Diploid	18.04	3789	0	1	0.967106170965677	0.00284266261312134	0.961732905647182	0.972509457072702
502	Diploid	18.1	3788	0	2	0.967106170965677	0.00284266261312134	0.961732905647182	0.972509457072702
503	Diploid	18.13	3786	0	3	0.967106170965677	0.00284266261312134	0.961732905647182	0.972509457072702
504	Diploid	18.148	3783	1	0	0.966850525665395	0.00285492996276683	0.961455563622587	0.972275760158168
505	Diploid	18.2	3782	1	5	0.966594880365113	0.00286715127329063	0.961178321110398	0.972041963731241
506	Diploid	18.23333333	3776	1	0	0.966338896551457	0.00287935933863966	0.960900779664858	0.971807789888548
507	Diploid	18.26666667	3775	1	0	0.966082912737801	0.00289152229033482	0.960623335889957	0.971573518375228
508	Diploid	18.3	3774	1	4	0.965826928924145	0.00290364070039111	0.960345988634979	0.971339150341997
509	Diploid	18.33	3769	1	0	0.965570673437564	0.00291574072197876	0.960068418489611	0.971104462398021
510	Diploid	18.4	3768	0	3	0.965570673437564	0.00291574072197876	0.960068418489611	0.971104462398021
511	Diploid	18.46	3765	0	2	0.965570673437564	0.00291574072197876	0.960068418489611	0.971104462398021
512	Diploid	18.5	3763	1	1	0.965314077457379	0.00292782912000835	0.959790544289883	0.970869398204815
513	Diploid	18.56	3761	0	1	0.965314077457379	0.00292782912000835	0.959790544289883	0.970869398204815
514	Diploid	18.59	3760	0	1	0.965314077457379	0.00292782912000835	0.959790544289883	0.970869398204815
515	Diploid	18.6	3759	0	1	0.965314077457379	0.00292782912000835	0.959790544289883	0.970869398204815
516	Diploid	18.63	3758	0	1	0.965314077457379	0.00292782912000835	0.959790544289883	0.970869398204815
517	Diploid	18.66	3757	0	1	0.965314077457379	0.00292782912000835	0.959790544289883	0.970869398204815
518	Diploid	18.7	3756	0	1	0.965314077457379	0.00292782912000835	0.959790544289883	0.970869398204815
519	Diploid	18.76	3755	1	0	0.965057003135819	0.0029399190649371	0.95951220421618	0.970633844164901
520	Diploid	18.79	3754	0	1	0.965057003135819	0.0029399190649371	0.95951220421618	0.970633844164901
521	Diploid	18.8	3753	1	2	0.964799860315905	0.00295197230689388	0.959233877695181	0.970398139713521
522	Diploid	18.82	3750	1	0	0.964542580353154	0.0029639957118391	0.958955483519645	0.970162228907326
523	Diploid	18.83333333	3749	1	0	0.964285300390403	0.00297597691778992	0.958677181222996	0.969926226222256
524	Diploid	18.86	3748	0	2	0.964285300390403	0.00297597691778992	0.958677181222996	0.969926226222256
525	Diploid	18.89	3746	0	4	0.964285300390403	0.00297597691778992	0.958677181222996	0.969926226222256
526	Diploid	18.9	3742	0	1	0.964285300390403	0.00297597691778992	0.958677181222996	0.969926226222256
527	Diploid	18.92	3741	0	1	0.964285300390403	0.00297597691778992	0.958677181222996	0.969926226222256
528	Diploid	18.93333333	3740	1	0	0.964027470096181	0.00298796747449325	0.95839832678531	0.969689676125892
529	Diploid	18.96	3739	0	3	0.964027470096181	0.00298796747449325	0.95839832678531	0.969689676125892
530	Diploid	19	3736	1	1	0.963769432764785	0.00299993564481719	0.958119321140266	0.969452863581043
531	Diploid	19.02	3734	0	2	0.963769432764785	0.00299993564481719	0.958119321140266	0.969452863581043
532	Diploid	19.03333333	3732	1	0	0.963511188007881	0.00301188177747704	0.957840163224486	0.969215788875606
533	Diploid	19.1	3731	1	1	0.963252943250978	0.00302378708216135	0.95756109448105	0.968978624997836
534	Diploid	19.16666667	3729	1	0	0.962994629240988	0.0030356583972106	0.957282033169908	0.968741315321847
535	Diploid	19.19	3728	1	2	0.962736315230999	0.00304748980182032	0.957003059185937	0.968503918318698
536	Diploid	19.2	3725	0	1	0.962736315230999	0.00304748980182032	0.957003059185937	0.968503918318698
537	Diploid	19.22	3724	0	1	0.962736315230999	0.00304748980182032	0.957003059185937	0.968503918318698
538	Diploid	19.25	3723	0	1	0.962736315230999	0.00304748980182032	0.957003059185937	0.968503918318698
539	Diploid	19.3	3722	1	2	0.962477654211323	0.00305931341017833	0.956723767309299	0.968266145892295
540	Diploid	19.32	3719	0	3	0.962477654211323	0.00305931341017833	0.956723767309299	0.968266145892295
541	Diploid	19.38	3716	0	1	0.962477654211323	0.00305931341017833	0.956723767309299	0.968266145892295
542	Diploid	19.4	3715	3	1	0.961700417882216	0.00309466415433885	0.955884945540836	0.967551270756275
543	Diploid	19.42	3711	0	1	0.961700417882216	0.00309466415433885	0.955884945540836	0.967551270756275
544	Diploid	19.45	3710	0	1	0.961700417882216	0.00309466415433885	0.955884945540836	0.967551270756275
545	Diploid	19.5	3709	0	1	0.961700417882216	0.00309466415433885	0.955884945540836	0.967551270756275
546	Diploid	19.51	3708	0	1	0.961700417882216	0.00309466415433885	0.955884945540836	0.967551270756275
547	Diploid	19.55	3707	0	2	0.961700417882216	0.00309466415433885	0.955884945540836	0.967551270756275
548	Diploid	19.56666667	3705	1	0	0.96144084961828	0.00310641511916611	0.955604937667217	0.967312401682698
549	Diploid	19.58	3704	0	1	0.96144084961828	0.00310641511916611	0.955604937667217	0.967312401682698
550	Diploid	19.6	3703	1	2	0.961181211257595	0.00311813442654808	0.955324931790214	0.967073390561836
551	Diploid	19.65	3700	0	1	0.961181211257595	0.00311813442654808	0.955324931790214	0.967073390561836
552	Diploid	19.71	3699	0	1	0.961181211257595	0.00311813442654808	0.955324931790214	0.967073390561836
553	Diploid	19.73333333	3698	3	0	0.96040145364976	0.00315314375975346	0.954484428949288	0.966355159075705
554	Diploid	19.78	3695	0	1	0.96040145364976	0.00315314375975346	0.954484428949288	0.966355159075705
555	Diploid	19.8	3694	1	2	0.960141464084614	0.00316474626409015	0.954204341855888	0.966115527478678
556	Diploid	19.83333333	3691	1	0	0.959881333641892	0.00317632515451408	0.953924171154053	0.965875698022691
557	Diploid	19.9	3690	1	1	0.959621203199171	0.00318786823199207	0.953644079615411	0.965635789403524
558	Diploid	19.91	3688	0	1	0.959621203199171	0.00318786823199207	0.953644079615411	0.965635789403524
559	Diploid	19.94	3687	0	2	0.959621203199171	0.00318786823199207	0.953644079615411	0.965635789403524
560	Diploid	19.97	3685	0	2	0.959621203199171	0.00318786823199207	0.953644079615411	0.965635789403524
561	Diploid	19.989	3683	0	1	0.959621203199171	0.00318786823199207	0.953644079615411	0.965635789403524
562	Diploid	20	3682	1	1	0.959360578211882	0.00319941961303783	0.953363493293152	0.965395387490497
563	Diploid	20.07	3680	0	2	0.959360578211882	0.00319941961303783	0.953363493293152	0.965395387490497
564	Diploid	20.1	3678	0	1	0.959360578211882	0.00319941961303783	0.953363493293152	0.965395387490497
565	Diploid	20.11	3677	0	3	0.959360578211882	0.00319941961303783	0.953363493293152	0.965395387490497
566	Diploid	20.13333333	3674	1	0	0.959099456660926	0.00321097953354872	0.953082409786856	0.965154490652073
567	Diploid	20.17	3673	1	1	0.95883833510997	0.00322250424839769	0.952801404273097	0.964913515821125
568	Diploid	20.2	3671	2	1	0.958315949746249	0.00324546204223632	0.952239459535394	0.964431215637855
569	Diploid	20.24	3668	1	2	0.958054685855914	0.00325689579763065	0.95195851887696	0.964189891565127
570	Diploid	20.26666667	3665	0	1	0.958054685855914	0.00325689579763065	0.95195851887696	0.964189891565127
571	Diploid	20.3	3664	0	1	0.958054685855914	0.00325689579763065	0.95195851887696	0.964189891565127
572	Diploid	20.37	3663	0	3	0.958054685855914	0.00325689579763065	0.95195851887696	0.964189891565127
573	Diploid	20.4	3660	1	1	0.957792922280544	0.0032683393362401	0.951677075589253	0.963948071779174
574	Diploid	20.43	3658	0	2	0.957792922280544	0.0032683393362401	0.951677075589253	0.963948071779174
575	Diploid	20.43333333	3656	1	0	0.957530943910117	0.00327976787354631	0.951395459001682	0.963705996145373
576	Diploid	20.5	3655	0	1	0.957530943910117	0.00327976787354631	0.951395459001682	0.963705996145373
577	Diploid	20.57	3654	0	2	0.957530943910117	0.00327976787354631	0.951395459001682	0.963705996145373
578	Diploid	20.6	3652	0	3	0.957530943910117	0.00327976787354631	0.951395459001682	0.963705996145373
579	Diploid	20.66	3649	0	1	0.957530943910117	0.00327976787354631	0.951395459001682	0.963705996145373
580	Diploid	20.66666667	3648	1	0	0.957268462839966	0.00329120665133894	0.951113335995427	0.963463422567758
581	Diploid	20.7	3647	2	3	0.956743500699665	0.00331398442714707	0.950549312391933	0.962978053003553
582	Diploid	20.73	3642	0	1	0.956743500699665	0.00331398442714707	0.950549312391933	0.962978053003553
583	Diploid	20.8	3641	0	1	0.956743500699665	0.00331398442714707	0.950549312391933	0.962978053003553
584	Diploid	20.83333333	3640	1	0	0.956480659078593	0.00332535524421873	0.950266994212277	0.962734954242822
585	Diploid	20.86	3639	0	3	0.956480659078593	0.00332535524421873	0.950266994212277	0.962734954242822
586	Diploid	20.9	3636	0	2	0.956480659078593	0.00332535524421873	0.950266994212277	0.962734954242822
587	Diploid	20.99	3634	1	1	0.956217455815225	0.00333672470424339	0.949984331385888	0.962491477592938
588	Diploid	21	3632	2	1	0.955690904352772	0.00335937924921391	0.949419055132301	0.962004185322935
589	Diploid	21.02	3629	0	2	0.955690904352772	0.00335937924921391	0.949419055132301	0.962004185322935
590	Diploid	21.06	3627	0	1	0.955690904352772	0.00335937924921391	0.949419055132301	0.962004185322935
591	Diploid	21.06666667	3626	1	0	0.955427338190513	0.00337068358554491	0.949136189276421	0.961760186657426
592	Diploid	21.1	3625	0	1	0.955427338190513	0.00337068358554491	0.949136189276421	0.961760186657426
593	Diploid	21.12	3624	0	2	0.955427338190513	0.00337068358554491	0.949136189276421	0.961760186657426
594	Diploid	21.16	3622	0	1	0.955427338190513	0.00337068358554491	0.949136189276421	0.961760186657426
595	Diploid	21.16666667	3621	1	0	0.955163480875354	0.00338198122502843	0.948853058713647	0.961515870997741
596	Diploid	21.2	3620	0	1	0.955163480875354	0.00338198122502843	0.948853058713647	0.961515870997741
597	Diploid	21.22	3619	0	1	0.955163480875354	0.00338198122502843	0.948853058713647	0.961515870997741
598	Diploid	21.25	3618	0	1	0.955163480875354	0.00338198122502843	0.948853058713647	0.961515870997741
599	Diploid	21.29	3617	0	1	0.955163480875354	0.00338198122502843	0.948853058713647	0.961515870997741
600	Diploid	21.3	3616	2	1	0.954635182489914	0.0034045322719442	0.948286336144524	0.961026534825722
601	Diploid	21.39	3613	0	1	0.954635182489914	0.0034045322719442	0.948286336144524	0.961026534825722
602	Diploid	21.4	3612	0	2	0.954635182489914	0.0034045322719442	0.948286336144524	0.961026534825722
603	Diploid	21.42	3610	0	1	0.954635182489914	0.0034045322719442	0.948286336144524	0.961026534825722
604	Diploid	21.5	3609	1	2	0.954370667338213	0.00341579235367658	0.948002658125579	0.960781452318387
605	Diploid	21.501	3606	0	1	0.954370667338213	0.00341579235367658	0.948002658125579	0.960781452318387
606	Diploid	21.52	3605	0	1	0.954370667338213	0.00341579235367658	0.948002658125579	0.960781452318387
607	Diploid	21.56666667	3604	1	0	0.954105858606987	0.00342704655395406	0.947718711476401	0.960536051894595
608	Diploid	21.567	3603	0	1	0.954105858606987	0.00342704655395406	0.947718711476401	0.960536051894595
609	Diploid	21.6	3602	0	3	0.954105858606987	0.00342704655395406	0.947718711476401	0.960536051894595
610	Diploid	21.62	3599	0	1	0.954105858606987	0.00342704655395406	0.947718711476401	0.960536051894595
611	Diploid	21.65	3598	0	2	0.954105858606987	0.00342704655395406	0.947718711476401	0.960536051894595
612	Diploid	21.68	3596	0	1	0.954105858606987	0.00342704655395406	0.947718711476401	0.960536051894595
613	Diploid	21.7	3595	3	3	0.953309664566424	0.00346077560377032	0.946865250286641	0.959797939865922
614	Diploid	21.71	3589	0	1	0.953309664566424	0.00346077560377032	0.946865250286641	0.959797939865922
615	Diploid	21.75	3588	0	1	0.953309664566424	0.00346077560377032	0.946865250286641	0.959797939865922
616	Diploid	21.8	3587	0	1	0.953309664566424	0.00346077560377032	0.946865250286641	0.959797939865922
617	Diploid	21.81	3586	0	1	0.953309664566424	0.00346077560377032	0.946865250286641	0.959797939865922
618	Diploid	21.88	3585	0	2	0.953309664566424	0.00346077560377032	0.946865250286641	0.959797939865922
619	Diploid	21.9	3583	1	3	0.953043599909833	0.00347201439399884	0.946580133097576	0.959551200759741
620	Diploid	21.93333333	3579	1	0	0.952777312231736	0.00348324193953126	0.946294827361324	0.959304204625977
621	Diploid	21.994	3578	1	0	0.952511024553639	0.00349443965880458	0.946009589025406	0.959057141091894
622	Diploid	22	3577	2	1	0.951978449197444	0.00351674677829479	0.945439312203923	0.958562814173416
623	Diploid	22.027	3574	1	0	0.951712087012442	0.00352786295641427	0.945154187069511	0.958315488580664
624	Diploid	22.03333333	3573	1	0	0.95144572482744	0.0035389504124718	0.94486912710106	0.958068097821965
625	Diploid	22.08	3572	0	1	0.95144572482744	0.0035389504124718	0.94486912710106	0.958068097821965
626	Diploid	22.13333333	3571	1	0	0.951179288052076	0.0035500156066386	0.944584046216831	0.957820578955203
627	Diploid	22.17	3570	0	2	0.951179288052076	0.0035500156066386	0.944584046216831	0.957820578955203
628	Diploid	22.2	3568	2	0	0.95064611580541	0.00357208628230291	0.944013734080681	0.957325094826083
629	Diploid	22.23333333	3566	1	1	0.950379529682077	0.00358307986895605	0.943728673078481	0.957077257695669
630	Diploid	22.24	3564	0	2	0.950379529682077	0.00358307986895605	0.943728673078481	0.957077257695669
631	Diploid	22.27	3562	1	0	0.950112719033654	0.00359406442309439	0.943443417675439	0.95682916638894
632	Diploid	22.3	3561	0	2	0.950112719033654	0.00359406442309439	0.943443417675439	0.95682916638894
633	Diploid	22.31	3559	0	1	0.950112719033654	0.00359406442309439	0.943443417675439	0.95682916638894
634	Diploid	22.34	3558	0	1	0.950112719033654	0.00359406442309439	0.943443417675439	0.95682916638894
635	Diploid	22.37	3557	0	1	0.950112719033654	0.00359406442309439	0.943443417675439	0.95682916638894
636	Diploid	22.4	3556	2	0	0.949578347425648	0.00361601322798201	0.942872234912758	0.956332156692532
637	Diploid	22.44	3554	0	1	0.949578347425648	0.00361601322798201	0.942872234912758	0.956332156692532
638	Diploid	22.46666667	3553	2	0	0.949043825417528	0.0036378663642303	0.942301126902995	0.955834771760658
639	Diploid	22.5	3551	0	2	0.949043825417528	0.0036378663642303	0.942301126902995	0.955834771760658
640	Diploid	22.521	3549	1	0	0.948776413801462	0.00364876528696006	0.942015492098689	0.955585859188458
641	Diploid	22.66666667	3548	2	0	0.948241590569331	0.00367048435037517	0.941444403177296	0.955087853356882
642	Diploid	22.7	3546	0	1	0.948241590569331	0.00367048435037517	0.941444403177296	0.955087853356882
643	Diploid	22.8	3545	0	4	0.948241590569331	0.00367048435037517	0.941444403177296	0.955087853356882
644	Diploid	22.93	3541	0	1	0.948241590569331	0.00367048435037517	0.941444403177296	0.955087853356882
645	Diploid	23	3540	2	0	0.947705860857145	0.00369217308976755	0.940872517144717	0.954588833595228
646	Diploid	23.03	3538	0	1	0.947705860857145	0.00369217308976755	0.940872517144717	0.954588833595228
647	Diploid	23.03333333	3537	1	0	0.947437920268833	0.00370298506935807	0.940586576250197	0.954339170288732
648	Diploid	23.06	3536	0	1	0.947437920268833	0.00370298506935807	0.940586576250197	0.954339170288732
649	Diploid	23.09	3535	0	1	0.947437920268833	0.00370298506935807	0.940586576250197	0.954339170288732
650	Diploid	23.1	3534	0	1	0.947437920268833	0.00370298506935807	0.940586576250197	0.954339170288732
651	Diploid	23.19	3533	0	1	0.947437920268833	0.00370298506935807	0.940586576250197	0.954339170288732
652	Diploid	23.2	3532	2	0	0.946901432205261	0.00372458180065753	0.940014177241032	0.953839148409427
653	Diploid	23.23	3530	0	2	0.946901432205261	0.00372458180065753	0.940014177241032	0.953839148409427
654	Diploid	23.26666667	3528	1	0	0.946633036107697	0.00373535465618547	0.939727891304867	0.953588920092784
655	Diploid	23.32	3527	0	1	0.946633036107697	0.00373535465618547	0.939727891304867	0.953588920092784
656	Diploid	23.33333333	3526	1	0	0.946364563890991	0.00374610870534142	0.939441576104361	0.953338568963966
657	Diploid	23.36666667	3525	1	0	0.946096091674284	0.00375683804797932	0.939155318033444	0.953088160705575
658	Diploid	23.43333333	3524	1	0	0.945827619457577	0.00376754290033977	0.938869116652254	0.952837695757472
659	Diploid	23.46	3523	0	2	0.945827619457577	0.00376754290033977	0.938869116652254	0.952837695757472
660	Diploid	23.49	3521	0	2	0.945827619457577	0.00376754290033977	0.938869116652254	0.952837695757472
661	Diploid	23.59	3519	0	1	0.945827619457577	0.00376754290033977	0.938869116652254	0.952837695757472
662	Diploid	23.6	3518	1	0	0.945558765671489	0.00377825381835982	0.938582536954654	0.952586846798947
663	Diploid	23.72	3517	0	1	0.945558765671489	0.00377825381835982	0.938582536954654	0.952586846798947
664	Diploid	23.73333333	3516	1	0	0.945289835419592	0.00378894659679612	0.938295926334623	0.952335875994121
665	Diploid	23.75	3515	1	0	0.945020905167694	0.00379961534413465	0.938009371495819	0.952084849408084
666	Diploid	23.76666667	3514	0	1	0.945020905167694	0.00379961534413465	0.938009371495819	0.952084849408084
667	Diploid	23.78	3513	0	1	0.945020905167694	0.00379961534413465	0.938009371495819	0.952084849408084
668	Diploid	23.8	3512	0	1	0.945020905167694	0.00379961534413465	0.938009371495819	0.952084849408084
669	Diploid	23.82	3511	0	1	0.945020905167694	0.00379961534413465	0.938009371495819	0.952084849408084
670	Diploid	23.83333333	3510	1	0	0.944751668442575	0.0038102845126244	0.93772252326353	0.95183350392256
671	Diploid	23.85	3509	0	1	0.944751668442575	0.0038102845126244	0.93772252326353	0.95183350392256
672	Diploid	23.88	3508	0	2	0.944751668442575	0.0038102845126244	0.93772252326353	0.95183350392256
673	Diploid	23.9	3506	0	1	0.944751668442575	0.0038102845126244	0.93772252326353	0.95183350392256
674	Diploid	23.92	3505	0	1	0.944751668442575	0.0038102845126244	0.93772252326353	0.95183350392256
675	Diploid	23.93333333	3504	2	0	0.944212426622688	0.0038316124363781	0.937148118063594	0.951329986588317
676	Diploid	24	3502	0	1	0.944212426622688	0.0038316124363781	0.937148118063594	0.951329986588317
677	Diploid	24.1	3501	3	2	0.943403332855231	0.00386344688751379	0.936286656842374	0.950574102427043
678	Diploid	24.11	3496	0	1	0.943403332855231	0.00386344688751379	0.936286656842374	0.950574102427043
679	Diploid	24.2	3495	0	1	0.943403332855231	0.00386344688751379	0.936286656842374	0.950574102427043
680	Diploid	24.24	3494	0	1	0.943403332855231	0.00386344688751379	0.936286656842374	0.950574102427043
681	Diploid	24.3	3493	1	0	0.943133248877889	0.00387404252549737	0.935999172114779	0.95032170074386
682	Diploid	24.33333333	3492	1	0	0.942863164900547	0.00388461530845111	0.935711740838945	0.950069245608931
683	Diploid	24.38	3491	0	1	0.942863164900547	0.00388461530845111	0.935711740838945	0.950069245608931
684	Diploid	24.4	3490	2	0	0.942322842169945	0.00390570512349261	0.935136861404665	0.949564043001602
685	Diploid	24.427	3488	0	1	0.942322842169945	0.00390570512349261	0.935136861404665	0.949564043001602
686	Diploid	24.47	3487	0	1	0.942322842169945	0.00390570512349261	0.935136861404665	0.949564043001602
687	Diploid	24.493	3486	1	0	0.942052525806729	0.00391622851450967	0.934849324521238	0.949311229200847
688	Diploid	24.5	3485	1	0	0.941782209443514	0.00392672972028924	0.934561839737912	0.949058363300007
689	Diploid	24.54	3484	0	3	0.941782209443514	0.00392672972028924	0.934561839737912	0.949058363300007
690	Diploid	24.57	3481	0	1	0.941782209443514	0.00392672972028924	0.934561839737912	0.949058363300007
691	Diploid	24.592	3480	1	0	0.941511582371835	0.00393723299879319	0.934274054277005	0.948805177327007
692	Diploid	24.63333333	3479	1	0	0.941240955300155	0.00394771434812996	0.933986320411746	0.948551939758375
693	Diploid	24.658	3478	1	0	0.940970328228476	0.00395817394768335	0.93369863777641	0.948298650959836
694	Diploid	24.7	3477	0	5	0.940970328228476	0.00395817394768335	0.93369863777641	0.948298650959836
695	Diploid	24.77	3472	1	2	0.940699311428871	0.00396864202433439	0.933410564327007	0.94804497435786
696	Diploid	24.8	3469	1	2	0.940428138378589	0.00397910060658679	0.933122364632631	0.947791111836021
697	Diploid	24.86666667	3466	2	0	0.939885479325861	0.00399997773798482	0.932545762174954	0.947282964631469
698	Diploid	24.9	3464	1	1	0.939614149799496	0.00401038454418137	0.932257536086001	0.94702881588933
699	Diploid	24.93	3462	0	2	0.939614149799496	0.00401038454418137	0.932257536086001	0.94702881588933
700	Diploid	24.97	3460	0	2	0.939614149799496	0.00401038454418137	0.932257536086001	0.94702881588933
701	Diploid	25	3458	0	1	0.939614149799496	0.00401038454418137	0.932257536086001	0.94702881588933
702	Diploid	25.03	3457	0	3	0.939614149799496	0.00401038454418137	0.932257536086001	0.94702881588933
703	Diploid	25.03333333	3454	0	1	0.939614149799496	0.00401038454418137	0.932257536086001	0.94702881588933
704	Diploid	25.07	3453	1	0	0.939342034494023	0.00402083057675384	0.931968470103942	0.946773937179399
705	Diploid	25.1	3452	0	1	0.939342034494023	0.00402083057675384	0.931968470103942	0.946773937179399
706	Diploid	25.13	3451	0	1	0.939342034494023	0.00402083057675384	0.931968470103942	0.946773937179399
707	Diploid	25.2	3450	0	2	0.939342034494023	0.00402083057675384	0.931968470103942	0.946773937179399
708	Diploid	25.23333333	3448	1	0	0.939069603509541	0.00403127974550327	0.931679096646127	0.94651873527062
709	Diploid	25.26	3447	0	1	0.939069603509541	0.00403127974550327	0.931679096646127	0.94651873527062
710	Diploid	25.3	3446	1	1	0.938797093467896	0.00404171398702966	0.931389683466162	0.946263415140983
711	Diploid	25.4	3444	0	1	0.938797093467896	0.00404171398702966	0.931389683466162	0.946263415140983
712	Diploid	25.43333333	3443	1	0	0.93852442512823	0.00405213948417064	0.931100140645892	0.946007908398829
713	Diploid	25.46666667	3442	1	0	0.938251756788565	0.00406254426322995	0.93081064706657	0.945752352415743
714	Diploid	25.53	3441	0	1	0.938251756788565	0.00406254426322995	0.93081064706657	0.945752352415743
715	Diploid	25.53333333	3440	0	1	0.938251756788565	0.00406254426322995	0.93081064706657	0.945752352415743
716	Diploid	25.63333333	3439	1	0	0.937978929874698	0.00407294055627812	0.930521023070509	0.94549661004512
717	Diploid	25.72	3438	0	1	0.937978929874698	0.00407294055627812	0.930521023070509	0.94549661004512
718	Diploid	25.79	3437	1	1	0.937706023581455	0.00408332243835852	0.930231358018574	0.945240750143996
719	Diploid	25.82	3435	1	0	0.93743303783951	0.00409369004013125	0.929941651583761	0.944984772900948
720	Diploid	25.89	3434	0	1	0.93743303783951	0.00409369004013125	0.929941651583761	0.944984772900948
721	Diploid	25.9	3433	0	1	0.93743303783951	0.00409369004013125	0.929941651583761	0.944984772900948
722	Diploid	25.92	3432	0	1	0.93743303783951	0.00409369004013125	0.929941651583761	0.944984772900948
723	Diploid	25.96666667	3431	0	1	0.93743303783951	0.00409369004013125	0.929941651583761	0.944984772900948
724	Diploid	25.99	3430	0	1	0.93743303783951	0.00409369004013125	0.929941651583761	0.944984772900948
725	Diploid	26	3429	1	2	0.937159654043115	0.00410406763292158	0.92965154346859	0.944728402094978
726	Diploid	26.02	3426	2	1	0.936612567263172	0.00412478666716762	0.929071110700229	0.944215239341736
727	Diploid	26.12	3423	0	1	0.936612567263172	0.00412478666716762	0.929071110700229	0.944215239341736
728	Diploid	26.137	3422	1	0	0.936338863999798	0.00413512835302561	0.928780785295613	0.943958447587164
729	Diploid	26.2	3421	1	1	0.936065160736425	0.00414545026461674	0.928490507263951	0.943701608459653
730	Diploid	26.22	3419	0	1	0.936065160736425	0.00414545026461674	0.928490507263951	0.943701608459653
731	Diploid	26.26666667	3418	1	0	0.935791297319007	0.00415576460139534	0.928200095522563	0.943444583083112
732	Diploid	26.33333333	3417	1	0	0.935517433901588	0.00416605941840837	0.927909730643388	0.943187510844376
733	Diploid	26.38	3416	0	1	0.935517433901588	0.00416605941840837	0.927909730643388	0.943187510844376
734	Diploid	26.4	3415	0	2	0.935517433901588	0.00416605941840837	0.927909730643388	0.943187510844376
735	Diploid	26.48	3413	0	1	0.935517433901588	0.00416605941840837	0.927909730643388	0.943187510844376
736	Diploid	26.5	3412	1	1	0.935243249425064	0.00417635894569689	0.927619050098307	0.942930112854469
737	Diploid	26.56	3410	0	1	0.935243249425064	0.00417635894569689	0.927619050098307	0.942930112854469
738	Diploid	26.56666667	3409	1	0	0.934968904089357	0.00418665120664441	0.927328234572924	0.942672528478167
739	Diploid	26.6	3408	0	1	0.934968904089357	0.00418665120664441	0.927328234572924	0.942672528478167
740	Diploid	26.64	3407	1	0	0.93469447822963	0.00419693027213971	0.927037374514135	0.942414827763386
741	Diploid	26.68	3406	0	1	0.93469447822963	0.00419693027213971	0.927037374514135	0.942414827763386
742	Diploid	26.7	3405	0	1	0.93469447822963	0.00419693027213971	0.927037374514135	0.942414827763386
743	Diploid	26.73333333	3404	2	0	0.934145304035605	0.0042174552986271	0.926455428717614	0.941899007769485
744	Diploid	26.76666667	3402	1	0	0.933870716938593	0.00422768945293634	0.926164524293154	0.94164102929876
745	Diploid	26.8	3401	0	1	0.933870716938593	0.00422768945293634	0.926164524293154	0.94164102929876
746	Diploid	26.86666667	3400	1	0	0.93359604908067	0.00423791089464715	0.925873574142493	0.941382935209355
747	Diploid	26.91	3399	0	1	0.93359604908067	0.00423791089464715	0.925873574142493	0.941382935209355
748	Diploid	26.94	3398	0	1	0.93359604908067	0.00423791089464715	0.925873574142493	0.941382935209355
749	Diploid	26.97	3397	1	0	0.933321219510732	0.00424812574171996	0.925582486869828	0.941124655172422
750	Diploid	27	3396	2	1	0.932771560370855	0.00426850005176047	0.925000446586743	0.940607960836361
751	Diploid	27.025	3393	0	1	0.932771560370855	0.00426850005176047	0.925000446586743	0.940607960836361
752	Diploid	27.058	3392	1	0	0.93249656875518	0.00427867176088883	0.924709310625072	0.940349405752601
753	Diploid	27.06666667	3391	1	0	0.932221577139504	0.00428882532573026	0.924418218778227	0.940090806554032
754	Diploid	27.1	3390	1	1	0.931946585523829	0.00429896088012865	0.924127170772397	0.939832163514465
755	Diploid	27.2	3388	1	0	0.931671512741797	0.00430908452384749	0.923836075047934	0.939573406039108
756	Diploid	27.23	3387	0	1	0.931671512741797	0.00430908452384749	0.923836075047934	0.939573406039108
757	Diploid	27.3	3386	1	2	0.931396358721495	0.0043191963617371	0.923544931327816	0.939314534261396
758	Diploid	27.4	3383	4	1	0.930295091965691	0.00435951580408055	0.922380054316757	0.938278049362771
759	Diploid	27.46666667	3378	2	0	0.929744295582052	0.00437958367179752	0.921797687025935	0.937759410046172
760	Diploid	27.5	3376	0	1	0.929744295582052	0.00437958367179752	0.921797687025935	0.937759410046172
761	Diploid	27.56	3375	0	1	0.929744295582052	0.00437958367179752	0.921797687025935	0.937759410046172
762	Diploid	27.6	3374	1	1	0.929468734142935	0.00438960393707048	0.921506382862916	0.937499884770506
763	Diploid	27.616	3372	0	1	0.929468734142935	0.00438960393707048	0.921506382862916	0.937499884770506
764	Diploid	27.7	3371	1	1	0.929193009214385	0.00439961916547213	0.921214936794911	0.937240174781384
765	Diploid	27.8	3369	1	1	0.928917202444063	0.00440962350292907	0.92092344033402	0.936980351682148
766	Diploid	27.83	3367	0	1	0.928917202444063	0.00440962350292907	0.92092344033402	0.936980351682148
767	Diploid	27.86666667	3366	1	0	0.928641231795684	0.00441962297746745	0.920631801260294	0.936720343801356
768	Diploid	27.89	3365	0	1	0.928641231795684	0.00441962297746745	0.920631801260294	0.936720343801356
769	Diploid	27.9	3364	1	1	0.928365179110846	0.00442961173408397	0.920340111270209	0.936460222945203
770	Diploid	27.96666667	3362	1	0	0.928089044316345	0.00443958986624127	0.92004837010873	0.93619998922256
771	Diploid	28	3361	1	0	0.927812909521844	0.00444955154184666	0.919756669672241	0.935939714774944
772	Diploid	28.06666667	3360	1	0	0.927536774727344	0.00445949687645762	0.91946500972395	0.93567939983915
773	Diploid	28.1	3359	0	2	0.927536774727344	0.00445949687645762	0.91946500972395	0.93567939983915
774	Diploid	28.12	3357	0	1	0.927536774727344	0.00445949687645762	0.91946500972395	0.93567939983915
775	Diploid	28.19	3356	0	1	0.927536774727344	0.00445949687645762	0.91946500972395	0.93567939983915
776	Diploid	28.25	3355	1	1	0.927260310711032	0.0044694496516611	0.919173021041436	0.935418755922297
777	Diploid	28.3	3353	2	3	0.92670721777294	0.00448931854666289	0.918588979334819	0.93489720298445
778	Diploid	28.4	3348	0	1	0.92670721777294	0.00448931854666289	0.918588979334819	0.93489720298445
779	Diploid	28.42	3347	0	2	0.92670721777294	0.00448931854666289	0.918588979334819	0.93489720298445
780	Diploid	28.48	3345	0	1	0.92670721777294	0.00448931854666289	0.918588979334819	0.93489720298445
781	Diploid	28.5	3344	2	2	0.926152967044607	0.00450920631079663	0.918003800167995	0.934374474494069
782	Diploid	28.56666667	3340	1	0	0.925875675737108	0.00451913813432817	0.917711084377906	0.934112904937564
783	Diploid	28.6	3339	1	2	0.92559838442961	0.00452905410946796	0.917418408132982	0.933851295835911
784	Diploid	28.73333333	3336	1	0	0.925320926880321	0.00453896620856386	0.917125585115509	0.933589501392896
785	Diploid	28.75	3335	0	1	0.925320926880321	0.00453896620856386	0.917125585115509	0.933589501392896
786	Diploid	28.8	3334	0	3	0.925320926880321	0.00453896620856386	0.917125585115509	0.933589501392896
787	Diploid	28.83333333	3331	1	0	0.925043136148744	0.00454888639557121	0.916832428370633	0.933327375054389
788	Diploid	28.84	3330	0	2	0.925043136148744	0.00454888639557121	0.916832428370633	0.933327375054389
789	Diploid	28.86666667	3328	1	0	0.924765178475623	0.00455880283305394	0.916539123957795	0.933065062872788
790	Diploid	28.88	3327	1	0	0.924487220802501	0.00456870369037944	0.916245858578748	0.932802711657415
791	Diploid	28.9	3326	0	1	0.924487220802501	0.00456870369037944	0.916245858578748	0.932802711657415
792	Diploid	28.94	3325	0	1	0.924487220802501	0.00456870369037944	0.916245858578748	0.932802711657415
793	Diploid	29	3324	1	3	0.924209095886496	0.00457860096224677	0.915952444924238	0.932540174604791
794	Diploid	29.01	3320	1	1	0.923930719652795	0.00458850067554595	0.915658788859105	0.932277377888505
795	Diploid	29.03333333	3318	1	0	0.923652259520289	0.00459839097753081	0.915365077583325	0.932014468772736
796	Diploid	29.06666667	3317	1	0	0.923373799387784	0.004608265998902	0.915071404756228	0.931751521208301
797	Diploid	29.1	3316	0	1	0.923373799387784	0.004608265998902	0.915071404756228	0.931751521208301
798	Diploid	29.2	3315	0	2	0.923373799387784	0.004608265998902	0.915071404756228	0.931751521208301
799	Diploid	29.23333333	3313	2	0	0.922816374818277	0.00462800624912316	0.914483609977292	0.931225067723076
800	Diploid	29.24	3311	0	1	0.922816374818277	0.00462800624912316	0.914483609977292	0.931225067723076
801	Diploid	29.3	3310	1	1	0.922537578330417	0.00463785971972606	0.914189675530444	0.93096170982015
802	Diploid	29.5	3308	2	0	0.921979816795755	0.00465753377405971	0.913601731533334	0.930434732377386
803	Diploid	29.53	3306	0	1	0.921979816795755	0.00465753377405971	0.913601731533334	0.930434732377386
804	Diploid	29.589	3305	0	1	0.921979816795755	0.00465753377405971	0.913601731533334	0.930434732377386
805	Diploid	29.6	3304	0	2	0.921979816795755	0.00465753377405971	0.913601731533334	0.930434732377386
806	Diploid	29.66666667	3302	1	0	0.921700598195877	0.00466737236575642	0.913307438471644	0.930170889811508
807	Diploid	29.7	3301	1	1	0.921421379596	0.00467719620575585	0.91301318281777	0.929907009837833
808	Diploid	29.76	3299	0	1	0.921421379596	0.00467719620575585	0.91301318281777	0.929907009837833
809	Diploid	29.8	3298	2	1	0.920862603744213	0.0046968237636467	0.912424404923795	0.929378839932931
810	Diploid	29.83	3295	0	1	0.920862603744213	0.0046968237636467	0.912424404923795	0.929378839932931
811	Diploid	29.9	3294	2	1	0.920303488623543	0.00471641705537849	0.911835396069753	0.928850223212736
812	Diploid	29.93	3291	0	1	0.920303488623543	0.00471641705537849	0.911835396069753	0.928850223212736
813	Diploid	29.96	3290	1	2	0.920023761119402	0.00472620401207586	0.911540757036087	0.928585709953922
814	Diploid	30	3287	1	0	0.919743863412946	0.00473598856426805	0.911245964635114	0.92832101004091
815	Diploid	30.049	3286	0	1	0.919743863412946	0.00473598856426805	0.911245964635114	0.92832101004091
816	Diploid	30.06	3285	0	1	0.919743863412946	0.00473598856426805	0.911245964635114	0.92832101004091
817	Diploid	30.06666667	3284	1	0	0.919463795245037	0.00474577077559414	0.910951018501691	0.928056123321453
818	Diploid	30.16	3283	0	1	0.919463795245037	0.00474577077559414	0.910951018501691	0.928056123321453
819	Diploid	30.16666667	3282	1	0	0.919183641742525	0.00475554475572838	0.91065601349162	0.927791125001807
820	Diploid	30.2	3281	0	1	0.919183641742525	0.00475554475572838	0.91065601349162	0.927791125001807
821	Diploid	30.26	3280	1	0	0.91890340282736	0.00476531057703602	0.910360949388726	0.927526015142317
822	Diploid	30.3	3279	2	0	0.918342924997029	0.004784800213024	0.909770928970531	0.926995687635801
823	Diploid	30.32	3277	0	1	0.918342924997029	0.004784800213024	0.909770928970531	0.926995687635801
824	Diploid	30.36666667	3276	2	0	0.917782276080669	0.00480424629009688	0.909180860437237	0.926465066458536
825	Diploid	30.42	3274	0	1	0.917782276080669	0.00480424629009688	0.909180860437237	0.926465066458536
826	Diploid	30.43333333	3273	1	1	0.917501865974931	0.00481395467201561	0.908885783807882	0.926199627130949
827	Diploid	30.5	3271	1	1	0.917221370143083	0.0048236553559337	0.908590646867904	0.925934076855479
828	Diploid	30.58	3269	0	1	0.917221370143083	0.0048236553559337	0.908590646867904	0.925934076855479
829	Diploid	30.7	3268	1	2	0.91694070264916	0.00483335433786602	0.908295353808497	0.925668339763414
830	Diploid	30.8	3265	1	1	0.916659863230278	0.00484305167694641	0.907999904270459	0.925402415689098
831	Diploid	30.86666667	3263	1	0	0.916378937743539	0.00485274149510011	0.907704393762199	0.925136380644175
832	Diploid	30.9	3262	1	0	0.916098012256799	0.0048624179285219	0.907408917955423	0.924870310897789
833	Diploid	30.93333333	3261	1	0	0.91581708677006	0.00487208106240371	0.907113476675108	0.924604206624962
834	Diploid	30.95	3260	0	1	0.91581708677006	0.00487208106240371	0.907113476675108	0.924604206624962
835	Diploid	30.96666667	3259	1	0	0.915536075083417	0.00488173689913172	0.906817973850545	0.92433799169192
836	Diploid	30.98	3258	1	3	0.915255063396774	0.00489137958649691	0.906522505248976	0.924071742535902
837	Diploid	31	3254	1	1	0.914973792633591	0.00490102695688792	0.90622678257405	0.923805229887796
838	Diploid	31.06666667	3252	1	0	0.914692435378784	0.00491066721120038	0.905930997730352	0.923538606621562
839	Diploid	31.1	3251	1	2	0.914411078123976	0.00492029449257861	0.905635246767592	0.92327194947441
840	Diploid	31.16666667	3248	0	1	0.914411078123976	0.00492029449257861	0.905635246767592	0.92327194947441
841	Diploid	31.2	3247	0	1	0.914411078123976	0.00492029449257861	0.905635246767592	0.92327194947441
842	Diploid	31.27	3246	0	1	0.914411078123976	0.00492029449257861	0.905635246767592	0.92327194947441
843	Diploid	31.3	3245	1	1	0.914129287344893	0.00492993850918895	0.905339047592241	0.923004874476646
844	Diploid	31.33333333	3243	1	0	0.913847409673803	0.00493957556269449	0.905042785587374	0.922737688722117
845	Diploid	31.34	3242	0	1	0.913847409673803	0.00493957556269449	0.905042785587374	0.922737688722117
846	Diploid	31.43333333	3241	1	0	0.913565445030276	0.00494920571570515	0.904746460554755	0.922470392248476
847	Diploid	31.46666667	3240	1	0	0.913283480386748	0.00495882309581238	0.904450169028127	0.922203062268864
848	Diploid	31.5	3239	1	2	0.91300151574322	0.00496842778267232	0.904153910843776	0.921935698946996
849	Diploid	31.7	3236	0	5	0.91300151574322	0.00496842778267232	0.904153910843776	0.921935698946996
850	Diploid	31.77	3231	1	0	0.912718940219932	0.00497806142911897	0.90385700724161	0.921667760676565
851	Diploid	31.8	3230	0	2	0.912718940219932	0.00497806142911897	0.90385700724161	0.921667760676565
852	Diploid	31.9	3228	0	3	0.912718940219932	0.00497806142911897	0.90385700724161	0.921667760676565
853	Diploid	31.93	3225	0	1	0.912718940219932	0.00497806142911897	0.90385700724161	0.921667760676565
854	Diploid	31.93333333	3224	1	0	0.912435838811675	0.00498771823231066	0.903559552750605	0.921399322727052
855	Diploid	31.956	3223	1	0	0.912152737403418	0.00499736235183643	0.903262131650215	0.921130851386945
856	Diploid	31.96	3222	0	1	0.912152737403418	0.00499736235183643	0.903262131650215	0.921130851386945
857	Diploid	32	3221	1	2	0.911869548102765	0.00500699984309346	0.902964646167162	0.920862268845914
858	Diploid	32.03	3218	0	2	0.911869548102765	0.00500699984309346	0.902964646167162	0.920862268845914
859	Diploid	32.03333333	3216	1	0	0.911586006576614	0.00501664872854751	0.902666802662426	0.920593340682615
860	Diploid	32.06	3215	1	0	0.911302465050462	0.00502628507820401	0.902368992270912	0.920324379406116
861	Diploid	32.06666667	3214	1	0	0.911018923524311	0.00503590896960514	0.902071214833265	0.92005538517577
862	Diploid	32.1	3213	0	1	0.911018923524311	0.00503590896960514	0.902071214833265	0.92005538517577
863	Diploid	32.186	3212	1	0	0.910735293722467	0.00504552646052486	0.90177337221356	0.919786279778638
864	Diploid	32.3	3211	1	0	0.910451663920622	0.00505513162910752	0.901475562273699	0.919517141701683
865	Diploid	32.33	3210	0	1	0.910451663920622	0.00505513162910752	0.901475562273699	0.919517141701683
866	Diploid	32.42	3209	0	1	0.910451663920622	0.00505513162910752	0.901475562273699	0.919517141701683
867	Diploid	32.49	3208	0	1	0.910451663920622	0.00505513162910752	0.901475562273699	0.919517141701683
868	Diploid	32.515	3207	1	0	0.910167768796232	0.00506474249266133	0.901177490466468	0.91924773545632
869	Diploid	32.52	3206	0	1	0.910167768796232	0.00506474249266133	0.901177490466468	0.91924773545632
870	Diploid	32.56	3205	1	0	0.909883785093019	0.00507434711952284	0.90087935287864	0.918978218037512
871	Diploid	32.6	3204	1	0	0.909599801389807	0.00508393958153532	0.900581247668334	0.918708668241202
872	Diploid	32.63333333	3203	1	0	0.909315817686594	0.00509351995302026	0.900283174682782	0.91843908622016
873	Diploid	32.7	3202	0	1	0.909315817686594	0.00509351995302026	0.900283174682782	0.91843908622016
874	Diploid	32.72	3201	0	2	0.909315817686594	0.00509351995302026	0.900283174682782	0.91843908622016
875	Diploid	32.73333333	3199	1	0	0.909031567665435	0.00510310624829151	0.899984838456813	0.918169235416439
876	Diploid	32.75	3198	0	1	0.909031567665435	0.00510310624829151	0.899984838456813	0.918169235416439
877	Diploid	32.8	3197	1	0	0.908747228732791	0.00511268653525526	0.89968643569347	0.917899273531885
878	Diploid	32.83333333	3196	1	0	0.908462889800146	0.00512225488421131	0.899388064862882	0.917629279714597
879	Diploid	32.85	3195	0	1	0.908462889800146	0.00512225488421131	0.899388064862882	0.917629279714597
880	Diploid	32.86666667	3194	0	1	0.908462889800146	0.00512225488421131	0.899388064862882	0.917629279714597
881	Diploid	32.88	3193	0	3	0.908462889800146	0.00512225488421131	0.899388064862882	0.917629279714597
882	Diploid	32.9	3190	1	0	0.908178105195193	0.00513184132534489	0.899089231813003	0.917358857799638
883	Diploid	32.93333333	3189	1	0	0.90789332059024	0.00514141588933905	0.898790430597842	0.917088404049983
884	Diploid	32.98	3188	1	3	0.907608535985287	0.00515097864805987	0.898491661069669	0.916817918613361
885	Diploid	33	3184	1	2	0.90732348305313	0.00516054766554029	0.898192625780165	0.91654716290351
886	Diploid	33.02	3181	0	1	0.90732348305313	0.00516054766554029	0.898192625780165	0.91654716290351
887	Diploid	33.05	3180	0	1	0.90732348305313	0.00516054766554029	0.898192625780165	0.91654716290351
888	Diploid	33.08	3179	0	1	0.90732348305313	0.00516054766554029	0.898192625780165	0.91654716290351
889	Diploid	33.13333333	3178	1	0	0.907037981642478	0.005170135043952	0.897893125122121	0.916275976642726
890	Diploid	33.15	3177	1	1	0.906752480231826	0.00517971069727531	0.897593656029985	0.916004758816055
891	Diploid	33.18	3175	0	1	0.906752480231826	0.00517971069727531	0.897593656029985	0.916004758816055
892	Diploid	33.2	3174	0	1	0.906752480231826	0.00517971069727531	0.897593656029985	0.916004758816055
893	Diploid	33.28	3173	0	1	0.906752480231826	0.00517971069727531	0.897593656029985	0.916004758816055
894	Diploid	33.3	3172	1	1	0.906466618794174	0.00518929881386839	0.897293819559825	0.915733189147815
895	Diploid	33.34	3170	0	1	0.906466618794174	0.00518929881386839	0.897293819559825	0.915733189147815
896	Diploid	33.36666667	3169	1	0	0.906180576945391	0.00519888736223982	0.896993814700606	0.915461427464987
897	Diploid	33.5	3168	1	0	0.905894535096608	0.00520846429711829	0.896693841211056	0.915189634412513
898	Diploid	33.56666667	3167	0	1	0.905894535096608	0.00520846429711829	0.896693841211056	0.915189634412513
899	Diploid	33.6	3166	1	0	0.905608402899799	0.00521803572709712	0.896393798909468	0.91491772968585
900	Diploid	33.67	3165	0	1	0.905608402899799	0.00521803572709712	0.896393798909468	0.91491772968585
901	Diploid	33.7	3164	1	3	0.905322180269299	0.00522760170527553	0.896093687612807	0.914645713297003
902	Diploid	33.71	3160	0	2	0.905322180269299	0.00522760170527553	0.896093687612807	0.914645713297003
903	Diploid	33.74	3158	0	1	0.905322180269299	0.00522760170527553	0.896093687612807	0.914645713297003
904	Diploid	33.8	3157	1	1	0.905035413661675	0.00523719256918413	0.89579300514013	0.914373181395437
905	Diploid	33.9	3155	2	0	0.904461698660939	0.00525635208132947	0.895191532213231	0.9138278624264
906	Diploid	33.96666667	3153	1	0	0.904174841160571	0.00526591478082424	0.894890842132246	0.913555156559451
907	Diploid	33.97	3152	2	0	0.903601126159834	0.00528500640401596	0.894289554041844	0.913009652754052
908	Diploid	34	3150	0	1	0.903601126159834	0.00528500640401596	0.894289554041844	0.913009652754052
909	Diploid	34.1	3149	0	2	0.903601126159834	0.00528500640401596	0.894289554041844	0.913009652754052
910	Diploid	34.13	3147	0	1	0.903601126159834	0.00528500640401596	0.894289554041844	0.913009652754052
911	Diploid	34.2	3146	1	0	0.903313903932828	0.00529455968993418	0.893988552343483	0.912736529902295
912	Diploid	34.23	3145	0	1	0.903313903932828	0.00529455968993418	0.893988552343483	0.912736529902295
913	Diploid	34.26	3144	0	3	0.903313903932828	0.00529455968993418	0.893988552343483	0.912736529902295
914	Diploid	34.3	3141	1	0	0.903026315934123	0.00530412613092718	0.893687176572221	0.912463050434803
915	Diploid	34.33333333	3140	2	0	0.902451139936713	0.00532322564648445	0.893084516395826	0.911916000133758
916	Diploid	34.4	3138	1	2	0.902163551938008	0.00533275885214077	0.892783231721283	0.911642429569615
917	Diploid	34.43	3135	1	0	0.901875780470085	0.00534229325414013	0.892481774342828	0.911368665200419
918	Diploid	34.43333333	3134	1	0	0.901588009002162	0.0053518167405469	0.892180347006683	0.911094870788937
919	Diploid	34.53	3133	0	3	0.901588009002162	0.0053518167405469	0.892180347006683	0.911094870788937
920	Diploid	34.56666667	3130	1	0	0.901299961714941	0.00536134760585373	0.891878644777349	0.910820800278439
921	Diploid	34.6	3129	1	0	0.90101191442772	0.00537086763588345	0.891576972442478	0.910546699873501
922	Diploid	34.63333333	3128	1	0	0.900723867140499	0.00538037689397238	0.891275329871906	0.910272569704286
923	Diploid	34.66666667	3127	1	0	0.900435819853278	0.00538987544295245	0.890973716936504	0.909998409899925
924	Diploid	34.7	3126	5	1	0.898995583417172	0.00543720971574327	0.889466092338371	0.90862717079959
925	Diploid	34.76666667	3120	0	1	0.898995583417172	0.00543720971574327	0.889466092338371	0.90862717079959
926	Diploid	34.784	3119	1	0	0.898707351425054	0.0054466573981096	0.889164450734817	0.90835267068759
927	Diploid	34.79	3118	0	1	0.898707351425054	0.0054466573981096	0.889164450734817	0.90835267068759
928	Diploid	34.8	3117	0	1	0.898707351425054	0.0054466573981096	0.889164450734817	0.90835267068759
929	Diploid	34.89	3116	0	2	0.898707351425054	0.0054466573981096	0.889164450734817	0.90835267068759
930	Diploid	34.9	3114	2	0	0.898130146960426	0.00546557030912463	0.88856043697721	0.907802921794779
931	Diploid	34.92	3112	0	1	0.898130146960426	0.00546557030912463	0.88856043697721	0.907802921794779
932	Diploid	35	3111	1	3	0.897841451959796	0.0054750174185755	0.888258370925465	0.907527921203139
933	Diploid	35.02	3107	0	1	0.897841451959796	0.0054750174185755	0.888258370925465	0.907527921203139
934	Diploid	35.03333333	3106	1	0	0.897552385169081	0.00548447862155799	0.887955923412266	0.907252559369073
935	Diploid	35.1	3105	0	1	0.897552385169081	0.00548447862155799	0.887955923412266	0.907252559369073
936	Diploid	35.2	3104	1	1	0.897263225251179	0.00549393569790332	0.887653401860083	0.906977085539351
937	Diploid	35.22	3102	1	0	0.896973972116024	0.0055033886923894	0.887350806099421	0.906701499703661
938	Diploid	35.23333333	3101	1	0	0.896684718980869	0.00551283156062219	0.887048238851987	0.906425885354767
939	Diploid	35.28	3100	0	1	0.896684718980869	0.00551283156062219	0.887048238851987	0.906425885354767
940	Diploid	35.3	3099	1	0	0.896395372508142	0.00552227044482867	0.886745597091556	0.90615015906422
941	Diploid	35.36666667	3098	1	0	0.896106026035415	0.00553169930313879	0.886442983644062	0.905874404460759
942	Diploid	35.4	3097	2	1	0.895527333089961	0.00555052716988455	0.885837841219803	0.905322810783182
943	Diploid	35.45	3094	0	1	0.895527333089961	0.00555052716988455	0.885837841219803	0.905322810783182
944	Diploid	35.46666667	3093	1	0	0.895237799519612	0.00555993844209822	0.885535105851976	0.905046804347342
945	Diploid	35.53333333	3092	1	0	0.894948265949262	0.00556933988485505	0.885232398405354	0.904770769990323
946	Diploid	35.6	3091	1	1	0.894658732378913	0.00557873155373691	0.88492971876574	0.904494707826319
947	Diploid	35.63333333	3089	1	0	0.894369105078046	0.00558811957519657	0.884626963583637	0.904218533965678
948	Diploid	35.64	3088	0	1	0.894369105078046	0.00558811957519657	0.884626963583637	0.904218533965678
949	Diploid	35.7	3087	2	0	0.893789662833098	0.00560687876873961	0.884021329346165	0.903665935275737
950	Diploid	35.74	3085	0	1	0.893789662833098	0.00560687876873961	0.884021329346165	0.903665935275737
951	Diploid	35.8	3084	0	1	0.893789662833098	0.00560687876873961	0.884021329346165	0.903665935275737
952	Diploid	35.9	3083	0	1	0.893789662833098	0.00560687876873961	0.884021329346165	0.903665935275737
953	Diploid	35.91	3082	0	1	0.893789662833098	0.00560687876873961	0.884021329346165	0.903665935275737
954	Diploid	36	3081	1	1	0.893499565571549	0.00561626827880918	0.883718139287754	0.903389257484272
955	Diploid	36.1	3079	1	2	0.893209374091986	0.00562565429082601	0.883414872961005	0.903112467748791
956	Diploid	36.16666667	3076	1	0	0.892918993931358	0.00563504294337069	0.883111426313964	0.902835481419682
957	Diploid	36.17	3075	0	1	0.892918993931358	0.00563504294337069	0.883111426313964	0.902835481419682
958	Diploid	36.2	3074	2	1	0.892338044683518	0.00565380391555573	0.882504407031038	0.902281257346286
959	Diploid	36.26666667	3071	1	0	0.892047475473266	0.00566317632494579	0.882200834105132	0.902004019646389
960	Diploid	36.27	3070	1	0	0.891756906263014	0.00567253934151894	0.881897288269714	0.901726754856029
961	Diploid	36.3	3069	1	0	0.891466337052762	0.00568189301765738	0.881593769417213	0.901449463082777
962	Diploid	36.33	3068	0	1	0.891466337052762	0.00568189301765738	0.881593769417213	0.901449463082777
963	Diploid	36.36666667	3067	1	0	0.891175673101979	0.00569124349584424	0.881290173231162	0.901172059387581
964	Diploid	36.4	3066	1	0	0.890885009151195	0.00570058472321427	0.880986603850094	0.900894628887426
965	Diploid	36.43333333	3065	1	0	0.890594345200412	0.00570991675111909	0.880683061168565	0.900617171687758
966	Diploid	36.5	3064	0	1	0.890594345200412	0.00570991675111909	0.880683061168565	0.900617171687758
967	Diploid	36.53	3063	0	1	0.890594345200412	0.00570991675111909	0.880683061168565	0.900617171687758
968	Diploid	36.56666667	3062	1	0	0.890303491397276	0.0057192518053728	0.88037933633799	0.900339517384895
969	Diploid	36.6	3061	0	2	0.890303491397276	0.0057192518053728	0.88037933633799	0.900339517384895
970	Diploid	36.63333333	3059	2	0	0.889721403465666	0.0057379189414993	0.879771548187405	0.899783787525135
971	Diploid	36.7	3057	1	0	0.889430359499861	0.00574723890567568	0.879467693797221	0.899505882910184
972	Diploid	36.76	3056	0	1	0.889430359499861	0.00574723890567568	0.879467693797221	0.899505882910184
973	Diploid	36.76666667	3055	1	0	0.889139220265983	0.00575655595991798	0.879163761029228	0.899227866364384
974	Diploid	36.79	3054	0	2	0.889139220265983	0.00575655595991798	0.879163761029228	0.899227866364384
975	Diploid	36.9	3052	2	0	0.88855656022649	0.00577518758136181	0.878555554919215	0.898671411615092
976	Diploid	36.93	3050	0	1	0.88855656022649	0.00577518758136181	0.878555554919215	0.898671411615092
977	Diploid	36.93333333	3049	1	0	0.888265134657377	0.00578449612334544	0.87825138612174	0.89839305911271
978	Diploid	36.96666667	3048	1	0	0.887973709088263	0.00579379580511966	0.877947243376653	0.898114680557964
979	Diploid	37	3047	3	0	0.887099432380923	0.00582164217337548	0.877034970462061	0.897279389573211
980	Diploid	37.02	3044	1	0	0.88680800681181	0.00583090689680033	0.876730930936374	0.897000907799166
981	Diploid	37.19	3043	0	1	0.88680800681181	0.00583090689680033	0.876730930936374	0.897000907799166
982	Diploid	37.2	3042	1	0	0.886516485442049	0.00584016908228214	0.876426811812498	0.89672231425145
983	Diploid	37.22	3041	0	1	0.886516485442049	0.00584016908228214	0.876426811812498	0.89672231425145
984	Diploid	37.3	3040	0	2	0.886516485442049	0.00584016908228214	0.876426811812498	0.89672231425145
985	Diploid	37.39	3038	0	1	0.886516485442049	0.00584016908228214	0.876426811812498	0.89672231425145
986	Diploid	37.4	3037	1	1	0.886224580112631	0.00584944705712742	0.876122296745469	0.896443349648003
987	Diploid	37.42	3035	0	1	0.886224580112631	0.00584944705712742	0.876122296745469	0.896443349648003
988	Diploid	37.45	3034	0	1	0.886224580112631	0.00584944705712742	0.876122296745469	0.896443349648003
989	Diploid	37.48	3033	0	1	0.886224580112631	0.00584944705712742	0.876122296745469	0.896443349648003
990	Diploid	37.5	3032	1	0	0.885932289683834	0.00585874089690296	0.875817384527548	0.896164012921296
991	Diploid	37.52	3031	1	0	0.885639999255037	0.00586802613698913	0.875512497883974	0.895884650620269
992	Diploid	37.7	3030	2	2	0.885055418397443	0.00588657100501045	0.87490280093651	0.895325849678606
993	Diploid	37.71	3026	1	1	0.884762934782639	0.00589584296224851	0.874597778500313	0.895046237262891
994	Diploid	37.73333333	3024	1	0	0.884470354447063	0.00590511260273719	0.874292675223393	0.894766512479163
995	Diploid	37.76666667	3023	1	0	0.884177774111487	0.00591437383521601	0.873987597146808	0.894486762495126
996	Diploid	37.78	3022	0	1	0.884177774111487	0.00591437383521601	0.873987597146808	0.894486762495126
997	Diploid	37.8	3021	1	1	0.883885096927074	0.00592363282812898	0.873682437961511	0.894206900155408
998	Diploid	37.808	3019	0	1	0.883885096927074	0.00592363282812898	0.873682437961511	0.894206900155408
999	Diploid	37.84	3018	1	0	0.883592225788264	0.0059328957478898	0.873377091129883	0.893926838020707
1000	Diploid	37.86666667	3017	2	0	0.883006483510645	0.00595139669828526	0.872766472438662	0.893366638779347
1001	Diploid	37.9	3015	2	0	0.882420741233026	0.00596986476073368	0.872155953100294	0.89280634018524
1002	Diploid	37.93333333	3013	1	0	0.882127870094217	0.0059790865694288	0.871850730462072	0.892526153857264
1003	Diploid	37.96666667	3012	1	0	0.881834998955407	0.00598830028808303	0.871545532391666	0.892245942961498
1004	Diploid	37.98	3011	0	2	0.881834998955407	0.00598830028808303	0.871545532391666	0.892245942961498
1005	Diploid	38	3009	1	0	0.881541933153162	0.00599751819427344	0.871240145520504	0.891965532009711
1006	Diploid	38.01	3008	0	1	0.881541933153162	0.00599751819427344	0.871240145520504	0.891965532009711
1007	Diploid	38.03333333	3007	3	0	0.880662443362853	0.00602514224208782	0.870323811068036	0.891123888932877
1008	Diploid	38.04	3004	0	1	0.880662443362853	0.00602514224208782	0.870323811068036	0.891123888932877
1009	Diploid	38.13333333	3003	1	0	0.880369182475952	0.00603434049400741	0.870018307906726	0.890843204573655
1010	Diploid	38.14	3002	0	1	0.880369182475952	0.00603434049400741	0.870018307906726	0.890843204573655
1011	Diploid	38.16666667	3001	1	0	0.880075823867996	0.00604353698458388	0.86971272190985	0.890562407844387
1012	Diploid	38.17	3000	0	2	0.880075823867996	0.00604353698458388	0.86971272190985	0.890562407844387
1013	Diploid	38.2	2998	1	1	0.879782269557166	0.00605273787761912	0.869406945749707	0.890281410346576
1014	Diploid	38.21	2996	0	1	0.879782269557166	0.00605273787761912	0.869406945749707	0.890281410346576
1015	Diploid	38.268	2995	0	1	0.879782269557166	0.00605273787761912	0.869406945749707	0.890281410346576
1016	Diploid	38.27	2994	0	1	0.879782269557166	0.00605273787761912	0.869406945749707	0.890281410346576
1017	Diploid	38.3	2993	1	0	0.879488322925173	0.00606195550752799	0.869100764137814	0.890000034609426
1018	Diploid	38.34	2992	0	1	0.879488322925173	0.00606195550752799	0.869100764137814	0.890000034609426
1019	Diploid	38.4	2991	1	0	0.879194278016137	0.00607117144791278	0.868794499067538	0.889718546015134
1020	Diploid	38.43333333	2990	1	0	0.878900233107102	0.00608037957239866	0.868488258081952	0.88943703333618
1021	Diploid	38.56666667	2989	1	0	0.878606188198066	0.00608957992260909	0.868182041095866	0.889155496657752
1022	Diploid	38.57	2988	1	1	0.878312143289031	0.00609877253989479	0.867875848024656	0.888873936064475
1023	Diploid	38.6	2986	0	1	0.878312143289031	0.00609877253989479	0.867875848024656	0.888873936064475
1024	Diploid	38.7	2985	1	1	0.878017901364981	0.00610796977035986	0.867569463190202	0.888592173683219
1025	Diploid	38.73	2983	0	1	0.878017901364981	0.00610796977035986	0.867569463190202	0.888592173683219
1026	Diploid	38.8	2982	3	1	0.877134583556767	0.00613555246795245	0.866649803586356	0.887746209007985
1027	Diploid	38.9	2978	1	0	0.876840045415881	0.00614473765161945	0.866343189595354	0.887464084070463
1028	Diploid	38.93	2977	0	1	0.876840045415881	0.00614473765161945	0.866343189595354	0.887464084070463
1029	Diploid	38.96	2976	0	1	0.876840045415881	0.00614473765161945	0.866343189595354	0.887464084070463
1030	Diploid	39	2975	0	1	0.876840045415881	0.00614473765161945	0.866343189595354	0.887464084070463
1031	Diploid	39.06	2974	0	1	0.876840045415881	0.00614473765161945	0.866343189595354	0.887464084070463
1032	Diploid	39.13	2973	0	1	0.876840045415881	0.00614473765161945	0.866343189595354	0.887464084070463
1033	Diploid	39.16666667	2972	1	0	0.876545011753224	0.00615394617311726	0.866036057168523	0.88718148773331
1034	Diploid	39.2	2971	1	1	0.876249978090568	0.00616314712305816	0.86572894839327	0.886898867744606
1035	Diploid	39.288	2969	1	0	0.875954845056519	0.00617234673195398	0.865421754510985	0.886616134362786
1036	Diploid	39.29	2968	0	1	0.875954845056519	0.00617234673195398	0.865421754510985	0.886616134362786
1037	Diploid	39.3	2967	3	2	0.875069147538767	0.0061999192393235	0.864499987425293	0.885767523554068
1038	Diploid	39.36	2962	0	1	0.875069147538767	0.0061999192393235	0.864499987425293	0.885767523554068
1039	Diploid	39.43333333	2961	0	1	0.875069147538767	0.0061999192393235	0.864499987425293	0.885767523554068
1040	Diploid	39.5	2960	1	0	0.874773516070004	0.00620912003030704	0.864192342308483	0.885484245756393
1041	Diploid	39.52	2959	0	2	0.874773516070004	0.00620912003030704	0.864192342308483	0.885484245756393
1042	Diploid	39.53333333	2957	1	0	0.874477684647593	0.006218325847898	0.863884501963679	0.885200763769189
1043	Diploid	39.62	2956	0	1	0.874477684647593	0.006218325847898	0.863884501963679	0.885200763769189
1044	Diploid	39.68	2955	0	1	0.874477684647593	0.006218325847898	0.863884501963679	0.885200763769189
1045	Diploid	39.7	2954	1	0	0.874181652933088	0.00622753672655091	0.863576466017724	0.884917077289993
1046	Diploid	39.715	2953	1	0	0.873885621218583	0.00623674022851779	0.863268453393233	0.884633367489361
1047	Diploid	39.75	2952	0	1	0.873885621218583	0.00623674022851779	0.863268453393233	0.884633367489361
1048	Diploid	39.8	2951	3	1	0.872997225127883	0.0062643255167919	0.862344225852327	0.883781826599131
1049	Diploid	39.83333333	2947	1	0	0.872700992611721	0.00627351232126491	0.8620360864043	0.883497842511764
1050	Diploid	39.9	2946	0	2	0.872700992611721	0.00627351232126491	0.8620360864043	0.883497842511764
1051	Diploid	39.98	2944	0	1	0.872700992611721	0.00627351232126491	0.8620360864043	0.883497842511764
1052	Diploid	40	2943	1	0	0.872404458125615	0.00628271063145378	0.86172764006623	0.883213562116856
1053	Diploid	40.05	2942	0	1	0.872404458125615	0.00628271063145378	0.86172764006623	0.883213562116856
1054	Diploid	40.077	2941	1	0	0.872107822811733	0.00629190798377389	0.861419106594653	0.882929167448005
1055	Diploid	40.08	2940	0	2	0.872107822811733	0.00629190798377389	0.861419106594653	0.882929167448005
1056	Diploid	40.1	2938	0	2	0.872107822811733	0.00629190798377389	0.861419106594653	0.882929167448005
1057	Diploid	40.21	2936	0	1	0.872107822811733	0.00629190798377389	0.861419106594653	0.882929167448005
1058	Diploid	40.3	2935	2	0	0.87151354150147	0.00631034377052148	0.860801004610868	0.882359394275786
1059	Diploid	40.37	2933	0	2	0.87151354150147	0.00631034377052148	0.860801004610868	0.882359394275786
1060	Diploid	40.43333333	2931	1	0	0.871216198089152	0.00631956346225879	0.860491766653405	0.882074289641216
1061	Diploid	40.47	2930	0	1	0.871216198089152	0.00631956346225879	0.860491766653405	0.882074289641216
1062	Diploid	40.51	2929	0	1	0.871216198089152	0.00631956346225879	0.860491766653405	0.882074289641216
1063	Diploid	40.54	2928	0	2	0.871216198089152	0.00631956346225879	0.860491766653405	0.882074289641216
1064	Diploid	40.6	2926	1	1	0.870918448192335	0.00632880119577331	0.860182107700153	0.881788794037722
1065	Diploid	40.63333333	2924	1	0	0.870620596465867	0.00633803808119145	0.859872360534661	0.881503183239052
1066	Diploid	40.636	2923	1	0	0.870322744739399	0.00634726783311107	0.859562636320337	0.881217549489243
1067	Diploid	40.7	2922	2	4	0.869727041286463	0.00636570608639697	0.858943256439623	0.880646213441778
1068	Diploid	40.833	2916	0	1	0.869727041286463	0.00636570608639697	0.858943256439623	0.880646213441778
1069	Diploid	40.93	2915	0	1	0.869727041286463	0.00636570608639697	0.858943256439623	0.880646213441778
1070	Diploid	40.97	2914	0	1	0.869727041286463	0.00636570608639697	0.858943256439623	0.880646213441778
1071	Diploid	41	2913	1	1	0.869428473816059	0.00637495894758591	0.858632819237535	0.880359862966063
1072	Diploid	41.063	2911	0	1	0.869428473816059	0.00637495894758591	0.858632819237535	0.880359862966063
1073	Diploid	41.1	2910	1	1	0.869129701144644	0.00638421744795404	0.858322180876537	0.880073303756827
1074	Diploid	41.162	2908	0	1	0.869129701144644	0.00638421744795404	0.858322180876537	0.880073303756827
1075	Diploid	41.16666667	2907	2	0	0.868531744693908	0.00640273875576563	0.85770052390585	0.879499744393125
1076	Diploid	41.4	2905	0	2	0.868531744693908	0.00640273875576563	0.85770052390585	0.879499744393125
1077	Diploid	41.46666667	2903	2	0	0.867933376285576	0.00642125751340718	0.857078508415441	0.878925720659114
1078	Diploid	41.5	2901	0	2	0.867933376285576	0.00642125751340718	0.857078508415441	0.878925720659114
1079	Diploid	41.53333333	2899	1	0	0.867633985676302	0.00643051920322259	0.856767309478228	0.878638487688092
1080	Diploid	41.59	2898	0	1	0.867633985676302	0.00643051920322259	0.856767309478228	0.878638487688092
1081	Diploid	41.69	2897	0	1	0.867633985676302	0.00643051920322259	0.856767309478228	0.878638487688092
1082	Diploid	41.7	2896	1	1	0.867334388305558	0.00643978673329359	0.856455907584856	0.878351044665826
1083	Diploid	41.72	2894	0	1	0.867334388305558	0.00643978673329359	0.856455907584856	0.878351044665826
1084	Diploid	41.83333333	2893	1	0	0.867034583815995	0.00644906013800483	0.856144302346288	0.878063391268021
1085	Diploid	41.885	2892	0	1	0.867034583815995	0.00644906013800483	0.856144302346288	0.878063391268021
1086	Diploid	41.89	2891	1	0	0.866734675623737	0.00645833303693403	0.855832606601989	0.877775621229573
1087	Diploid	41.9	2890	1	0	0.86643476743148	0.00646759904653185	0.855520933456618	0.877487828592228
1088	Diploid	41.918	2889	0	1	0.86643476743148	0.00646759904653185	0.855520933456618	0.877487828592228
1089	Diploid	41.95	2888	0	1	0.86643476743148	0.00646759904653185	0.855520933456618	0.877487828592228
1090	Diploid	42	2887	0	2	0.86643476743148	0.00646759904653185	0.855520933456618	0.877487828592228
1091	Diploid	42.06666667	2885	2	0	0.865834119412463	0.00648616185395453	0.854896747563394	0.876911421730687
1092	Diploid	42.1	2883	1	1	0.865533795402955	0.0064954329980311	0.854584688408453	0.876623184508292
1093	Diploid	42.2	2881	0	1	0.865533795402955	0.0064954329980311	0.854584688408453	0.876623184508292
1094	Diploid	42.21	2880	0	1	0.865533795402955	0.0064954329980311	0.854584688408453	0.876623184508292
1095	Diploid	42.25	2879	1	0	0.865233158447275	0.00650471665732503	0.854272310375542	0.876334641055552
1096	Diploid	42.279	2878	0	1	0.865233158447275	0.00650471665732503	0.854272310375542	0.876334641055552
1097	Diploid	42.3	2877	1	1	0.864932416994913	0.00651399997222248	0.853959840832825	0.876045980381312
1098	Diploid	42.31	2875	0	1	0.864932416994913	0.00651399997222248	0.853959840832825	0.876045980381312
1099	Diploid	42.33333333	2874	1	0	0.86463146625831	0.00652328942869571	0.853647165476872	0.875757107477035
1100	Diploid	42.36666667	2873	1	0	0.864330515521708	0.00653257213055678	0.85333451252062	0.875468212173089
1101	Diploid	42.41	2872	0	1	0.864330515521708	0.00653257213055678	0.85333451252062	0.875468212173089
1102	Diploid	42.43333333	2871	1	0	0.864029459960746	0.00654185457280859	0.853021767603504	0.875179199444608
1103	Diploid	42.5	2870	2	1	0.863427348838822	0.0065603994062977	0.852396344558963	0.874601107198048
1104	Diploid	42.56666667	2867	2	0	0.862825027702555	0.00657893064517798	0.851770781223138	0.874022735742197
1105	Diploid	42.6	2865	2	1	0.862222706566288	0.00659743561422778	0.851145306027386	0.873444276146399
1106	Diploid	42.63333333	2862	1	0	0.861921440770842	0.00660668479008516	0.850832486667264	0.873154917921011
1107	Diploid	42.66666667	2861	1	0	0.861620174975396	0.00661592748984316	0.850519689164526	0.87286553783827
1108	Diploid	42.7	2860	1	1	0.86131890917995	0.00662516374736931	0.850206913450528	0.872576135966821
1109	Diploid	42.74	2858	0	1	0.86131890917995	0.00662516374736931	0.850206913450528	0.872576135966821
1110	Diploid	42.9	2857	1	0	0.861017432487903	0.00663440651654854	0.849893929763011	0.872286520807111
1111	Diploid	42.96666667	2856	2	0	0.860414479103807	0.00665287289603339	0.849268027460084	0.871707225415679
1112	Diploid	42.97	2854	0	3	0.860414479103807	0.00665287289603339	0.849268027460084	0.871707225415679
1113	Diploid	43	2851	1	2	0.860112685179183	0.00666211598460323	0.848954763293037	0.87141725707096
1114	Diploid	43.03333333	2848	1	0	0.859810679320623	0.00667136571296165	0.848641289972623	0.871127074547175
1115	Diploid	43.1	2847	4	1	0.858602655886383	0.00670830175405407	0.847387611978244	0.869966129165075
1116	Diploid	43.13333333	2842	1	0	0.858300543762566	0.00671752669509344	0.847074130328064	0.869675742709563
1117	Diploid	43.16666667	2841	0	1	0.858300543762566	0.00671752669509344	0.847074130328064	0.869675742709563
1118	Diploid	43.2	2840	2	0	0.857696106759916	0.00673597107476357	0.846446999367494	0.869094712487404
1119	Diploid	43.26666667	2838	1	1	0.857393888258592	0.00674518407677886	0.846133465712179	0.868804165551403
1120	Diploid	43.3	2836	2	2	0.856789238125828	0.00676360483523137	0.845506229911488	0.868222814449381
1121	Diploid	43.331	2832	0	1	0.856789238125828	0.00676360483523137	0.845506229911488	0.868222814449381
1122	Diploid	43.4	2831	2	1	0.856183947247604	0.0067820404438794	0.844878381422962	0.867640796169822
1123	Diploid	43.5	2828	1	1	0.85588119479101	0.0067912557435029	0.844564372322811	0.867349658122801
1124	Diploid	43.53	2826	0	1	0.85588119479101	0.0067912557435029	0.844564372322811	0.867349658122801
1125	Diploid	43.56	2825	0	1	0.85588119479101	0.0067912557435029	0.844564372322811	0.867349658122801
1126	Diploid	43.6	2824	1	0	0.855578120713535	0.00680048463115845	0.844250034443337	0.867058206430946
1127	Diploid	43.69	2823	0	1	0.855578120713535	0.00680048463115845	0.844250034443337	0.867058206430946
1128	Diploid	43.8	2822	2	0	0.854971757764766	0.00681893755524944	0.843621188048922	0.866475044641699
1129	Diploid	43.83333333	2820	2	0	0.854365394815996	0.0068373667649781	0.84299242521815	0.865891799288942
1130	Diploid	43.86666667	2818	0	1	0.854365394815996	0.0068373667649781	0.84299242521815	0.865891799288942
1131	Diploid	43.9	2817	1	0	0.854062105715955	0.00684657908795361	0.842677958001072	0.865600047437153
1132	Diploid	44.1	2816	0	1	0.854062105715955	0.00684657908795361	0.842677958001072	0.865600047437153
1133	Diploid	44.13333333	2815	1	0	0.853758708875559	0.00685579210298079	0.842363394420099	0.865308176743191
1134	Diploid	44.2	2814	0	1	0.853758708875559	0.00685579210298079	0.842363394420099	0.865308176743191
1135	Diploid	44.23333333	2813	0	1	0.853758708875559	0.00685579210298079	0.842363394420099	0.865308176743191
1136	Diploid	44.25	2812	0	1	0.853758708875559	0.00685579210298079	0.842363394420099	0.865308176743191
1137	Diploid	44.252	2811	0	1	0.853758708875559	0.00685579210298079	0.842363394420099	0.865308176743191
1138	Diploid	44.3	2810	1	0	0.853454880153539	0.0068650255093476	0.842048382161467	0.865015892065713
1139	Diploid	44.4	2809	1	0	0.853151051431519	0.00687425307678249	0.84173339066138	0.864723586629723
1140	Diploid	44.5	2808	1	1	0.852847222709499	0.00688347483577252	0.841418419858446	0.864431260496615
1141	Diploid	44.548	2806	0	1	0.852847222709499	0.00688347483577252	0.841418419858446	0.864431260496615
1142	Diploid	44.6	2805	2	1	0.85223913199812	0.00690192730936721	0.84078806938048	0.863846151675391
1143	Diploid	44.63333333	2802	1	0	0.851934978132311	0.006911151500017	0.840472807147085	0.863553467516629
1144	Diploid	44.65	2801	0	1	0.851934978132311	0.006911151500017	0.840472807147085	0.863553467516629
1145	Diploid	44.7	2800	1	0	0.85163071564012	0.00692037655383046	0.840157447453774	0.863260663843141
1146	Diploid	44.73333333	2799	2	0	0.85102219065574	0.00693880959117453	0.839526789542118	0.8626749950213
1147	Diploid	44.76666667	2797	1	0	0.85071792816355	0.00694801763408211	0.839211491204411	0.862382129992311
1148	Diploid	44.78	2796	0	2	0.85071792816355	0.00694801763408211	0.839211491204411	0.862382129992311
1149	Diploid	44.8	2794	2	0	0.850108967585051	0.00696644324074771	0.838580482514725	0.861795941877089
1150	Diploid	44.83333333	2792	1	0	0.849804487295801	0.00697564766947735	0.83826500860948	0.861502817379931
1151	Diploid	44.84	2791	1	0	0.849500007006551	0.00698484655399902	0.837949554919273	0.861209672667771
1152	Diploid	44.86666667	2790	1	0	0.849195526717302	0.00699403992326272	0.837634121385992	0.860916507798718
1153	Diploid	44.97	2789	0	1	0.849195526717302	0.00699403992326272	0.837634121385992	0.860916507798718
1154	Diploid	45.03333333	2788	0	1	0.849195526717302	0.00699403992326272	0.837634121385992	0.860916507798718
1155	Diploid	45.04	2787	0	2	0.849195526717302	0.00699403992326272	0.837634121385992	0.860916507798718
1156	Diploid	45.1	2785	0	2	0.849195526717302	0.00699403992326272	0.837634121385992	0.860916507798718
1157	Diploid	45.16666667	2783	2	0	0.84858525325218	0.00701248945143695	0.837001889633197	0.860328920347643
1158	Diploid	45.271	2781	0	1	0.84858525325218	0.00701248945143695	0.837001889633197	0.860328920347643
1159	Diploid	45.3	2780	1	0	0.848280006758204	0.00702171259423472	0.836685684889768	0.860034996248923
1160	Diploid	45.33333333	2779	1	1	0.847974760264229	0.00703093026522827	0.836369500274486	0.859741052022089
1161	Diploid	45.4	2777	0	1	0.847974760264229	0.00703093026522827	0.836369500274486	0.859741052022089
1162	Diploid	45.5	2776	2	2	0.847363827439831	0.00704937583101285	0.835736713949834	0.859152702123098
1163	Diploid	45.534	2772	0	1	0.847363827439831	0.00704937583101285	0.835736713949834	0.859152702123098
1164	Diploid	45.567	2771	0	1	0.847363827439831	0.00704937583101285	0.835736713949834	0.859152702123098
1165	Diploid	45.6	2770	3	1	0.846446104883037	0.0070770834371124	0.834786248876812	0.85826881963576
1166	Diploid	45.63333333	2766	1	0	0.846140086768473	0.00708631521207531	0.834469347203523	0.857974051216936
1167	Diploid	45.7	2765	1	0	0.845834068653909	0.00709554164286178	0.83415246546208	0.857679262866304
1168	Diploid	45.73333333	2764	1	0	0.845528050539346	0.00710476275752152	0.833835603596381	0.857384454639962
1169	Diploid	45.8	2763	1	2	0.845222032424782	0.0071139785839573	0.833518761550637	0.8570896265937
1170	Diploid	46	2760	1	1	0.844915792557962	0.00712320249718246	0.833201698794853	0.856794576326971
1171	Diploid	46.06666667	2758	1	0	0.844609441654206	0.0071324278407051	0.832884535400242	0.856499404912858
1172	Diploid	46.1	2757	1	1	0.84430309075045	0.00714164794900434	0.832567391745458	0.856204213758954
1173	Diploid	46.16666667	2755	1	0	0.843996628648545	0.00715086953729431	0.832250147216181	0.855908901371547
1174	Diploid	46.3	2754	0	1	0.843996628648545	0.00715086953729431	0.832250147216181	0.855908901371547
1175	Diploid	46.35	2753	1	0	0.843690055227314	0.00716009262897003	0.831932801663183	0.855613467657996
1176	Diploid	46.36666667	2752	1	0	0.843383481806083	0.0071693105477618	0.831615475742864	0.855318014311803
1177	Diploid	46.4	2751	0	1	0.843383481806083	0.0071693105477618	0.831615475742864	0.855318014311803
1178	Diploid	46.43333333	2750	1	1	0.843076796903608	0.00717853001922024	0.831298048563511	0.855022439551588
1179	Diploid	46.488	2748	0	1	0.843076796903608	0.00717853001922024	0.831298048563511	0.855022439551588
1180	Diploid	46.53333333	2747	1	0	0.842769888713982	0.00718775777825744	0.830980398922726	0.854726641258629
1181	Diploid	46.55	2746	0	2	0.842769888713982	0.00718775777825744	0.830980398922726	0.854726641258629
1182	Diploid	46.6	2744	1	0	0.84246275683034	0.00719699385892704	0.830662526391026	0.854430619050306
1183	Diploid	46.62	2743	0	1	0.84246275683034	0.00719699385892704	0.830662526391026	0.854430619050306
1184	Diploid	46.66666667	2742	1	0	0.842155512936528	0.00720623155684759	0.830344552024169	0.85413447494835
1185	Diploid	46.7	2741	1	2	0.841848269042717	0.00721546415798026	0.830026597190686	0.853838311313058
1186	Diploid	46.816	2738	0	1	0.841848269042717	0.00721546415798026	0.830026597190686	0.853838311313058
1187	Diploid	46.83333333	2737	1	0	0.841540688381759	0.00722471191947846	0.829708296906511	0.853541820471685
1188	Diploid	46.9	2736	0	2	0.841540688381759	0.00722471191947846	0.829708296906511	0.853541820471685
1189	Diploid	46.98	2734	1	0	0.84123288271666	0.00723396812972333	0.829389772317576	0.853245104513792
1190	Diploid	47	2733	0	2	0.84123288271666	0.00723396812972333	0.829389772317576	0.853245104513792
1191	Diploid	47.03333333	2731	1	0	0.840924851635474	0.00724323282309071	0.829071022989479	0.852948163051549
1192	Diploid	47.1	2730	0	1	0.840924851635474	0.00724323282309071	0.829071022989479	0.852948163051549
1193	Diploid	47.11	2729	0	1	0.840924851635474	0.00724323282309071	0.829071022989479	0.852948163051549
1194	Diploid	47.13333333	2728	1	0	0.840616594725051	0.00725250603404461	0.828752048486616	0.852650995695912
1195	Diploid	47.2	2727	0	2	0.840616594725051	0.00725250603404461	0.828752048486616	0.852650995695912
1196	Diploid	47.21	2725	0	1	0.840616594725051	0.00725250603404461	0.828752048486616	0.852650995695912
1197	Diploid	47.27	2724	1	0	0.840307998324638	0.00726179461008462	0.828432725664031	0.852353498568482
1198	Diploid	47.3	2723	0	1	0.840307998324638	0.00726179461008462	0.828432725664031	0.852353498568482
1199	Diploid	47.4	2722	0	1	0.840307998324638	0.00726179461008462	0.828432725664031	0.852353498568482
1200	Diploid	47.43333333	2721	1	0	0.839999175098499	0.00727109177802061	0.828113176631979	0.852055774593395
1201	Diploid	47.57	2720	0	1	0.839999175098499	0.00727109177802061	0.828113176631979	0.852055774593395
1202	Diploid	47.573	2719	0	1	0.839999175098499	0.00727109177802061	0.828113176631979	0.852055774593395
1203	Diploid	47.6	2718	0	4	0.839999175098499	0.00727109177802061	0.828113176631979	0.852055774593395
1204	Diploid	47.63333333	2714	1	0	0.839689669138625	0.00728042501081159	0.827792907396468	0.851757407146324
1205	Diploid	47.7	2713	1	1	0.83938016317875	0.00728975316376052	0.82747265783956	0.851459020020688
1206	Diploid	47.803	2711	0	1	0.83938016317875	0.00728975316376052	0.82747265783956	0.851459020020688
1207	Diploid	47.9	2710	3	0	0.83845096004608	0.00731774863354406	0.826511284435729	0.850563114673191
1208	Diploid	48	2707	0	1	0.83845096004608	0.00731774863354406	0.826511284435729	0.850563114673191
1209	Diploid	48.06	2706	0	1	0.83845096004608	0.00731774863354406	0.826511284435729	0.850563114673191
1210	Diploid	48.13333333	2705	1	0	0.838140996659742	0.0073270842204024	0.826190617687436	0.850264231090006
1211	Diploid	48.16666667	2704	1	0	0.837831033273403	0.00733641482212373	0.825869970466391	0.849965327979611
1212	Diploid	48.19	2703	0	1	0.837831033273403	0.00733641482212373	0.825869970466391	0.849965327979611
1213	Diploid	48.2	2702	1	0	0.837520955170785	0.00734574736628941	0.825549218477236	0.849666300507225
1214	Diploid	48.26666667	2701	1	0	0.837210877068167	0.00735507496862829	0.825228485938701	0.849367253584258
1215	Diploid	48.3	2700	0	1	0.837210877068167	0.00735507496862829	0.825228485938701	0.849367253584258
1216	Diploid	48.32	2699	0	1	0.837210877068167	0.00735507496862829	0.825228485938701	0.849367253584258
1217	Diploid	48.4	2698	1	0	0.836900569107801	0.00736441147612488	0.824907523889678	0.849067977062883
1218	Diploid	48.42	2697	0	2	0.836900569107801	0.00736441147612488	0.824907523889678	0.849067977062883
1219	Diploid	48.43333333	2695	3	0	0.8359689543741	0.00739243314038435	0.823944006040141	0.848169399321148
1220	Diploid	48.49	2692	0	1	0.8359689543741	0.00739243314038435	0.823944006040141	0.848169399321148
1221	Diploid	48.52	2691	0	1	0.8359689543741	0.00739243314038435	0.823944006040141	0.848169399321148
1222	Diploid	48.53333333	2690	1	0	0.83565818524608	0.00740177783493157	0.823622622148608	0.847869623526163
1223	Diploid	48.6	2689	1	2	0.83534741611806	0.0074111176864864	0.823301257567894	0.8475698284204
1224	Diploid	48.7	2686	1	1	0.835036415590838	0.00742046662184256	0.822979661766341	0.847269802349948
1225	Diploid	48.8	2684	0	1	0.835036415590838	0.00742046662184256	0.822979661766341	0.847269802349948
1226	Diploid	48.888	2683	0	1	0.835036415590838	0.00742046662184256	0.822979661766341	0.847269802349948
1227	Diploid	48.9	2682	1	0	0.834725067188306	0.00742983165319724	0.822657708674775	0.846969438741354
1228	Diploid	48.986	2681	0	1	0.834725067188306	0.00742983165319724	0.822657708674775	0.846969438741354
1229	Diploid	49.01	2680	0	1	0.834725067188306	0.00742983165319724	0.822657708674775	0.846969438741354
1230	Diploid	49.052	2679	0	1	0.834725067188306	0.00742983165319724	0.822657708674775	0.846969438741354
1231	Diploid	49.2	2678	2	2	0.834101672814006	0.00744858921881088	0.822013105346307	0.846368015383428
1232	Diploid	49.23333333	2674	1	0	0.833789742495077	0.00745797481982356	0.82169058030927	0.84606706143369
1233	Diploid	49.3	2673	1	1	0.833477812176149	0.00746735563613478	0.821368074562607	0.845766088193618
1234	Diploid	49.43333333	2671	1	0	0.833165765073125	0.00747673871247696	0.821045461675201	0.845464988836991
1235	Diploid	49.44	2670	0	1	0.833165765073125	0.00747673871247696	0.821045461675201	0.845464988836991
1236	Diploid	49.46666667	2669	2	0	0.832541437036353	0.00749550470448258	0.82040004050215	0.844862518483431
1237	Diploid	49.5	2667	1	0	0.832229273017966	0.00750488063593543	0.820077358658223	0.844561254564112
1238	Diploid	49.53333333	2666	1	0	0.83191710899958	0.00751425189172301	0.819754695909009	0.844259971550123
1239	Diploid	49.54	2665	1	0	0.831604944981194	0.00752361849721616	0.819432052204571	0.843958669491396
1240	Diploid	49.56666667	2664	1	0	0.831292780962807	0.00753298047766278	0.81910942749524	0.843657348437604
1241	Diploid	49.6	2663	0	1	0.831292780962807	0.00753298047766278	0.81910942749524	0.843657348437604
1242	Diploid	49.66666667	2662	1	0	0.830980499677697	0.00754234488680319	0.818786694906183	0.843355901042966
1243	Diploid	49.7	2661	1	1	0.830668218392587	0.00755170471152837	0.818463981242033	0.84305443472346
1244	Diploid	49.73333333	2659	1	0	0.830355819664346	0.00756106701175135	0.818141159457488	0.84275284195169
1245	Diploid	49.76666667	2658	1	0	0.830043420936106	0.00757042476787631	0.817818356528372	0.842451230324531
1246	Diploid	49.8	2657	1	1	0.829731022207865	0.00757977800466869	0.817495572406065	0.842149599890604
1247	Diploid	49.9	2655	0	1	0.829731022207865	0.00757977800466869	0.817495572406065	0.842149599890604
1248	Diploid	50	2654	1	1	0.829418388062346	0.00758914083608659	0.817172552534853	0.841847735000373
1249	Diploid	50.03	2652	0	1	0.829418388062346	0.00758914083608659	0.817172552534853	0.841847735000373
1250	Diploid	50.03333333	2651	1	0	0.829105518055532	0.00759851329833641	0.816849296449995	0.841545635232379
1251	Diploid	50.06666667	2650	0	1	0.829105518055532	0.00759851329833641	0.816849296449995	0.841545635232379
1252	Diploid	50.1	2649	0	1	0.829105518055532	0.00759851329833641	0.816849296449995	0.841545635232379
1253	Diploid	50.2	2648	0	1	0.829105518055532	0.00759851329833641	0.816849296449995	0.841545635232379
1254	Diploid	50.23333333	2647	1	0	0.828792293454831	0.00760790251491492	0.816525675806836	0.841243191784966
1255	Diploid	50.3	2646	0	1	0.828792293454831	0.00760790251491492	0.816525675806836	0.841243191784966
1256	Diploid	50.33	2645	0	1	0.828792293454831	0.00760790251491492	0.816525675806836	0.841243191784966
1257	Diploid	50.39	2644	0	1	0.828792293454831	0.00760790251491492	0.816525675806836	0.841243191784966
1258	Diploid	50.4	2643	0	1	0.828792293454831	0.00760790251491492	0.816525675806836	0.841243191784966
1259	Diploid	50.43	2642	0	1	0.828792293454831	0.00760790251491492	0.816525675806836	0.841243191784966
1260	Diploid	50.46666667	2641	0	1	0.828792293454831	0.00760790251491492	0.816525675806836	0.841243191784966
1261	Diploid	50.5	2640	1	0	0.828478356980038	0.0076173299326432	0.816201304361449	0.840940077302776
1262	Diploid	50.53333333	2639	1	0	0.828164420505244	0.00762675283130563	0.815876951850654	0.840636943886034
1263	Diploid	50.6	2638	0	2	0.828164420505244	0.00762675283130563	0.815876951850654	0.840636943886034
1264	Diploid	50.66	2636	1	1	0.827850245838892	0.00763618552700565	0.815552360728709	0.840333573338142
1265	Diploid	50.66666667	2634	1	0	0.8275359518959	0.00764562089137802	0.815227659563071	0.840030074601845
1266	Diploid	50.7	2633	0	1	0.8275359518959	0.00764562089137802	0.815227659563071	0.840030074601845
1267	Diploid	50.76	2632	0	2	0.8275359518959	0.00764562089137802	0.815227659563071	0.840030074601845
1268	Diploid	50.76666667	2630	1	0	0.827221299442708	0.00765507330092603	0.814902589732192	0.839726228476667
1269	Diploid	50.79	2629	0	1	0.827221299442708	0.00765507330092603	0.814902589732192	0.839726228476667
1270	Diploid	50.794	2628	0	1	0.827221299442708	0.00765507330092603	0.814902589732192	0.839726228476667
1271	Diploid	50.82	2627	0	1	0.827221299442708	0.00765507330092603	0.814902589732192	0.839726228476667
1272	Diploid	50.85	2626	0	1	0.827221299442708	0.00765507330092603	0.814902589732192	0.839726228476667
1273	Diploid	50.9	2625	1	0	0.826906167519111	0.00766455003674575	0.814577020506691	0.83942192409972
1274	Diploid	50.92	2624	0	1	0.826906167519111	0.00766455003674575	0.814577020506691	0.83942192409972
1275	Diploid	51	2623	1	0	0.826590915453721	0.00767402950287845	0.81425134038863	0.839117490656525
1276	Diploid	51.1	2622	1	0	0.82627566338833	0.00768350449388276	0.813925679230181	0.838813038253762
1277	Diploid	51.12	2621	1	0	0.82596041132294	0.00769297503455105	0.813600036982913	0.838508566939861
1278	Diploid	51.2	2620	2	0	0.825329907192159	0.00771190286346457	0.812948809029449	0.837899567771114
1279	Diploid	51.28	2618	0	1	0.825329907192159	0.00771190286346457	0.812948809029449	0.837899567771114
1280	Diploid	51.3	2617	0	1	0.825329907192159	0.00771190286346457	0.812948809029449	0.837899567771114
1281	Diploid	51.35	2616	1	1	0.82501441410837	0.00772137466089327	0.812622962798354	0.837594819056908
1282	Diploid	51.4	2614	2	0	0.824383186553581	0.0077403196411653	0.811971065832185	0.836985044012265
1283	Diploid	51.46666667	2612	1	0	0.824067572776187	0.00774978562125315	0.811645145439369	0.83668012839974
1284	Diploid	51.5	2611	1	0	0.823751958998793	0.00775924729356934	0.811319243710575	0.836375194123236
1285	Diploid	51.64	2610	0	1	0.823751958998793	0.00775924729356934	0.811319243710575	0.836375194123236
1286	Diploid	51.66666667	2609	1	0	0.823436224250231	0.00776871193034946	0.810993229934709	0.836070130279712
1287	Diploid	51.682	2608	0	1	0.823436224250231	0.00776871193034946	0.810993229934709	0.836070130279712
1288	Diploid	51.7	2607	1	1	0.823120368391293	0.00777817955409456	0.810667103950906	0.8357649367522
1289	Diploid	51.76666667	2605	1	0	0.822804391282506	0.00778765018729515	0.810340865598125	0.835459613423378
1290	Diploid	51.8	2604	1	0	0.822488414173718	0.00779711658060802	0.810014645808501	0.835154271531442
1291	Diploid	51.9	2603	1	2	0.822172437064931	0.00780657875782157	0.809688444535825	0.834848911122603
1292	Diploid	51.96666667	2600	2	0	0.821539996728727	0.00782551964079723	0.809035572522919	0.834237688857515
1293	Diploid	52	2598	1	0	0.821223776560625	0.007834983824983	0.808709164193581	0.833932050047924
1294	Diploid	52.06666667	2597	1	0	0.820907556392523	0.00784444386896501	0.8083827742549	0.833626392847719
1295	Diploid	52.1	2596	1	0	0.820591336224421	0.00785389979610785	0.808056402661601	0.833320717302176
1296	Diploid	52.11	2595	1	0	0.82027511605632	0.00786335162967018	0.807730049368636	0.833015023456344
1297	Diploid	52.14	2594	0	1	0.82027511605632	0.00786335162967018	0.807730049368636	0.833015023456344
1298	Diploid	52.2	2593	0	1	0.82027511605632	0.00786335162967018	0.807730049368636	0.833015023456344
1299	Diploid	52.3	2592	1	0	0.819958651891174	0.00787281397236072	0.807403450998337	0.832709087358827
1300	Diploid	52.33333333	2591	1	0	0.819642187726029	0.00788227224957501	0.807076870895141	0.83240313299425
1301	Diploid	52.4	2590	0	1	0.819642187726029	0.00788227224957501	0.807076870895141	0.83240313299425
1302	Diploid	52.43	2589	0	1	0.819642187726029	0.00788227224957501	0.807076870895141	0.83240313299425
1303	Diploid	52.46666667	2588	1	0	0.81932547899816	0.00789174109649171	0.806750045100701	0.832096935862917
1304	Diploid	52.5	2587	2	2	0.818692061542421	0.00791066670074636	0.806096448170388	0.831484486941821
1305	Diploid	52.57	2583	1	0	0.818375107589056	0.0079201381483405	0.805769412370144	0.831178010035634
1306	Diploid	52.6	2582	1	1	0.81805815363569	0.00792960560906523	0.805442394727814	0.830871514971579
1307	Diploid	52.63333333	2580	1	0	0.817741076831956	0.00793907644020345	0.805115262672055	0.83056488895636
1308	Diploid	52.668	2579	1	0	0.817424000028221	0.00794854332097544	0.804788148714564	0.83025824484292
1309	Diploid	52.69	2578	0	1	0.817424000028221	0.00794854332097544	0.804788148714564	0.83025824484292
1310	Diploid	52.73333333	2577	1	0	0.817106800183429	0.00795801361664898	0.804460920097665	0.829951469643728
1311	Diploid	52.8	2576	0	2	0.817106800183429	0.00795801361664898	0.804460920097665	0.829951469643728
1312	Diploid	52.9	2574	1	1	0.816789353874112	0.00796749470880151	0.804133443689384	0.829644449982346
1313	Diploid	52.92	2572	0	3	0.816789353874112	0.00796749470880151	0.804133443689384	0.829644449982346
1314	Diploid	52.96	2569	0	1	0.816789353874112	0.00796749470880151	0.804133443689384	0.829644449982346
1315	Diploid	52.96666667	2568	1	0	0.816471289483974	0.00797700881754633	0.803805318666083	0.829336844471108
1316	Diploid	52.99	2567	0	1	0.816471289483974	0.00797700881754633	0.803805318666083	0.829336844471108
1317	Diploid	53	2566	1	0	0.816153101140449	0.00798652640560444	0.803477078092968	0.829029106943732
1318	Diploid	53.02	2565	0	1	0.816153101140449	0.00798652640560444	0.803477078092968	0.829029106943732
1319	Diploid	53.1	2564	0	1	0.816153101140449	0.00798652640560444	0.803477078092968	0.829029106943732
1320	Diploid	53.2	2563	0	1	0.816153101140449	0.00798652640560444	0.803477078092968	0.829029106943732
1321	Diploid	53.22	2562	0	1	0.816153101140449	0.00798652640560444	0.803477078092968	0.829029106943732
1322	Diploid	53.3	2561	1	0	0.815834415821769	0.00799606980564022	0.803148319607114	0.828720894746863
1323	Diploid	53.36666667	2560	1	0	0.815515730503088	0.00800560927445458	0.802819579324478	0.828412664346822
1324	Diploid	53.4	2559	0	1	0.815515730503088	0.00800560927445458	0.802819579324478	0.828412664346822
1325	Diploid	53.5	2558	1	0	0.815196920600624	0.00801515228876234	0.802490722835415	0.828104301329144
1326	Diploid	53.56666667	2557	0	1	0.815196920600624	0.00801515228876234	0.802490722835415	0.828104301329144
1327	Diploid	53.58	2556	0	1	0.815196920600624	0.00801515228876234	0.802490722835415	0.828104301329144
1328	Diploid	53.63333333	2555	2	0	0.814558801680389	0.00803425650553218	0.801832526018358	0.827487062279387
1329	Diploid	53.84	2553	0	1	0.814558801680389	0.00803425650553218	0.801832526018358	0.827487062279387
1330	Diploid	53.88	2552	0	1	0.814558801680389	0.00803425650553218	0.801832526018358	0.827487062279387
1331	Diploid	53.9	2551	1	0	0.814239492075654	0.00804381776998311	0.801503185056392	0.827178185709858
1332	Diploid	53.94	2550	1	1	0.813920182470918	0.00805337517156522	0.801173862222008	0.826869291012793
1333	Diploid	54.01	2548	0	1	0.813920182470918	0.00805337517156522	0.801173862222008	0.826869291012793
1334	Diploid	54.1	2547	1	1	0.813600622132296	0.0080629437363831	0.800844287119355	0.826560147809864
1335	Diploid	54.14	2545	0	1	0.813600622132296	0.0080629437363831	0.800844287119355	0.826560147809864
1336	Diploid	54.17	2544	1	0	0.813280810566992	0.00807252350427966	0.800514459236042	0.826250755629979
1337	Diploid	54.181	2543	0	1	0.813280810566992	0.00807252350427966	0.800514459236042	0.826250755629979
1338	Diploid	54.2	2542	0	1	0.813280810566992	0.00807252350427966	0.800514459236042	0.826250755629979
1339	Diploid	54.26666667	2541	1	0	0.812960747280661	0.00808211451523794	0.800184378058105	0.825941114000528
1340	Diploid	54.33333333	2540	1	0	0.81264068399433	0.00809170169959317	0.799854315005848	0.825631454245446
1341	Diploid	54.5	2539	0	1	0.81264068399433	0.00809170169959317	0.799854315005848	0.825631454245446
1342	Diploid	54.6	2538	0	1	0.81264068399433	0.00809170169959317	0.799854315005848	0.825631454245446
1343	Diploid	54.7	2537	0	1	0.81264068399433	0.00809170169959317	0.799854315005848	0.825631454245446
1344	Diploid	54.76666667	2536	1	0	0.812320242084238	0.0081013077578824	0.799523861839536	0.825321428408135
1345	Diploid	54.9	2535	0	2	0.812320242084238	0.0081013077578824	0.799523861839536	0.825321428408135
1346	Diploid	54.93333333	2533	1	0	0.811999547160399	0.00811092517105299	0.799193154023283	0.825011151896685
1347	Diploid	54.96	2532	1	1	0.81167885223656	0.00812053878021224	0.798862464346475	0.824700857245836
1348	Diploid	55	2530	1	1	0.811358030555834	0.00813015620304989	0.79853165612593	0.824390427977755
1349	Diploid	55.03333333	2528	1	0	0.811037081967798	0.00813977746205858	0.798200729192549	0.824079863961342
1350	Diploid	55.1	2527	1	0	0.810716133379761	0.00814939496640672	0.797869820327413	0.823769281876732
1351	Diploid	55.2	2526	1	1	0.810395184791725	0.00815900873839599	0.797538929488015	0.823458681766435
1352	Diploid	55.23333333	2524	1	0	0.810074109044977	0.00816862641371177	0.797207919596915	0.82314794674495
1353	Diploid	55.26	2523	0	1	0.810074109044977	0.00816862641371177	0.797207919596915	0.82314794674495
1354	Diploid	55.29	2522	0	1	0.810074109044977	0.00816862641371177	0.797207919596915	0.82314794674495
1355	Diploid	55.3	2521	0	1	0.810074109044977	0.00816862641371177	0.797207919596915	0.82314794674495
1356	Diploid	55.36666667	2520	0	1	0.810074109044977	0.00816862641371177	0.797207919596915	0.82314794674495
1357	Diploid	55.39	2519	0	1	0.810074109044977	0.00816862641371177	0.797207919596915	0.82314794674495
1358	Diploid	55.4	2518	1	0	0.809752395737175	0.00817827859609822	0.796876240583737	0.822836607503537
1359	Diploid	55.45	2517	1	1	0.809430682429373	0.00818792705927091	0.796544579640927	0.822525250191806
1360	Diploid	55.46666667	2515	1	0	0.809108841203755	0.00819757949381534	0.796212798880366	0.822213757220007
1361	Diploid	55.5	2514	1	1	0.808786999978137	0.00820722824468677	0.795881036134295	0.821902246233767
1362	Diploid	55.58	2512	1	1	0.808465030631012	0.00821688101176651	0.795549153314498	0.821590599436934
1363	Diploid	55.6	2510	0	1	0.808465030631012	0.00821688101176651	0.795549153314498	0.821590599436934
1364	Diploid	55.63333333	2509	1	0	0.808142804632355	0.00822654551385906	0.795217011930855	0.821278698619988
1365	Diploid	55.65	2508	1	0	0.807820578633698	0.00823620637191073	0.794884888521767	0.820966779828539
1366	Diploid	55.66666667	2507	1	0	0.807498352635041	0.00824586360793244	0.794552783045493	0.820654843104326
1367	Diploid	55.7	2506	0	1	0.807498352635041	0.00824586360793244	0.794552783045493	0.820654843104326
1368	Diploid	55.73333333	2505	1	0	0.80717599800325	0.00825552494990201	0.794220556896375	0.820342770147602
1369	Diploid	55.76666667	2504	0	1	0.80717599800325	0.00825552494990201	0.794220556896375	0.820342770147602
1370	Diploid	55.81	2503	1	0	0.806853514584152	0.00826519042032245	0.793888209902565	0.820030560822534
1371	Diploid	55.83333333	2502	1	0	0.806531031165053	0.00827485231670248	0.793555880774413	0.819718333631859
1372	Diploid	55.9	2501	1	1	0.806208547745955	0.00828451066079501	0.793223569470769	0.819406088616727
1373	Diploid	55.93333333	2499	0	1	0.806208547745955	0.00828451066079501	0.793223569470769	0.819406088616727
1374	Diploid	56	2498	0	1	0.806208547745955	0.00828451066079501	0.793223569470769	0.819406088616727
1375	Diploid	56.1	2497	0	1	0.806208547745955	0.00828451066079501	0.793223569470769	0.819406088616727
1376	Diploid	56.2	2496	0	1	0.806208547745955	0.00828451066079501	0.793223569470769	0.819406088616727
1377	Diploid	56.24	2495	0	1	0.806208547745955	0.00828451066079501	0.793223569470769	0.819406088616727
1378	Diploid	56.252	2494	0	1	0.806208547745955	0.00828451066079501	0.793223569470769	0.819406088616727
1379	Diploid	56.26666667	2493	1	0	0.805885158837914	0.00829421974827341	0.792890300718814	0.819092992620082
1380	Diploid	56.33333333	2492	1	0	0.805561769929873	0.00830392526539096	0.792557049909489	0.818779878680857
1381	Diploid	56.4	2491	0	2	0.805561769929873	0.00830392526539096	0.792557049909489	0.818779878680857
1382	Diploid	56.5	2489	2	1	0.804914472404819	0.00832335684241673	0.791890042281438	0.81815311885999
1383	Diploid	56.6	2486	0	1	0.804914472404819	0.00832335684241673	0.791890042281438	0.81815311885999
1384	Diploid	56.7	2485	1	0	0.80459056316039	0.00833308296716692	0.791556284790488	0.817839472398481
1385	Diploid	56.76666667	2484	1	0	0.804266653915962	0.00834280557358175	0.791222545192517	0.817525808044044
1386	Diploid	56.77	2483	0	2	0.804266653915962	0.00834280557358175	0.791222545192517	0.817525808044044
1387	Diploid	56.8	2481	0	2	0.804266653915962	0.00834280557358175	0.791222545192517	0.817525808044044
1388	Diploid	56.9	2479	0	3	0.804266653915962	0.00834280557358175	0.791222545192517	0.817525808044044
1389	Diploid	56.93333333	2476	1	0	0.803941828934574	0.00835257969457781	0.790887837305303	0.817211283097746
1390	Diploid	57.2	2475	0	2	0.803941828934574	0.00835257969457781	0.790887837305303	0.817211283097746
1391	Diploid	57.23	2473	0	1	0.803941828934574	0.00835257969457781	0.790887837305303	0.817211283097746
1392	Diploid	57.23333333	2472	1	1	0.803616609748112	0.00836237399926965	0.790552722881078	0.816896377397205
1393	Diploid	57.271	2470	1	0	0.803291258893963	0.00837217268895665	0.790217484715093	0.81658133247722
1394	Diploid	57.3	2469	3	1	0.802315206331516	0.00840154767668846	0.78921187833396	0.815636089600761
1395	Diploid	57.4	2465	2	1	0.801664240646866	0.00842112951898933	0.788541279589776	0.815005594971833
1396	Diploid	57.5	2462	2	0	0.801013010556982	0.00844071353688151	0.787870467730327	0.814374785400859
1397	Diploid	57.6	2460	1	1	0.80068739551204	0.00845050044476043	0.787535088549781	0.814059353866274
1398	Diploid	57.63333333	2458	0	1	0.80068739551204	0.00845050044476043	0.787535088549781	0.814059353866274
1399	Diploid	57.66666667	2457	1	1	0.800361515416186	0.00846029990869065	0.787199441881073	0.813743660473873
1400	Diploid	57.79	2455	1	0	0.80003550257895	0.00847010398372399	0.786863670147713	0.813427827042262
1401	Diploid	57.8	2454	0	2	0.80003550257895	0.00847010398372399	0.786863670147713	0.813427827042262
1402	Diploid	57.9	2452	1	0	0.799709223825859	0.00847992069206552	0.78652763001985	0.81311173093311
1403	Diploid	57.93333333	2451	0	1	0.799709223825859	0.00847992069206552	0.78652763001985	0.81311173093311
1404	Diploid	58	2450	2	0	0.799056399969674	0.00849956008648343	0.785855316525928	0.812479240014699
1405	Diploid	58.126	2448	0	1	0.799056399969674	0.00849956008648343	0.785855316525928	0.812479240014699
1406	Diploid	58.13333333	2447	1	0	0.798729854648886	0.00850938281756919	0.785519042893712	0.812162845037168
1407	Diploid	58.3	2446	1	0	0.798403309328097	0.00851920224400222	0.785182787003746	0.811846432317442
1408	Diploid	58.4	2445	0	3	0.798403309328097	0.00851920224400222	0.785182787003746	0.811846432317442
1409	Diploid	58.43333333	2442	0	1	0.798403309328097	0.00851920224400222	0.785182787003746	0.811846432317442
1410	Diploid	58.46666667	2441	1	0	0.798076228906414	0.008529050572291	0.784845973076636	0.811529508966839
1411	Diploid	58.48	2440	0	1	0.798076228906414	0.008529050572291	0.784845973076636	0.811529508966839
1412	Diploid	58.51	2439	1	0	0.797749014380417	0.0085389036754191	0.784509032639008	0.811212444303071
1413	Diploid	58.57	2438	0	1	0.797749014380417	0.0085389036754191	0.784509032639008	0.811212444303071
1414	Diploid	58.6	2437	0	1	0.797749014380417	0.0085389036754191	0.784509032639008	0.811212444303071
1415	Diploid	58.63333333	2436	1	0	0.797421531205384	0.00854876966874267	0.78417182092554	0.810895114388864
1416	Diploid	58.66666667	2435	1	0	0.797094048030351	0.00855863238180859	0.783834626999348	0.810577766687437
1417	Diploid	58.7	2434	1	2	0.796766564855318	0.00856849183591134	0.783497450820862	0.810260401238361
1418	Diploid	58.76666667	2431	1	0	0.796438812257681	0.00857836427048374	0.783160002525683	0.809942769836008
1419	Diploid	58.8	2430	0	1	0.796438812257681	0.00857836427048374	0.783160002525683	0.809942769836008
1420	Diploid	58.9	2429	1	2	0.796110924726904	0.00858824159600147	0.782822426810961	0.809624996375554
1421	Diploid	58.93333333	2426	1	0	0.79578276688489	0.00859813198134785	0.782484578049784	0.809306956118284
1422	Diploid	59.06666667	2425	1	0	0.795454609042876	0.00860801914922769	0.782146747024895	0.808988898124784
1423	Diploid	59.1	2424	0	1	0.795454609042876	0.00860801914922769	0.782146747024895	0.808988898124784
1424	Diploid	59.13	2423	0	1	0.795454609042876	0.00860801914922769	0.782146747024895	0.808988898124784
1425	Diploid	59.3	2422	0	1	0.795454609042876	0.00860801914922769	0.782146747024895	0.808988898124784
1426	Diploid	59.4	2421	0	1	0.795454609042876	0.00860801914922769	0.782146747024895	0.808988898124784
1427	Diploid	59.5	2420	1	2	0.795125908791205	0.00861793581002562	0.781808350282005	0.808670322596312
1428	Diploid	59.53	2417	1	0	0.794796936549256	0.00862786566800635	0.781469678754866	0.808351478658247
1429	Diploid	59.6	2416	1	0	0.794467964307306	0.00863779232010072	0.781131025022212	0.808032616925755
1430	Diploid	59.7	2415	1	1	0.794138992065357	0.00864771578753917	0.780792389044797	0.807713737438082
1431	Diploid	59.76666667	2413	0	1	0.794138992065357	0.00864771578753917	0.780792389044797	0.807713737438082
1432	Diploid	59.79	2412	0	1	0.794138992065357	0.00864771578753917	0.780792389044797	0.807713737438082
1433	Diploid	59.8	2411	0	1	0.794138992065357	0.00864771578753917	0.780792389044797	0.807713737438082
1434	Diploid	59.9	2410	0	1	0.794138992065357	0.00864771578753917	0.780792389044797	0.807713737438082
1435	Diploid	59.93333333	2409	1	0	0.793809337025065	0.00865767729922595	0.780453036439783	0.807394210960689
1436	Diploid	59.96666667	2408	1	0	0.793479681984772	0.00866763562523215	0.780113701659079	0.807074666659044
1437	Diploid	60	2407	1	0	0.793150026944479	0.00867759078681633	0.779774384663464	0.806755104572369
1438	Diploid	60.13333333	2406	0	1	0.793150026944479	0.00867759078681633	0.779774384663464	0.806755104572369
1439	Diploid	60.164	2405	0	1	0.793150026944479	0.00867759078681633	0.779774384663464	0.806755104572369
1440	Diploid	60.2	2404	1	0	0.792820097648745	0.00868755936508215	0.779434790490738	0.806435271948814
1441	Diploid	60.26666667	2403	1	0	0.792490168353011	0.00869752480393033	0.779095214084125	0.806115421559205
1442	Diploid	60.3	2402	0	1	0.792490168353011	0.00869752480393033	0.779095214084125	0.806115421559205
1443	Diploid	60.32	2401	0	1	0.792490168353011	0.00869752480393033	0.779095214084125	0.806115421559205
1444	Diploid	60.394	2400	1	0	0.792159964116197	0.00870750372921027	0.778755359771758	0.805795299993172
1445	Diploid	60.51	2399	0	1	0.792159964116197	0.00870750372921027	0.778755359771758	0.805795299993172
1446	Diploid	60.6	2398	0	1	0.792159964116197	0.00870750372921027	0.778755359771758	0.805795299993172
1447	Diploid	60.66666667	2397	0	1	0.792159964116197	0.00870750372921027	0.778755359771758	0.805795299993172
1448	Diploid	60.68	2396	0	1	0.792159964116197	0.00870750372921027	0.778755359771758	0.805795299993172
1449	Diploid	60.7	2395	0	2	0.792159964116197	0.00870750372921027	0.778755359771758	0.805795299993172
1450	Diploid	60.8	2393	0	1	0.792159964116197	0.00870750372921027	0.778755359771758	0.805795299993172
1451	Diploid	60.86666667	2392	1	0	0.791828793562637	0.00871753799087477	0.778414484083901	0.805474269987094
1452	Diploid	60.87	2391	0	1	0.791828793562637	0.00871753799087477	0.778414484083901	0.805474269987094
1453	Diploid	60.9	2390	2	1	0.791166175325346	0.00873761385007749	0.777732488420497	0.804831900812284
1454	Diploid	60.94	2387	0	1	0.791166175325346	0.00873761385007749	0.777732488420497	0.804831900812284
1455	Diploid	61	2386	1	0	0.790834588495788	0.00874766390977933	0.777391218790761	0.804510433413626
1456	Diploid	61.1	2385	1	1	0.79050300166623	0.00875771085311316	0.777049967049825	0.804188948126228
1457	Diploid	61.24	2383	0	1	0.79050300166623	0.00875771085311316	0.777049967049825	0.804188948126228
1458	Diploid	61.3	2382	0	1	0.79050300166623	0.00875771085311316	0.777049967049825	0.804188948126228
1459	Diploid	61.33333333	2381	0	1	0.79050300166623	0.00875771085311316	0.777049967049825	0.804188948126228
1460	Diploid	61.4	2380	0	1	0.79050300166623	0.00875771085311316	0.777049967049825	0.804188948126228
1461	Diploid	61.43333333	2379	0	1	0.79050300166623	0.00875771085311316	0.777049967049825	0.804188948126228
1462	Diploid	61.46666667	2378	1	0	0.790170578200432	0.0087678054306285	0.776707833550598	0.803866673777962
1463	Diploid	61.47	2377	0	1	0.790170578200432	0.0087678054306285	0.776707833550598	0.803866673777962
1464	Diploid	61.5	2376	0	1	0.790170578200432	0.0087678054306285	0.776707833550598	0.803866673777962
1465	Diploid	61.53	2375	0	1	0.790170578200432	0.0087678054306285	0.776707833550598	0.803866673777962
1466	Diploid	61.6	2374	0	1	0.790170578200432	0.0087678054306285	0.776707833550598	0.803866673777962
1467	Diploid	61.63	2373	0	1	0.790170578200432	0.0087678054306285	0.776707833550598	0.803866673777962
1468	Diploid	61.7	2372	0	1	0.790170578200432	0.0087678054306285	0.776707833550598	0.803866673777962
1469	Diploid	61.8	2371	2	1	0.789504048821942	0.00878808741573783	0.776021811344997	0.803220520343249
1470	Diploid	61.808	2368	0	1	0.789504048821942	0.00878808741573783	0.776021811344997	0.803220520343249
1471	Diploid	61.83	2367	0	1	0.789504048821942	0.00878808741573783	0.776021811344997	0.803220520343249
1472	Diploid	61.9	2366	1	1	0.789170361565466	0.00879824940491292	0.77567837297073	0.802897027008989
1473	Diploid	61.99	2364	0	1	0.789170361565466	0.00879824940491292	0.77567837297073	0.802897027008989
1474	Diploid	62	2363	1	0	0.788836391882197	0.00880842545043143	0.775334649015916	0.802573255235687
1475	Diploid	62.071	2362	0	1	0.788836391882197	0.00880842545043143	0.775334649015916	0.802573255235687
1476	Diploid	62.1	2361	1	1	0.788502280746287	0.00881860697483523	0.774990791112409	0.802249334923926
1477	Diploid	62.13333333	2359	1	0	0.788168027977849	0.00882879400294814	0.774646799064719	0.80192526591024
1478	Diploid	62.2	2358	1	0	0.78783377520941	0.0088389779195118	0.774302825166486	0.80160117874716
1479	Diploid	62.3	2357	0	4	0.78783377520941	0.0088389779195118	0.774302825166486	0.80160117874716
1480	Diploid	62.33333333	2353	0	1	0.78783377520941	0.0088389779195118	0.774302825166486	0.80160117874716
1481	Diploid	62.4	2352	1	0	0.78749881186961	0.00884920206226937	0.773958105317245	0.801276418497933
1482	Diploid	62.42	2351	1	0	0.787163848529811	0.00885942309227996	0.773613403692308	0.800951640024465
1483	Diploid	62.53333333	2350	1	0	0.786828885190011	0.00886964103138546	0.77326872025186	0.800626843366571
1484	Diploid	62.6	2349	0	1	0.786828885190011	0.00886964103138546	0.77326872025186	0.800626843366571
1485	Diploid	62.63	2348	0	1	0.786828885190011	0.00886964103138546	0.77326872025186	0.800626843366571
1486	Diploid	62.63333333	2347	0	1	0.786828885190011	0.00886964103138546	0.77326872025186	0.800626843366571
1487	Diploid	62.7	2346	1	1	0.786493493508344	0.00887988203353383	0.772923594417136	0.800301633691784
1488	Diploid	62.76666667	2344	1	0	0.786157958741489	0.00889012869561362	0.772578332941435	0.799976273913231
1489	Diploid	62.8	2343	0	2	0.786157958741489	0.00889012869561362	0.772578332941435	0.799976273913231
1490	Diploid	62.86666667	2341	0	1	0.786157958741489	0.00889012869561362	0.772578332941435	0.799976273913231
1491	Diploid	62.88	2340	0	1	0.786157958741489	0.00889012869561362	0.772578332941435	0.799976273913231
1492	Diploid	63	2339	0	2	0.786157958741489	0.00889012869561362	0.772578332941435	0.799976273913231
1493	Diploid	63.03333333	2337	1	1	0.785821562524655	0.00890042494340192	0.772232163418572	0.799650101848942
1494	Diploid	63.04	2335	0	1	0.785821562524655	0.00890042494340192	0.772232163418572	0.799650101848942
1495	Diploid	63.07	2334	1	0	0.785484878050565	0.00891073573924704	0.77188570227661	0.799323645750094
1496	Diploid	63.1	2333	1	1	0.785148193576476	0.00892104344559425	0.771539259494162	0.798997171291797
1497	Diploid	63.156	2331	0	1	0.785148193576476	0.00892104344559425	0.771539259494162	0.798997171291797
1498	Diploid	63.189	2330	0	1	0.785148193576476	0.00892104344559425	0.771539259494162	0.798997171291797
1499	Diploid	63.2	2329	2	0	0.784473957257389	0.00894170275957202	0.770845496348134	0.798343367809128
1500	Diploid	63.24	2327	0	1	0.784473957257389	0.00894170275957202	0.770845496348134	0.798343367809128
1501	Diploid	63.27	2326	0	1	0.784473957257389	0.00894170275957202	0.770845496348134	0.798343367809128
1502	Diploid	63.3	2325	3	0	0.783461732796412	0.00897272214657922	0.769804053889548	0.797361722967006
1503	Diploid	63.34	2322	0	1	0.783461732796412	0.00897272214657922	0.769804053889548	0.797361722967006
1504	Diploid	63.5	2321	1	2	0.783124179270864	0.00898306481092808	0.76945678674949	0.797034337366017
1505	Diploid	63.53333333	2318	1	0	0.782786334499824	0.00899342232915376	0.769109224824156	0.796706664934056
1506	Diploid	63.56666667	2317	1	0	0.782448489728784	0.00900377686146734	0.768761681191864	0.79637897420912
1507	Diploid	63.57	2316	0	2	0.782448489728784	0.00900377686146734	0.768761681191864	0.79637897420912
1508	Diploid	63.6	2314	1	1	0.782110352957078	0.00901414632483025	0.768413841974925	0.796050995945757
1509	Diploid	63.73333333	2312	0	1	0.782110352957078	0.00901414632483025	0.768413841974925	0.796050995945757
1510	Diploid	63.8	2311	1	0	0.781771923552942	0.0090245307722127	0.768065706520525	0.795722729536207
1511	Diploid	63.814	2310	0	1	0.781771923552942	0.0090245307722127	0.768065706520525	0.795722729536207
1512	Diploid	63.83333333	2309	1	0	0.781433347579121	0.00903492125420727	0.767717431841641	0.795394309653592
1513	Diploid	63.86666667	2308	1	0	0.7810947716053	0.00904530879276826	0.767369175456257	0.795065871477547
1514	Diploid	63.9	2307	0	2	0.7810947716053	0.00904530879276826	0.767369175456257	0.795065871477547
1515	Diploid	63.96666667	2305	1	0	0.78075590185623	0.00905571143211199	0.76702062162438	0.794737144084054
1516	Diploid	64	2304	1	1	0.780417032107161	0.00906611115370148	0.766672086070917	0.794408398412215
1517	Diploid	64.03333333	2302	0	1	0.780417032107161	0.00906611115370148	0.766672086070917	0.794408398412215
1518	Diploid	64.1	2301	1	1	0.780077867816806	0.00907652605429437	0.766323252260916	0.794079362804492
1519	Diploid	64.16	2299	0	1	0.780077867816806	0.00907652605429437	0.766323252260916	0.794079362804492
1520	Diploid	64.23333333	2298	0	2	0.780077867816806	0.00907652605429437	0.766323252260916	0.794079362804492
1521	Diploid	64.3	2296	1	1	0.779738112647896	0.00908697436017219	0.765973801773842	0.793749763905393
1522	Diploid	64.36666667	2294	0	1	0.779738112647896	0.00908697436017219	0.765973801773842	0.793749763905393
1523	Diploid	64.4	2293	2	0	0.779058009627706	0.00910789870274541	0.76527431898172	0.793089964357709
1524	Diploid	64.5	2291	1	0	0.778717958117611	0.00911835654244378	0.764924605111212	0.792760037058419
1525	Diploid	64.6	2290	1	0	0.778377906607516	0.00912881152356252	0.764574909538908	0.792430091460995
1526	Diploid	64.7	2289	1	0	0.778037855097421	0.00913926366785863	0.764225232225914	0.79210012760433
1527	Diploid	64.78	2288	0	1	0.778037855097421	0.00913926366785863	0.764225232225914	0.79210012760433
1528	Diploid	64.86666667	2287	1	0	0.777697654898428	0.00914972213380338	0.763875413407987	0.791770008326582
1529	Diploid	64.93333333	2286	1	0	0.777357454699434	0.00916017779732977	0.763525612803905	0.791439870835061
1530	Diploid	65.05	2285	0	1	0.777357454699434	0.00916017779732977	0.763525612803905	0.791439870835061
1531	Diploid	65.1	2284	0	1	0.777357454699434	0.00916017779732977	0.763525612803905	0.791439870835061
1532	Diploid	65.13333333	2283	1	0	0.777016956471358	0.0091706489958811	0.763175510258259	0.791109440133503
1533	Diploid	65.16666667	2282	1	0	0.776676458243281	0.00918111741740873	0.762825425913261	0.790778991231368
1534	Diploid	65.2	2281	0	1	0.776676458243281	0.00918111741740873	0.762825425913261	0.790778991231368
1535	Diploid	65.23333333	2280	1	0	0.776335810673876	0.00919159226265092	0.762475199337954	0.790448386331749
1536	Diploid	65.31	2279	0	1	0.776335810673876	0.00919159226265092	0.762475199337954	0.790448386331749
1537	Diploid	65.33333333	2278	1	0	0.775995013566469	0.00920207355797004	0.762124830321634	0.790117625252932
1538	Diploid	65.4	2277	0	1	0.775995013566469	0.00920207355797004	0.762124830321634	0.790117625252932
1539	Diploid	65.46666667	2276	1	0	0.775654066723953	0.00921256132976463	0.761774318653217	0.789786707812725
1540	Diploid	65.47	2275	1	0	0.775313119881437	0.00922304638397787	0.761423825128246	0.789455772229142
1541	Diploid	65.5	2274	1	0	0.774972173038921	0.0092335287420073	0.761073349708772	0.789124818540134
1542	Diploid	65.56666667	2273	1	0	0.774631226196405	0.00924400842517236	0.760722892357021	0.788793846783474
1543	Diploid	65.57	2272	0	1	0.774631226196405	0.00924400842517236	0.760722892357021	0.788793846783474
1544	Diploid	65.7	2271	1	2	0.774290129223179	0.00925449468034829	0.760372291854293	0.788462718374976
1545	Diploid	65.83333333	2268	1	0	0.773948731458971	0.00926499678574866	0.760021386452717	0.788131294203016
1546	Diploid	65.86666667	2267	0	1	0.773948731458971	0.00926499678574866	0.760021386452717	0.788131294203016
1547	Diploid	66	2266	1	0	0.77360718303379	0.00927550551957721	0.759670337358734	0.787799712862641
1548	Diploid	66.1	2265	0	1	0.77360718303379	0.00927550551957721	0.759670337358734	0.787799712862641
1549	Diploid	66.2	2264	0	1	0.77360718303379	0.00927550551957721	0.759670337358734	0.787799712862641
1550	Diploid	66.33	2263	0	1	0.77360718303379	0.00927550551957721	0.759670337358734	0.787799712862641
1551	Diploid	66.4	2262	1	0	0.773265181626614	0.00928603950502111	0.759318820010539	0.787467695200471
1552	Diploid	66.5	2261	0	1	0.773265181626614	0.00928603950502111	0.759318820010539	0.787467695200471
1553	Diploid	66.63333333	2260	1	0	0.772923028891381	0.00929658017925279	0.758967158307816	0.787135519701016
1554	Diploid	66.641	2259	0	1	0.772923028891381	0.00929658017925279	0.758967158307816	0.787135519701016
1555	Diploid	66.73333333	2258	1	0	0.772580724627035	0.00930712756901348	0.758615352035987	0.786803186177704
1556	Diploid	66.79	2257	0	1	0.772580724627035	0.00930712756901348	0.758615352035987	0.786803186177704
1557	Diploid	66.83333333	2256	0	1	0.772580724627035	0.00930712756901348	0.758615352035987	0.786803186177704
1558	Diploid	67	2255	3	2	0.7715529010466	0.00933881026211073	0.757559064106809	0.785805235945925
1559	Diploid	67.05	2250	0	1	0.7715529010466	0.00933881026211073	0.757559064106809	0.785805235945925
1560	Diploid	67.1	2249	0	1	0.7715529010466	0.00933881026211073	0.757559064106809	0.785805235945925
1561	Diploid	67.28	2248	0	1	0.7715529010466	0.00933881026211073	0.757559064106809	0.785805235945925
1562	Diploid	67.4	2247	1	0	0.771209530819165	0.00934941302773023	0.757206185971579	0.785471845641579
1563	Diploid	67.46666667	2246	0	1	0.771209530819165	0.00934941302773023	0.757206185971579	0.785471845641579
1564	Diploid	67.562	2245	0	1	0.771209530819165	0.00934941302773023	0.757206185971579	0.785471845641579
1565	Diploid	67.594	2244	0	1	0.771209530819165	0.00934941302773023	0.757206185971579	0.785471845641579
1566	Diploid	67.6	2243	0	5	0.771209530819165	0.00934941302773023	0.757206185971579	0.785471845641579
1567	Diploid	67.8	2238	2	0	0.770520335527995	0.00937076255172523	0.756497849056414	0.784802743593658
1568	Diploid	67.81	2236	0	1	0.770520335527995	0.00937076255172523	0.756497849056414	0.784802743593658
1569	Diploid	67.9	2235	1	0	0.770175583700019	0.00938144293776222	0.756143542623116	0.784468022658653
1570	Diploid	68	2234	0	3	0.770175583700019	0.00938144293776222	0.756143542623116	0.784468022658653
1571	Diploid	68.06666667	2231	1	0	0.76983036828823	0.00939214945405784	0.755788756856322	0.784132855328324
1572	Diploid	68.07	2230	0	1	0.76983036828823	0.00939214945405784	0.755788756856322	0.784132855328324
1573	Diploid	68.13333333	2229	1	0	0.769484998001874	0.00940286297265507	0.755433823232086	0.783797526587628
1574	Diploid	68.16666667	2228	1	0	0.769139627715517	0.00941357390333465	0.755078908010258	0.7834621794446
1575	Diploid	68.2	2227	2	1	0.768448887142805	0.00943498808787844	0.754369132621866	0.78279143010351
1576	Diploid	68.26666667	2224	1	0	0.768103361564054	0.00944570100915421	0.754014105712938	0.782455884546293
1577	Diploid	68.4	2223	0	1	0.768103361564054	0.00944570100915421	0.754014105712938	0.782455884546293
1578	Diploid	68.5	2222	1	1	0.767757680483242	0.00945642105945991	0.753658930203137	0.78212017707019
1579	Diploid	68.548	2220	0	1	0.767757680483242	0.00945642105945991	0.753658930203137	0.78212017707019
1580	Diploid	68.69	2219	0	1	0.767757680483242	0.00945642105945991	0.753658930203137	0.78212017707019
1581	Diploid	68.7	2218	0	1	0.767757680483242	0.00945642105945991	0.753658930203137	0.78212017707019
1582	Diploid	68.76666667	2217	1	0	0.767411375710809	0.00946717730800125	0.753303103615097	0.78178387523446
1583	Diploid	68.8	2216	0	1	0.767411375710809	0.00946717730800125	0.753303103615097	0.78178387523446
1584	Diploid	68.89	2215	1	0	0.767064914593107	0.00947794075401453	0.752947127605509	0.781447410618191
1585	Diploid	68.9	2214	0	1	0.767064914593107	0.00947794075401453	0.752947127605509	0.781447410618191
1586	Diploid	69	2213	0	1	0.767064914593107	0.00947794075401453	0.752947127605509	0.781447410618191
1587	Diploid	69.074	2212	0	1	0.767064914593107	0.00947794075401453	0.752947127605509	0.781447410618191
1588	Diploid	69.1	2211	2	0	0.766371052164709	0.00949951856914834	0.752234221709172	0.780773557817626
1589	Diploid	69.2	2209	1	2	0.766024120950511	0.00951030374318615	0.751877796370213	0.780436603808254
1590	Diploid	69.25	2206	0	1	0.766024120950511	0.00951030374318615	0.751877796370213	0.780436603808254
1591	Diploid	69.28	2205	0	1	0.766024120950511	0.00951030374318615	0.751877796370213	0.780436603808254
1592	Diploid	69.3	2204	1	0	0.765676560097085	0.00952112561798958	0.751520713706594	0.780099049819392
1593	Diploid	69.33333333	2203	1	0	0.765328999243659	0.00953194501882244	0.751163649494669	0.779761477378916
1594	Diploid	69.4	2202	0	1	0.765328999243659	0.00953194501882244	0.751163649494669	0.779761477378916
1595	Diploid	69.403	2201	0	1	0.765328999243659	0.00953194501882244	0.751163649494669	0.779761477378916
1596	Diploid	69.5	2200	1	2	0.764981122425821	0.00954278163687925	0.75080626464243	0.77942359464271
1597	Diploid	69.6	2197	1	0	0.764632928924489	0.00955363553432565	0.75044855840817	0.779085400917838
1598	Diploid	69.7	2196	1	2	0.764284735423158	0.00956448698746023	0.750090870646632	0.778747188720326
1599	Diploid	69.78	2193	0	1	0.764284735423158	0.00956448698746023	0.750090870646632	0.778747188720326
1600	Diploid	69.8	2192	1	1	0.763936065379625	0.0095753657245522	0.749732689985842	0.778408517839503
1601	Diploid	69.88	2190	1	0	0.763587236126027	0.00958625196575621	0.749374356989811	0.778069681376238
1602	Diploid	69.9	2189	0	1	0.763587236126027	0.00958625196575621	0.749374356989811	0.778069681376238
1603	Diploid	69.91	2188	0	1	0.763587236126027	0.00958625196575621	0.749374356989811	0.778069681376238
1604	Diploid	69.93333333	2187	1	0	0.763238087869911	0.00959715570113835	0.749015700203183	0.777730531706207
1605	Diploid	69.994	2186	0	1	0.763238087869911	0.00959715570113835	0.749015700203183	0.777730531706207
1606	Diploid	70.06666667	2185	1	0	0.762888779820542	0.00960806700315886	0.748656890488698	0.777391215882841
1607	Diploid	70.1	2184	2	0	0.762190163721806	0.00962988243610617	0.747939326583953	0.776712528712134
1608	Diploid	70.16666667	2182	0	1	0.762190163721806	0.00962988243610617	0.747939326583953	0.776712528712134
1609	Diploid	70.17	2181	0	1	0.762190163721806	0.00962988243610617	0.747939326583953	0.776712528712134
1610	Diploid	70.2	2180	0	1	0.762190163721806	0.00962988243610617	0.747939326583953	0.776712528712134
1611	Diploid	70.23333333	2179	0	1	0.762190163721806	0.00962988243610617	0.747939326583953	0.776712528712134
1612	Diploid	70.26666667	2178	0	1	0.762190163721806	0.00962988243610617	0.747939326583953	0.776712528712134
1613	Diploid	70.3	2177	0	1	0.762190163721806	0.00962988243610617	0.747939326583953	0.776712528712134
1614	Diploid	70.37	2176	0	1	0.762190163721806	0.00962988243610617	0.747939326583953	0.776712528712134
1615	Diploid	70.4	2175	1	0	0.761839731462623	0.00964085688757322	0.747579366180336	0.776372118723022
1616	Diploid	70.46666667	2174	1	0	0.761489299203441	0.00965182894423602	0.747219424422923	0.77603169008779
1617	Diploid	70.53333333	2173	1	0	0.761138866944258	0.00966279862816413	0.746859501273855	0.775691242844298
1618	Diploid	70.6	2172	1	1	0.760788434685076	0.00967376596135085	0.746499596695448	0.775350777030229
1619	Diploid	70.73333333	2170	0	1	0.760788434685076	0.00967376596135085	0.746499596695448	0.775350777030229
1620	Diploid	70.8	2169	1	1	0.760437679297946	0.00968475118953644	0.746139364022476	0.775009994082857
1621	Diploid	70.83	2167	0	1	0.760437679297946	0.00968475118953644	0.746139364022476	0.775009994082857
1622	Diploid	70.9	2166	1	0	0.760086600036959	0.00969575437783097	0.745778802485796	0.774668893283202
1623	Diploid	70.99	2165	0	1	0.760086600036959	0.00969575437783097	0.745778802485796	0.774668893283202
1624	Diploid	71	2164	1	1	0.759735358539714	0.00970676541146098	0.74541808551269	0.774327623964849
1625	Diploid	71.06666667	2162	1	0	0.759383954581093	0.00971778432012036	0.745057212865379	0.773986185916455
1626	Diploid	71.09	2161	0	1	0.759383954581093	0.00971778432012036	0.745057212865379	0.773986185916455
1627	Diploid	71.16666667	2160	1	0	0.759032387935453	0.00972881113355807	0.744696184305612	0.773644578926111
1628	Diploid	71.2	2159	1	1	0.758680821289814	0.00973983566527198	0.744335174331628	0.773302953350069
1629	Diploid	71.4	2157	1	0	0.758329091655465	0.00975086815613239	0.74397400810189	0.772961158573495
1630	Diploid	71.46666667	2156	0	1	0.758329091655465	0.00975086815613239	0.74397400810189	0.772961158573495
1631	Diploid	71.5	2155	0	2	0.758329091655465	0.00975086815613239	0.74397400810189	0.772961158573495
1632	Diploid	71.6	2153	1	2	0.757976871919443	0.00976192915046838	0.743612334786968	0.772618892247635
1633	Diploid	71.63333333	2150	2	0	0.757271777154867	0.00978408554234422	0.742888341213434	0.771933698055619
1634	Diploid	71.7	2148	1	1	0.756919229772579	0.0097951603888828	0.742526372354991	0.771591073031418
1635	Diploid	71.75	2146	0	1	0.756919229772579	0.0097951603888828	0.742526372354991	0.771591073031418
1636	Diploid	71.76666667	2145	1	0	0.756566353674783	0.00980625368279006	0.742164069568589	0.771248125560001
1637	Diploid	71.8	2144	1	0	0.756213477576987	0.00981734477712603	0.741801785383678	0.770905159487181
1638	Diploid	71.83333333	2143	0	1	0.756213477576987	0.00981734477712603	0.741801785383678	0.770905159487181
1639	Diploid	71.9	2142	1	1	0.755860436737782	0.00982844404658036	0.74143934312033	0.770562022539865
1640	Diploid	71.94	2140	0	2	0.755860436737782	0.00982844404658036	0.74143934312033	0.770562022539865
1641	Diploid	71.98	2138	0	1	0.755860436737782	0.00982844404658036	0.74143934312033	0.770562022539865
1642	Diploid	72	2137	0	2	0.755860436737782	0.00982844404658036	0.74143934312033	0.770562022539865
1643	Diploid	72.01	2135	1	0	0.755506403746336	0.00983960359071317	0.741075855525379	0.770217949817114
1644	Diploid	72.04	2134	0	1	0.755506403746336	0.00983960359071317	0.741075855525379	0.770217949817114
1645	Diploid	72.17	2133	0	1	0.755506403746336	0.00983960359071317	0.741075855525379	0.770217949817114
1646	Diploid	72.2	2132	1	0	0.755152038641389	0.00985078187452122	0.740712030507662	0.769873551363018
1647	Diploid	72.26666667	2131	0	1	0.755152038641389	0.00985078187452122	0.740712030507662	0.769873551363018
1648	Diploid	72.3	2130	0	2	0.755152038641389	0.00985078187452122	0.740712030507662	0.769873551363018
1649	Diploid	72.36666667	2128	0	1	0.755152038641389	0.00985078187452122	0.740712030507662	0.769873551363018
1650	Diploid	72.43333333	2127	1	0	0.754797007123457	0.0098620000268507	0.740347509569246	0.769528518160351
1651	Diploid	72.46666667	2126	1	0	0.754441975605525	0.00987321597315217	0.739983007501636	0.769183466086968
1652	Diploid	72.5	2125	2	0	0.753731912569661	0.00989564133711657	0.739254059828275	0.768493305478618
1653	Diploid	72.56666667	2123	1	0	0.753376881051729	0.00990685079931547	0.738889614147675	0.768148197018499
1654	Diploid	72.6	2122	0	1	0.753376881051729	0.00990685079931547	0.738889614147675	0.768148197018499
1655	Diploid	72.66666667	2121	0	1	0.753376881051729	0.00990685079931547	0.738889614147675	0.768148197018499
1656	Diploid	72.7	2120	0	1	0.753376881051729	0.00990685079931547	0.738889614147675	0.768148197018499
1657	Diploid	72.789	2119	0	1	0.753376881051729	0.00990685079931547	0.738889614147675	0.768148197018499
1658	Diploid	72.8	2118	0	1	0.753376881051729	0.00990685079931547	0.738889614147675	0.768148197018499
1659	Diploid	72.9	2117	1	2	0.753021011008719	0.00991811112927182	0.738524288111447	0.767802294587533
1660	Diploid	73	2114	1	2	0.752664804286388	0.00992939062465926	0.738158619922185	0.767456062046916
1661	Diploid	73.13333333	2111	2	0	0.751951715888201	0.00995198595687465	0.737426616522472	0.766762916279926
1662	Diploid	73.29	2109	0	1	0.751951715888201	0.00995198595687465	0.737426616522472	0.766762916279926
1663	Diploid	73.3	2108	0	1	0.751951715888201	0.00995198595687465	0.737426616522472	0.766762916279926
1664	Diploid	73.4	2107	1	1	0.751594833251329	0.0099633018935791	0.737060280305715	0.766416002142713
1665	Diploid	73.46	2105	0	1	0.751594833251329	0.0099633018935791	0.737060280305715	0.766416002142713
1666	Diploid	73.46666667	2104	1	0	0.751237611372407	0.00997463723814236	0.736693599278677	0.766068755440665
1667	Diploid	73.5	2103	1	1	0.750880389493486	0.00998597048258314	0.736326937211512	0.765721489778839
1668	Diploid	73.59	2101	0	1	0.750880389493486	0.00998597048258314	0.736326937211512	0.765721489778839
1669	Diploid	73.7	2100	1	1	0.750522827403251	0.00999732323573563	0.735959929319415	0.765373890633246
1670	Diploid	73.78	2098	0	1	0.750522827403251	0.00999732323573563	0.735959929319415	0.765373890633246
1671	Diploid	73.8	2097	0	1	0.750522827403251	0.00999732323573563	0.735959929319415	0.765373890633246
1672	Diploid	73.83333333	2096	1	0	0.750164753535215	0.0100087064205273	0.735592391684545	0.765025799353129
1673	Diploid	73.85	2095	0	1	0.750164753535215	0.0100087064205273	0.735592391684545	0.765025799353129
1674	Diploid	73.9	2094	0	1	0.750164753535215	0.0100087064205273	0.735592391684545	0.765025799353129
1675	Diploid	74.03333333	2093	0	1	0.750164753535215	0.0100087064205273	0.735592391684545	0.765025799353129
1676	Diploid	74.08	2092	0	3	0.750164753535215	0.0100087064205273	0.735592391684545	0.765025799353129
1677	Diploid	74.1	2089	1	1	0.749805651211837	0.0100201529768057	0.735223770309542	0.764676738284057
1678	Diploid	74.2	2087	0	1	0.749805651211837	0.0100201529768057	0.735223770309542	0.764676738284057
1679	Diploid	74.203	2086	0	1	0.749805651211837	0.0100201529768057	0.735223770309542	0.764676738284057
1680	Diploid	74.3	2085	1	0	0.74944603219447	0.0100316303690092	0.734854614057219	0.764327180407824
1681	Diploid	74.34	2084	0	1	0.74944603219447	0.0100316303690092	0.734854614057219	0.764327180407824
1682	Diploid	74.4	2083	0	1	0.74944603219447	0.0100316303690092	0.734854614057219	0.764327180407824
1683	Diploid	74.46666667	2082	2	0	0.748726103249038	0.0100546229116635	0.734115618504425	0.76362736816382
1684	Diploid	74.5	2080	1	1	0.748366138776322	0.0100661160398139	0.733746149665264	0.76327743310473
1685	Diploid	74.531	2078	0	1	0.748366138776322	0.0100661160398139	0.733746149665264	0.76327743310473
1686	Diploid	74.56666667	2077	0	1	0.748366138776322	0.0100661160398139	0.733746149665264	0.76327743310473
1687	Diploid	74.67	2076	1	0	0.748005654123732	0.0100776403274577	0.733376142304224	0.762926997929217
1688	Diploid	74.73333333	2075	1	0	0.747645169471142	0.010089162545615	0.733006154256673	0.762576543440316
1689	Diploid	74.8	2074	1	1	0.747284684818553	0.0101006827174048	0.732636185484362	0.762226069676274
1690	Diploid	74.84	2072	0	1	0.747284684818553	0.0101006827174048	0.732636185484362	0.762226069676274
1691	Diploid	74.9	2071	0	1	0.747284684818553	0.0101006827174048	0.732636185484362	0.762226069676274
1692	Diploid	74.93	2070	0	1	0.747284684818553	0.0101006827174048	0.732636185484362	0.762226069676274
1693	Diploid	74.93333333	2069	1	0	0.746923503240583	0.0101122454303156	0.732265488741087	0.761874932344988
1694	Diploid	74.97	2068	0	1	0.746923503240583	0.0101122454303156	0.732265488741087	0.761874932344988
1695	Diploid	75.09	2067	0	1	0.746923503240583	0.0101122454303156	0.732265488741087	0.761874932344988
1696	Diploid	75.1	2066	1	1	0.746561972019266	0.0101238284920124	0.731894436459125	0.761523452428133
1697	Diploid	75.16	2064	0	1	0.746561972019266	0.0101238284920124	0.731894436459125	0.761523452428133
1698	Diploid	75.2	2063	0	1	0.746561972019266	0.0101238284920124	0.731894436459125	0.761523452428133
1699	Diploid	75.23333333	2062	1	0	0.746199914806842	0.0101354432326935	0.731522839581731	0.76117146687602
1700	Diploid	75.3	2061	0	1	0.746199914806842	0.0101354432326935	0.731522839581731	0.76117146687602
1701	Diploid	75.33333333	2060	1	1	0.745837681838489	0.0101470672092335	0.731151073712978	0.760819299389532
1702	Diploid	75.36666667	2058	1	0	0.745475272858004	0.0101587004555876	0.73077913858448	0.760466949725976
1703	Diploid	75.4	2057	0	1	0.745475272858004	0.0101587004555876	0.73077913858448	0.760466949725976
1704	Diploid	75.43	2056	1	0	0.745112687608559	0.0101703430057858	0.730407033927276	0.760114417641998
1705	Diploid	75.5	2055	1	0	0.744750102359115	0.0101819835603786	0.730034948726859	0.759761866101337
1706	Diploid	75.6	2054	1	1	0.74438751710967	0.010193622142721	0.7296628829449	0.75940929514232
1707	Diploid	75.682	2052	0	1	0.74438751710967	0.010193622142721	0.7296628829449	0.75940929514232
1708	Diploid	75.7	2051	1	0	0.744024578290992	0.0102052814742803	0.729290457531417	0.759056377859217
1709	Diploid	75.76	2050	0	1	0.744024578290992	0.0102052814742803	0.729290457531417	0.759056377859217
1710	Diploid	75.86666667	2049	0	1	0.744024578290992	0.0102052814742803	0.729290457531417	0.759056377859217
1711	Diploid	75.92	2048	0	1	0.744024578290992	0.0102052814742803	0.729290457531417	0.759056377859217
1712	Diploid	75.96666667	2047	1	0	0.743661107563932	0.0102169730445311	0.728917481337133	0.758702949322505
1713	Diploid	75.978	2046	0	2	0.743661107563932	0.0102169730445311	0.728917481337133	0.758702949322505
1714	Diploid	76	2044	1	1	0.743297281190369	0.0102286855454351	0.728544143378384	0.758349172450963
1715	Diploid	76.1	2042	1	0	0.742933276645222	0.010240407570775	0.728170633951728	0.757995211302898
1716	Diploid	76.13333333	2041	1	0	0.742569272100075	0.0102521276659196	0.727797144056237	0.757641230623772
1717	Diploid	76.175	2040	0	1	0.742569272100075	0.0102521276659196	0.727797144056237	0.757641230623772
1718	Diploid	76.2	2039	0	1	0.742569272100075	0.0102521276659196	0.727797144056237	0.757641230623772
1719	Diploid	76.23333333	2038	1	0	0.742204910337513	0.0102638688575017	0.727423290754337	0.757286900118177
1720	Diploid	76.3	2037	0	1	0.742204910337513	0.0102638688575017	0.727423290754337	0.757286900118177
1721	Diploid	76.4	2036	0	3	0.742204910337513	0.0102638688575017	0.727423290754337	0.757286900118177
1722	Diploid	76.51	2033	0	1	0.742204910337513	0.0102638688575017	0.727423290754337	0.757286900118177
1723	Diploid	76.54	2032	0	1	0.742204910337513	0.0102638688575017	0.727423290754337	0.757286900118177
1724	Diploid	76.63333333	2031	0	1	0.742204910337513	0.0102638688575017	0.727423290754337	0.757286900118177
1725	Diploid	76.7	2030	1	1	0.741839292155081	0.0102756892206652	0.727048110085817	0.756931388378403
1726	Diploid	76.71	2028	0	1	0.741839292155081	0.0102756892206652	0.727048110085817	0.756931388378403
1727	Diploid	76.73333333	2027	0	1	0.741839292155081	0.0102756892206652	0.727048110085817	0.756931388378403
1728	Diploid	76.8	2026	0	1	0.741839292155081	0.0102756892206652	0.727048110085817	0.756931388378403
1729	Diploid	76.86666667	2025	0	1	0.741839292155081	0.0102756892206652	0.727048110085817	0.756931388378403
1730	Diploid	77.1	2024	1	0	0.741472770765676	0.0102875660835176	0.726671980763071	0.756575021937145
1731	Diploid	77.14	2023	1	0	0.741106249376271	0.0102994409778146	0.726295871359672	0.756218635576649
1732	Diploid	77.194	2022	0	1	0.741106249376271	0.0102994409778146	0.726295871359672	0.756218635576649
1733	Diploid	77.2	2021	0	1	0.741106249376271	0.0102994409778146	0.726295871359672	0.756218635576649
1734	Diploid	77.23333333	2020	2	0	0.740372480812533	0.0103232319675686	0.725542934055791	0.755505132246735
1735	Diploid	77.46666667	2018	1	0	0.740005596530663	0.0103351245774071	0.725166495243678	0.755148350742114
1736	Diploid	77.5	2017	1	0	0.739638712248794	0.0103470152960521	0.724790076272622	0.754791549396547
1737	Diploid	77.56	2016	1	0	0.739271827966924	0.0103589041475315	0.724413677103726	0.75443472824893
1738	Diploid	77.6	2015	0	3	0.739271827966924	0.0103589041475315	0.724413677103726	0.75443472824893
1739	Diploid	77.66666667	2012	1	0	0.738904396640897	0.0103708266189894	0.724036711335976	0.754077381473957
1740	Diploid	77.69	2011	0	1	0.738904396640897	0.0103708266189894	0.724036711335976	0.754077381473957
1741	Diploid	77.86666667	2010	1	0	0.738536782513215	0.0103827591030422	0.723659569469447	0.753719845817641
1742	Diploid	77.89	2009	0	1	0.738536782513215	0.0103827591030422	0.723659569469447	0.753719845817641
1743	Diploid	77.92	2008	0	1	0.738536782513215	0.0103827591030422	0.723659569469447	0.753719845817641
1744	Diploid	77.96	2007	1	0	0.738168802053567	0.0103947135359718	0.72328205478832	0.753361951562133
1745	Diploid	78.16666667	2006	0	1	0.738168802053567	0.0103947135359718	0.72328205478832	0.753361951562133
1746	Diploid	78.22	2005	0	1	0.738168802053567	0.0103947135359718	0.72328205478832	0.753361951562133
1747	Diploid	78.35	2004	0	1	0.738168802053567	0.0103947135359718	0.72328205478832	0.753361951562133
1748	Diploid	78.4	2003	0	1	0.738168802053567	0.0103947135359718	0.72328205478832	0.753361951562133
1749	Diploid	78.46666667	2002	1	0	0.737800086368226	0.0104067139353375	0.722903771890581	0.753003357585682
1750	Diploid	78.6	2001	1	0	0.737431370682884	0.010418712492166	0.722525508996471	0.752644743605715
1751	Diploid	78.7	2000	0	3	0.737431370682884	0.010418712492166	0.722525508996471	0.752644743605715
1752	Diploid	78.76666667	1997	0	1	0.737431370682884	0.010418712492166	0.722525508996471	0.752644743605715
1753	Diploid	78.8	1996	0	1	0.737431370682884	0.010418712492166	0.722525508996471	0.752644743605715
1754	Diploid	78.86666667	1995	1	0	0.737061730898081	0.0104307694204674	0.722146275476383	0.752285255222149
1755	Diploid	78.9	1994	1	0	0.736692091113277	0.0104428245065753	0.721767062082092	0.7519257467129
1756	Diploid	78.94	1993	0	1	0.736692091113277	0.0104428245065753	0.721767062082092	0.7519257467129
1757	Diploid	79.04	1992	0	1	0.736692091113277	0.0104428245065753	0.721767062082092	0.7519257467129
1758	Diploid	79.1	1991	1	0	0.736322080017791	0.0104549019947938	0.7213874707505	0.751565874796351
1759	Diploid	79.13333333	1990	1	0	0.735952068922305	0.0104669776704755	0.721007899546605	0.751205982752219
1760	Diploid	79.16666667	1989	1	0	0.735582057826818	0.0104790515581604	0.720628348431084	0.75084607061983
1761	Diploid	79.2	1988	0	1	0.735582057826818	0.0104790515581604	0.720628348431084	0.75084607061983
1762	Diploid	79.3	1987	0	1	0.735582057826818	0.0104790515581604	0.720628348431084	0.75084607061983
1763	Diploid	79.33333333	1986	1	0	0.735211674111901	0.0104911480011058	0.720248417999117	0.750485793848819
1764	Diploid	79.36666667	1985	1	0	0.734841290396983	0.0105032426856727	0.719868507658041	0.750125496987035
1765	Diploid	79.4	1984	1	0	0.734470906682065	0.0105153356363231	0.719488617368808	0.749765180073523
1766	Diploid	79.529	1983	0	1	0.734470906682065	0.0105153356363231	0.719488617368808	0.749765180073523
1767	Diploid	79.7	1982	0	2	0.734470906682065	0.0105153356363231	0.719488617368808	0.749765180073523
1768	Diploid	79.8	1980	1	0	0.7340999617797	0.0105274635334702	0.719108145701698	0.749404324100796
1769	Diploid	79.86666667	1979	1	0	0.733729016877336	0.0105395897166798	0.71872769413005	0.749043448032723
1770	Diploid	79.96666667	1978	1	0	0.733358071974971	0.0105517142104158	0.718347262614963	0.748682551908208
1771	Diploid	80	1977	0	1	0.733358071974971	0.0105517142104158	0.718347262614963	0.748682551908208
1772	Diploid	80.153	1976	0	1	0.733358071974971	0.0105517142104158	0.718347262614963	0.748682551908208
1773	Diploid	80.2	1975	0	1	0.733358071974971	0.0105517142104158	0.718347262614963	0.748682551908208
1774	Diploid	80.22	1974	0	2	0.733358071974971	0.0105517142104158	0.718347262614963	0.748682551908208
1775	Diploid	80.23333333	1972	0	1	0.733358071974971	0.0105517142104158	0.718347262614963	0.748682551908208
1776	Diploid	80.3	1971	0	2	0.733358071974971	0.0105517142104158	0.718347262614963	0.748682551908208
1777	Diploid	80.36666667	1969	1	0	0.732985619932322	0.0105639357167298	0.71796523600371	0.748320241824069
1778	Diploid	80.43333333	1968	1	0	0.732613167889674	0.0105761555052234	0.717583229697991	0.747957911434516
1779	Diploid	80.5	1967	2	1	0.731868263804377	0.0106005900280923	0.716819277845602	0.74723318989672
1780	Diploid	80.66666667	1964	0	1	0.731868263804377	0.0106005900280923	0.716819277845602	0.74723318989672
1781	Diploid	80.7	1963	0	2	0.731868263804377	0.0106005900280923	0.716819277845602	0.74723318989672
1782	Diploid	80.73333333	1961	2	0	0.731121840281884	0.0106251176694209	0.71605377870949	0.746506982060123
1783	Diploid	80.83333333	1959	0	1	0.731121840281884	0.0106251176694209	0.71605377870949	0.746506982060123
1784	Diploid	81	1958	1	1	0.730748437911975	0.0106373915522178	0.715670855330077	0.746143671401159
1785	Diploid	81.03333333	1956	0	1	0.730748437911975	0.0106373915522178	0.715670855330077	0.746143671401159
1786	Diploid	81.06666667	1955	2	0	0.730000869177538	0.0106619846991933	0.714904250814434	0.745416282520167
1787	Diploid	81.1	1953	1	0	0.72962708481032	0.0106742788794259	0.714520978998072	0.745052557638398
1788	Diploid	81.11	1952	1	0	0.729253300443101	0.0106865714972391	0.71413772742405	0.744688812514411
1789	Diploid	81.13333333	1951	2	0	0.728505731708664	0.0107111521444084	0.713371284848216	0.743961261694599
1790	Diploid	81.2	1949	0	2	0.728505731708664	0.0107111521444084	0.713371284848216	0.743961261694599
1791	Diploid	81.33333333	1947	1	0	0.728131563382158	0.0107234654730873	0.712987682510562	0.743597100761262
1792	Diploid	81.37	1946	0	1	0.728131563382158	0.0107234654730873	0.712987682510562	0.743597100761262
1793	Diploid	81.5	1945	1	0	0.72775720268119	0.0107357899780522	0.712603894294145	0.743232741632664
1794	Diploid	81.56666667	1944	1	0	0.727382841980222	0.0107481130151551	0.712220126251776	0.742868362330143
1795	Diploid	81.567	1943	0	1	0.727382841980222	0.0107481130151551	0.712220126251776	0.742868362330143
1796	Diploid	81.57	1942	1	1	0.727008288508554	0.0107604472978336	0.711836171894317	0.742503784478384
1797	Diploid	81.67	1940	0	1	0.727008288508554	0.0107604472978336	0.711836171894317	0.742503784478384
1798	Diploid	81.7	1939	0	2	0.727008288508554	0.0107604472978336	0.711836171894317	0.742503784478384
1799	Diploid	81.77	1937	0	1	0.727008288508554	0.0107604472978336	0.711836171894317	0.742503784478384
1800	Diploid	81.8	1936	1	1	0.726632767698374	0.010772843917123	0.71145120163308	0.742138291257401
1801	Diploid	81.9	1934	0	1	0.726632767698374	0.010772843917123	0.71145120163308	0.742138291257401
1802	Diploid	81.93333333	1933	1	0	0.726256858351401	0.0107852647399615	0.711065835517151	0.741772418188026
1803	Diploid	82	1932	0	1	0.726256858351401	0.0107852647399615	0.711065835517151	0.741772418188026
1804	Diploid	82.1	1931	0	2	0.726256858351401	0.0107852647399615	0.711065835517151	0.741772418188026
1805	Diploid	82.2	1929	0	1	0.726256858351401	0.0107852647399615	0.711065835517151	0.741772418188026
1806	Diploid	82.36666667	1928	0	1	0.726256858351401	0.0107852647399615	0.711065835517151	0.741772418188026
1807	Diploid	82.4	1927	0	2	0.726256858351401	0.0107852647399615	0.711065835517151	0.741772418188026
1808	Diploid	82.56	1925	0	1	0.726256858351401	0.0107852647399615	0.711065835517151	0.741772418188026
1809	Diploid	82.62	1924	0	1	0.726256858351401	0.0107852647399615	0.711065835517151	0.741772418188026
1810	Diploid	82.63333333	1923	1	0	0.725879189678311	0.0107978006020853	0.710678605019016	0.741404897075722
1811	Diploid	82.7	1922	0	2	0.725879189678311	0.0107978006020853	0.710678605019016	0.741404897075722
1812	Diploid	82.73333333	1920	1	0	0.725501127600354	0.0108103610745532	0.710290973701484	0.74103699137052
1813	Diploid	82.79	1919	1	0	0.725123065522396	0.0108229200447132	0.709903363128781	0.74066906492062
1814	Diploid	82.8	1918	0	1	0.725123065522396	0.0108229200447132	0.709903363128781	0.74066906492062
1815	Diploid	82.96666667	1917	0	1	0.725123065522396	0.0108229200447132	0.709903363128781	0.74066906492062
1816	Diploid	83	1916	1	0	0.724744608807614	0.0108355037595882	0.709515350452815	0.740300752704621
1817	Diploid	83.1	1915	0	1	0.724744608807614	0.0108355037595882	0.709515350452815	0.740300752704621
1818	Diploid	83.13333333	1914	1	0	0.724365954362051	0.0108480991505057	0.709127146685251	0.739932236823163
1819	Diploid	83.2	1913	0	1	0.724365954362051	0.0108480991505057	0.709127146685251	0.739932236823163
1820	Diploid	83.25	1912	1	0	0.72398710187546	0.0108607062592586	0.708738751504621	0.739563516978951
1821	Diploid	83.28	1911	0	1	0.72398710187546	0.0108607062592586	0.708738751504621	0.739563516978951
1822	Diploid	83.36666667	1910	2	0	0.723229000198104	0.010885942572918	0.707961598435447	0.738825648006164
1823	Diploid	83.4	1908	1	1	0.722849949359425	0.0108985586204446	0.707573053005329	0.738456682415503
1824	Diploid	83.53333333	1906	1	0	0.722470699648324	0.0109111865320391	0.707184315248396	0.738087512117687
1825	Diploid	83.63333333	1905	1	0	0.722091449937223	0.0109238130874006	0.706795598179289	0.73771832113218
1826	Diploid	83.66666667	1904	1	0	0.721712200226121	0.0109364383120774	0.706406901758845	0.737349109498145
1827	Diploid	83.7	1903	0	1	0.721712200226121	0.0109364383120774	0.706406901758845	0.737349109498145
1828	Diploid	83.8	1902	1	0	0.721332751119798	0.0109490755052247	0.706018012418527	0.736979692707346
1829	Diploid	83.9	1901	1	0	0.720953302013475	0.010961711408909	0.705629143692321	0.736610255302569
1830	Diploid	84.03	1900	0	1	0.720953302013475	0.010961711408909	0.705629143692321	0.736610255302569
1831	Diploid	84.07	1899	0	1	0.720953302013475	0.010961711408909	0.705629143692321	0.736610255302569
1832	Diploid	84.1	1898	0	1	0.720953302013475	0.010961711408909	0.705629143692321	0.736610255302569
1833	Diploid	84.2	1897	2	0	0.720193203645512	0.0109870593825732	0.704850182913924	0.735870207811985
1834	Diploid	84.23333333	1895	1	0	0.71981315446153	0.0109997314934828	0.704460733486121	0.735500153105505
1835	Diploid	84.4	1894	1	0	0.719433105277548	0.0110124023877159	0.704071304647663	0.735130077809817
1836	Diploid	84.5	1893	1	0	0.719053056093566	0.0110250720906354	0.703681896360085	0.734759981963386
1837	Diploid	84.53	1892	1	0	0.718673006909585	0.011037740627532	0.7032925085851	0.734389865604501
1838	Diploid	84.6	1891	0	1	0.718673006909585	0.011037740627532	0.7032925085851	0.734389865604501
1839	Diploid	84.63333333	1890	0	1	0.718673006909585	0.011037740627532	0.7032925085851	0.734389865604501
1840	Diploid	84.7	1889	0	2	0.718673006909585	0.011037740627532	0.7032925085851	0.734389865604501
1841	Diploid	84.73333333	1887	1	0	0.71829215210995	0.0110504617677117	0.702902278888443	0.734018982835919
1842	Diploid	84.83333333	1886	1	0	0.717911297310316	0.0110631817542792	0.702512069801932	0.73364807945733
1843	Diploid	84.9	1885	1	0	0.717530442510682	0.0110759006126397	0.702121881287255	0.733277155507047
1844	Diploid	85	1884	1	0	0.717149587711048	0.0110886183681269	0.701731713306274	0.732906211023209
1845	Diploid	85.03333333	1883	1	0	0.716768732911414	0.0111013350460039	0.701341565821026	0.732535246043778
1846	Diploid	85.09	1882	0	1	0.716768732911414	0.0111013350460039	0.701341565821026	0.732535246043778
1847	Diploid	85.13333333	1881	0	1	0.716768732911414	0.0111013350460039	0.701341565821026	0.732535246043778
1848	Diploid	85.2	1880	1	2	0.716387472947099	0.0111140777320612	0.700951005182472	0.732163885351633
1849	Diploid	85.28	1877	0	2	0.716387472947099	0.0111140777320612	0.700951005182472	0.732163885351633
1850	Diploid	85.3	1875	1	0	0.716005399628194	0.011126873777634	0.700559594539608	0.731791750898282
1851	Diploid	85.33333333	1874	0	1	0.716005399628194	0.011126873777634	0.700559594539608	0.731791750898282
1852	Diploid	85.36666667	1873	0	1	0.716005399628194	0.011126873777634	0.700559594539608	0.731791750898282
1853	Diploid	85.381	1872	0	1	0.716005399628194	0.011126873777634	0.700559594539608	0.731791750898282
1854	Diploid	85.4	1871	2	1	0.7152400277419	0.0111525447934321	0.699775523823774	0.731046285370026
1855	Diploid	85.5	1868	1	1	0.714857136934758	0.0111653924748116	0.69938330027141	0.730673331817112
1856	Diploid	85.56666667	1866	1	0	0.714474040934257	0.0111782529049482	0.698990877815815	0.730300167527274
1857	Diploid	85.58	1865	0	1	0.714474040934257	0.0111782529049482	0.698990877815815	0.730300167527274
1858	Diploid	85.6	1864	1	0	0.71409073941015	0.011191126128428	0.698598256116729	0.72992679218216
1859	Diploid	85.73333333	1863	1	0	0.713707437886044	0.0112039983642481	0.698205655136512	0.729553396118323
1860	Diploid	85.81	1862	0	1	0.713707437886044	0.0112039983642481	0.698205655136512	0.729553396118323
1861	Diploid	85.86666667	1861	1	0	0.713323930396583	0.011216883470165	0.697812854432382	0.729179788598657
1862	Diploid	85.93333333	1860	1	0	0.712940422907123	0.0112297676301784	0.69742007441553	0.728806160391859
1863	Diploid	85.96666667	1859	0	1	0.712940422907123	0.0112297676301784	0.69742007441553	0.728806160391859
1864	Diploid	86	1858	0	1	0.712940422907123	0.0112297676301784	0.69742007441553	0.728806160391859
1865	Diploid	86.01	1857	0	1	0.712940422907123	0.0112297676301784	0.69742007441553	0.728806160391859
1866	Diploid	86.06666667	1856	2	0	0.712172168141059	0.0112556165251673	0.696633249805964	0.728057693508036
1867	Diploid	86.1	1854	1	2	0.711788040758027	0.0112685396137613	0.696239868581018	0.727683428986509
1868	Diploid	86.13333333	1851	0	1	0.711788040758027	0.0112685396137613	0.696239868581018	0.727683428986509
1869	Diploid	86.23333333	1850	2	0	0.711018540173424	0.0112944670353191	0.695451835287743	0.726933683712513
1870	Diploid	86.36666667	1848	1	0	0.710633789881122	0.0113074294602988	0.695057849752157	0.72655877996469
1871	Diploid	86.37	1847	0	1	0.710633789881122	0.0113074294602988	0.695057849752157	0.72655877996469
1872	Diploid	86.4	1846	0	1	0.710633789881122	0.0113074294602988	0.695057849752157	0.72655877996469
1873	Diploid	86.47	1845	0	2	0.710633789881122	0.0113074294602988	0.695057849752157	0.72655877996469
1874	Diploid	86.5	1843	0	1	0.710633789881122	0.0113074294602988	0.695057849752157	0.72655877996469
1875	Diploid	86.53333333	1842	1	0	0.71024799520692	0.0113204615034188	0.694662767535673	0.726182887971672
1876	Diploid	86.6	1841	1	1	0.709862200532717	0.0113334927022165	0.694267706197027	0.725806975100968
1877	Diploid	86.7	1839	1	0	0.709476196073483	0.0113465372533613	0.693872441255372	0.725430847036111
1878	Diploid	86.8	1838	0	1	0.709476196073483	0.0113465372533613	0.693872441255372	0.725430847036111
1879	Diploid	86.83333333	1837	0	1	0.709476196073483	0.0113465372533613	0.693872441255372	0.725430847036111
1880	Diploid	86.89	1836	0	2	0.709476196073483	0.0113465372533613	0.693872441255372	0.725430847036111
1881	Diploid	86.9	1834	1	2	0.709089349728841	0.0113596379448424	0.693476296417224	0.725053918203947
1882	Diploid	87	1831	2	0	0.708314811935581	0.0113858941432261	0.692683165524658	0.724299214673895
1883	Diploid	87.06	1829	0	1	0.708314811935581	0.0113858941432261	0.692683165524658	0.724299214673895
1884	Diploid	87.09	1828	0	1	0.708314811935581	0.0113858941432261	0.692683165524658	0.724299214673895
1885	Diploid	87.1	1827	1	3	0.707927119099273	0.0113990498054683	0.692286178028651	0.723921438650268
1886	Diploid	87.16	1823	0	1	0.707927119099273	0.0113990498054683	0.692286178028651	0.723921438650268
1887	Diploid	87.23333333	1822	2	0	0.707150031152951	0.0114254744103242	0.691490444964246	0.723164246449531
1888	Diploid	87.46666667	1820	1	0	0.70676148717979	0.01143868556152	0.691092610203698	0.722785618577746
1889	Diploid	87.53333333	1819	1	0	0.706372943206629	0.0114518959806214	0.69069479657291	0.722406969576359
1890	Diploid	87.73333333	1818	1	0	0.705984399233468	0.0114651056940861	0.690297004033599	0.722028299483655
1891	Diploid	87.8	1817	0	1	0.705984399233468	0.0114651056940861	0.690297004033599	0.722028299483655
1892	Diploid	87.83333333	1816	0	1	0.705984399233468	0.0114651056940861	0.690297004033599	0.722028299483655
1893	Diploid	87.9	1815	1	0	0.705595427112678	0.0114783438463926	0.689898774551755	0.72164921163369
1894	Diploid	88	1814	0	4	0.705595427112678	0.0114783438463926	0.689898774551755	0.72164921163369
1895	Diploid	88.1	1810	1	2	0.705205595384992	0.0114916398820374	0.689499646584573	0.72126930626541
1896	Diploid	88.2	1807	0	1	0.705205595384992	0.0114916398820374	0.689499646584573	0.72126930626541
1897	Diploid	88.23333333	1806	0	1	0.705205595384992	0.0114916398820374	0.689499646584573	0.72126930626541
1898	Diploid	88.3	1805	0	1	0.705205595384992	0.0114916398820374	0.689499646584573	0.72126930626541
1899	Diploid	88.33333333	1804	1	0	0.704814683192428	0.0115050090132415	0.689099383853535	0.720888378778797
1900	Diploid	88.4	1803	3	1	0.703641946614737	0.0115451122852294	0.687898724229289	0.719745467751073
1901	Diploid	88.46666667	1799	0	1	0.703641946614737	0.0115451122852294	0.687898724229289	0.719745467751073
1902	Diploid	88.5	1798	0	1	0.703641946614737	0.0115451122852294	0.687898724229289	0.719745467751073
1903	Diploid	88.53	1797	0	1	0.703641946614737	0.0115451122852294	0.687898724229289	0.719745467751073
1904	Diploid	88.6	1796	0	2	0.703641946614737	0.0115451122852294	0.687898724229289	0.719745467751073
1905	Diploid	88.66666667	1794	1	0	0.703249727023536	0.011558568289003	0.687497148328573	0.719363243558232
1906	Diploid	88.8	1793	1	0	0.702857507432335	0.0115720236377397	0.687095594012998	0.718980997780417
1907	Diploid	88.83333333	1792	1	0	0.702465287841133	0.0115854783588045	0.686694061243377	0.718598730456818
1908	Diploid	88.93	1791	0	1	0.702465287841133	0.0115854783588045	0.686694061243377	0.718598730456818
1909	Diploid	88.93333333	1790	1	0	0.702072849132842	0.0115989475116976	0.686292315568766	0.718216238631508
1910	Diploid	88.99	1789	0	1	0.702072849132842	0.0115989475116976	0.686292315568766	0.718216238631508
1911	Diploid	89.03333333	1788	1	0	0.701680190939815	0.0116124311469714	0.685890356612075	0.717833521948466
1912	Diploid	89.09	1787	1	0	0.701287532746788	0.0116259142170294	0.68548841918068	0.717450783740297
1913	Diploid	89.1	1786	2	0	0.700502216360733	0.0116528787704991	0.684684608738897	0.716685242903463
1914	Diploid	89.2	1784	0	1	0.700502216360733	0.0116528787704991	0.684684608738897	0.716685242903463
1915	Diploid	89.33333333	1783	1	0	0.700109337944378	0.0116663754302798	0.684282500125385	0.716302236265141
1916	Diploid	89.36666667	1782	1	0	0.699716459528023	0.0116798716240151	0.683880412931101	0.715919208207763
1917	Diploid	89.39	1781	0	1	0.699716459528023	0.0116798716240151	0.683880412931101	0.715919208207763
1918	Diploid	89.5	1780	0	1	0.699716459528023	0.0116798716240151	0.683880412931101	0.715919208207763
1919	Diploid	89.53333333	1779	1	0	0.699323139427108	0.0116933977314105	0.683477874780813	0.71553574941255
1920	Diploid	89.6	1778	2	0	0.698536499225278	0.0117204486808336	0.682672862759127	0.714768767543753
1921	Diploid	89.76666667	1776	0	1	0.698536499225278	0.0117204486808336	0.682672862759127	0.714768767543753
1922	Diploid	89.8	1775	0	1	0.698536499225278	0.0117204486808336	0.682672862759127	0.714768767543753
1923	Diploid	89.9	1774	1	0	0.698142735696966	0.0117340040810502	0.682269914675172	0.714384833513428
1924	Diploid	89.96666667	1773	1	1	0.697748972168654	0.0117475591128837	0.681866988012518	0.714000878061976
1925	Diploid	90	1771	1	0	0.697354986300687	0.0117611291106485	0.681463845015227	0.713616695112513
1926	Diploid	90.13333333	1770	1	0	0.696961000432721	0.0117746987848629	0.681060723411766	0.713232490769394
1927	Diploid	90.2	1769	0	2	0.696961000432721	0.0117746987848629	0.681060723411766	0.713232490769394
1928	Diploid	90.23333333	1767	1	0	0.696566568627156	0.0117882988882822	0.680657146421898	0.71284785163816
1929	Diploid	90.26666667	1766	1	0	0.696172136821592	0.0118018987036526	0.680253590847157	0.712463191091976
1930	Diploid	90.3	1765	2	1	0.695383273210462	0.0118290975786939	0.679446543792565	0.711693805905247
1931	Diploid	90.4	1762	1	1	0.694988617550298	0.0118427121283104	0.679042812975798	0.711308873747978
1932	Diploid	90.5	1760	0	1	0.694988617550298	0.0118427121283104	0.679042812975798	0.711308873747978
1933	Diploid	90.56666667	1759	0	2	0.694988617550298	0.0118427121283104	0.679042812975798	0.711308873747978
1934	Diploid	90.6	1757	1	0	0.694593063413957	0.0118563885304215	0.678638143112762	0.710923087125418
1935	Diploid	90.64	1756	0	1	0.694593063413957	0.0118563885304215	0.678638143112762	0.710923087125418
1936	Diploid	90.66666667	1755	1	0	0.694197283890644	0.0118700803189284	0.678233253798874	0.710537070044718
1937	Diploid	90.7	1754	1	1	0.693801504367331	0.011883771926539	0.677828385967061	0.710151031482125
1938	Diploid	90.77	1752	1	0	0.693405498942464	0.0118974790099802	0.677423298133423	0.709764761986307
1939	Diploid	90.8	1751	4	0	0.691821477242995	0.0119523062604493	0.675803160987079	0.708219469816643
1940	Diploid	90.9	1747	0	1	0.691821477242995	0.0119523062604493	0.675803160987079	0.708219469816643
1941	Diploid	91	1746	0	2	0.691821477242995	0.0119523062604493	0.675803160987079	0.708219469816643
1942	Diploid	91.06666667	1744	0	1	0.691821477242995	0.0119523062604493	0.675803160987079	0.708219469816643
1943	Diploid	91.1	1743	1	0	0.69142456302771	0.0119660759028442	0.675397208987718	0.707832250409481
1944	Diploid	91.13333333	1742	1	0	0.691027648812424	0.0119798455092153	0.674991278455178	0.707445009535684
1945	Diploid	91.23333333	1741	1	1	0.690630734597138	0.0119936151068811	0.674585369352392	0.707057747232317
1946	Diploid	91.26666667	1739	0	1	0.690630734597138	0.0119936151068811	0.674585369352392	0.707057747232317
1947	Diploid	91.5	1738	0	2	0.690630734597138	0.0119936151068811	0.674585369352392	0.707057747232317
1948	Diploid	91.53333333	1736	0	1	0.690630734597138	0.0119936151068811	0.674585369352392	0.707057747232317
1949	Diploid	91.6	1735	0	1	0.690630734597138	0.0119936151068811	0.674585369352392	0.707057747232317
1950	Diploid	91.63333333	1734	1	0	0.690232446976263	0.0120074801518832	0.674178014085061	0.706669189598832
1951	Diploid	91.7	1733	0	1	0.690232446976263	0.0120074801518832	0.674178014085061	0.706669189598832
1952	Diploid	91.73333333	1732	1	0	0.689833929397178	0.0120213611985549	0.673770434724363	0.706280397034974
1953	Diploid	91.8	1731	0	1	0.689833929397178	0.0120213611985549	0.673770434724363	0.706280397034974
1954	Diploid	91.92	1730	1	0	0.68943518146111	0.0120352583024556	0.673362630863301	0.705891369152632
1955	Diploid	92.1	1729	0	1	0.68943518146111	0.0120352583024556	0.673362630863301	0.705891369152632
1956	Diploid	92.2	1728	0	2	0.68943518146111	0.0120352583024556	0.673362630863301	0.705891369152632
1957	Diploid	92.4	1726	1	1	0.689035740452152	0.0120492037725407	0.672954108027015	0.705501676796937
1958	Diploid	92.41	1724	0	1	0.689035740452152	0.0120492037725407	0.672954108027015	0.705501676796937
1959	Diploid	92.5	1723	1	0	0.68863583578561	0.0120631816554574	0.672545111470199	0.705111532654652
1960	Diploid	92.6	1722	0	1	0.68863583578561	0.0120631816554574	0.672545111470199	0.705111532654652
1961	Diploid	92.73333333	1721	1	0	0.688235698751452	0.0120771758203162	0.672135888436774	0.704721151161171
1962	Diploid	92.76666667	1720	1	0	0.687835561717294	0.0120911700419926	0.671726687270684	0.704330747800548
1963	Diploid	92.8	1719	1	0	0.687435424683137	0.0121051643486391	0.671317507934128	0.703940322610586
1964	Diploid	92.96666667	1718	1	0	0.687035287648979	0.0121191587683436	0.670908350389479	0.70354987562891
1965	Diploid	93	1717	1	0	0.686635150614821	0.012133153329131	0.670499214599286	0.703159406892973
1966	Diploid	93.2	1716	1	0	0.686235013580663	0.0121471480589629	0.670090100526268	0.702768916440055
1967	Diploid	93.23	1715	0	1	0.686235013580663	0.0121471480589629	0.670090100526268	0.702768916440055
1968	Diploid	93.3	1714	0	1	0.686235013580663	0.0121471480589629	0.670090100526268	0.702768916440055
1969	Diploid	93.36666667	1713	1	0	0.685834409369583	0.012161175674846	0.669680509054006	0.702377970862209
1970	Diploid	93.5	1712	1	0	0.685433805158502	0.0121752034975046	0.669270939325997	0.701987003540307
1971	Diploid	93.66666667	1711	1	0	0.685033200947422	0.0121892315549087	0.668861391305171	0.70159601451142
1972	Diploid	93.76	1710	1	0	0.684632596736342	0.0122032598749668	0.668451864954627	0.701205003812446
1973	Diploid	93.8	1709	0	1	0.684632596736342	0.0122032598749668	0.668451864954627	0.701205003812446
1974	Diploid	93.82	1708	0	1	0.684632596736342	0.0122032598749668	0.668451864954627	0.701205003812446
1975	Diploid	94.03333333	1707	1	0	0.684231523158874	0.012217321368631	0.668041858921841	0.700813535906121
1976	Diploid	94.15	1706	1	0	0.683830449581407	0.0122313831628391	0.66763187458731	0.700422046301739
1977	Diploid	94.22	1705	0	1	0.683830449581407	0.0122313831628391	0.66763187458731	0.700422046301739
1978	Diploid	94.23333333	1704	1	1	0.683429140632123	0.0122454617905488	0.667221660540202	0.700030316592245
1979	Diploid	94.5	1702	0	1	0.683429140632123	0.0122454617905488	0.667221660540202	0.700030316592245
1980	Diploid	94.56666667	1701	0	1	0.683429140632123	0.0122454617905488	0.667221660540202	0.700030316592245
1981	Diploid	94.6	1700	0	1	0.683429140632123	0.0122454617905488	0.667221660540202	0.700030316592245
1982	Diploid	94.7	1699	0	1	0.683429140632123	0.0122454617905488	0.667221660540202	0.700030316592245
1983	Diploid	94.73333333	1698	1	0	0.683026649972151	0.0122596237794078	0.666810206021673	0.699637468591799
1984	Diploid	94.9	1697	0	1	0.683026649972151	0.0122596237794078	0.666810206021673	0.699637468591799
1985	Diploid	94.93333333	1696	1	0	0.682623921994573	0.0122738028001966	0.666398519907789	0.699244378489512
1986	Diploid	95.3	1695	0	1	0.682623921994573	0.0122738028001966	0.666398519907789	0.699244378489512
1987	Diploid	95.5	1694	0	1	0.682623921994573	0.0122738028001966	0.666398519907789	0.699244378489512
1988	Diploid	95.63	1693	1	0	0.682220718260376	0.0122880156826966	0.66598634752506	0.698850825025645
1989	Diploid	95.73333333	1692	1	0	0.68181751452618	0.0123022289258187	0.665574197118026	0.698457249586287
1990	Diploid	95.83333333	1691	1	0	0.681414310791984	0.0123164425580686	0.665162068649467	0.698063652208659
1991	Diploid	95.86666667	1690	1	1	0.681011107057787	0.0123306566078908	0.664749962082335	0.69767003292981
1992	Diploid	95.9	1688	0	1	0.681011107057787	0.0123306566078908	0.664749962082335	0.69767003292981
1993	Diploid	95.93	1687	0	1	0.681011107057787	0.0123306566078908	0.664749962082335	0.69767003292981
1994	Diploid	96.1	1686	0	1	0.681011107057787	0.0123306566078908	0.664749962082335	0.69767003292981
1995	Diploid	96.2	1685	1	0	0.680606946163391	0.0123449386519822	0.664336855147537	0.697275503498873
1996	Diploid	96.3	1684	0	1	0.680606946163391	0.0123449386519822	0.664336855147537	0.697275503498873
1997	Diploid	96.6	1683	0	1	0.680606946163391	0.0123449386519822	0.664336855147537	0.697275503498873
1998	Diploid	96.63333333	1682	1	0	0.680202304697182	0.012359255110859	0.663923256965908	0.696880506084027
1999	Diploid	96.7	1681	1	0	0.679797663230973	0.0123735720191433	0.663509680887387	0.696485486566284
[truncated: 1,412 more rows]
