# Supplementary material for: Integrative multi-omic sequencing reveals the MMTV-Myc mouse model mimics human breast cancer heterogeneity
Source: Breast Cancer Res. 2023 Oct 7;25:120. doi: 10.1186/s13058-023-01723-3 (PMC10559619; doi:10.1186/s13058-023-01723-3)
Supplement: Supplementary file 36 — Additional file 36: Table S11. Raw data obtained from cBioPortal for all breast cancer patients separated by FGFR2 amplification status. Redundant patient samples have not been removed. [file 13058_2023_1723_MOESM36_ESM.csv]

Case ID	Study ID	Number at Risk	Status	Survival Rate	Time	Event
TCGA-AN-A0AR	brca_tcga	78	1	1	0.33	Amplified
P-0015520	breast_msk_2018	76	1	1	3.1	Amplified
P-0018888	breast_msk_2018	75	1	1	3.1	Amplified
P-0012153	breast_msk_2018	74	1	1	5	Amplified
TCGA-LD-A7W5	brca_tcga	73	1	1	7.1	Amplified
P-0013208	breast_msk_2018	72	1	1	9.3	Amplified
P-0013299	breast_msk_2018	71	1	1	9.3	Amplified
P-0012532	breast_msk_2018	70	1	1	11.7	Amplified
P-0009931	breast_msk_2018	69	1	1	12.3	Amplified
TCGA-C8-A26W	brca_tcga	68	1	1	12.52	Amplified
TCGA-BH-A0HP	brca_tcga	67	1	1	13.6	Amplified
TCGA-D8-A142	brca_tcga	66	1	1	13.96	Amplified
TCGA-D8-A147	brca_tcga	63	1	0.984375	19.19	Amplified
TCGA-A7-A2KD	brca_tcga	60	1	0.952620968	22.31	Amplified
MB-5548	brca_metabric	58	1	0.93647485	25.33333333	Amplified
TCGA-A1-A0SO	brca_tcga	56	1	0.920045466	27.99	Amplified
TCGA-A7-A0CJ	brca_tcga	53	1	0.886589268	30.58	Amplified
TCGA-BH-A0HQ	brca_tcga	50	1	0.85248968	36.83	Amplified
TCGA-AO-A03V	brca_tcga	44	1	0.765500937	44.38	Amplified
P-0001011	breast_msk_2018	43	1	0.765500937	44.8	Amplified
P-0003903	breast_msk_2018	38	1	0.692596086	49.9	Amplified
P-0001559	breast_msk_2018	37	1	0.692596086	50.2	Amplified
P-0015437	breast_msk_2018	33	1	0.634879746	58.5	Amplified
P-0013486	breast_msk_2018	30	1	0.595199762	64.7	Amplified
TCGA-AO-A03N	brca_tcga	29	1	0.595199762	66.72	Amplified
MB-5115	brca_metabric	26	1	0.552685493	77.4	Amplified
MB-0484	brca_metabric	25	1	0.552685493	82.63333333	Amplified
TCGA-A2-A04U	brca_tcga	22	1	0.506628369	87.19	Amplified
P-0000131	breast_msk_2018	20	1	0.482503208	87.8	Amplified
TCGA-A2-A0CL	brca_tcga	19	1	0.482503208	99.05	Amplified
MB-7090	brca_metabric	17	1	0.455697474	109.7666667	Amplified
P-0012567	breast_msk_2018	16	1	0.455697474	110.4	Amplified
TCGA-AQ-A04L	brca_tcga	13	1	0.394937811	129.99	Amplified
P-0008846	breast_msk_2018	12	1	0.394937811	140.7	Amplified
MB-0543	brca_metabric	9	1	0.323130936	154.7666667	Amplified
MB-5471	brca_metabric	8	1	0.323130936	185.7666667	Amplified
MB-0315	brca_metabric	7	1	0.323130936	186.2	Amplified
MB-3874	brca_metabric	6	1	0.323130936	186.4333333	Amplified
MB-3852	brca_metabric	3	1	0.193878562	225.5	Amplified
MB-3153	brca_metabric	2	1	0.193878562	227.9333333	Amplified
MB-0284	brca_metabric	4873	1	1	0	Diploid
TCGA-C8-A133	brca_tcga	4861	1	1	0	Diploid
TCGA-C8-A12T	brca_tcga	4862	1	1	0	Diploid
TCGA-C8-A12K	brca_tcga	4863	1	1	0	Diploid
TCGA-A8-A09Z	brca_tcga	4864	1	1	0	Diploid
TCGA-A8-A096	brca_tcga	4866	1	1	0	Diploid
TCGA-A8-A09G	brca_tcga	4865	1	1	0	Diploid
TCGA-A8-A090	brca_tcga	4868	1	1	0	Diploid
TCGA-A8-A08H	brca_tcga	4869	1	1	0	Diploid
TCGA-A8-A083	brca_tcga	4870	1	1	0	Diploid
TCGA-A8-A081	brca_tcga	4871	1	1	0	Diploid
TCGA-A8-A06N	brca_tcga	4872	1	1	0	Diploid
TCGA-A8-A094	brca_tcga	4867	1	1	0	Diploid
TCGA-C8-A275	brca_tcga	4860	1	1	0.03	Diploid
TCGA-AC-A7VC	brca_tcga	4859	1	1	0.03	Diploid
P-0018133	brca_mapk_hp_msk_2021	4857	1	0.999794154	0.132	Diploid
TCGA-AN-A0AM	brca_tcga	4854	1	0.999794154	0.16	Diploid
TCGA-PL-A8LX	brca_tcga	4855	1	0.999794154	0.16	Diploid
TCGA-C8-A1HJ	brca_tcga	4856	1	0.999794154	0.16	Diploid
TCGA-AN-A041	brca_tcga	4853	1	0.999794154	0.23	Diploid
TCGA-PL-A8LY	brca_tcga	4852	1	0.999794154	0.26	Diploid
TCGA-AN-A0XP	brca_tcga	4851	1	0.999794154	0.3	Diploid
TCGA-AN-A0XT	brca_tcga	4838	1	0.999794154	0.33	Diploid
TCGA-AN-A0XS	brca_tcga	4839	1	0.999794154	0.33	Diploid
TCGA-AN-A0XR	brca_tcga	4840	1	0.999794154	0.33	Diploid
TCGA-AN-A0XN	brca_tcga	4841	1	0.999794154	0.33	Diploid
TCGA-AN-A0FZ	brca_tcga	4842	1	0.999794154	0.33	Diploid
TCGA-AN-A0FY	brca_tcga	4843	1	0.999794154	0.33	Diploid
TCGA-AN-A0AT	brca_tcga	4845	1	0.999794154	0.33	Diploid
TCGA-AN-A0XU	brca_tcga	4837	1	0.999794154	0.33	Diploid
TCGA-AN-A046	brca_tcga	4846	1	0.999794154	0.33	Diploid
TCGA-AN-A0FV	brca_tcga	4847	1	0.999794154	0.33	Diploid
TCGA-AN-A0AS	brca_tcga	4848	1	0.999794154	0.33	Diploid
TCGA-AN-A03Y	brca_tcga	4849	1	0.999794154	0.33	Diploid
TCGA-AN-A03X	brca_tcga	4850	1	0.999794154	0.33	Diploid
TCGA-AN-A0FX	brca_tcga	4844	1	0.999794154	0.33	Diploid
TCGA-AN-A0FW	brca_tcga	4836	1	0.999794154	0.36	Diploid
TCGA-AN-A049	brca_tcga	4834	1	0.999587371	0.62	Diploid
TCGA-E9-A244	brca_tcga	4833	1	0.999587371	0.69	Diploid
P-0005158	breast_msk_2018	4832	1	0.999587371	0.7	Diploid
P-0006456	breast_msk_2018	4831	1	0.999587371	0.7	Diploid
P-0018963	breast_msk_2018	4830	1	0.999587371	0.7	Diploid
MB-0627	brca_metabric	4828	1	0.999380375	0.766666667	Diploid
TCGA-E9-A5FL	brca_tcga	4827	1	0.999380375	0.79	Diploid
P-0018640	breast_msk_2018	4826	1	0.999380375	0.8	Diploid
P-0005292	breast_msk_2018	4825	1	0.999380375	0.9	Diploid
P-0018642	breast_msk_2018	4824	1	0.999380375	0.9	Diploid
P-0018728	breast_msk_2018	4823	1	0.999380375	0.9	Diploid
P-0018799	breast_msk_2018	4822	1	0.999380375	0.9	Diploid
TCGA-A8-A09W	brca_tcga	4821	1	0.999380375	0.99	Diploid
TCGA-A8-A0A7	brca_tcga	4820	1	0.999380375	0.99	Diploid
TCGA-A8-A08R	brca_tcga	4819	1	0.999380375	0.99	Diploid
P-0018655	breast_msk_2018	4817	1	0.999380375	1	Diploid
P-0018726	breast_msk_2018	4816	1	0.999380375	1	Diploid
P-0015633	breast_msk_2018	4818	1	0.999380375	1	Diploid
TCGA-A8-A06Z	brca_tcga	4815	1	0.999380375	1.02	Diploid
TCGA-A8-A09C	brca_tcga	4814	1	0.999380375	1.02	Diploid
TCGA-A8-A09N	brca_tcga	4813	1	0.999380375	1.02	Diploid
TCGA-A8-A06Q	brca_tcga	4812	1	0.999380375	1.02	Diploid
P-0016141	breast_msk_2018	4811	1	0.999380375	1.1	Diploid
P-0018675	breast_msk_2018	4810	1	0.999380375	1.1	Diploid
TCGA-AC-A8OQ	brca_tcga	4808	1	0.999380375	1.12	Diploid
TCGA-E9-A1RD	brca_tcga	4809	1	0.999380375	1.12	Diploid
P-0018727	breast_msk_2018	4807	1	0.999380375	1.2	Diploid
MB-0880	brca_metabric	4806	1	0.999380375	1.233333333	Diploid
MB-0125	brca_metabric	4805	1	0.999380375	1.266666667	Diploid
P-0018119	breast_msk_2018	4804	1	0.999380375	1.3	Diploid
TCGA-AC-A8OR	brca_tcga	4803	1	0.999380375	1.31	Diploid
P-0002445	breast_msk_2018	4802	1	0.999380375	1.4	Diploid
P-0018520	breast_msk_2018	4801	1	0.999380375	1.4	Diploid
P-0018850	breast_msk_2018	4800	1	0.999380375	1.4	Diploid
MB-0374	brca_metabric	4799	1	0.999380375	1.433333333	Diploid
P-0019037	breast_msk_2018	4795	1	0.999380375	1.6	Diploid
P-0018213	breast_msk_2018	4796	1	0.999380375	1.6	Diploid
P-0014324	breast_msk_2018	4798	1	0.999380375	1.6	Diploid
P-0018052	breast_msk_2018	4797	1	0.999380375	1.6	Diploid
TCGA-D8-A27P	brca_tcga	4794	1	0.999380375	1.61	Diploid
TCGA-AC-A6NO	brca_tcga	4793	1	0.999380375	1.68	Diploid
P-0013715	breast_msk_2018	4792	1	0.999380375	1.7	Diploid
P-0018046	breast_msk_2018	4791	1	0.999380375	1.7	Diploid
TCGA-AN-A04D	brca_tcga	4790	1	0.999380375	1.71	Diploid
MB-0148	brca_metabric	4789	1	0.999380375	1.766666667	Diploid
TCGA-AN-A04C	brca_tcga	4788	1	0.999380375	1.77	Diploid
P-0017756	breast_msk_2018	4787	1	0.999380375	1.8	Diploid
TCGA-E9-A248	brca_tcga	4786	1	0.999380375	1.94	Diploid
P-0012976	breast_msk_2018	4784	1	0.999171518	2	Diploid
MB-5525	brca_metabric	4783	1	0.999171518	2	Diploid
P-0015710	breast_msk_2018	4782	1	0.999171518	2.1	Diploid
TCGA-OK-A5Q2	brca_tcga	4781	1	0.999171518	2.1	Diploid
TCGA-AC-A8OS	brca_tcga	4778	1	0.998962442	2.3	Diploid
P-0017442	breast_msk_2018	4780	1	0.999171518	2.3	Diploid
MB-0117	brca_metabric	4777	1	0.998962442	2.4	Diploid
P-0014976	breast_msk_2018	4776	1	0.998962442	2.5	Diploid
P-0017898	breast_msk_2018	4775	1	0.998962442	2.5	Diploid
MB-0522	brca_metabric	4774	1	0.998962442	2.5	Diploid
TCGA-BH-A0HO	brca_tcga	4773	1	0.998962442	2.5	Diploid
MB-5373	brca_metabric	4772	1	0.998962442	2.533333333	Diploid
TCGA-AQ-A54N	brca_tcga	4769	1	0.99875306	2.56	Diploid
TCGA-E9-A1R3	brca_tcga	4770	1	0.99875306	2.56	Diploid
TCGA-BH-A0DS	brca_tcga	4768	1	0.99875306	2.56	Diploid
TCGA-HN-A2NL	brca_tcga	4767	1	0.99875306	2.6	Diploid
TCGA-LL-A6FQ	brca_tcga	4766	1	0.99875306	2.63	Diploid
P-0018844	breast_msk_2018	4765	1	0.99875306	2.7	Diploid
P-0018891	breast_msk_2018	4764	1	0.99875306	2.7	Diploid
TCGA-AR-A24P	brca_tcga	4763	1	0.99875306	2.76	Diploid
P-0009482	breast_msk_2018	4761	1	0.99875306	2.8	Diploid
P-0005165	breast_msk_2018	4762	1	0.99875306	2.8	Diploid
P-0016205	breast_msk_2018	4760	1	0.99875306	2.8	Diploid
MB-0156	brca_metabric	4758	1	0.998543194	2.866666667	Diploid
P-0015509	breast_msk_2018	4757	1	0.998543194	2.9	Diploid
P-0018917	breast_msk_2018	4756	1	0.998543194	2.9	Diploid
TCGA-AN-A04A	brca_tcga	4755	1	0.998543194	2.96	Diploid
P-0015580	breast_msk_2018	4754	1	0.998543194	3	Diploid
P-0018895	breast_msk_2018	4753	1	0.998543194	3	Diploid
TCGA-E9-A1R5	brca_tcga	4752	1	0.998543194	3.02	Diploid
P-0018596	breast_msk_2018	4751	1	0.998543194	3.1	Diploid
P-0018789	breast_msk_2018	4750	1	0.998543194	3.1	Diploid
P-0018829	breast_msk_2018	4749	1	0.998543194	3.1	Diploid
P-0014040	breast_msk_2018	4748	1	0.998543194	3.2	Diploid
P-0015852	breast_msk_2018	4747	1	0.998543194	3.2	Diploid
P-0015933	breast_msk_2018	4746	1	0.998543194	3.2	Diploid
P-0017045	breast_msk_2018	4745	1	0.998543194	3.2	Diploid
P-0018152	breast_msk_2018	4744	1	0.998543194	3.2	Diploid
P-0018898	breast_msk_2018	4743	1	0.998543194	3.2	Diploid
TCGA-BH-A0DQ	brca_tcga	4742	1	0.998543194	3.22	Diploid
P-0014298	breast_msk_2018	4741	1	0.998543194	3.3	Diploid
P-0016133	breast_msk_2018	4740	1	0.998543194	3.3	Diploid
P-0017320	breast_msk_2018	4739	1	0.998543194	3.3	Diploid
P-0018901	breast_msk_2018	4738	1	0.998543194	3.3	Diploid
MB-0285	brca_metabric	4737	1	0.998543194	3.366666667	Diploid
P-0018610	breast_msk_2018	4732	1	0.998543194	3.4	Diploid
P-0018073	breast_msk_2018	4734	1	0.998543194	3.4	Diploid
P-0018125	breast_msk_2018	4733	1	0.998543194	3.4	Diploid
P-0014676	breast_msk_2018	4736	1	0.998543194	3.4	Diploid
P-0015943	breast_msk_2018	4735	1	0.998543194	3.4	Diploid
P-0018896	breast_msk_2018	4726	1	0.998543194	3.5	Diploid
P-0015907	breast_msk_2018	4731	1	0.998543194	3.5	Diploid
P-0017096	breast_msk_2018	4730	1	0.998543194	3.5	Diploid
P-0017770	breast_msk_2018	4729	1	0.998543194	3.5	Diploid
P-0018120	breast_msk_2018	4728	1	0.998543194	3.5	Diploid
P-0018840	breast_msk_2018	4727	1	0.998543194	3.5	Diploid
P-0018401	breast_msk_2018	4720	1	0.998331862	3.6	Diploid
P-0017957	breast_msk_2018	4721	1	0.998331862	3.6	Diploid
P-0016813	breast_msk_2018	4723	1	0.998331862	3.6	Diploid
P-0017684	breast_msk_2018	4722	1	0.998331862	3.6	Diploid
P-0016811	breast_msk_2018	4724	1	0.998331862	3.6	Diploid
P-0003072	breast_msk_2018	4719	1	0.998331862	3.7	Diploid
P-0014493	breast_msk_2018	4718	1	0.998331862	3.7	Diploid
P-0015039	breast_msk_2018	4717	1	0.998331862	3.7	Diploid
P-0018018	breast_msk_2018	4716	1	0.998331862	3.7	Diploid
MB-0173	brca_metabric	4715	1	0.998331862	3.766666667	Diploid
P-0018273	breast_msk_2018	4713	1	0.998331862	3.8	Diploid
P-0018447	breast_msk_2018	4712	1	0.998331862	3.8	Diploid
P-0015381	breast_msk_2018	4714	1	0.998331862	3.8	Diploid
TCGA-E2-A1IL	brca_tcga	4710	1	0.998119947	3.88	Diploid
P-0016135	breast_msk_2018	4709	1	0.998119947	3.9	Diploid
P-0016620	breast_msk_2018	4708	1	0.998119947	3.9	Diploid
P-0015988	breast_msk_2018	4707	1	0.998119947	4	Diploid
P-0015865	breast_msk_2018	4704	1	0.998119947	4.1	Diploid
P-0015063	breast_msk_2018	4706	1	0.998119947	4.1	Diploid
P-0015640	breast_msk_2018	4705	1	0.998119947	4.1	Diploid
P-0017699	breast_msk_2018	4703	1	0.998119947	4.1	Diploid
P-0014643	breast_msk_2018	4700	1	0.997907671	4.2	Diploid
P-0016665	breast_msk_2018	4699	1	0.997907671	4.2	Diploid
P-0018342	breast_msk_2018	4693	1	0.997907671	4.3	Diploid
P-0017970	breast_msk_2018	4694	1	0.997907671	4.3	Diploid
P-0017740	breast_msk_2018	4695	1	0.997907671	4.3	Diploid
P-0019054	breast_msk_2018	4692	1	0.997907671	4.3	Diploid
P-0015938	breast_msk_2018	4697	1	0.997907671	4.3	Diploid
P-0015535	breast_msk_2018	4698	1	0.997907671	4.3	Diploid
P-0016468	breast_msk_2018	4696	1	0.997907671	4.3	Diploid
P-0009594	brca_mapk_hp_msk_2021	4691	1	0.997907671	4.34	Diploid
P-0008570	breast_msk_2018	4690	1	0.997907671	4.4	Diploid
P-0014730	breast_msk_2018	4689	1	0.997907671	4.4	Diploid
P-0016466	breast_msk_2018	4688	1	0.997907671	4.4	Diploid
P-0016661	breast_msk_2018	4687	1	0.997907671	4.4	Diploid
TCGA-BH-A0E0	brca_tcga	4686	1	0.997907671	4.4	Diploid
P-0018552	breast_msk_2018	4679	1	0.997694671	4.5	Diploid
P-0019073	breast_msk_2018	4678	1	0.997694671	4.5	Diploid
P-0017930	breast_msk_2018	4680	1	0.997694671	4.5	Diploid
P-0015598	breast_msk_2018	4684	1	0.997694671	4.5	Diploid
P-0017656	breast_msk_2018	4682	1	0.997694671	4.5	Diploid
P-0015982	breast_msk_2018	4683	1	0.997694671	4.5	Diploid
P-0017846	breast_msk_2018	4681	1	0.997694671	4.5	Diploid
P-0012318	breast_msk_2018	4677	1	0.997694671	4.6	Diploid
P-0006874	breast_msk_2018	4676	1	0.997694671	4.7	Diploid
P-0015569	breast_msk_2018	4675	1	0.997694671	4.7	Diploid
P-0017331	breast_msk_2018	4674	1	0.997694671	4.7	Diploid
P-0017564	breast_msk_2018	4673	1	0.997694671	4.7	Diploid
P-0017614	breast_msk_2018	4672	1	0.997694671	4.7	Diploid
P-0018287	breast_msk_2018	4671	1	0.997694671	4.7	Diploid
P-0017172	breast_msk_2018	4665	1	0.997694671	4.8	Diploid
P-0016499	breast_msk_2018	4666	1	0.997694671	4.8	Diploid
P-0016479	breast_msk_2018	4667	1	0.997694671	4.8	Diploid
P-0018053	breast_msk_2018	4664	1	0.997694671	4.8	Diploid
P-0014811	breast_msk_2018	4669	1	0.997694671	4.8	Diploid
P-0014532	breast_msk_2018	4670	1	0.997694671	4.8	Diploid
P-0015582	breast_msk_2018	4668	1	0.997694671	4.8	Diploid
MB-7186	brca_metabric	4663	1	0.997694671	4.866666667	Diploid
TCGA-BH-A18G	brca_tcga	4662	1	0.997694671	4.89	Diploid
P-0009630	breast_msk_2018	4661	1	0.997694671	4.9	Diploid
P-0016936	breast_msk_2018	4660	1	0.997694671	4.9	Diploid
P-0016884	breast_msk_2018	4658	1	0.997694671	5	Diploid
P-0017767	breast_msk_2018	4657	1	0.997694671	5	Diploid
P-0015187	breast_msk_2018	4659	1	0.997694671	5	Diploid
P-0013901	breast_msk_2018	4655	1	0.997480389	5.1	Diploid
P-0013916	breast_msk_2018	4654	1	0.997480389	5.1	Diploid
P-0017062	breast_msk_2018	4652	1	0.997266016	5.2	Diploid
P-0017818	breast_msk_2018	4651	1	0.997266016	5.2	Diploid
TCGA-BH-A6R9	brca_tcga	4650	1	0.997266016	5.26	Diploid
P-0015739	breast_msk_2018	4646	1	0.997051504	5.3	Diploid
P-0014581	breast_msk_2018	4647	1	0.997051504	5.3	Diploid
P-0014179	breast_msk_2018	4648	1	0.997051504	5.3	Diploid
TCGA-AN-A0XV	brca_tcga	4645	1	0.997051504	5.32	Diploid
TCGA-AN-A0XL	brca_tcga	4644	1	0.997051504	5.35	Diploid
P-0018662	breast_msk_2018	4633	1	0.997051504	5.4	Diploid
P-0017742	breast_msk_2018	4634	1	0.997051504	5.4	Diploid
P-0017694	breast_msk_2018	4635	1	0.997051504	5.4	Diploid
P-0017359	breast_msk_2018	4636	1	0.997051504	5.4	Diploid
P-0017193	breast_msk_2018	4638	1	0.997051504	5.4	Diploid
P-0017323	breast_msk_2018	4637	1	0.997051504	5.4	Diploid
P-0017031	breast_msk_2018	4640	1	0.997051504	5.4	Diploid
P-0016924	breast_msk_2018	4641	1	0.997051504	5.4	Diploid
P-0016730	breast_msk_2018	4642	1	0.997051504	5.4	Diploid
P-0014692	breast_msk_2018	4643	1	0.997051504	5.4	Diploid
P-0017160	breast_msk_2018	4639	1	0.997051504	5.4	Diploid
MB-0171	brca_metabric	4632	1	0.997051504	5.433333333	Diploid
P-0017118	breast_msk_2018	4626	1	0.997051504	5.5	Diploid
P-0017036	breast_msk_2018	4627	1	0.997051504	5.5	Diploid
P-0016975	breast_msk_2018	4628	1	0.997051504	5.5	Diploid
P-0016364	breast_msk_2018	4629	1	0.997051504	5.5	Diploid
P-0015468	breast_msk_2018	4630	1	0.997051504	5.5	Diploid
P-0014369	breast_msk_2018	4631	1	0.997051504	5.5	Diploid
TCGA-BH-A0RX	brca_tcga	4624	1	0.996835925	5.58	Diploid
TCGA-AN-A0XW	brca_tcga	4623	1	0.996835925	5.58	Diploid
P-0016264	breast_msk_2018	4620	1	0.996835925	5.6	Diploid
P-0016943	breast_msk_2018	4619	1	0.996835925	5.6	Diploid
P-0014434	breast_msk_2018	4622	1	0.996835925	5.6	Diploid
P-0015355	breast_msk_2018	4621	1	0.996835925	5.6	Diploid
TCGA-AN-A0FF	brca_tcga	4617	1	0.996620066	5.65	Diploid
P-0016769	breast_msk_2018	4616	1	0.996620066	5.7	Diploid
P-0016802	breast_msk_2018	4615	1	0.996620066	5.7	Diploid
P-0017156	breast_msk_2018	4614	1	0.996620066	5.7	Diploid
P-0017481	breast_msk_2018	4613	1	0.996620066	5.7	Diploid
P-0017099	breast_msk_2018	4607	1	0.996187881	5.8	Diploid
P-0017032	breast_msk_2018	4608	1	0.996187881	5.8	Diploid
P-0016593	breast_msk_2018	4610	1	0.996187881	5.8	Diploid
P-0016866	breast_msk_2018	4609	1	0.996187881	5.8	Diploid
TCGA-BH-A0HK	brca_tcga	4604	1	0.99575532	5.85	Diploid
P-0017590	breast_msk_2018	4593	1	0.99575532	5.9	Diploid
P-0017581	breast_msk_2018	4594	1	0.99575532	5.9	Diploid
P-0017362	breast_msk_2018	4595	1	0.99575532	5.9	Diploid
P-0017261	breast_msk_2018	4596	1	0.99575532	5.9	Diploid
P-0017098	breast_msk_2018	4597	1	0.99575532	5.9	Diploid
P-0016947	breast_msk_2018	4598	1	0.99575532	5.9	Diploid
P-0016893	breast_msk_2018	4599	1	0.99575532	5.9	Diploid
P-0016804	breast_msk_2018	4600	1	0.99575532	5.9	Diploid
P-0016794	breast_msk_2018	4601	1	0.99575532	5.9	Diploid
P-0016747	breast_msk_2018	4602	1	0.99575532	5.9	Diploid
P-0016739	breast_msk_2018	4603	1	0.99575532	5.9	Diploid
P-0017011	breast_msk_2018	4583	1	0.995538474	6.1	Diploid
P-0016940	breast_msk_2018	4584	1	0.995538474	6.1	Diploid
P-0016786	breast_msk_2018	4585	1	0.995538474	6.1	Diploid
P-0016689	breast_msk_2018	4586	1	0.995538474	6.1	Diploid
P-0016608	breast_msk_2018	4587	1	0.995538474	6.1	Diploid
P-0016458	breast_msk_2018	4589	1	0.995538474	6.1	Diploid
P-0016358	breast_msk_2018	4590	1	0.995538474	6.1	Diploid
P-0016202	breast_msk_2018	4591	1	0.995538474	6.1	Diploid
P-0016472	breast_msk_2018	4588	1	0.995538474	6.1	Diploid
TCGA-E9-A1R4	brca_tcga	4582	1	0.995538474	6.11	Diploid
TCGA-EW-A1PC	brca_tcga	4581	1	0.995538474	6.14	Diploid
P-0015191	breast_msk_2018	4578	1	0.995538474	6.2	Diploid
P-0013388	breast_msk_2018	4580	1	0.995538474	6.2	Diploid
P-0014200	breast_msk_2018	4579	1	0.995538474	6.2	Diploid
P-0016726	breast_msk_2018	4577	1	0.995538474	6.2	Diploid
P-0016667	breast_msk_2018	4568	1	0.995320917	6.3	Diploid
P-0016651	breast_msk_2018	4569	1	0.995320917	6.3	Diploid
P-0016906	breast_msk_2018	4567	1	0.995320917	6.3	Diploid
P-0016337	breast_msk_2018	4570	1	0.995320917	6.3	Diploid
P-0016262	breast_msk_2018	4571	1	0.995320917	6.3	Diploid
P-0014821	breast_msk_2018	4572	1	0.995320917	6.3	Diploid
P-0014699	breast_msk_2018	4573	1	0.995320917	6.3	Diploid
P-0014317	breast_msk_2018	4574	1	0.995320917	6.3	Diploid
P-0000522	breast_msk_2018	4575	1	0.995320917	6.3	Diploid
P-0016584	breast_msk_2018	4556	1	0.995320917	6.4	Diploid
P-0016475	breast_msk_2018	4557	1	0.995320917	6.4	Diploid
P-0016469	breast_msk_2018	4558	1	0.995320917	6.4	Diploid
P-0016456	breast_msk_2018	4559	1	0.995320917	6.4	Diploid
P-0016162	breast_msk_2018	4560	1	0.995320917	6.4	Diploid
P-0015033	breast_msk_2018	4562	1	0.995320917	6.4	Diploid
P-0014879	breast_msk_2018	4563	1	0.995320917	6.4	Diploid
P-0014283	breast_msk_2018	4564	1	0.995320917	6.4	Diploid
P-0010745	breast_msk_2018	4565	1	0.995320917	6.4	Diploid
P-0007700	breast_msk_2018	4566	1	0.995320917	6.4	Diploid
P-0016041	breast_msk_2018	4561	1	0.995320917	6.4	Diploid
TCGA-AN-A0FD	brca_tcga	4555	1	0.995320917	6.44	Diploid
P-0016442	breast_msk_2018	4550	1	0.994883798	6.5	Diploid
P-0016357	breast_msk_2018	4551	1	0.994883798	6.5	Diploid
P-0014685	breast_msk_2018	4552	1	0.994883798	6.5	Diploid
TCGA-E9-A1RF	brca_tcga	4549	1	0.994883798	6.57	Diploid
P-0016656	breast_msk_2018	4541	1	0.994883798	6.6	Diploid
P-0016856	breast_msk_2018	4540	1	0.994883798	6.6	Diploid
P-0016349	breast_msk_2018	4542	1	0.994883798	6.6	Diploid
P-0015957	breast_msk_2018	4544	1	0.994883798	6.6	Diploid
P-0016270	breast_msk_2018	4543	1	0.994883798	6.6	Diploid
P-0015734	breast_msk_2018	4546	1	0.994883798	6.6	Diploid
P-0015685	breast_msk_2018	4547	1	0.994883798	6.6	Diploid
P-0014626	breast_msk_2018	4548	1	0.994883798	6.6	Diploid
P-0015947	breast_msk_2018	4545	1	0.994883798	6.6	Diploid
P-0015688	breast_msk_2018	4535	1	0.994883798	6.7	Diploid
P-0012750	breast_msk_2018	4539	1	0.994883798	6.7	Diploid
P-0012969	breast_msk_2018	4538	1	0.994883798	6.7	Diploid
P-0015126	breast_msk_2018	4537	1	0.994883798	6.7	Diploid
P-0015428	breast_msk_2018	4536	1	0.994883798	6.7	Diploid
P-0016655	breast_msk_2018	4528	1	0.994664371	6.8	Diploid
P-0017809	breast_msk_2018	4527	1	0.994664371	6.8	Diploid
P-0016569	breast_msk_2018	4529	1	0.994664371	6.8	Diploid
P-0014375	breast_msk_2018	4532	1	0.994664371	6.8	Diploid
P-0015931	breast_msk_2018	4531	1	0.994664371	6.8	Diploid
P-0014092	breast_msk_2018	4533	1	0.994664371	6.8	Diploid
P-0016014	breast_msk_2018	4530	1	0.994664371	6.8	Diploid
P-0000356	breast_msk_2018	4525	1	0.994444604	6.9	Diploid
P-0013041	breast_msk_2018	4522	1	0.994224788	6.9	Diploid
P-0014370	breast_msk_2018	4521	1	0.994224788	6.9	Diploid
TCGA-AN-A0FS	brca_tcga	4520	1	0.994224788	6.9	Diploid
TCGA-AN-A0FK	brca_tcga	4509	1	0.994224788	7	Diploid
P-0017701	breast_msk_2018	4510	1	0.994224788	7	Diploid
P-0016636	breast_msk_2018	4511	1	0.994224788	7	Diploid
P-0015871	breast_msk_2018	4513	1	0.994224788	7	Diploid
P-0016373	breast_msk_2018	4512	1	0.994224788	7	Diploid
P-0015708	breast_msk_2018	4515	1	0.994224788	7	Diploid
P-0015587	breast_msk_2018	4516	1	0.994224788	7	Diploid
P-0014406	breast_msk_2018	4517	1	0.994224788	7	Diploid
P-0012971	breast_msk_2018	4518	1	0.994224788	7	Diploid
P-0015864	breast_msk_2018	4514	1	0.994224788	7	Diploid
TCGA-AN-A0FT	brca_tcga	4508	1	0.994224788	7.03	Diploid
TCGA-B6-A400	brca_tcga	4507	1	0.994224788	7.06	Diploid
P-0015873	breast_msk_2018	4501	1	0.994224788	7.1	Diploid
P-0015301	breast_msk_2018	4502	1	0.994224788	7.1	Diploid
P-0014533	breast_msk_2018	4503	1	0.994224788	7.1	Diploid
P-0014194	breast_msk_2018	4504	1	0.994224788	7.1	Diploid
P-0006051	breast_msk_2018	4506	1	0.994224788	7.1	Diploid
P-0014161	breast_msk_2018	4505	1	0.994224788	7.1	Diploid
TCGA-E9-A249	brca_tcga	4500	1	0.994224788	7.13	Diploid
TCGA-AN-A0FN	brca_tcga	4499	1	0.994224788	7.16	Diploid
P-0015706	breast_msk_2018	4498	1	0.994224788	7.2	Diploid
P-0015949	breast_msk_2018	4497	1	0.994224788	7.2	Diploid
TCGA-A2-A4RW	brca_tcga	4496	1	0.994224788	7.29	Diploid
P-0018237	breast_msk_2018	4492	1	0.994224788	7.3	Diploid
P-0015294	breast_msk_2018	4493	1	0.994224788	7.3	Diploid
P-0001594	breast_msk_2018	4495	1	0.994224788	7.3	Diploid
P-0014244	breast_msk_2018	4494	1	0.994224788	7.3	Diploid
TCGA-AN-A0AK	brca_tcga	4491	1	0.994224788	7.36	Diploid
TCGA-GI-A2C8	brca_tcga	4489	1	0.994003358	7.39	Diploid
P-0013965	breast_msk_2018	4488	1	0.994003358	7.4	Diploid
P-0014785	breast_msk_2018	4487	1	0.994003358	7.4	Diploid
P-0015586	breast_msk_2018	4486	1	0.994003358	7.4	Diploid
TCGA-AN-A0AL	brca_tcga	4484	1	0.993781729	7.46	Diploid
P-0016545	breast_msk_2018	4477	1	0.993781729	7.5	Diploid
P-0015981	breast_msk_2018	4478	1	0.993781729	7.5	Diploid
P-0015695	breast_msk_2018	4479	1	0.993781729	7.5	Diploid
P-0013969	breast_msk_2018	4483	1	0.993781729	7.5	Diploid
P-0015391	breast_msk_2018	4481	1	0.993781729	7.5	Diploid
P-0014515	breast_msk_2018	4482	1	0.993781729	7.5	Diploid
P-0015634	breast_msk_2018	4480	1	0.993781729	7.5	Diploid
TCGA-AN-A0FL	brca_tcga	4476	1	0.993781729	7.59	Diploid
P-0015707	breast_msk_2018	4472	1	0.993781729	7.6	Diploid
P-0015429	breast_msk_2018	4473	1	0.993781729	7.6	Diploid
P-0013432	breast_msk_2018	4474	1	0.993781729	7.6	Diploid
P-0006091	breast_msk_2018	4475	1	0.993781729	7.6	Diploid
P-0002657	breast_msk_2018	4471	1	0.993781729	7.7	Diploid
P-0013411	breast_msk_2018	4470	1	0.993781729	7.7	Diploid
P-0014576	breast_msk_2018	4469	1	0.993781729	7.7	Diploid
P-0015351	breast_msk_2018	4468	1	0.993781729	7.7	Diploid
P-0015378	breast_msk_2018	4465	1	0.993781729	7.8	Diploid
P-0013682	breast_msk_2018	4467	1	0.993781729	7.8	Diploid
P-0013862	breast_msk_2018	4466	1	0.993781729	7.8	Diploid
P-0014376	breast_msk_2018	4461	1	0.993113865	7.9	Diploid
TCGA-AN-A0FJ	brca_tcga	4460	1	0.993113865	7.95	Diploid
TCGA-A1-A0SM	brca_tcga	4459	1	0.993113865	7.95	Diploid
TCGA-A8-A07S	brca_tcga	4458	1	0.993113865	7.98	Diploid
P-0015356	breast_msk_2018	4455	1	0.993113865	8	Diploid
P-0015382	breast_msk_2018	4454	1	0.993113865	8	Diploid
P-0015001	breast_msk_2018	4456	1	0.993113865	8	Diploid
P-0013751	breast_msk_2018	4457	1	0.993113865	8	Diploid
P-0012130	breast_msk_2018	4452	1	0.992890844	8.1	Diploid
P-0013050	breast_msk_2018	4451	1	0.992890844	8.1	Diploid
P-0015343	breast_msk_2018	4450	1	0.992890844	8.1	Diploid
P-0016212	breast_msk_2018	4449	1	0.992890844	8.1	Diploid
P-0003859	breast_msk_2018	4448	1	0.992890844	8.2	Diploid
P-0014121	breast_msk_2018	4447	1	0.992890844	8.2	Diploid
P-0014781	breast_msk_2018	4446	1	0.992890844	8.2	Diploid
TCGA-AC-A7VB	brca_tcga	4445	1	0.992890844	8.21	Diploid
TCGA-E2-A56Z	brca_tcga	4444	1	0.992890844	8.28	Diploid
P-0014573	breast_msk_2018	4443	1	0.992890844	8.3	Diploid
P-0014580	breast_msk_2018	4442	1	0.992890844	8.3	Diploid
P-0015551	breast_msk_2018	4441	1	0.992890844	8.3	Diploid
P-0014320	breast_msk_2018	4439	1	0.99266722	8.4	Diploid
TCGA-EW-A1IY	brca_tcga	4437	1	0.992443545	8.48	Diploid
P-0013179	breast_msk_2018	4436	1	0.992443545	8.5	Diploid
P-0013640	breast_msk_2018	4435	1	0.992443545	8.5	Diploid
TCGA-A1-A0SB	brca_tcga	4434	1	0.992443545	8.51	Diploid
P-0013157	breast_msk_2018	4433	1	0.992443545	8.6	Diploid
P-0015277	breast_msk_2018	4432	1	0.992443545	8.6	Diploid
P-0012911	breast_msk_2018	4431	1	0.992443545	8.7	Diploid
P-0012992	breast_msk_2018	4430	1	0.992443545	8.7	Diploid
P-0013043	breast_msk_2018	4429	1	0.992443545	8.7	Diploid
P-0013207	breast_msk_2018	4428	1	0.992443545	8.7	Diploid
P-0015828	breast_msk_2018	4427	1	0.992443545	8.7	Diploid
TCGA-A7-A6VY	brca_tcga	4425	1	0.992219315	8.74	Diploid
P-0012534	breast_msk_2018	4424	1	0.992219315	8.8	Diploid
P-0015059	breast_msk_2018	4423	1	0.992219315	8.8	Diploid
P-0014703	breast_msk_2018	4417	1	0.992219315	8.9	Diploid
TCGA-OL-A97C	brca_tcga	4416	1	0.992219315	8.9	Diploid
P-0014368	breast_msk_2018	4418	1	0.992219315	8.9	Diploid
P-0013613	breast_msk_2018	4419	1	0.992219315	8.9	Diploid
P-0013015	breast_msk_2018	4420	1	0.992219315	8.9	Diploid
P-0012843	breast_msk_2018	4421	1	0.992219315	8.9	Diploid
P-0012546	breast_msk_2018	4422	1	0.992219315	8.9	Diploid
TCGA-A8-A09R	brca_tcga	4415	1	0.992219315	8.97	Diploid
TCGA-A8-A07R	brca_tcga	4414	1	0.992219315	8.97	Diploid
TCGA-A8-A079	brca_tcga	4413	1	0.992219315	9	Diploid
TCGA-E2-A15K	brca_tcga	4412	1	0.992219315	9.03	Diploid
P-0014278	breast_msk_2018	4409	1	0.991769431	9.1	Diploid
P-0014494	breast_msk_2018	4408	1	0.991769431	9.1	Diploid
P-0014938	breast_msk_2018	4407	1	0.991769431	9.1	Diploid
P-0010326	breast_msk_2018	4405	1	0.991544336	9.2	Diploid
P-0013051	breast_msk_2018	4404	1	0.991544336	9.2	Diploid
P-0013585	breast_msk_2018	4400	1	0.991319138	9.3	Diploid
P-0013269	breast_msk_2018	4401	1	0.991319138	9.3	Diploid
P-0008751	breast_msk_2018	4402	1	0.991319138	9.3	Diploid
TCGA-A7-A6VW	brca_tcga	4399	1	0.991319138	9.36	Diploid
P-0014306	breast_msk_2018	4398	1	0.991319138	9.4	Diploid
P-0014577	breast_msk_2018	4397	1	0.991319138	9.4	Diploid
TCGA-BH-AB28	brca_tcga	4395	1	0.991093633	9.43	Diploid
TCGA-E9-A2JT	brca_tcga	4392	1	0.990642521	9.46	Diploid
P-0015052	breast_msk_2018	4391	1	0.990642521	9.5	Diploid
P-0012290	breast_msk_2018	4390	1	0.990642521	9.6	Diploid
TCGA-BH-A6R8	brca_tcga	4388	1	0.990416811	9.63	Diploid
TCGA-BH-A0E6	brca_tcga	4387	1	0.990416811	9.63	Diploid
P-0014509	breast_msk_2018	4385	1	0.990190998	9.7	Diploid
TCGA-C8-A278	brca_tcga	4383	1	0.989965133	9.76	Diploid
P-0012116	breast_msk_2018	4382	1	0.989965133	9.8	Diploid
TCGA-E9-A1NI	brca_tcga	4380	1	0.989739165	9.86	Diploid
TCGA-PL-A8LZ	brca_tcga	4376	1	0.989287023	9.92	Diploid
TCGA-5T-A9QA	brca_tcga	4375	1	0.989287023	9.95	Diploid
TCGA-AN-A0AJ	brca_tcga	4374	1	0.989287023	9.95	Diploid
TCGA-A8-A09A	brca_tcga	4369	1	0.989060693	9.99	Diploid
TCGA-A8-A099	brca_tcga	4370	1	0.989060693	9.99	Diploid
TCGA-A8-A07O	brca_tcga	4373	1	0.989287023	9.99	Diploid
TCGA-A8-A07W	brca_tcga	4372	1	0.989287023	9.99	Diploid
P-0008049	breast_msk_2018	4368	1	0.989060693	10	Diploid
TCGA-D8-A27R	brca_tcga	4365	1	0.988607723	10.09	Diploid
P-0013762	breast_msk_2018	4362	1	0.988607723	10.1	Diploid
P-0012565	breast_msk_2018	4363	1	0.988607723	10.1	Diploid
P-0012122	breast_msk_2018	4364	1	0.988607723	10.1	Diploid
P-0005263	breast_msk_2018	4361	1	0.988607723	10.2	Diploid
TCGA-A7-A3J0	brca_tcga	4360	1	0.988607723	10.28	Diploid
TCGA-A7-A6VV	brca_tcga	4359	1	0.988607723	10.28	Diploid
P-0013431	breast_msk_2018	4358	1	0.988607723	10.3	Diploid
P-0013572	breast_msk_2018	4352	1	0.98838077	10.4	Diploid
P-0013187	breast_msk_2018	4353	1	0.98838077	10.4	Diploid
P-0012756	breast_msk_2018	4354	1	0.98838077	10.4	Diploid
P-0011502	breast_msk_2018	4355	1	0.98838077	10.4	Diploid
TCGA-C8-A1HL	brca_tcga	4351	1	0.98838077	10.41	Diploid
TCGA-A7-A6VX	brca_tcga	4350	1	0.98838077	10.41	Diploid
P-0008994	breast_msk_2018	4346	1	0.988153504	10.5	Diploid
P-0005735	breast_msk_2018	4348	1	0.988153504	10.5	Diploid
P-0007573	breast_msk_2018	4347	1	0.988153504	10.5	Diploid
P-0014250	breast_msk_2018	4345	1	0.988153504	10.5	Diploid
TCGA-EW-A1PE	brca_tcga	4344	1	0.988153504	10.51	Diploid
TCGA-A2-A25F	brca_tcga	4341	1	0.987698448	10.58	Diploid
TCGA-A7-A3IZ	brca_tcga	4340	1	0.987698448	10.58	Diploid
P-0000345	breast_msk_2018	4338	1	0.987470815	10.6	Diploid
P-0016828	breast_msk_2018	4337	1	0.987470815	10.6	Diploid
TCGA-LD-A9QF	brca_tcga	4336	1	0.987470815	10.61	Diploid
P-0014476	breast_msk_2018	4334	1	0.987243025	10.7	Diploid
TCGA-A7-A5ZW	brca_tcga	4333	1	0.987243025	10.71	Diploid
TCGA-BH-A0GZ	brca_tcga	4332	1	0.987243025	10.78	Diploid
P-0014520	breast_msk_2018	4331	1	0.987243025	10.8	Diploid
P-0014583	breast_msk_2018	4330	1	0.987243025	10.8	Diploid
MB-0164	brca_metabric	4329	1	0.987243025	10.83333333	Diploid
P-0016808	breast_msk_2018	4324	1	0.986786813	10.9	Diploid
P-0014926	breast_msk_2018	4325	1	0.986786813	10.9	Diploid
P-0013265	breast_msk_2018	4326	1	0.986786813	10.9	Diploid
TCGA-C8-A1HF	brca_tcga	4323	1	0.986786813	10.91	Diploid
TCGA-A8-A07P	brca_tcga	4322	1	0.986786813	10.97	Diploid
P-0012858	breast_msk_2018	4320	1	0.986786813	11	Diploid
TCGA-A7-A5ZX	brca_tcga	4319	1	0.986786813	11.04	Diploid
TCGA-E2-A1IU	brca_tcga	4316	1	0.986329755	11.07	Diploid
P-0012975	breast_msk_2018	4315	1	0.986329755	11.1	Diploid
P-0013145	breast_msk_2018	4314	1	0.986329755	11.1	Diploid
TCGA-E9-A1R6	brca_tcga	4313	1	0.986329755	11.14	Diploid
P-0013779	breast_msk_2018	4312	1	0.986329755	11.2	Diploid
TCGA-C8-A1HI	brca_tcga	4311	1	0.986329755	11.27	Diploid
TCGA-A7-A3J1	brca_tcga	4310	1	0.986329755	11.27	Diploid
P-0013203	breast_msk_2018	4307	1	0.986329755	11.3	Diploid
P-0014013	breast_msk_2018	4306	1	0.986329755	11.3	Diploid
P-0012591	breast_msk_2018	4308	1	0.986329755	11.3	Diploid
P-0012127	breast_msk_2018	4309	1	0.986329755	11.3	Diploid
TCGA-C8-A1HG	brca_tcga	4304	1	0.986100643	11.33	Diploid
TCGA-A7-A3IY	brca_tcga	4303	1	0.986100643	11.33	Diploid
TCGA-W8-A86G	brca_tcga	4301	1	0.985871424	11.4	Diploid
TCGA-4H-AAAK	brca_tcga	4299	1	0.985642151	11.43	Diploid
TCGA-AO-A1KS	brca_tcga	4296	1	0.985642151	11.5	Diploid
P-0013033	breast_msk_2018	4298	1	0.985642151	11.5	Diploid
P-0014466	breast_msk_2018	4297	1	0.985642151	11.5	Diploid
TCGA-JL-A3YX	brca_tcga	4295	1	0.985642151	11.56	Diploid
P-0012603	breast_msk_2018	4294	1	0.985642151	11.6	Diploid
P-0012754	breast_msk_2018	4293	1	0.985642151	11.6	Diploid
P-0012831	breast_msk_2018	4292	1	0.985642151	11.6	Diploid
P-0016773	breast_msk_2018	4288	1	0.985412451	11.7	Diploid
P-0011470	breast_msk_2018	4289	1	0.985412451	11.7	Diploid
P-0011280	breast_msk_2018	4290	1	0.985412451	11.7	Diploid
TCGA-C8-A12M	brca_tcga	4285	1	0.98495273	11.76	Diploid
TCGA-C8-A12N	brca_tcga	4284	1	0.98495273	11.76	Diploid
TCGA-C8-A12P	brca_tcga	4283	1	0.98495273	11.76	Diploid
P-0014927	breast_msk_2018	4282	1	0.98495273	11.8	Diploid
TCGA-JL-A3YW	brca_tcga	4281	1	0.98495273	11.83	Diploid
P-0014737	breast_msk_2018	4272	1	0.984262343	11.9	Diploid
P-0007987	breast_msk_2018	4277	1	0.984262343	11.9	Diploid
P-0010296	breast_msk_2018	4276	1	0.984262343	11.9	Diploid
P-0010528	breast_msk_2018	4275	1	0.984262343	11.9	Diploid
P-0012396	breast_msk_2018	4274	1	0.984262343	11.9	Diploid
P-0012820	breast_msk_2018	4273	1	0.984262343	11.9	Diploid
P-0015003	breast_msk_2018	4271	1	0.984262343	11.9	Diploid
TCGA-C8-A12L	brca_tcga	4270	1	0.984262343	11.93	Diploid
TCGA-A7-A426	brca_tcga	4269	1	0.984262343	11.96	Diploid
TCGA-A8-A097	brca_tcga	4263	1	0.984031728	11.99	Diploid
TCGA-A8-A09B	brca_tcga	4265	1	0.984031728	11.99	Diploid
TCGA-A8-A0A1	brca_tcga	4264	1	0.984031728	11.99	Diploid
TCGA-A8-A07J	brca_tcga	4267	1	0.984031728	11.99	Diploid
TCGA-A8-A08I	brca_tcga	4266	1	0.984031728	11.99	Diploid
P-0009441	breast_msk_2018	4262	1	0.984031728	12	Diploid
TCGA-C8-A1HK	brca_tcga	4261	1	0.984031728	12.02	Diploid
TCGA-D8-A1JF	brca_tcga	4260	1	0.984031728	12.02	Diploid
TCGA-A7-A5ZV	brca_tcga	4259	1	0.984031728	12.09	Diploid
P-0013257	breast_msk_2018	4254	1	0.983800626	12.1	Diploid
P-0012635	breast_msk_2018	4255	1	0.983800626	12.1	Diploid
P-0012500	breast_msk_2018	4257	1	0.983800626	12.1	Diploid
P-0012634	breast_msk_2018	4256	1	0.983800626	12.1	Diploid
TCGA-C8-A130	brca_tcga	4253	1	0.983800626	12.16	Diploid
TCGA-D8-A1JS	brca_tcga	4252	1	0.983800626	12.19	Diploid
TCGA-EW-A1IW	brca_tcga	4251	1	0.983800626	12.19	Diploid
P-0015050	breast_msk_2018	4245	1	0.983800626	12.2	Diploid
P-0015049	breast_msk_2018	4246	1	0.983800626	12.2	Diploid
P-0012829	breast_msk_2018	4247	1	0.983800626	12.2	Diploid
P-0009859	breast_msk_2018	4249	1	0.983800626	12.2	Diploid
P-0008535	breast_msk_2018	4250	1	0.983800626	12.2	Diploid
P-0010719	breast_msk_2018	4248	1	0.983800626	12.2	Diploid
TCGA-D8-A27W	brca_tcga	4244	1	0.983800626	12.25	Diploid
TCGA-AC-A6IX	brca_tcga	4243	1	0.983800626	12.25	Diploid
P-0012998	breast_msk_2018	4239	1	0.983336788	12.3	Diploid
P-0003381	breast_msk_2018	4240	1	0.983336788	12.3	Diploid
TCGA-AN-A0XO	brca_tcga	4234	1	0.983336788	12.32	Diploid
TCGA-E9-A295	brca_tcga	4235	1	0.983336788	12.32	Diploid
TCGA-C8-A1HM	brca_tcga	4238	1	0.983336788	12.32	Diploid
TCGA-C8-A1HE	brca_tcga	4237	1	0.983336788	12.32	Diploid
TCGA-C8-A1HO	brca_tcga	4236	1	0.983336788	12.32	Diploid
TCGA-LL-A7T0	brca_tcga	4232	1	0.983336788	12.35	Diploid
TCGA-C8-A26X	brca_tcga	4233	1	0.983336788	12.35	Diploid
MB-0142	brca_metabric	4227	1	0.983104376	12.4	Diploid
P-0014518	breast_msk_2018	4228	1	0.983104376	12.4	Diploid
P-0012903	breast_msk_2018	4229	1	0.983104376	12.4	Diploid
P-0011400	breast_msk_2018	4230	1	0.983104376	12.4	Diploid
TCGA-C8-A137	brca_tcga	4226	1	0.983104376	12.45	Diploid
TCGA-C8-A8HQ	brca_tcga	4225	1	0.983104376	12.48	Diploid
TCGA-C8-A138	brca_tcga	4224	1	0.983104376	12.48	Diploid
P-0008952	breast_msk_2018	4223	1	0.983104376	12.5	Diploid
P-0009745	breast_msk_2018	4222	1	0.983104376	12.5	Diploid
P-0009755	breast_msk_2018	4221	1	0.983104376	12.5	Diploid
P-0011568	breast_msk_2018	4220	1	0.983104376	12.5	Diploid
P-0013280	breast_msk_2018	4219	1	0.983104376	12.5	Diploid
P-0015036	breast_msk_2018	4218	1	0.983104376	12.5	Diploid
TCGA-D8-A27V	brca_tcga	4217	1	0.983104376	12.52	Diploid
TCGA-C8-A12Z	brca_tcga	4216	1	0.983104376	12.55	Diploid
TCGA-C8-A132	brca_tcga	4215	1	0.983104376	12.58	Diploid
TCGA-C8-A134	brca_tcga	4214	1	0.983104376	12.58	Diploid
P-0016763	breast_msk_2018	4208	1	0.982871026	12.6	Diploid
P-0012120	breast_msk_2018	4209	1	0.982871026	12.6	Diploid
P-0009753	breast_msk_2018	4210	1	0.982871026	12.6	Diploid
P-0008845	breast_msk_2018	4212	1	0.982871026	12.6	Diploid
P-0009610	breast_msk_2018	4211	1	0.982871026	12.6	Diploid
TCGA-C8-A12X	brca_tcga	4201	1	0.982403715	12.65	Diploid
TCGA-C8-A12V	brca_tcga	4203	1	0.982403715	12.65	Diploid
TCGA-C8-A12U	brca_tcga	4204	1	0.982403715	12.65	Diploid
TCGA-C8-A12W	brca_tcga	4202	1	0.982403715	12.65	Diploid
TCGA-C8-A12O	brca_tcga	4206	1	0.982637398	12.65	Diploid
P-0014516	breast_msk_2018	4198	1	0.981935904	12.7	Diploid
P-0017190	breast_msk_2018	4195	1	0.981935904	12.8	Diploid
P-0014928	breast_msk_2018	4197	1	0.981935904	12.8	Diploid
P-0015602	breast_msk_2018	4196	1	0.981935904	12.8	Diploid
TCGA-BH-A0HU	brca_tcga	4194	1	0.981935904	12.88	Diploid
P-0012362	breast_msk_2018	4193	1	0.981935904	12.9	Diploid
TCGA-E2-A15H	brca_tcga	4191	1	0.981935904	12.91	Diploid
TCGA-C8-A135	brca_tcga	4192	1	0.981935904	12.91	Diploid
TCGA-C8-A1HN	brca_tcga	4189	1	0.981701552	12.94	Diploid
TCGA-C8-A26Y	brca_tcga	4188	1	0.981701552	12.94	Diploid
TCGA-C8-A3M8	brca_tcga	4187	1	0.981701552	12.94	Diploid
TCGA-D8-A1XU	brca_tcga	4185	1	0.981467031	12.98	Diploid
P-0011063	breast_msk_2018	4184	1	0.981467031	13	Diploid
P-0013877	breast_msk_2018	4183	1	0.981467031	13	Diploid
P-0015045	breast_msk_2018	4182	1	0.981467031	13	Diploid
TCGA-A8-A0A4	brca_tcga	4177	1	0.981467031	13.01	Diploid
TCGA-A8-A086	brca_tcga	4178	1	0.981467031	13.01	Diploid
TCGA-C8-A8HP	brca_tcga	4181	1	0.981467031	13.01	Diploid
TCGA-A8-A06O	brca_tcga	4180	1	0.981467031	13.01	Diploid
TCGA-A8-A06P	brca_tcga	4179	1	0.981467031	13.01	Diploid
TCGA-D8-A27H	brca_tcga	4175	1	0.981232006	13.04	Diploid
TCGA-D8-A27T	brca_tcga	4174	1	0.981232006	13.07	Diploid
P-0014854	breast_msk_2018	4170	1	0.981232006	13.1	Diploid
P-0014775	breast_msk_2018	4171	1	0.981232006	13.1	Diploid
P-0011462	breast_msk_2018	4173	1	0.981232006	13.1	Diploid
P-0014482	breast_msk_2018	4172	1	0.981232006	13.1	Diploid
P-0015051	breast_msk_2018	4169	1	0.981232006	13.2	Diploid
P-0015054	breast_msk_2018	4168	1	0.981232006	13.2	Diploid
TCGA-LD-A74U	brca_tcga	4167	1	0.981232006	13.21	Diploid
TCGA-EW-A1J2	brca_tcga	4166	1	0.981232006	13.24	Diploid
TCGA-D8-A140	brca_tcga	4165	1	0.981232006	13.24	Diploid
TCGA-LD-A7W6	brca_tcga	4164	1	0.981232006	13.27	Diploid
P-0009444	breast_msk_2018	4163	1	0.981232006	13.3	Diploid
P-0009564	breast_msk_2018	4162	1	0.981232006	13.3	Diploid
P-0011593	breast_msk_2018	4161	1	0.981232006	13.3	Diploid
P-0014490	breast_msk_2018	4160	1	0.981232006	13.3	Diploid
P-0016878	breast_msk_2018	4159	1	0.981232006	13.3	Diploid
TCGA-D8-A1JT	brca_tcga	4158	1	0.981232006	13.3	Diploid
TCGA-A7-A3RF	brca_tcga	4152	1	0.980995962	13.4	Diploid
TCGA-C8-A8HR	brca_tcga	4151	1	0.980995962	13.4	Diploid
MB-0514	brca_metabric	4153	1	0.980995962	13.4	Diploid
P-0011064	breast_msk_2018	4155	1	0.980995962	13.4	Diploid
P-0009490	breast_msk_2018	4156	1	0.980995962	13.4	Diploid
MB-0114	brca_metabric	4154	1	0.980995962	13.4	Diploid
TCGA-D8-A27G	brca_tcga	4150	1	0.980995962	13.44	Diploid
TCGA-D8-A27M	brca_tcga	4149	1	0.980995962	13.47	Diploid
TCGA-D8-A145	brca_tcga	4148	1	0.980995962	13.47	Diploid
P-0008558	breast_msk_2018	4147	1	0.980995962	13.5	Diploid
P-0009182	breast_msk_2018	4146	1	0.980995962	13.5	Diploid
P-0011060	breast_msk_2018	4145	1	0.980995962	13.5	Diploid
P-0014519	breast_msk_2018	4144	1	0.980995962	13.5	Diploid
P-0016831	breast_msk_2018	4143	1	0.980995962	13.5	Diploid
TCGA-C8-A131	brca_tcga	4142	1	0.980995962	13.5	Diploid
TCGA-GM-A5PV	brca_tcga	4141	1	0.980995962	13.53	Diploid
TCGA-AC-A6IW	brca_tcga	4139	1	0.980759007	13.57	Diploid
P-0015008	breast_msk_2018	4136	1	0.980759007	13.6	Diploid
P-0009120	breast_msk_2018	4138	1	0.980759007	13.6	Diploid
P-0014510	breast_msk_2018	4137	1	0.980759007	13.6	Diploid
TCGA-A1-A0SJ	brca_tcga	4135	1	0.980759007	13.67	Diploid
P-0012006	breast_msk_2018	4134	1	0.980759007	13.7	Diploid
P-0012731	breast_msk_2018	4133	1	0.980759007	13.7	Diploid
P-0016818	breast_msk_2018	4132	1	0.980759007	13.7	Diploid
TCGA-AC-A62X	brca_tcga	4131	1	0.980759007	13.7	Diploid
TCGA-A7-A4SB	brca_tcga	4130	1	0.980759007	13.73	Diploid
P-0014937	breast_msk_2018	4127	1	0.980283948	13.8	Diploid
P-0014942	breast_msk_2018	4126	1	0.980283948	13.8	Diploid
P-0015241	breast_msk_2018	4125	1	0.980283948	13.8	Diploid
TCGA-S3-AA11	brca_tcga	4123	1	0.980046246	13.83	Diploid
P-0016912	breast_msk_2018	4116	1	0.979808486	13.9	Diploid
TCGA-BH-A0DK	brca_tcga	4114	1	0.979808486	13.9	Diploid
P-0016840	breast_msk_2018	4117	1	0.979808486	13.9	Diploid
P-0016929	breast_msk_2018	4115	1	0.979808486	13.9	Diploid
P-0015148	breast_msk_2018	4119	1	0.979808486	13.9	Diploid
P-0014894	breast_msk_2018	4120	1	0.979808486	13.9	Diploid
P-0015273	breast_msk_2018	4118	1	0.979808486	13.9	Diploid
P-0014855	breast_msk_2018	4121	1	0.979808486	13.9	Diploid
TCGA-EW-A1PD	brca_tcga	4113	1	0.979808486	13.93	Diploid
TCGA-S3-AA17	brca_tcga	4112	1	0.979808486	13.93	Diploid
TCGA-D8-A1JH	brca_tcga	4111	1	0.979808486	13.99	Diploid
TCGA-A8-A07I	brca_tcga	4110	1	0.979808486	13.99	Diploid
P-0014816	breast_msk_2018	4105	1	0.979570032	14	Diploid
P-0012307	breast_msk_2018	4106	1	0.979570032	14	Diploid
P-0009330	breast_msk_2018	4108	1	0.979570032	14	Diploid
P-0010321	breast_msk_2018	4107	1	0.979570032	14	Diploid
TCGA-OL-A66P	brca_tcga	4104	1	0.979570032	14.06	Diploid
TCGA-E2-A15S	brca_tcga	4103	1	0.979570032	14.06	Diploid
P-0014929	breast_msk_2018	4102	1	0.979570032	14.1	Diploid
P-0016815	breast_msk_2018	4101	1	0.979570032	14.1	Diploid
TCGA-D8-A1Y3	brca_tcga	4099	1	0.979331112	14.13	Diploid
TCGA-D8-A1J8	brca_tcga	4097	1	0.979092134	14.16	Diploid
TCGA-D8-A143	brca_tcga	4096	1	0.979092134	14.16	Diploid
TCGA-D8-A1Y2	brca_tcga	4093	1	0.978613945	14.22	Diploid
TCGA-A1-A0SG	brca_tcga	4092	1	0.978613945	14.26	Diploid
TCGA-BH-A0E2	brca_tcga	4091	1	0.978613945	14.29	Diploid
P-0014955	breast_msk_2018	4089	1	0.978613945	14.3	Diploid
P-0016816	breast_msk_2018	4088	1	0.978613945	14.3	Diploid
P-0010849	breast_msk_2018	4090	1	0.978613945	14.3	Diploid
TCGA-A1-A0SD	brca_tcga	4087	1	0.978613945	14.36	Diploid
P-0011019	breast_msk_2018	4086	1	0.978613945	14.4	Diploid
P-0011348	breast_msk_2018	4085	1	0.978613945	14.4	Diploid
P-0014463	breast_msk_2018	4084	1	0.978613945	14.4	Diploid
P-0014517	breast_msk_2018	4083	1	0.978613945	14.4	Diploid
P-0014824	breast_msk_2018	4082	1	0.978613945	14.4	Diploid
P-0015005	breast_msk_2018	4081	1	0.978613945	14.4	Diploid
TCGA-D8-A27I	brca_tcga	4077	1	0.978374089	14.42	Diploid
TCGA-C8-A27B	brca_tcga	4078	1	0.978374089	14.42	Diploid
TCGA-EW-A1PF	brca_tcga	4079	1	0.978374089	14.42	Diploid
TCGA-LL-A5YO	brca_tcga	4075	1	0.978134056	14.45	Diploid
TCGA-D8-A1XK	brca_tcga	4074	1	0.978134056	14.49	Diploid
TCGA-A7-A4SD	brca_tcga	4073	1	0.978134056	14.49	Diploid
TCGA-LL-A740	brca_tcga	4072	1	0.978134056	14.49	Diploid
P-0016841	breast_msk_2018	4067	1	0.978134056	14.5	Diploid
P-0011176	breast_msk_2018	4069	1	0.978134056	14.5	Diploid
P-0015025	breast_msk_2018	4068	1	0.978134056	14.5	Diploid
P-0009001	breast_msk_2018	4071	1	0.978134056	14.5	Diploid
P-0010560	breast_msk_2018	4070	1	0.978134056	14.5	Diploid
TCGA-AC-A5EI	brca_tcga	4066	1	0.978134056	14.52	Diploid
P-0010919	breast_msk_2018	4065	1	0.978134056	14.6	Diploid
P-0014940	breast_msk_2018	4064	1	0.978134056	14.6	Diploid
TCGA-D8-A1JU	brca_tcga	4062	1	0.977893314	14.68	Diploid
TCGA-A7-A425	brca_tcga	4061	1	0.977893314	14.68	Diploid
TCGA-LL-A5YN	brca_tcga	4060	1	0.977893314	14.68	Diploid
P-0016198	breast_msk_2018	4057	1	0.977893314	14.7	Diploid
P-0014492	breast_msk_2018	4058	1	0.977893314	14.7	Diploid
P-0009738	breast_msk_2018	4059	1	0.977893314	14.7	Diploid
TCGA-D8-A1XG	brca_tcga	4055	1	0.977652216	14.72	Diploid
TCGA-A7-A56D	brca_tcga	4054	1	0.977652216	14.72	Diploid
TCGA-LL-A5YP	brca_tcga	4053	1	0.977652216	14.78	Diploid
TCGA-E2-A158	brca_tcga	4052	1	0.977652216	14.78	Diploid
P-0015084	breast_msk_2018	4045	1	0.977169544	14.8	Diploid
P-0014998	breast_msk_2018	4046	1	0.977169544	14.8	Diploid
P-0014856	breast_msk_2018	4047	1	0.977169544	14.8	Diploid
P-0014488	breast_msk_2018	4048	1	0.977169544	14.8	Diploid
P-0014485	breast_msk_2018	4049	1	0.977169544	14.8	Diploid
TCGA-AC-A3OD	brca_tcga	4043	1	0.97692791	14.82	Diploid
P-0016239	breast_msk_2018	4036	1	0.976686216	14.9	Diploid
P-0014936	breast_msk_2018	4037	1	0.976686216	14.9	Diploid
P-0014807	breast_msk_2018	4038	1	0.976686216	14.9	Diploid
P-0009221	breast_msk_2018	4041	1	0.976686216	14.9	Diploid
P-0010419	breast_msk_2018	4040	1	0.976686216	14.9	Diploid
P-0014480	breast_msk_2018	4039	1	0.976686216	14.9	Diploid
TCGA-A7-A4SA	brca_tcga	4035	1	0.976686216	14.91	Diploid
TCGA-AC-A5XU	brca_tcga	4034	1	0.976686216	14.95	Diploid
TCGA-AC-A3TN	brca_tcga	4033	1	0.976686216	14.98	Diploid
P-0014479	breast_msk_2018	4032	1	0.976686216	15	Diploid
P-0014943	breast_msk_2018	4031	1	0.976686216	15	Diploid
P-0015012	breast_msk_2018	4030	1	0.976686216	15	Diploid
P-0016190	breast_msk_2018	4029	1	0.976686216	15	Diploid
TCGA-A8-A09V	brca_tcga	4028	1	0.976686216	15.01	Diploid
TCGA-A8-A084	brca_tcga	4027	1	0.976686216	15.05	Diploid
P-0014468	breast_msk_2018	4024	1	0.976201026	15.1	Diploid
P-0014575	breast_msk_2018	4023	1	0.976201026	15.1	Diploid
TCGA-D8-A1XV	brca_tcga	4022	1	0.976201026	15.14	Diploid
TCGA-BH-A0H0	brca_tcga	4021	1	0.976201026	15.14	Diploid
P-0014934	breast_msk_2018	4019	1	0.97595819	15.2	Diploid
TCGA-D8-A1XF	brca_tcga	4017	1	0.975715294	15.21	Diploid
TCGA-EW-A6S9	brca_tcga	4016	1	0.975715294	15.21	Diploid
P-0006769	breast_msk_2018	4015	1	0.975715294	15.3	Diploid
P-0014952	breast_msk_2018	4014	1	0.975715294	15.3	Diploid
TCGA-D8-A1XZ	brca_tcga	4012	1	0.975472155	15.31	Diploid
TCGA-LL-A5YM	brca_tcga	4011	1	0.975472155	15.31	Diploid
TCGA-XX-A899	brca_tcga	4010	1	0.975472155	15.34	Diploid
P-0014477	breast_msk_2018	4006	1	0.974742193	15.4	Diploid
P-0015017	breast_msk_2018	4005	1	0.974742193	15.4	Diploid
TCGA-C8-A26Z	brca_tcga	4004	1	0.974742193	15.44	Diploid
TCGA-AC-A3W7	brca_tcga	4003	1	0.974742193	15.47	Diploid
P-0016842	breast_msk_2018	4000	1	0.974742193	15.5	Diploid
P-0016045	breast_msk_2018	4001	1	0.974742193	15.5	Diploid
P-0014939	breast_msk_2018	4002	1	0.974742193	15.5	Diploid
TCGA-D8-A1Y0	brca_tcga	3998	1	0.974498447	15.51	Diploid
TCGA-AQ-A1H2	brca_tcga	3990	1	0.974010526	15.6	Diploid
P-0018521	breast_msk_2018	3992	1	0.974254639	15.6	Diploid
P-0015034	breast_msk_2018	3993	1	0.974254639	15.6	Diploid
P-0014464	breast_msk_2018	3995	1	0.974254639	15.6	Diploid
P-0010869	breast_msk_2018	3996	1	0.974254639	15.6	Diploid
P-0014481	breast_msk_2018	3994	1	0.974254639	15.6	Diploid
TCGA-BH-A0DP	brca_tcga	3988	1	0.973766352	15.64	Diploid
TCGA-EW-A1J5	brca_tcga	3987	1	0.973766352	15.67	Diploid
TCGA-LL-A73Y	brca_tcga	3986	1	0.973766352	15.67	Diploid
TCGA-BH-A0E1	brca_tcga	3985	1	0.973766352	15.67	Diploid
P-0014962	breast_msk_2018	3981	1	0.973766352	15.7	Diploid
P-0014810	breast_msk_2018	3982	1	0.973766352	15.7	Diploid
P-0014802	breast_msk_2018	3983	1	0.973766352	15.7	Diploid
P-0010002	breast_msk_2018	3984	1	0.973766352	15.7	Diploid
TCGA-D8-A1JC	brca_tcga	3979	1	0.973521687	15.77	Diploid
P-0008124	breast_msk_2018	3978	1	0.973521687	15.8	Diploid
P-0010080	breast_msk_2018	3977	1	0.973521687	15.8	Diploid
P-0014484	breast_msk_2018	3976	1	0.973521687	15.8	Diploid
P-0014486	breast_msk_2018	3975	1	0.973521687	15.8	Diploid
P-0014799	breast_msk_2018	3974	1	0.973521687	15.8	Diploid
P-0014860	breast_msk_2018	3973	1	0.973521687	15.8	Diploid
P-0014866	breast_msk_2018	3972	1	0.973521687	15.8	Diploid
P-0017918	breast_msk_2018	3971	1	0.973521687	15.8	Diploid
TCGA-D8-A1XR	brca_tcga	3970	1	0.973521687	15.83	Diploid
P-0018685	breast_msk_2018	3959	1	0.972785843	15.9	Diploid
P-0014867	breast_msk_2018	3962	1	0.972785843	15.9	Diploid
P-0016837	breast_msk_2018	3960	1	0.972785843	15.9	Diploid
P-0014803	breast_msk_2018	3963	1	0.972785843	15.9	Diploid
P-0016335	breast_msk_2018	3961	1	0.972785843	15.9	Diploid
P-0014489	breast_msk_2018	3965	1	0.972785843	15.9	Diploid
P-0008595	breast_msk_2018	3966	1	0.972785843	15.9	Diploid
P-0014560	breast_msk_2018	3964	1	0.972785843	15.9	Diploid
P-0010709	breast_msk_2018	3958	1	0.972785843	16	Diploid
TCGA-D8-A27F	brca_tcga	3956	1	0.972540004	16.03	Diploid
TCGA-XX-A89A	brca_tcga	3955	1	0.972540004	16.03	Diploid
TCGA-LL-A6FR	brca_tcga	3954	1	0.972540004	16.06	Diploid
P-0014798	breast_msk_2018	3953	1	0.972540004	16.1	Diploid
P-0014828	breast_msk_2018	3952	1	0.972540004	16.1	Diploid
TCGA-D8-A73U	brca_tcga	3951	1	0.972540004	16.16	Diploid
P-0007759	breast_msk_2018	3948	1	0.972047579	16.2	Diploid
P-0010110	breast_msk_2018	3947	1	0.972047579	16.2	Diploid
P-0014620	breast_msk_2018	3946	1	0.972047579	16.2	Diploid
TCGA-BH-A0DZ	brca_tcga	3945	1	0.972047579	16.26	Diploid
TCGA-D8-A1XS	brca_tcga	3944	1	0.972047579	16.29	Diploid
TCGA-AC-A3HN	brca_tcga	3943	1	0.972047579	16.29	Diploid
P-0005784	breast_msk_2018	3942	1	0.972047579	16.3	Diploid
P-0014667	breast_msk_2018	3941	1	0.972047579	16.3	Diploid
TCGA-D8-A1XQ	brca_tcga	3938	1	0.971800866	16.39	Diploid
TCGA-D8-A27L	brca_tcga	3937	1	0.971800866	16.39	Diploid
P-0014830	breast_msk_2018	3933	1	0.971553966	16.4	Diploid
P-0014829	breast_msk_2018	3934	1	0.971553966	16.4	Diploid
P-0008945	breast_msk_2018	3935	1	0.971553966	16.4	Diploid
TCGA-A2-A1G6	brca_tcga	3932	1	0.971553966	16.46	Diploid
TCGA-E2-A1BC	brca_tcga	3931	1	0.971553966	16.46	Diploid
TCGA-D8-A1JA	brca_tcga	3930	1	0.971553966	16.49	Diploid
P-0008449	breast_msk_2018	3928	1	0.971553966	16.5	Diploid
P-0006556	breast_msk_2018	3929	1	0.971553966	16.5	Diploid
TCGA-D8-A1XY	brca_tcga	3927	1	0.971553966	16.52	Diploid
TCGA-AC-A3W5	brca_tcga	3925	1	0.971553966	16.56	Diploid
TCGA-EW-A1J3	brca_tcga	3926	1	0.971553966	16.56	Diploid
P-0008346	breast_msk_2018	3923	1	0.971306373	16.6	Diploid
P-0014801	breast_msk_2018	3922	1	0.971306373	16.6	Diploid
TCGA-D8-A1XT	brca_tcga	3920	1	0.971058654	16.62	Diploid
TCGA-C8-A274	brca_tcga	3919	1	0.971058654	16.69	Diploid
P-0015023	breast_msk_2018	3916	1	0.970562963	16.7	Diploid
TCGA-D8-A1X7	brca_tcga	3912	1	0.969819236	16.72	Diploid
TCGA-EW-A6SA	brca_tcga	3910	1	0.969571264	16.75	Diploid
TCGA-AC-A5EH	brca_tcga	3909	1	0.969571264	16.79	Diploid
P-0015577	breast_msk_2018	3904	1	0.969323102	16.8	Diploid
P-0010942	breast_msk_2018	3905	1	0.969323102	16.8	Diploid
P-0004611	breast_msk_2018	3906	1	0.969323102	16.8	Diploid
P-0001481	breast_msk_2018	3908	1	0.969571264	16.8	Diploid
TCGA-C8-A273	brca_tcga	3902	1	0.969074748	16.85	Diploid
P-0008006	breast_msk_2018	3901	1	0.969074748	16.9	Diploid
P-0008424	breast_msk_2018	3897	1	0.968329306	17	Diploid
TCGA-UL-AAZ6	brca_tcga	3895	1	0.968080762	17.02	Diploid
TCGA-A8-A0AB	brca_tcga	3894	1	0.968080762	17.02	Diploid
TCGA-A8-A075	brca_tcga	3893	1	0.968080762	17.02	Diploid
TCGA-D8-A27N	brca_tcga	3892	1	0.968080762	17.05	Diploid
TCGA-LL-A5YL	brca_tcga	3891	1	0.968080762	17.05	Diploid
P-0010058	breast_msk_2018	3890	1	0.968080762	17.1	Diploid
P-0010201	breast_msk_2018	3889	1	0.968080762	17.1	Diploid
TCGA-A2-A0T1	brca_tcga	3888	1	0.968080762	17.12	Diploid
TCGA-D8-A1XD	brca_tcga	3886	1	0.967831706	17.15	Diploid
TCGA-A2-A25C	brca_tcga	3885	1	0.967831706	17.18	Diploid
P-0008023	breast_msk_2018	3884	1	0.967831706	17.2	Diploid
P-0008155	breast_msk_2018	3883	1	0.967831706	17.2	Diploid
TCGA-S3-AA15	brca_tcga	3880	1	0.96733308	17.25	Diploid
TCGA-E2-A15D	brca_tcga	3879	1	0.96733308	17.28	Diploid
P-0014970	breast_msk_2018	3876	1	0.96733308	17.3	Diploid
P-0005799	breast_msk_2018	3878	1	0.96733308	17.3	Diploid
TCGA-A2-A1FW	brca_tcga	3875	1	0.96733308	17.35	Diploid
TCGA-OL-A66O	brca_tcga	3874	1	0.96733308	17.35	Diploid
TCGA-S3-AA14	brca_tcga	3873	1	0.96733308	17.38	Diploid
P-0017372	breast_msk_2018	3872	1	0.96733308	17.4	Diploid
TCGA-D8-A27E	brca_tcga	3871	1	0.96733308	17.41	Diploid
TCGA-AC-A62Y	brca_tcga	3870	1	0.96733308	17.41	Diploid
TCGA-A2-A0T5	brca_tcga	3869	1	0.96733308	17.44	Diploid
TCGA-D8-A1J9	brca_tcga	3867	1	0.967082994	17.48	Diploid
TCGA-EW-A3U0	brca_tcga	3866	1	0.967082994	17.48	Diploid
TCGA-LL-A9Q3	brca_tcga	3865	1	0.967082994	17.48	Diploid
P-0014826	breast_msk_2018	3860	1	0.966832714	17.5	Diploid
P-0015077	breast_msk_2018	3859	1	0.966832714	17.5	Diploid
P-0004058	breast_msk_2018	3863	1	0.966832714	17.5	Diploid
TCGA-EW-A423	brca_tcga	3858	1	0.966832714	17.51	Diploid
TCGA-A2-A0T0	brca_tcga	3857	1	0.966832714	17.51	Diploid
P-0008538	breast_msk_2018	3855	1	0.966581979	17.6	Diploid
TCGA-D8-A1XM	brca_tcga	3853	1	0.96633118	17.67	Diploid
TCGA-E2-A9RU	brca_tcga	3852	1	0.96633118	17.67	Diploid
MB-0634	brca_metabric	3850	1	0.96608025	17.76666667	Diploid
TCGA-D8-A1X6	brca_tcga	3848	1	0.96608025	17.77	Diploid
TCGA-AO-A1KT	brca_tcga	3849	1	0.96608025	17.77	Diploid
MB-5590	brca_metabric	3846	1	0.965829124	17.83333333	Diploid
TCGA-A7-A4SF	brca_tcga	3844	1	0.965577933	17.9	Diploid
TCGA-A8-A093	brca_tcga	3842	1	0.965326677	17.94	Diploid
TCGA-A8-A06R	brca_tcga	3841	1	0.965326677	17.97	Diploid
TCGA-A8-A082	brca_tcga	3839	1	0.96507529	18.04	Diploid
P-0006568	breast_msk_2018	3838	1	0.96507529	18.1	Diploid
TCGA-GM-A5PX	brca_tcga	3837	1	0.96507529	18.1	Diploid
TCGA-D8-A1JD	brca_tcga	3836	1	0.96507529	18.13	Diploid
TCGA-D8-A1XB	brca_tcga	3835	1	0.96507529	18.13	Diploid
TCGA-A2-A25D	brca_tcga	3834	1	0.96507529	18.13	Diploid
TCGA-E2-A15G	brca_tcga	3826	1	0.964571728	18.2	Diploid
TCGA-A2-A0YE	brca_tcga	3827	1	0.964571728	18.2	Diploid
TCGA-BH-A0BD	brca_tcga	3828	1	0.964571728	18.2	Diploid
TCGA-A1-A0SQ	brca_tcga	3829	1	0.964571728	18.2	Diploid
TCGA-EW-A1IZ	brca_tcga	3830	1	0.964571728	18.2	Diploid
P-0000341	breast_msk_2018	3822	1	0.963815202	18.3	Diploid
P-0006067	breast_msk_2018	3821	1	0.963815202	18.3	Diploid
P-0007100	breast_msk_2018	3820	1	0.963815202	18.3	Diploid
P-0008148	breast_msk_2018	3819	1	0.963815202	18.3	Diploid
P-0004090	breast_msk_2018	3817	1	0.963562762	18.4	Diploid
P-0006622	breast_msk_2018	3816	1	0.963562762	18.4	Diploid
P-0006818	breast_msk_2018	3815	1	0.963562762	18.4	Diploid
TCGA-EW-A1P6	brca_tcga	3814	1	0.963562762	18.46	Diploid
TCGA-S3-A6ZG	brca_tcga	3813	1	0.963562762	18.46	Diploid
TCGA-D8-A3Z6	brca_tcga	3811	1	0.963562762	18.5	Diploid
TCGA-D8-A1X5	brca_tcga	3809	1	0.963309858	18.56	Diploid
TCGA-A2-A0YJ	brca_tcga	3808	1	0.963309858	18.59	Diploid
P-0006086	breast_msk_2018	3807	1	0.963309858	18.6	Diploid
TCGA-BH-A5IZ	brca_tcga	3806	1	0.963309858	18.63	Diploid
TCGA-AC-A6IV	brca_tcga	3805	1	0.963309858	18.66	Diploid
P-0007601	breast_msk_2018	3803	1	0.963056622	18.7	Diploid
TCGA-S3-A6ZF	brca_tcga	3801	1	0.962803319	18.79	Diploid
P-0007579	breast_msk_2018	3800	1	0.962803319	18.8	Diploid
P-0007984	breast_msk_2018	3799	1	0.962803319	18.8	Diploid
TCGA-BH-A8FZ	brca_tcga	3795	1	0.962042811	18.86	Diploid
TCGA-S3-AA12	brca_tcga	3794	1	0.962042811	18.86	Diploid
TCGA-EW-A1PA	brca_tcga	3791	1	0.962042811	18.89	Diploid
TCGA-A2-A0T6	brca_tcga	3790	1	0.962042811	18.89	Diploid
TCGA-D8-A1JE	brca_tcga	3793	1	0.962042811	18.89	Diploid
TCGA-EW-A1J1	brca_tcga	3792	1	0.962042811	18.89	Diploid
P-0008027	breast_msk_2018	3789	1	0.962042811	18.9	Diploid
TCGA-E9-A1NH	brca_tcga	3788	1	0.962042811	18.92	Diploid
TCGA-D8-A1JI	brca_tcga	3786	1	0.961788773	18.96	Diploid
TCGA-A8-A07F	brca_tcga	3785	1	0.961788773	18.96	Diploid
TCGA-A8-A07G	brca_tcga	3784	1	0.961788773	18.96	Diploid
MB-0193	brca_metabric	3783	1	0.961788773	19	Diploid
TCGA-A8-A0A2	brca_tcga	3780	1	0.961534466	19.02	Diploid
TCGA-A8-A09T	brca_tcga	3781	1	0.961534466	19.02	Diploid
P-0014267	breast_msk_2018	3778	1	0.961280025	19.1	Diploid
TCGA-A2-A1G1	brca_tcga	3775	1	0.960771007	19.19	Diploid
TCGA-A1-A0SP	brca_tcga	3773	1	0.960516431	19.19	Diploid
P-0004893	breast_msk_2018	3772	1	0.960516431	19.2	Diploid
TCGA-AC-A23C	brca_tcga	3770	1	0.960516431	19.22	Diploid
TCGA-S3-AA10	brca_tcga	3769	1	0.960516431	19.25	Diploid
P-0012134	breast_msk_2018	3767	1	0.960261516	19.3	Diploid
P-0016819	breast_msk_2018	3766	1	0.960261516	19.3	Diploid
TCGA-AC-A2QI	brca_tcga	3765	1	0.960261516	19.32	Diploid
TCGA-AC-A5XS	brca_tcga	3764	1	0.960261516	19.32	Diploid
TCGA-A2-A0YK	brca_tcga	3763	1	0.960261516	19.32	Diploid
TCGA-D8-A1JM	brca_tcga	3762	1	0.960261516	19.38	Diploid
P-0007317	breast_msk_2018	3758	1	0.959750739	19.4	Diploid
TCGA-E2-A154	brca_tcga	3756	1	0.959495282	19.42	Diploid
TCGA-C8-A9FZ	brca_tcga	3755	1	0.959495282	19.45	Diploid
P-0006675	breast_msk_2018	3754	1	0.959495282	19.5	Diploid
TCGA-LL-A7SZ	brca_tcga	3753	1	0.959495282	19.51	Diploid
TCGA-E2-A15P	brca_tcga	3751	1	0.959495282	19.55	Diploid
TCGA-A2-A1G4	brca_tcga	3752	1	0.959495282	19.55	Diploid
TCGA-LL-A8F5	brca_tcga	3749	1	0.959239417	19.58	Diploid
P-0015151	breast_msk_2018	3747	1	0.958983483	19.6	Diploid
MB-0231	brca_metabric	3746	1	0.958983483	19.6	Diploid
TCGA-E2-A1L9	brca_tcga	3745	1	0.958983483	19.65	Diploid
TCGA-OL-A6VQ	brca_tcga	3744	1	0.958983483	19.71	Diploid
TCGA-AC-A3W6	brca_tcga	3740	1	0.958214862	19.78	Diploid
P-0001839	breast_msk_2018	3739	1	0.958214862	19.8	Diploid
P-0005675	breast_msk_2018	3737	1	0.957958517	19.8	Diploid
P-0015475	breast_msk_2018	3735	1	0.957702105	19.9	Diploid
TCGA-D8-A1XL	brca_tcga	3733	1	0.957445623	19.91	Diploid
TCGA-A8-A08G	brca_tcga	3731	1	0.957445623	19.94	Diploid
TCGA-EW-A1PH	brca_tcga	3732	1	0.957445623	19.94	Diploid
TCGA-EW-A1PB	brca_tcga	3730	1	0.957445623	19.97	Diploid
TCGA-A8-A07E	brca_tcga	3729	1	0.957445623	19.97	Diploid
P-0050274	brca_mapk_hp_msk_2021	3728	1	0.957445623	19.989	Diploid
P-0005368	breast_msk_2018	3727	1	0.957445623	20	Diploid
TCGA-D8-A1JL	brca_tcga	3725	1	0.95718866	20.07	Diploid
TCGA-D8-A1JJ	brca_tcga	3724	1	0.95718866	20.07	Diploid
P-0012176	breast_msk_2018	3722	1	0.95718866	20.1	Diploid
TCGA-BH-A2L8	brca_tcga	3719	1	0.95718866	20.11	Diploid
TCGA-D8-A1JK	brca_tcga	3721	1	0.95718866	20.11	Diploid
TCGA-E9-A243	brca_tcga	3720	1	0.95718866	20.11	Diploid
TCGA-AC-A8OP	brca_tcga	3717	1	0.956931212	20.17	Diploid
P-0006348	breast_msk_2018	3714	1	0.95641618	20.2	Diploid
TCGA-A2-A1G0	brca_tcga	3712	1	0.956158594	20.24	Diploid
TCGA-C8-A26V	brca_tcga	3711	1	0.956158594	20.24	Diploid
MB-5147	brca_metabric	3709	1	0.955900869	20.26666667	Diploid
TCGA-AO-A0J7	brca_tcga	3708	1	0.955900869	20.3	Diploid
TCGA-D8-A1JN	brca_tcga	3706	1	0.955643005	20.37	Diploid
TCGA-OL-A5S0	brca_tcga	3705	1	0.955643005	20.37	Diploid
TCGA-BH-A0HI	brca_tcga	3704	1	0.955643005	20.37	Diploid
P-0008054	breast_msk_2018	3703	1	0.955643005	20.4	Diploid
TCGA-AO-A1KO	brca_tcga	3701	1	0.955384863	20.43	Diploid
TCGA-BH-A0AW	brca_tcga	3700	1	0.955384863	20.43	Diploid
TCGA-A2-A0T4	brca_tcga	3697	1	0.954868299	20.5	Diploid
TCGA-E2-A15L	brca_tcga	3695	1	0.954868299	20.57	Diploid
TCGA-D8-A141	brca_tcga	3696	1	0.954868299	20.57	Diploid
TCGA-A7-A26J	brca_tcga	3692	1	0.954868299	20.6	Diploid
P-0005397	breast_msk_2018	3693	1	0.954868299	20.6	Diploid
P-0003918	breast_msk_2018	3694	1	0.954868299	20.6	Diploid
TCGA-S3-AA0Z	brca_tcga	3691	1	0.954868299	20.66	Diploid
P-0010808	breast_msk_2018	3687	1	0.954091983	20.7	Diploid
P-0015948	breast_msk_2018	3686	1	0.954091983	20.7	Diploid
TCGA-E2-A15E	brca_tcga	3685	1	0.954091983	20.7	Diploid
TCGA-A2-A0T7	brca_tcga	3683	1	0.953833001	20.73	Diploid
P-0001536	breast_msk_2018	3681	1	0.953573948	20.8	Diploid
TCGA-A1-A0SI	brca_tcga	3679	1	0.953314824	20.86	Diploid
TCGA-BH-A42V	brca_tcga	3678	1	0.953314824	20.86	Diploid
TCGA-D8-A13Z	brca_tcga	3677	1	0.953314824	20.86	Diploid
P-0013454	breast_msk_2018	3676	1	0.953314824	20.9	Diploid
P-0015558	breast_msk_2018	3675	1	0.953314824	20.9	Diploid
TCGA-D8-A1JP	brca_tcga	3674	1	0.953314824	20.99	Diploid
P-0007566	breast_msk_2018	3672	1	0.953055278	21	Diploid
TCGA-A8-A0A6	brca_tcga	3669	1	0.952536043	21.02	Diploid
TCGA-E2-A155	brca_tcga	3668	1	0.952536043	21.02	Diploid
TCGA-S3-A6ZH	brca_tcga	3667	1	0.952536043	21.06	Diploid
P-0003552	breast_msk_2018	3665	1	0.952276213	21.1	Diploid
TCGA-D8-A146	brca_tcga	3663	1	0.952276213	21.12	Diploid
TCGA-A2-A4S2	brca_tcga	3664	1	0.952276213	21.12	Diploid
TCGA-A7-A4SE	brca_tcga	3662	1	0.952276213	21.16	Diploid
P-0014935	breast_msk_2018	3660	1	0.9520161	21.2	Diploid
TCGA-LD-A66U	brca_tcga	3659	1	0.9520161	21.22	Diploid
TCGA-E9-A1RG	brca_tcga	3658	1	0.9520161	21.25	Diploid
TCGA-A2-A4RY	brca_tcga	3657	1	0.9520161	21.29	Diploid
P-0015207	breast_msk_2018	3656	1	0.9520161	21.3	Diploid
TCGA-AO-A0J3	brca_tcga	3653	1	0.951495161	21.39	Diploid
P-0006310	breast_msk_2018	3652	1	0.951495161	21.4	Diploid
P-0006517	breast_msk_2018	3651	1	0.951495161	21.4	Diploid
TCGA-BH-A18H	brca_tcga	3650	1	0.951495161	21.42	Diploid
P-0003509	breast_msk_2018	3648	1	0.951234406	21.5	Diploid
P-0005907	breast_msk_2018	3647	1	0.951234406	21.5	Diploid
P-0020702	brca_mapk_hp_msk_2021	3646	1	0.951234406	21.501	Diploid
TCGA-AO-A0JA	brca_tcga	3645	1	0.951234406	21.52	Diploid
P-0048837	brca_mapk_hp_msk_2021	3643	1	0.950973364	21.567	Diploid
P-0007902	breast_msk_2018	3642	1	0.950973364	21.6	Diploid
P-0008795	breast_msk_2018	3641	1	0.950973364	21.6	Diploid
MB-0359	brca_metabric	3640	1	0.950973364	21.6	Diploid
TCGA-E2-A15F	brca_tcga	3639	1	0.950973364	21.62	Diploid
TCGA-A2-A0YH	brca_tcga	3637	1	0.950973364	21.65	Diploid
TCGA-D8-A4Z1	brca_tcga	3638	1	0.950973364	21.65	Diploid
TCGA-BH-A0BJ	brca_tcga	3636	1	0.950973364	21.68	Diploid
P-0000438	breast_msk_2018	3635	1	0.950973364	21.7	Diploid
P-0005395	breast_msk_2018	3633	1	0.950711676	21.7	Diploid
P-0005399	breast_msk_2018	3632	1	0.950711676	21.7	Diploid
TCGA-A7-A26I	brca_tcga	3629	1	0.950188013	21.71	Diploid
TCGA-BH-A8G0	brca_tcga	3628	1	0.950188013	21.75	Diploid
P-0004665	breast_msk_2018	3627	1	0.950188013	21.8	Diploid
TCGA-D8-A1XJ	brca_tcga	3626	1	0.950188013	21.81	Diploid
TCGA-A2-A4S3	brca_tcga	3625	1	0.950188013	21.88	Diploid
TCGA-A2-A0YG	brca_tcga	3624	1	0.950188013	21.88	Diploid
P-0009364	breast_msk_2018	3621	1	0.950188013	21.9	Diploid
P-0004850	breast_msk_2018	3623	1	0.950188013	21.9	Diploid
P-0006248	breast_msk_2018	3622	1	0.950188013	21.9	Diploid
P-0004974	breast_msk_2018	3615	1	0.948875598	22	Diploid
TCGA-EW-A2FW	brca_tcga	3612	1	0.948350487	22.08	Diploid
TCGA-AC-A3QP	brca_tcga	3609	1	0.948087859	22.17	Diploid
TCGA-E2-A1IN	brca_tcga	3610	1	0.948087859	22.17	Diploid
MB-0269	brca_metabric	3606	1	0.947562311	22.23333333	Diploid
TCGA-AC-A2B8	brca_tcga	3604	1	0.947299465	22.24	Diploid
TCGA-LL-A6FP	brca_tcga	3603	1	0.947299465	22.24	Diploid
P-0006068	breast_msk_2018	3601	1	0.947036472	22.3	Diploid
P-0016003	breast_msk_2018	3600	1	0.947036472	22.3	Diploid
TCGA-OL-A5RZ	brca_tcga	3599	1	0.947036472	22.31	Diploid
TCGA-AO-A0J8	brca_tcga	3598	1	0.947036472	22.34	Diploid
TCGA-MS-A51U	brca_tcga	3597	1	0.947036472	22.37	Diploid
TCGA-A2-A1FZ	brca_tcga	3594	1	0.946509755	22.44	Diploid
P-0010684	breast_msk_2018	3590	1	0.945982892	22.5	Diploid
P-0004277	breast_msk_2018	3591	1	0.945982892	22.5	Diploid
P-0005712	breast_msk_2018	3586	1	0.945192157	22.7	Diploid
TCGA-EW-A1OW	brca_tcga	3582	1	0.945192157	22.8	Diploid
P-0005620	breast_msk_2018	3584	1	0.945192157	22.8	Diploid
P-0006249	breast_msk_2018	3583	1	0.945192157	22.8	Diploid
TCGA-E2-A15C	brca_tcga	3581	1	0.945192157	22.8	Diploid
TCGA-AC-A23E	brca_tcga	3580	1	0.945192157	22.93	Diploid
TCGA-BH-A0WA	brca_tcga	3577	1	0.944663969	23.03	Diploid
TCGA-BH-A0H7	brca_tcga	3575	1	0.944399801	23.06	Diploid
TCGA-EW-A1P5	brca_tcga	3574	1	0.944399801	23.09	Diploid
P-0015689	breast_msk_2018	3573	1	0.944399801	23.1	Diploid
TCGA-A2-A4S0	brca_tcga	3572	1	0.944399801	23.19	Diploid
TCGA-AC-A3YI	brca_tcga	3568	1	0.94360641	23.23	Diploid
TCGA-E2-A153	brca_tcga	3567	1	0.94360641	23.23	Diploid
TCGA-E2-A15A	brca_tcga	3564	1	0.943077186	23.32	Diploid
TCGA-A2-A1FV	brca_tcga	3560	1	0.942283128	23.46	Diploid
TCGA-OL-A66I	brca_tcga	3559	1	0.942283128	23.46	Diploid
TCGA-EW-A424	brca_tcga	3558	1	0.942283128	23.49	Diploid
TCGA-BH-A5J0	brca_tcga	3557	1	0.942283128	23.49	Diploid
TCGA-A7-A13G	brca_tcga	3555	1	0.942283128	23.59	Diploid
TCGA-A7-A26G	brca_tcga	3553	1	0.942017994	23.72	Diploid
MB-6188	brca_metabric	3550	1	0.941487579	23.76666667	Diploid
TCGA-A7-A26H	brca_tcga	3549	1	0.941487579	23.78	Diploid
MB-0507	brca_metabric	3548	1	0.941487579	23.8	Diploid
TCGA-E9-A54Y	brca_tcga	3547	1	0.941487579	23.82	Diploid
TCGA-E2-A156	brca_tcga	3545	1	0.941222072	23.85	Diploid
TCGA-E9-A54X	brca_tcga	3543	1	0.941222072	23.88	Diploid
TCGA-D8-A1X9	brca_tcga	3544	1	0.941222072	23.88	Diploid
MB-6085	brca_metabric	3542	1	0.941222072	23.9	Diploid
TCGA-BH-A0W3	brca_tcga	3541	1	0.941222072	23.92	Diploid
P-0004565	breast_msk_2018	3538	1	0.940690308	24	Diploid
P-0007423	breast_msk_2018	3533	1	0.940158319	24.1	Diploid
P-0014842	breast_msk_2018	3532	1	0.940158319	24.1	Diploid
TCGA-AC-A3QQ	brca_tcga	3530	1	0.93989206	24.11	Diploid
P-0005265	breast_msk_2018	3529	1	0.93989206	24.2	Diploid
TCGA-A7-A26F	brca_tcga	3528	1	0.93989206	24.24	Diploid
TCGA-A2-A4RX	brca_tcga	3525	1	0.939359091	24.38	Diploid
P-0045550	brca_mapk_hp_msk_2021	3522	1	0.93882597	24.427	Diploid
TCGA-BH-A0EB	brca_tcga	3521	1	0.93882597	24.47	Diploid
TCGA-C8-A27A	brca_tcga	3518	1	0.938292546	24.54	Diploid
TCGA-E9-A24A	brca_tcga	3517	1	0.938292546	24.54	Diploid
TCGA-BH-A0H6	brca_tcga	3516	1	0.938292546	24.54	Diploid
TCGA-E2-A1LA	brca_tcga	3515	1	0.938292546	24.57	Diploid
TCGA-OL-A5RY	brca_tcga	3508	1	0.937491499	24.7	Diploid
P-0013925	breast_msk_2018	3509	1	0.937491499	24.7	Diploid
TCGA-A2-A0EX	brca_tcga	3507	1	0.937491499	24.7	Diploid
P-0005417	breast_msk_2018	3511	1	0.937491499	24.7	Diploid
P-0012572	breast_msk_2018	3510	1	0.937491499	24.7	Diploid
TCGA-AQ-A04H	brca_tcga	3504	1	0.937224027	24.77	Diploid
TCGA-AC-A3YJ	brca_tcga	3506	1	0.937491499	24.77	Diploid
P-0009966	breast_msk_2018	3503	1	0.937224027	24.8	Diploid
TCGA-E9-A1QZ	brca_tcga	3501	1	0.936956401	24.8	Diploid
P-0004654	breast_msk_2018	3498	1	0.936420998	24.9	Diploid
TCGA-BH-A0W4	brca_tcga	3495	1	0.936153219	24.93	Diploid
TCGA-LL-A440	brca_tcga	3496	1	0.936153219	24.93	Diploid
TCGA-EW-A6SB	brca_tcga	3494	1	0.936153219	24.97	Diploid
TCGA-A8-A07U	brca_tcga	3493	1	0.936153219	24.97	Diploid
TCGA-A8-A09Q	brca_tcga	3492	1	0.936153219	25	Diploid
TCGA-AC-A3TM	brca_tcga	3491	1	0.936153219	25.03	Diploid
TCGA-LL-A50Y	brca_tcga	3490	1	0.936153219	25.03	Diploid
TCGA-E2-A159	brca_tcga	3489	1	0.936153219	25.03	Diploid
MB-5558	brca_metabric	3488	1	0.936153219	25.03333333	Diploid
P-0007349	breast_msk_2018	3486	1	0.93588475	25.1	Diploid
TCGA-A7-A13F	brca_tcga	3485	1	0.93588475	25.13	Diploid
TCGA-D8-A73X	brca_tcga	3484	1	0.93588475	25.2	Diploid
TCGA-A2-A0D4	brca_tcga	3483	1	0.93588475	25.2	Diploid
TCGA-A2-A0YD	brca_tcga	3481	1	0.935615972	25.26	Diploid
P-0004133	breast_msk_2018	3480	1	0.935615972	25.3	Diploid
P-0003683	breast_msk_2018	3477	1	0.935078107	25.4	Diploid
TCGA-BH-A0AY	brca_tcga	3474	1	0.934540087	25.53	Diploid
MB-0650	brca_metabric	3473	1	0.934540087	25.53333333	Diploid
TCGA-D8-A1X8	brca_tcga	3471	1	0.934270922	25.72	Diploid
TCGA-E9-A5UO	brca_tcga	3469	1	0.93400168	25.79	Diploid
TCGA-EW-A2FV	brca_tcga	3467	1	0.93373236	25.89	Diploid
P-0003005	breast_msk_2018	3466	1	0.93373236	25.9	Diploid
TCGA-EW-A1OV	brca_tcga	3465	1	0.93373236	25.92	Diploid
MB-0549	brca_metabric	3464	1	0.93373236	25.96666667	Diploid
TCGA-A8-A06Y	brca_tcga	3463	1	0.93373236	25.99	Diploid
P-0004028	breast_msk_2018	3462	1	0.93373236	26	Diploid
P-0004121	breast_msk_2018	3461	1	0.93373236	26	Diploid
TCGA-OL-A66N	brca_tcga	3458	1	0.93319263	26.02	Diploid
TCGA-BH-A202	brca_tcga	3456	1	0.932922688	26.12	Diploid
P-0012260	breast_msk_2018	3453	1	0.932382645	26.2	Diploid
TCGA-AO-A0JG	brca_tcga	3452	1	0.932382645	26.22	Diploid
TCGA-E9-A5UP	brca_tcga	3449	1	0.93184229	26.38	Diploid
P-0004950	breast_msk_2018	3447	1	0.93184229	26.4	Diploid
P-0003306	breast_msk_2018	3448	1	0.93184229	26.4	Diploid
TCGA-BH-A0HB	brca_tcga	3446	1	0.93184229	26.48	Diploid
P-0012632	breast_msk_2018	3443	1	0.931571799	26.5	Diploid
TCGA-OL-A66H	brca_tcga	3442	1	0.931571799	26.56	Diploid
P-0016144	breast_msk_2018	3440	1	0.931301072	26.6	Diploid
TCGA-E9-A5FK	brca_tcga	3438	1	0.931030266	26.68	Diploid
P-0004768	breast_msk_2018	3437	1	0.931030266	26.7	Diploid
P-0003195	breast_msk_2018	3433	1	0.930217376	26.8	Diploid
TCGA-AQ-A04J	brca_tcga	3431	1	0.929946334	26.91	Diploid
TCGA-A2-A4S1	brca_tcga	3430	1	0.929946334	26.94	Diploid
TCGA-A8-A0A9	brca_tcga	3426	1	0.929132732	27	Diploid
P-0042338	brca_mapk_hp_msk_2021	3425	1	0.929132732	27.025	Diploid
P-0006857	breast_msk_2018	3422	1	0.928590015	27.1	Diploid
TCGA-BH-A0HX	brca_tcga	3419	1	0.928047138	27.23	Diploid
P-0003166	breast_msk_2018	3418	1	0.928047138	27.3	Diploid
P-0004194	breast_msk_2018	3417	1	0.928047138	27.3	Diploid
MB-0472	brca_metabric	3412	1	0.926960432	27.4	Diploid
TCGA-E2-A108	brca_tcga	3408	1	0.926145163	27.5	Diploid
TCGA-D8-A1XA	brca_tcga	3407	1	0.926145163	27.56	Diploid
P-0015784	breast_msk_2018	3405	1	0.925873248	27.6	Diploid
P-0014460	brca_mapk_hp_msk_2021	3404	1	0.925873248	27.616	Diploid
P-0003234	breast_msk_2018	3402	1	0.925601172	27.7	Diploid
P-0007072	breast_msk_2018	3401	1	0.925601172	27.8	Diploid
TCGA-E9-A6HE	brca_tcga	3399	1	0.925328936	27.83	Diploid
TCGA-LQ-A4E4	brca_tcga	3397	1	0.925056621	27.89	Diploid
P-0002399	breast_msk_2018	3396	1	0.925056621	27.9	Diploid
P-0003772	breast_msk_2018	3391	1	0.923966716	28.1	Diploid
P-0004122	breast_msk_2018	3390	1	0.923966716	28.1	Diploid
TCGA-BH-A201	brca_tcga	3389	1	0.923966716	28.12	Diploid
TCGA-OL-A6VO	brca_tcga	3388	1	0.923966716	28.19	Diploid
TCGA-E9-A1R0	brca_tcga	3387	1	0.923966716	28.25	Diploid
P-0001888	breast_msk_2018	3384	1	0.923420959	28.3	Diploid
P-0002324	breast_msk_2018	3383	1	0.923420959	28.3	Diploid
P-0009688	breast_msk_2018	3381	1	0.923147919	28.3	Diploid
P-0004193	breast_msk_2018	3380	1	0.923147919	28.4	Diploid
TCGA-E2-A1IJ	brca_tcga	3379	1	0.923147919	28.42	Diploid
TCGA-E2-A10E	brca_tcga	3378	1	0.923147919	28.42	Diploid
TCGA-E2-A1B6	brca_tcga	3377	1	0.923147919	28.48	Diploid
P-0008839	breast_msk_2018	3374	1	0.922874394	28.5	Diploid
P-0001889	breast_msk_2018	3376	1	0.923147919	28.5	Diploid
P-0003134	breast_msk_2018	3371	1	0.922327181	28.6	Diploid
P-0012704	breast_msk_2018	3370	1	0.922327181	28.6	Diploid
TCGA-EW-A1J6	brca_tcga	3367	1	0.921779643	28.75	Diploid
P-0011040	breast_msk_2018	3365	1	0.921779643	28.8	Diploid
P-0013650	breast_msk_2018	3364	1	0.921779643	28.8	Diploid
P-0003702	breast_msk_2018	3366	1	0.921779643	28.8	Diploid
TCGA-OL-A5RX	brca_tcga	3362	1	0.921505549	28.84	Diploid
TCGA-E2-A10F	brca_tcga	3361	1	0.921505549	28.84	Diploid
P-0005469	breast_msk_2018	3358	1	0.920957034	28.9	Diploid
TCGA-A8-A08C	brca_tcga	3357	1	0.920957034	28.94	Diploid
P-0010724	breast_msk_2018	3355	1	0.920957034	29	Diploid
P-0014903	breast_msk_2018	3354	1	0.920957034	29	Diploid
P-0003133	breast_msk_2018	3356	1	0.920957034	29	Diploid
TCGA-WT-AB44	brca_tcga	3352	1	0.920682367	29.01	Diploid
P-0007087	breast_msk_2018	3348	1	0.919858121	29.1	Diploid
P-0001934	breast_msk_2018	3347	1	0.919858121	29.2	Diploid
TCGA-LL-A442	brca_tcga	3346	1	0.919858121	29.2	Diploid
TCGA-AC-A4ZE	brca_tcga	3343	1	0.919308131	29.24	Diploid
P-0002950	breast_msk_2018	3342	1	0.919308131	29.3	Diploid
TCGA-A7-A13H	brca_tcga	3338	1	0.918482653	29.53	Diploid
P-0019579	brca_mapk_hp_msk_2021	3337	1	0.918482653	29.589	Diploid
P-0002652	breast_msk_2018	3336	1	0.918482653	29.6	Diploid
P-0006442	breast_msk_2018	3335	1	0.918482653	29.6	Diploid
P-0010361	breast_msk_2018	3333	1	0.918207163	29.7	Diploid
TCGA-A7-A0DC	brca_tcga	3330	1	0.917656018	29.76	Diploid
TCGA-EW-A1P4	brca_tcga	3327	1	0.917104708	29.8	Diploid
TCGA-EW-A1OY	brca_tcga	3326	1	0.917104708	29.83	Diploid
P-0015924	breast_msk_2018	3324	1	0.916828887	29.9	Diploid
TCGA-EW-A1OX	brca_tcga	3322	1	0.916552983	29.93	Diploid
TCGA-A8-A09K	brca_tcga	3320	1	0.916276996	29.96	Diploid
TCGA-BH-A0DI	brca_tcga	3319	1	0.916276996	29.96	Diploid
P-0039131	brca_mapk_hp_msk_2021	3317	1	0.916000843	30.049	Diploid
TCGA-EW-A1P7	brca_tcga	3316	1	0.916000843	30.06	Diploid
TCGA-E9-A3QA	brca_tcga	3314	1	0.915724523	30.16	Diploid
P-0001721	breast_msk_2018	3312	1	0.915448119	30.2	Diploid
TCGA-BH-A0GY	brca_tcga	3308	1	0.914618658	30.32	Diploid
TCGA-E9-A3X8	brca_tcga	3305	1	0.914065517	30.42	Diploid
MB-0657	brca_metabric	3304	1	0.914065517	30.43333333	Diploid
P-0015742	breast_msk_2018	3301	1	0.913512042	30.5	Diploid
TCGA-E2-A570	brca_tcga	3300	1	0.913512042	30.58	Diploid
P-0002655	breast_msk_2018	3299	1	0.913512042	30.7	Diploid
P-0013909	breast_msk_2018	3298	1	0.913512042	30.7	Diploid
P-0001452	breast_msk_2018	3296	1	0.913234968	30.8	Diploid
TCGA-A8-A092	brca_tcga	3291	1	0.912126337	30.95	Diploid
TCGA-A8-A08O	brca_tcga	3286	1	0.911571853	30.98	Diploid
TCGA-BH-A0EE	brca_tcga	3287	1	0.911571853	30.98	Diploid
TCGA-A8-A08P	brca_tcga	3288	1	0.911571853	30.98	Diploid
P-0001290	breast_msk_2018	3285	1	0.911571853	31	Diploid
P-0001419	breast_msk_2018	3282	1	0.911016693	31.1	Diploid
P-0007396	breast_msk_2018	3279	1	0.910738944	31.1	Diploid
MB-7260	brca_metabric	3278	1	0.910738944	31.16666667	Diploid
P-0001355	breast_msk_2018	3277	1	0.910738944	31.2	Diploid
TCGA-EW-A6SC	brca_tcga	3276	1	0.910738944	31.27	Diploid
P-0009015	breast_msk_2018	3275	1	0.910738944	31.3	Diploid
TCGA-A7-A26E	brca_tcga	3272	1	0.910182598	31.34	Diploid
P-0008856	breast_msk_2018	3268	1	0.909626081	31.5	Diploid
P-0000004	breast_msk_2018	3269	1	0.909626081	31.5	Diploid
P-0001168	breast_msk_2018	3266	1	0.909347653	31.7	Diploid
P-0005032	breast_msk_2018	3265	1	0.909347653	31.7	Diploid
P-0008215	breast_msk_2018	3264	1	0.909347653	31.7	Diploid
TCGA-A2-A0YM	brca_tcga	3263	1	0.909347653	31.7	Diploid
TCGA-A7-A13D	brca_tcga	3262	1	0.909347653	31.7	Diploid
TCGA-A2-A0EV	brca_tcga	3259	1	0.909068797	31.8	Diploid
P-0003286	breast_msk_2018	3260	1	0.909068797	31.8	Diploid
P-0008208	breast_msk_2018	3256	1	0.909068797	31.9	Diploid
P-0005174	breast_msk_2018	3257	1	0.909068797	31.9	Diploid
P-0004841	breast_msk_2018	3258	1	0.909068797	31.9	Diploid
TCGA-E2-A14X	brca_tcga	3255	1	0.909068797	31.93	Diploid
TCGA-OL-A5D8	brca_tcga	3252	1	0.908510058	31.96	Diploid
TCGA-BH-A0BC	brca_tcga	3250	1	0.908230602	32	Diploid
TCGA-E2-A14W	brca_tcga	3249	1	0.908230602	32	Diploid
TCGA-A8-A07L	brca_tcga	3247	1	0.908230602	32.03	Diploid
TCGA-E9-A227	brca_tcga	3248	1	0.908230602	32.03	Diploid
P-0002053	breast_msk_2018	3243	1	0.907391203	32.1	Diploid
TCGA-E2-A1B5	brca_tcga	3240	1	0.90683143	32.33	Diploid
TCGA-AC-A3BB	brca_tcga	3239	1	0.90683143	32.42	Diploid
TCGA-AQ-A1H3	brca_tcga	3238	1	0.90683143	32.49	Diploid
TCGA-A2-A0YC	brca_tcga	3236	1	0.906551285	32.52	Diploid
P-0001661	breast_msk_2018	3232	1	0.905710588	32.7	Diploid
TCGA-A2-A3XV	brca_tcga	3231	1	0.905710588	32.72	Diploid
TCGA-LL-A441	brca_tcga	3230	1	0.905710588	32.72	Diploid
TCGA-AO-A0J2	brca_tcga	3228	1	0.905430095	32.75	Diploid
TCGA-E9-A1N4	brca_tcga	3225	1	0.904868936	32.85	Diploid
MB-0358	brca_metabric	3224	1	0.904868936	32.86666667	Diploid
TCGA-E9-A3Q9	brca_tcga	3223	1	0.904868936	32.88	Diploid
TCGA-AQ-A54O	brca_tcga	3222	1	0.904868936	32.88	Diploid
TCGA-BH-A18F	brca_tcga	3221	1	0.904868936	32.88	Diploid
TCGA-A8-A08F	brca_tcga	3218	1	0.904306906	32.98	Diploid
TCGA-A8-A091	brca_tcga	3217	1	0.904306906	32.98	Diploid
TCGA-A8-A08S	brca_tcga	3216	1	0.904306906	32.98	Diploid
P-0003294	breast_msk_2018	3214	1	0.904025628	33	Diploid
P-0012005	breast_msk_2018	3213	1	0.904025628	33	Diploid
TCGA-AC-A2QH	brca_tcga	3211	1	0.903744176	33.02	Diploid
TCGA-A8-A09M	brca_tcga	3210	1	0.903744176	33.05	Diploid
TCGA-A7-A0DB	brca_tcga	3209	1	0.903744176	33.08	Diploid
TCGA-E2-A14S	brca_tcga	3206	1	0.903180744	33.15	Diploid
TCGA-EW-A6SD	brca_tcga	3205	1	0.903180744	33.18	Diploid
P-0003281	breast_msk_2018	3204	1	0.903180744	33.2	Diploid
TCGA-AR-A5QN	brca_tcga	3203	1	0.903180744	33.28	Diploid
P-0001503	breast_msk_2018	3201	1	0.902898677	33.3	Diploid
TCGA-D8-A3Z5	brca_tcga	3200	1	0.902898677	33.34	Diploid
MB-0621	brca_metabric	3197	1	0.902334188	33.56666667	Diploid
TCGA-E2-A1II	brca_tcga	3195	1	0.902051856	33.67	Diploid
P-0012541	breast_msk_2018	3191	1	0.902051856	33.7	Diploid
P-0001383	breast_msk_2018	3193	1	0.902051856	33.7	Diploid
P-0001607	breast_msk_2018	3192	1	0.902051856	33.7	Diploid
TCGA-E2-A1IH	brca_tcga	3189	1	0.901769081	33.71	Diploid
TCGA-AR-A1AY	brca_tcga	3188	1	0.901769081	33.71	Diploid
TCGA-A2-A0D2	brca_tcga	3187	1	0.901769081	33.74	Diploid
P-0014280	breast_msk_2018	3186	1	0.901769081	33.8	Diploid
TCGA-EW-A3E8	brca_tcga	3179	1	0.900070301	34	Diploid
P-0014847	breast_msk_2018	3178	1	0.900070301	34.1	Diploid
MB-4282	brca_metabric	3177	1	0.900070301	34.1	Diploid
TCGA-E9-A1N8	brca_tcga	3176	1	0.900070301	34.13	Diploid
TCGA-E2-A14V	brca_tcga	3174	1	0.899786815	34.23	Diploid
TCGA-A2-A0EU	brca_tcga	3171	1	0.899786815	34.26	Diploid
TCGA-A7-A0CG	brca_tcga	3172	1	0.899786815	34.26	Diploid
TCGA-E2-A576	brca_tcga	3173	1	0.899786815	34.26	Diploid
P-0001395	breast_msk_2018	3167	1	0.898935281	34.4	Diploid
TCGA-E2-A107	brca_tcga	3164	1	0.898651257	34.4	Diploid
TCGA-A2-A0D1	brca_tcga	3159	1	0.89808303	34.53	Diploid
TCGA-EW-A1PG	brca_tcga	3161	1	0.89808303	34.53	Diploid
TCGA-E2-A2P6	brca_tcga	3160	1	0.89808303	34.53	Diploid
P-0000470	breast_msk_2018	3153	1	0.896661113	34.7	Diploid
MB-0615	brca_metabric	3148	1	0.895523218	34.76666667	Diploid
TCGA-E9-A1N3	brca_tcga	3146	1	0.895238654	34.79	Diploid
P-0013908	breast_msk_2018	3145	1	0.895238654	34.8	Diploid
TCGA-OL-A5RV	brca_tcga	3144	1	0.895238654	34.89	Diploid
TCGA-E2-A573	brca_tcga	3143	1	0.895238654	34.89	Diploid
TCGA-E9-A1R2	brca_tcga	3140	1	0.894668801	34.92	Diploid
P-0000658	breast_msk_2018	3139	1	0.894668801	35	Diploid
P-0003986	breast_msk_2018	3138	1	0.894668801	35	Diploid
P-0010933	breast_msk_2018	3137	1	0.894668801	35	Diploid
TCGA-A2-A0ET	brca_tcga	3135	1	0.894383511	35.02	Diploid
P-0000947	breast_msk_2018	3133	1	0.894098131	35.1	Diploid
P-0009731	breast_msk_2018	3131	1	0.894098131	35.2	Diploid
TCGA-A7-A0CE	brca_tcga	3127	1	0.893241168	35.28	Diploid
P-0000259	breast_msk_2018	3124	1	0.892669676	35.4	Diploid
TCGA-A7-A0CH	brca_tcga	3121	1	0.892098002	35.45	Diploid
P-0006963	breast_msk_2018	3117	1	0.891526052	35.6	Diploid
TCGA-A7-A0DA	brca_tcga	3114	1	0.890953828	35.64	Diploid
TCGA-E9-A1NE	brca_tcga	3111	1	0.890381419	35.74	Diploid
P-0013219	breast_msk_2018	3110	1	0.890381419	35.8	Diploid
P-0002567	breast_msk_2018	3109	1	0.890381419	35.9	Diploid
TCGA-BH-A18I	brca_tcga	3108	1	0.890381419	35.91	Diploid
P-0007926	breast_msk_2018	3106	1	0.890094846	36	Diploid
TCGA-A2-A04Y	brca_tcga	3103	1	0.889808089	36.1	Diploid
P-0000462	breast_msk_2018	3105	1	0.890094846	36.1	Diploid
TCGA-E9-A1N9	brca_tcga	3101	1	0.889521239	36.17	Diploid
TCGA-A2-A3KC	brca_tcga	3098	1	0.888947354	36.2	Diploid
TCGA-OL-A5RW	brca_tcga	3094	1	0.88808625	36.33	Diploid
P-0005508	breast_msk_2018	3090	1	0.887224866	36.5	Diploid
TCGA-E9-A1NA	brca_tcga	3089	1	0.887224866	36.53	Diploid
P-0011398	breast_msk_2018	3086	1	0.886937552	36.6	Diploid
P-0001925	breast_msk_2018	3087	1	0.886937552	36.6	Diploid
TCGA-BH-A28Q	brca_tcga	3082	1	0.886075052	36.76	Diploid
TCGA-E9-A1N5	brca_tcga	3080	1	0.885787459	36.79	Diploid
TCGA-BH-A28O	brca_tcga	3079	1	0.885787459	36.79	Diploid
TCGA-A8-A085	brca_tcga	3076	1	0.885211899	36.93	Diploid
TCGA-BH-A0BA	brca_tcga	3069	1	0.883484656	37.19	Diploid
TCGA-E2-A1BD	brca_tcga	3067	1	0.883196688	37.22	Diploid
P-0004501	breast_msk_2018	3066	1	0.883196688	37.3	Diploid
P-0014637	breast_msk_2018	3065	1	0.883196688	37.3	Diploid
TCGA-E2-A1IF	brca_tcga	3064	1	0.883196688	37.39	Diploid
P-0000469	breast_msk_2018	3063	1	0.883196688	37.4	Diploid
TCGA-A7-A0D9	brca_tcga	3061	1	0.88290825	37.42	Diploid
TCGA-AO-A0J6	brca_tcga	3060	1	0.88290825	37.45	Diploid
TCGA-E2-A10B	brca_tcga	3059	1	0.88290825	37.48	Diploid
P-0003557	breast_msk_2018	3055	1	0.882042088	37.7	Diploid
P-0006283	breast_msk_2018	3053	1	0.881753273	37.7	Diploid
TCGA-E9-A229	brca_tcga	3052	1	0.881753273	37.71	Diploid
TCGA-AR-A1AS	brca_tcga	3048	1	0.880886259	37.78	Diploid
P-0005009	breast_msk_2018	3047	1	0.880886259	37.8	Diploid
P-0026443	brca_mapk_hp_msk_2021	3045	1	0.880597064	37.808	Diploid
TCGA-BH-A0DH	brca_tcga	3036	1	0.878572038	37.98	Diploid
TCGA-A8-A08B	brca_tcga	3037	1	0.878572038	37.98	Diploid
TCGA-A8-A0AD	brca_tcga	3034	1	0.878282558	38.01	Diploid
TCGA-E9-A3HO	brca_tcga	3030	1	0.877413831	38.04	Diploid
TCGA-AR-A2LN	brca_tcga	3028	1	0.87712416	38.14	Diploid
TCGA-GM-A3NY	brca_tcga	3025	1	0.876834393	38.17	Diploid
P-0021008	brca_mapk_hp_msk_2021	3026	1	0.876834393	38.17	Diploid
P-0004859	breast_msk_2018	3023	1	0.876544435	38.2	Diploid
TCGA-E2-A14Q	brca_tcga	3022	1	0.876544435	38.21	Diploid
P-0004057	brca_mapk_hp_msk_2021	3021	1	0.876544435	38.268	Diploid
TCGA-A7-A0CD	brca_tcga	3020	1	0.876544435	38.27	Diploid
TCGA-E9-A22B	brca_tcga	3018	1	0.876254092	38.34	Diploid
TCGA-E2-A14R	brca_tcga	3013	1	0.875092337	38.57	Diploid
P-0002139	breast_msk_2018	3012	1	0.875092337	38.6	Diploid
P-0000887	breast_msk_2018	3010	1	0.874801705	38.7	Diploid
TCGA-E2-A574	brca_tcga	3009	1	0.874801705	38.73	Diploid
P-0014843	breast_msk_2018	3007	1	0.87451088	38.8	Diploid
TCGA-AR-A5QP	brca_tcga	3002	1	0.873347193	38.93	Diploid
TCGA-E9-A247	brca_tcga	3001	1	0.873347193	38.96	Diploid
P-0001149	breast_msk_2018	3000	1	0.873347193	39	Diploid
TCGA-E9-A22A	brca_tcga	2999	1	0.873347193	39.06	Diploid
TCGA-BH-A0B4	brca_tcga	2998	1	0.873347193	39.13	Diploid
P-0009014	breast_msk_2018	2996	1	0.873055786	39.2	Diploid
TCGA-A1-A0SN	brca_tcga	2993	1	0.872472777	39.29	Diploid
P-0015932	breast_msk_2018	2990	1	0.872181078	39.3	Diploid
P-0001505	breast_msk_2018	2992	1	0.872472777	39.3	Diploid
TCGA-AR-A2LO	brca_tcga	2987	1	0.871597484	39.36	Diploid
MB-5061	brca_metabric	2986	1	0.871597484	39.43333333	Diploid
TCGA-E9-A1NC	brca_tcga	2984	1	0.871305491	39.52	Diploid
TCGA-BH-A0B3	brca_tcga	2983	1	0.871305491	39.52	Diploid
TCGA-A2-A3KD	brca_tcga	2981	1	0.871013303	39.62	Diploid
TCGA-EW-A1IX	brca_tcga	2980	1	0.871013303	39.68	Diploid
TCGA-EW-A1P1	brca_tcga	2977	1	0.870428534	39.75	Diploid
P-0010799	breast_msk_2018	2974	1	0.869843569	39.8	Diploid
P-0014273	breast_msk_2018	2970	1	0.869258406	39.9	Diploid
P-0014067	breast_msk_2018	2971	1	0.869258406	39.9	Diploid
TCGA-A8-A08Z	brca_tcga	2969	1	0.869258406	39.98	Diploid
TCGA-OL-A5RU	brca_tcga	2967	1	0.86896553	40.05	Diploid
TCGA-OL-A6VR	brca_tcga	2965	1	0.868672554	40.08	Diploid
TCGA-E2-A10C	brca_tcga	2964	1	0.868672554	40.08	Diploid
P-0009520	breast_msk_2018	2963	1	0.868672554	40.1	Diploid
P-0014259	breast_msk_2018	2962	1	0.868672554	40.1	Diploid
TCGA-E9-A1RC	brca_tcga	2961	1	0.868672554	40.21	Diploid
TCGA-EW-A1OZ	brca_tcga	2958	1	0.868085613	40.37	Diploid
TCGA-E2-A10A	brca_tcga	2957	1	0.868085613	40.37	Diploid
TCGA-E9-A22H	brca_tcga	2955	1	0.867791944	40.47	Diploid
TCGA-AR-A2LQ	brca_tcga	2954	1	0.867791944	40.51	Diploid
TCGA-AO-A12H	brca_tcga	2952	1	0.867791944	40.54	Diploid
TCGA-AC-A2FB	brca_tcga	2953	1	0.867791944	40.54	Diploid
P-0014483	breast_msk_2018	2949	1	0.86720381	40.6	Diploid
P-0008931	breast_msk_2018	2944	1	0.866615476	40.7	Diploid
P-0004999	breast_msk_2018	2946	1	0.866615476	40.7	Diploid
P-0005688	breast_msk_2018	2945	1	0.866615476	40.7	Diploid
TCGA-E9-A22G	brca_tcga	2941	1	0.866026543	40.7	Diploid
P-0028578	brca_mapk_hp_msk_2021	2940	1	0.866026543	40.833	Diploid
TCGA-E2-A14P	brca_tcga	2939	1	0.866026543	40.93	Diploid
TCGA-BH-A0H9	brca_tcga	2938	1	0.866026543	40.97	Diploid
TCGA-E9-A22D	brca_tcga	2936	1	0.865731675	41	Diploid
P-0028336	brca_mapk_hp_msk_2021	2935	1	0.865731675	41.063	Diploid
TCGA-EW-A1P0	brca_tcga	2933	1	0.865436606	41.1	Diploid
P-0028675	brca_mapk_hp_msk_2021	2932	1	0.865436606	41.162	Diploid
P-0003118	breast_msk_2018	2929	1	0.864846066	41.4	Diploid
P-0007684	breast_msk_2018	2928	1	0.864846066	41.4	Diploid
P-0015831	breast_msk_2018	2924	1	0.864255123	41.5	Diploid
P-0008398	breast_msk_2018	2925	1	0.864255123	41.5	Diploid
TCGA-E9-A1ND	brca_tcga	2922	1	0.863959449	41.59	Diploid
TCGA-E9-A22E	brca_tcga	2921	1	0.863959449	41.69	Diploid
P-0016285	breast_msk_2018	2919	1	0.863663572	41.7	Diploid
TCGA-BH-A0C0	brca_tcga	2918	1	0.863663572	41.72	Diploid
P-0027190	brca_mapk_hp_msk_2021	2915	1	0.863367391	41.885	Diploid
P-0027312	brca_mapk_hp_msk_2021	2912	1	0.862774826	41.918	Diploid
TCGA-A8-A095	brca_tcga	2911	1	0.862774826	41.95	Diploid
P-0000595	breast_msk_2018	2910	1	0.862774826	42	Diploid
P-0005205	breast_msk_2018	2909	1	0.862774826	42	Diploid
P-0013887	breast_msk_2018	2905	1	0.861884756	42.1	Diploid
P-0001338	breast_msk_2018	2903	1	0.861587963	42.2	Diploid
TCGA-E9-A228	brca_tcga	2902	1	0.861587963	42.21	Diploid
P-0027079	brca_mapk_hp_msk_2021	2900	1	0.861290967	42.279	Diploid
P-0011373	breast_msk_2018	2899	1	0.861290967	42.3	Diploid
TCGA-BH-A0W5	brca_tcga	2897	1	0.860993765	42.31	Diploid
TCGA-A2-A25B	brca_tcga	2894	1	0.860399156	42.41	Diploid
P-0002942	breast_msk_2018	2891	1	0.859804341	42.5	Diploid
P-0005816	breast_msk_2018	2886	1	0.858614301	42.6	Diploid
P-0010043	breast_msk_2018	2882	1	0.857721461	42.7	Diploid
TCGA-OL-A66L	brca_tcga	2880	1	0.857423744	42.74	Diploid
TCGA-E2-A105	brca_tcga	2874	1	0.856530284	42.97	Diploid
TCGA-A8-A07B	brca_tcga	2876	1	0.856530284	42.97	Diploid
TCGA-A8-A08X	brca_tcga	2875	1	0.856530284	42.97	Diploid
TCGA-E2-A1LL	brca_tcga	2872	1	0.856232153	43	Diploid
TCGA-D8-A1XW	brca_tcga	2871	1	0.856232153	43	Diploid
P-0002023	breast_msk_2018	2868	1	0.855635476	43.1	Diploid
MB-0113	brca_metabric	2863	1	0.854441705	43.16666667	Diploid
MB-5137	brca_metabric	2860	1	0.853844611	43.26666667	Diploid
TCGA-E2-A14U	brca_tcga	2855	1	0.852948551	43.3	Diploid
P-0013172	breast_msk_2018	2857	1	0.853247308	43.3	Diploid
P-0026670	brca_mapk_hp_msk_2021	2854	1	0.852948551	43.331	Diploid
TCGA-A1-A0SE	brca_tcga	2850	1	0.852350411	43.4	Diploid
P-0000423	breast_msk_2018	2849	1	0.852350411	43.5	Diploid
TCGA-E2-A3DX	brca_tcga	2847	1	0.852051131	43.53	Diploid
TCGA-B6-A1KC	brca_tcga	2846	1	0.852051131	43.56	Diploid
TCGA-GM-A3XG	brca_tcga	2844	1	0.85175164	43.69	Diploid
MB-0466	brca_metabric	2839	1	0.850553255	43.86666667	Diploid
P-0001932	breast_msk_2018	2837	1	0.850253554	44.1	Diploid
P-0011442	breast_msk_2018	2834	1	0.849653939	44.2	Diploid
MB-0594	brca_metabric	2833	1	0.849653939	44.23333333	Diploid
TCGA-A2-A0SY	brca_tcga	2832	1	0.849653939	44.25	Diploid
P-0025458	brca_mapk_hp_msk_2021	2831	1	0.849653939	44.252	Diploid
P-0004023	breast_msk_2018	2827	1	0.848753246	44.5	Diploid
P-0025351	brca_mapk_hp_msk_2021	2826	1	0.848753246	44.548	Diploid
P-0002362	breast_msk_2018	2825	1	0.848753246	44.6	Diploid
TCGA-E2-A14O	brca_tcga	2821	1	0.847851596	44.65	Diploid
TCGA-BH-A0E7	brca_tcga	2816	1	0.84664897	44.78	Diploid
TCGA-BH-A0W7	brca_tcga	2815	1	0.84664897	44.78	Diploid
TCGA-E9-A1RA	brca_tcga	2809	1	0.845144618	44.97	Diploid
MB-0443	brca_metabric	2808	1	0.845144618	45.03333333	Diploid
TCGA-A8-A07Z	brca_tcga	2807	1	0.845144618	45.04	Diploid
TCGA-A8-A09I	brca_tcga	2806	1	0.845144618	45.04	Diploid
P-0002056	breast_msk_2018	2805	1	0.845144618	45.1	Diploid
P-0002248	breast_msk_2018	2804	1	0.845144618	45.1	Diploid
P-0024871	brca_mapk_hp_msk_2021	2801	1	0.84454159	45.271	Diploid
MB-7005	brca_metabric	2798	1	0.843938346	45.33333333	Diploid
P-0015116	breast_msk_2018	2797	1	0.843938346	45.4	Diploid
P-0008400	breast_msk_2018	2796	1	0.843938346	45.5	Diploid
P-0013059	breast_msk_2018	2795	1	0.843938346	45.5	Diploid
P-0012199	brca_mapk_hp_msk_2021	2792	1	0.843334238	45.534	Diploid
P-0024518	brca_mapk_hp_msk_2021	2790	1	0.843032076	45.567	Diploid
P-0005377	breast_msk_2018	2788	1	0.842729806	45.6	Diploid
P-0004354	breast_msk_2018	2782	1	0.841217911	45.8	Diploid
P-0006809	breast_msk_2018	2781	1	0.841217911	45.8	Diploid
P-0003893	breast_msk_2018	2779	1	0.840915315	46	Diploid
P-0000188	breast_msk_2018	2776	1	0.840309904	46.1	Diploid
P-0000969	breast_msk_2018	2773	1	0.839704276	46.3	Diploid
P-0010600	breast_msk_2018	2770	1	0.839098428	46.4	Diploid
MB-7013	brca_metabric	2769	1	0.839098428	46.43333333	Diploid
P-0023589	brca_mapk_hp_msk_2021	2767	1	0.838795286	46.488	Diploid
TCGA-E9-A1RH	brca_tcga	2765	1	0.838492034	46.55	Diploid
TCGA-E2-A109	brca_tcga	2764	1	0.838492034	46.55	Diploid
TCGA-E9-A1RE	brca_tcga	2762	1	0.838188562	46.62	Diploid
P-0000973	breast_msk_2018	2760	1	0.837884981	46.7	Diploid
P-0006169	breast_msk_2018	2758	1	0.837581289	46.7	Diploid
P-0023452	brca_mapk_hp_msk_2021	2757	1	0.837581289	46.816	Diploid
P-0001473	breast_msk_2018	2755	1	0.837277377	46.9	Diploid
P-0010809	breast_msk_2018	2754	1	0.837277377	46.9	Diploid
P-0009026	breast_msk_2018	2752	1	0.836973244	47	Diploid
P-0013390	breast_msk_2018	2751	1	0.836973244	47	Diploid
P-0000985	breast_msk_2018	2749	1	0.836668891	47.1	Diploid
TCGA-E2-A14N	brca_tcga	2748	1	0.836668891	47.11	Diploid
P-0008448	breast_msk_2018	2746	1	0.836364315	47.2	Diploid
P-0014707	breast_msk_2018	2745	1	0.836364315	47.2	Diploid
TCGA-A1-A0SH	brca_tcga	2744	1	0.836364315	47.21	Diploid
P-0006504	breast_msk_2018	2742	1	0.836059406	47.3	Diploid
P-0005790	breast_msk_2018	2741	1	0.836059406	47.4	Diploid
TCGA-3C-AALK	brca_tcga	2739	1	0.835754275	47.57	Diploid
P-0022976	brca_mapk_hp_msk_2021	2738	1	0.835754275	47.573	Diploid
TCGA-E9-A1RI	brca_tcga	2733	1	0.835754275	47.6	Diploid
P-0011355	breast_msk_2018	2734	1	0.835754275	47.6	Diploid
P-0005452	breast_msk_2018	2735	1	0.835754275	47.6	Diploid
P-0003591	breast_msk_2018	2737	1	0.835754275	47.6	Diploid
P-0013236	breast_msk_2018	2730	1	0.835142449	47.7	Diploid
P-0022919	brca_mapk_hp_msk_2021	2729	1	0.835142449	47.803	Diploid
TCGA-D8-A27K	brca_tcga	2725	1	0.834224038	48	Diploid
TCGA-A1-A0SF	brca_tcga	2724	1	0.834224038	48.06	Diploid
TCGA-E9-A1R7	brca_tcga	2721	1	0.833611313	48.19	Diploid
P-0001696	breast_msk_2018	2718	1	0.832998364	48.3	Diploid
TCGA-5L-AAT1	brca_tcga	2717	1	0.832998364	48.32	Diploid
TCGA-3C-AALJ	brca_tcga	2715	1	0.832691663	48.42	Diploid
TCGA-A2-A0YL	brca_tcga	2714	1	0.832691663	48.42	Diploid
TCGA-C8-A12Y	brca_tcga	2710	1	0.831770884	48.49	Diploid
TCGA-5L-AAT0	brca_tcga	2709	1	0.831770884	48.52	Diploid
P-0002115	breast_msk_2018	2707	1	0.831463731	48.6	Diploid
P-0009181	breast_msk_2018	2706	1	0.831463731	48.6	Diploid
P-0009474	breast_msk_2018	2703	1	0.83084897	48.7	Diploid
MB-0613	brca_metabric	2702	1	0.83084897	48.8	Diploid
P-0021679	brca_mapk_hp_msk_2021	2701	1	0.83084897	48.888	Diploid
P-0018577	brca_mapk_hp_msk_2021	2699	1	0.830541248	48.986	Diploid
TCGA-A8-A09E	brca_tcga	2698	1	0.830541248	49.01	Diploid
P-0022049	brca_mapk_hp_msk_2021	2697	1	0.830541248	49.052	Diploid
P-0003866	breast_msk_2018	2695	1	0.830233184	49.2	Diploid
P-0004216	breast_msk_2018	2694	1	0.830233184	49.2	Diploid
P-0010488	breast_msk_2018	2691	1	0.829616598	49.3	Diploid
TCGA-A2-A0YI	brca_tcga	2688	1	0.828999782	49.44	Diploid
P-0003787	breast_msk_2018	2681	1	0.827148648	49.6	Diploid
P-0012824	breast_msk_2018	2678	1	0.826531373	49.7	Diploid
TCGA-A2-A0T3	brca_tcga	2674	1	0.825605114	49.8	Diploid
TCGA-BH-A0BV	brca_tcga	2673	1	0.825605114	49.9	Diploid
TCGA-A8-A09D	brca_tcga	2670	1	0.825296015	50	Diploid
TCGA-E2-A1LG	brca_tcga	2669	1	0.825296015	50.03	Diploid
MB-0451	brca_metabric	2667	1	0.824986683	50.06666667	Diploid
P-0010979	breast_msk_2018	2666	1	0.824986683	50.1	Diploid
TCGA-AO-A0JI	brca_tcga	2664	1	0.824986683	50.2	Diploid
P-0002388	breast_msk_2018	2662	1	0.824676887	50.3	Diploid
TCGA-A2-A3XZ	brca_tcga	2661	1	0.824676887	50.33	Diploid
TCGA-A2-A0SX	brca_tcga	2660	1	0.824676887	50.39	Diploid
P-0021182	brca_mapk_hp_msk_2021	2659	1	0.824676887	50.4	Diploid
TCGA-A2-A0YF	brca_tcga	2658	1	0.824676887	50.43	Diploid
MB-7004	brca_metabric	2657	1	0.824676887	50.46666667	Diploid
P-0000196	breast_msk_2018	2654	1	0.824055896	50.6	Diploid
P-0003947	breast_msk_2018	2653	1	0.824055896	50.6	Diploid
TCGA-AO-A0JB	brca_tcga	2650	1	0.823745048	50.66	Diploid
P-0015964	breast_msk_2018	2648	1	0.823434084	50.7	Diploid
TCGA-BH-A0HY	brca_tcga	2647	1	0.823434084	50.76	Diploid
TCGA-E2-A15O	brca_tcga	2646	1	0.823434084	50.76	Diploid
TCGA-A2-A3Y0	brca_tcga	2644	1	0.823122767	50.79	Diploid
P-0020797	brca_mapk_hp_msk_2021	2643	1	0.823122767	50.794	Diploid
TCGA-AO-A0JC	brca_tcga	2642	1	0.823122767	50.82	Diploid
TCGA-AR-A24K	brca_tcga	2641	1	0.823122767	50.85	Diploid
TCGA-AR-A24W	brca_tcga	2639	1	0.822810978	50.92	Diploid
TCGA-BH-A0HW	brca_tcga	2633	1	0.821251442	51.28	Diploid
P-0006741	breast_msk_2018	2632	1	0.821251442	51.3	Diploid
TCGA-E2-A15T	brca_tcga	2631	1	0.821251442	51.35	Diploid
TCGA-BH-A0B9	brca_tcga	2625	1	0.819690128	51.64	Diploid
P-0019764	brca_mapk_hp_msk_2021	2623	1	0.819377746	51.682	Diploid
P-0006090	breast_msk_2018	2622	1	0.819377746	51.7	Diploid
P-0002281	breast_msk_2018	2618	1	0.818439885	51.9	Diploid
P-0012240	breast_msk_2018	2616	1	0.818127145	51.9	Diploid
TCGA-AO-A0J4	brca_tcga	2609	1	0.816249989	52.14	Diploid
P-0000107	breast_msk_2018	2608	1	0.816249989	52.2	Diploid
P-0002813	breast_msk_2018	2605	1	0.81562379	52.4	Diploid
TCGA-A2-A259	brca_tcga	2604	1	0.81562379	52.43	Diploid
P-0000466	breast_msk_2018	2602	1	0.815310451	52.5	Diploid
P-0009874	breast_msk_2018	2600	1	0.81499699	52.5	Diploid
P-0009155	breast_msk_2018	2596	1	0.814056247	52.6	Diploid
TCGA-EW-A2FS	brca_tcga	2593	1	0.813428844	52.69	Diploid
P-0002133	breast_msk_2018	2591	1	0.813115021	52.8	Diploid
P-0012713	breast_msk_2018	2590	1	0.813115021	52.8	Diploid
P-0013217	breast_msk_2018	2589	1	0.813115021	52.9	Diploid
TCGA-EW-A1P3	brca_tcga	2587	1	0.812800834	52.92	Diploid
TCGA-WT-AB41	brca_tcga	2586	1	0.812800834	52.92	Diploid
TCGA-BH-A0HA	brca_tcga	2585	1	0.812800834	52.92	Diploid
TCGA-D8-A1JG	brca_tcga	2584	1	0.812800834	52.96	Diploid
TCGA-AO-A0J9	brca_tcga	2582	1	0.812486161	52.99	Diploid
TCGA-A8-A06T	brca_tcga	2580	1	0.812171366	53.02	Diploid
P-0005079	breast_msk_2018	2579	1	0.812171366	53.1	Diploid
P-0003816	breast_msk_2018	2578	1	0.812171366	53.2	Diploid
TCGA-BH-A0H5	brca_tcga	2577	1	0.812171366	53.22	Diploid
P-0001862	breast_msk_2018	2574	1	0.811540798	53.4	Diploid
MB-5255	brca_metabric	2572	1	0.811225392	53.56666667	Diploid
TCGA-E2-A1B0	brca_tcga	2571	1	0.811225392	53.58	Diploid
TCGA-AO-A12G	brca_tcga	2568	1	0.810594088	53.84	Diploid
TCGA-E2-A15J	brca_tcga	2567	1	0.810594088	53.88	Diploid
TCGA-A8-A076	brca_tcga	2564	1	0.809962292	53.94	Diploid
TCGA-BH-A0DO	brca_tcga	2563	1	0.809962292	54.01	Diploid
P-0004434	breast_msk_2018	2562	1	0.809962292	54.1	Diploid
TCGA-E2-A1L6	brca_tcga	2560	1	0.809646024	54.14	Diploid
P-0017706	brca_mapk_hp_msk_2021	2558	1	0.809329632	54.181	Diploid
P-0003459	breast_msk_2018	2557	1	0.809329632	54.2	Diploid
P-0015670	breast_msk_2018	2553	1	0.808696354	54.5	Diploid
TCGA-A2-A0SU	brca_tcga	2552	1	0.808696354	54.6	Diploid
P-0004540	breast_msk_2018	2551	1	0.808696354	54.7	Diploid
P-0004965	breast_msk_2018	2549	1	0.808379218	54.9	Diploid
P-0007032	breast_msk_2018	2548	1	0.808379218	54.9	Diploid
TCGA-EW-A2FR	brca_tcga	2545	1	0.807744448	54.96	Diploid
P-0011261	breast_msk_2018	2544	1	0.807744448	55	Diploid
P-0008007	breast_msk_2018	2540	1	0.806791545	55.2	Diploid
TCGA-D8-A1XO	brca_tcga	2537	1	0.806156026	55.26	Diploid
TCGA-AO-A0JL	brca_tcga	2536	1	0.806156026	55.29	Diploid
P-0013895	breast_msk_2018	2535	1	0.806156026	55.3	Diploid
MB-0663	brca_metabric	2534	1	0.806156026	55.36666667	Diploid
TCGA-A2-A04X	brca_tcga	2533	1	0.806156026	55.39	Diploid
TCGA-D8-A1JB	brca_tcga	2531	1	0.805837639	55.45	Diploid
P-0007040	breast_msk_2018	2527	1	0.8048821	55.5	Diploid
TCGA-E2-A15I	brca_tcga	2526	1	0.8048821	55.58	Diploid
P-0010930	breast_msk_2018	2524	1	0.804563335	55.6	Diploid
P-0010427	breast_msk_2018	2520	1	0.80360666	55.7	Diploid
MB-0162	brca_metabric	2518	1	0.803287642	55.76666667	Diploid
P-0001043	breast_msk_2018	2515	1	0.802649353	55.9	Diploid
MB-0428	brca_metabric	2513	1	0.802330081	55.93333333	Diploid
P-0004913	breast_msk_2018	2512	1	0.802330081	56	Diploid
P-0012805	breast_msk_2018	2511	1	0.802330081	56.1	Diploid
P-0014384	breast_msk_2018	2510	1	0.802330081	56.2	Diploid
TCGA-A2-A3XW	brca_tcga	2509	1	0.802330081	56.24	Diploid
P-0016627	brca_mapk_hp_msk_2021	2508	1	0.802330081	56.252	Diploid
P-0000266	breast_msk_2018	2505	1	0.801690009	56.4	Diploid
P-0000806	breast_msk_2018	2504	1	0.801690009	56.4	Diploid
MB-0632	brca_metabric	2501	1	0.801369717	56.5	Diploid
P-0001818	breast_msk_2018	2499	1	0.801049169	56.6	Diploid
TCGA-A2-A0CX	brca_tcga	2496	1	0.800407817	56.77	Diploid
TCGA-D8-A13Y	brca_tcga	2495	1	0.800407817	56.77	Diploid
P-0003054	breast_msk_2018	2494	1	0.800407817	56.8	Diploid
P-0004670	breast_msk_2018	2493	1	0.800407817	56.8	Diploid
P-0004384	breast_msk_2018	2491	1	0.800407817	56.9	Diploid
TCGA-E2-A15R	brca_tcga	2490	1	0.800407817	56.9	Diploid
P-0002366	breast_msk_2018	2492	1	0.800407817	56.9	Diploid
P-0008481	breast_msk_2018	2488	1	0.800086239	57.2	Diploid
P-0013622	breast_msk_2018	2487	1	0.800086239	57.2	Diploid
TCGA-AR-A2LR	brca_tcga	2486	1	0.800086239	57.23	Diploid
MB-0397	brca_metabric	2485	1	0.800086239	57.23333333	Diploid
P-0001595	breast_msk_2018	2482	1	0.799442047	57.3	Diploid
P-0008572	breast_msk_2018	2477	1	0.798153144	57.4	Diploid
P-0003185	breast_msk_2018	2473	1	0.797186076	57.6	Diploid
MB-0226	brca_metabric	2471	1	0.79686359	57.63333333	Diploid
MB-4710	brca_metabric	2470	1	0.79686359	57.66666667	Diploid
P-0006842	breast_msk_2018	2467	1	0.796218095	57.8	Diploid
P-0008998	breast_msk_2018	2466	1	0.796218095	57.8	Diploid
MB-7002	brca_metabric	2464	1	0.795895086	57.93333333	Diploid
P-0015291	brca_mapk_hp_msk_2021	2461	1	0.795248805	58.126	Diploid
P-0000514	breast_msk_2018	2457	1	0.79460213	58.4	Diploid
P-0010843	breast_msk_2018	2456	1	0.79460213	58.4	Diploid
P-0014407	breast_msk_2018	2455	1	0.79460213	58.4	Diploid
MB-4930	brca_metabric	2454	1	0.79460213	58.43333333	Diploid
TCGA-OL-A5D7	brca_tcga	2452	1	0.794278199	58.48	Diploid
TCGA-OL-A5DA	brca_tcga	2450	1	0.793954136	58.57	Diploid
MB-7007	brca_metabric	2449	1	0.793954136	58.6	Diploid
P-0001785	breast_msk_2018	2446	1	0.793305481	58.7	Diploid
P-0007988	breast_msk_2018	2444	1	0.79298102	58.7	Diploid
P-0006668	breast_msk_2018	2442	1	0.792656427	58.8	Diploid
P-0010211	breast_msk_2018	2440	1	0.792656427	58.9	Diploid
P-0001760	breast_msk_2018	2441	1	0.792656427	58.9	Diploid
P-0004301	breast_msk_2018	2436	1	0.79168145	59.1	Diploid
TCGA-E2-A1IK	brca_tcga	2435	1	0.79168145	59.13	Diploid
P-0010095	breast_msk_2018	2434	1	0.79168145	59.3	Diploid
P-0002856	breast_msk_2018	2433	1	0.79168145	59.4	Diploid
P-0000795	breast_msk_2018	2432	1	0.79168145	59.5	Diploid
P-0011321	breast_msk_2018	2431	1	0.79168145	59.5	Diploid
P-0004951	breast_msk_2018	2427	1	0.790704065	59.7	Diploid
MB-5119	brca_metabric	2425	1	0.790378136	59.76666667	Diploid
TCGA-BH-A0AV	brca_tcga	2424	1	0.790378136	59.79	Diploid
MB-0155	brca_metabric	2423	1	0.790378136	59.8	Diploid
P-0002006	breast_msk_2018	2422	1	0.790378136	59.9	Diploid
MB-0303	brca_metabric	2418	1	0.789398733	60.13333333	Diploid
P-0001335	brca_mapk_hp_msk_2021	2417	1	0.789398733	60.164	Diploid
P-0003233	breast_msk_2018	2414	1	0.788745258	60.3	Diploid
TCGA-E2-A1L7	brca_tcga	2413	1	0.788745258	60.32	Diploid
TCGA-AO-A12F	brca_tcga	2411	1	0.788418249	60.51	Diploid
P-0000584	breast_msk_2018	2410	1	0.788418249	60.6	Diploid
MB-0396	brca_metabric	2409	1	0.788418249	60.66666667	Diploid
TCGA-A2-A1FX	brca_tcga	2408	1	0.788418249	60.68	Diploid
P-0006185	breast_msk_2018	2407	1	0.788418249	60.7	Diploid
MB-0505	brca_metabric	2406	1	0.788418249	60.7	Diploid
P-0004888	breast_msk_2018	2405	1	0.788418249	60.8	Diploid
TCGA-AC-A2FG	brca_tcga	2403	1	0.788090288	60.87	Diploid
P-0005351	breast_msk_2018	2401	1	0.78776219	60.9	Diploid
TCGA-E2-A1IO	brca_tcga	2399	1	0.787433956	60.94	Diploid
P-0012889	breast_msk_2018	2396	1	0.787105585	61.1	Diploid
TCGA-AR-A1AV	brca_tcga	2394	1	0.78677694	61.24	Diploid
TCGA-AO-A03M	brca_tcga	2393	1	0.78677694	61.3	Diploid
MB-0640	brca_metabric	2392	1	0.78677694	61.33333333	Diploid
P-0005152	breast_msk_2018	2391	1	0.78677694	61.4	Diploid
MB-0649	brca_metabric	2390	1	0.78677694	61.43333333	Diploid
TCGA-BH-A0BG	brca_tcga	2388	1	0.786447606	61.47	Diploid
P-0000778	breast_msk_2018	2387	1	0.786447606	61.5	Diploid
TCGA-A2-A0D3	brca_tcga	2386	1	0.786447606	61.53	Diploid
MB-5097	brca_metabric	2385	1	0.786447606	61.6	Diploid
TCGA-BH-A0BM	brca_tcga	2384	1	0.786447606	61.63	Diploid
MB-0511	brca_metabric	2383	1	0.786447606	61.7	Diploid
P-0010822	breast_msk_2018	2382	1	0.786447606	61.8	Diploid
P-0004466	brca_mapk_hp_msk_2021	2379	1	0.785787004	61.808	Diploid
TCGA-AO-A1KQ	brca_tcga	2378	1	0.785787004	61.83	Diploid
MB-0517	brca_metabric	2376	1	0.785456424	61.9	Diploid
TCGA-AO-A0JJ	brca_tcga	2375	1	0.785456424	61.99	Diploid
P-0009791	brca_mapk_hp_msk_2021	2373	1	0.785125566	62.071	Diploid
P-0014627	breast_msk_2018	2371	1	0.784794569	62.1	Diploid
P-0004908	breast_msk_2018	2368	1	0.784132295	62.3	Diploid
P-0006527	breast_msk_2018	2367	1	0.784132295	62.3	Diploid
P-0006910	breast_msk_2018	2366	1	0.784132295	62.3	Diploid
P-0013507	breast_msk_2018	2365	1	0.784132295	62.3	Diploid
MB-0180	brca_metabric	2364	1	0.784132295	62.33333333	Diploid
P-0010431	breast_msk_2018	2360	1	0.783136782	62.6	Diploid
P-0011134	brca_mapk_hp_msk_2021	2359	1	0.783136782	62.63	Diploid
MB-0583	brca_metabric	2358	1	0.783136782	62.63333333	Diploid
P-0001396	breast_msk_2018	2357	1	0.783136782	62.7	Diploid
P-0003353	breast_msk_2018	2354	1	0.78247198	62.8	Diploid
MB-0452	brca_metabric	2353	1	0.78247198	62.8	Diploid
MB-0056	brca_metabric	2352	1	0.78247198	62.86666667	Diploid
TCGA-BH-A0AU	brca_tcga	2351	1	0.78247198	62.88	Diploid
P-0013242	breast_msk_2018	2350	1	0.78247198	63	Diploid
MB-0410	brca_metabric	2349	1	0.78247198	63	Diploid
MB-0152	brca_metabric	2348	1	0.78247198	63.03333333	Diploid
TCGA-BH-A0AZ	brca_tcga	2346	1	0.782138588	63.04	Diploid
P-0006928	breast_msk_2018	2343	1	0.781471519	63.1	Diploid
P-0012070	brca_mapk_hp_msk_2021	2342	1	0.781471519	63.156	Diploid
P-0011454	brca_mapk_hp_msk_2021	2341	1	0.781471519	63.189	Diploid
TCGA-A2-A0EY	brca_tcga	2338	1	0.780803594	63.24	Diploid
TCGA-BH-A0EI	brca_tcga	2337	1	0.780803594	63.27	Diploid
TCGA-BH-A0H3	brca_tcga	2333	1	0.77980085	63.34	Diploid
P-0001623	breast_msk_2018	2332	1	0.77980085	63.5	Diploid
MB-0404	brca_metabric	2330	1	0.779466315	63.5	Diploid
TCGA-AR-A2LM	brca_tcga	2327	1	0.778796958	63.57	Diploid
TCGA-E2-A150	brca_tcga	2326	1	0.778796958	63.57	Diploid
P-0006447	breast_msk_2018	2324	1	0.778461992	63.6	Diploid
MB-0320	brca_metabric	2323	1	0.778461992	63.73333333	Diploid
P-0011338	brca_mapk_hp_msk_2021	2321	1	0.778126737	63.814	Diploid
P-0001483	breast_msk_2018	2318	1	0.777455938	63.9	Diploid
P-0015178	breast_msk_2018	2317	1	0.777455938	63.9	Diploid
P-0012288	breast_msk_2018	2315	1	0.777120249	64	Diploid
MB-0624	brca_metabric	2313	1	0.776784415	64.03333333	Diploid
P-0015572	breast_msk_2018	2311	1	0.776448435	64.1	Diploid
TCGA-PE-A5DD	brca_tcga	2310	1	0.776448435	64.16	Diploid
MB-0366	brca_metabric	2309	1	0.776448435	64.23333333	Diploid
MB-0394	brca_metabric	2308	1	0.776448435	64.23333333	Diploid
P-0000786	breast_msk_2018	2307	1	0.776448435	64.3	Diploid
MB-0293	brca_metabric	2305	1	0.776111727	64.36666667	Diploid
TCGA-AR-A0TX	brca_tcga	2299	1	0.774427457	64.78	Diploid
TCGA-AO-A0JF	brca_tcga	2296	1	0.773753456	65.05	Diploid
P-0006847	breast_msk_2018	2295	1	0.773753456	65.1	Diploid
P-0005005	breast_msk_2018	2292	1	0.773078867	65.2	Diploid
TCGA-AR-A0U0	brca_tcga	2290	1	0.772741425	65.31	Diploid
MB-0577	brca_metabric	2288	1	0.772403836	65.4	Diploid
TCGA-OL-A66J	brca_tcga	2283	1	0.771052889	65.57	Diploid
P-0002478	breast_msk_2018	2282	1	0.771052889	65.7	Diploid
P-0008571	breast_msk_2018	2280	1	0.770714856	65.7	Diploid
MB-0525	brca_metabric	2278	1	0.770376675	65.86666667	Diploid
TCGA-AR-A2LL	brca_tcga	2276	1	0.770038346	66.1	Diploid
P-0006660	breast_msk_2018	2275	1	0.770038346	66.2	Diploid
TCGA-GM-A3XN	brca_tcga	2274	1	0.770038346	66.33	Diploid
P-0005350	breast_msk_2018	2272	1	0.769699569	66.5	Diploid
P-0009460	brca_mapk_hp_msk_2021	2270	1	0.769360644	66.641	Diploid
TCGA-V7-A7HQ	brca_tcga	2268	1	0.769021569	66.79	Diploid
MB-6114	brca_metabric	2267	1	0.769021569	66.83333333	Diploid
P-0001308	breast_msk_2018	2264	1	0.768342821	67	Diploid
P-0008211	breast_msk_2018	2263	1	0.768342821	67	Diploid
TCGA-BH-A0DG	brca_tcga	2261	1	0.768003147	67.05	Diploid
P-0013385	breast_msk_2018	2260	1	0.768003147	67.1	Diploid
TCGA-A2-A0D0	brca_tcga	2259	1	0.768003147	67.28	Diploid
MB-0500	brca_metabric	2257	1	0.767663022	67.46666667	Diploid
P-0008653	brca_mapk_hp_msk_2021	2256	1	0.767663022	67.562	Diploid
P-0008482	brca_mapk_hp_msk_2021	2255	1	0.767663022	67.594	Diploid
P-0001152	breast_msk_2018	2254	1	0.767663022	67.6	Diploid
P-0001440	breast_msk_2018	2253	1	0.767663022	67.6	Diploid
P-0004758	breast_msk_2018	2252	1	0.767663022	67.6	Diploid
P-0006227	breast_msk_2018	2251	1	0.767663022	67.6	Diploid
P-0012515	breast_msk_2018	2250	1	0.767663022	67.6	Diploid
TCGA-BH-A0DV	brca_tcga	2247	1	0.766980351	67.81	Diploid
P-0002756	breast_msk_2018	2245	1	0.766638864	68	Diploid
P-0003481	breast_msk_2018	2244	1	0.766638864	68	Diploid
P-0013491	breast_msk_2018	2243	1	0.766638864	68	Diploid
TCGA-B6-A408	brca_tcga	2241	1	0.76629692	68.07	Diploid
P-0000830	breast_msk_2018	2238	1	0.765612726	68.2	Diploid
TCGA-B6-A0RG	brca_tcga	2234	1	0.764585977	68.4	Diploid
P-0000098	breast_msk_2018	2233	1	0.764585977	68.5	Diploid
P-0008010	brca_mapk_hp_msk_2021	2231	1	0.76424342	68.548	Diploid
TCGA-AO-A03R	brca_tcga	2230	1	0.76424342	68.69	Diploid
MB-7014	brca_metabric	2229	1	0.76424342	68.7	Diploid
P-0012863	breast_msk_2018	2227	1	0.763900403	68.8	Diploid
P-0013117	breast_msk_2018	2225	1	0.763557231	68.9	Diploid
P-0008024	breast_msk_2018	2224	1	0.763557231	69	Diploid
P-0007685	brca_mapk_hp_msk_2021	2223	1	0.763557231	69.074	Diploid
P-0009636	breast_msk_2018	2219	1	0.762526325	69.2	Diploid
P-0009725	breast_msk_2018	2218	1	0.762526325	69.2	Diploid
TCGA-GM-A3XL	brca_tcga	2217	1	0.762526325	69.25	Diploid
TCGA-E2-A14Y	brca_tcga	2216	1	0.762526325	69.28	Diploid
MB-0654	brca_metabric	2213	1	0.761837814	69.4	Diploid
P-0007335	brca_mapk_hp_msk_2021	2212	1	0.761837814	69.403	Diploid
MB-0081	brca_metabric	2209	1	0.761493091	69.5	Diploid
P-0002447	breast_msk_2018	2211	1	0.761837814	69.5	Diploid
P-0006829	breast_msk_2018	2206	1	0.760803333	69.7	Diploid
P-0006990	breast_msk_2018	2205	1	0.760803333	69.7	Diploid
TCGA-AO-A03T	brca_tcga	2204	1	0.760803333	69.78	Diploid
P-0012996	breast_msk_2018	2203	1	0.760803333	69.8	Diploid
P-0004289	breast_msk_2018	2200	1	0.760112322	69.9	Diploid
TCGA-E2-A152	brca_tcga	2199	1	0.760112322	69.91	Diploid
P-0007228	brca_mapk_hp_msk_2021	2197	1	0.759766502	69.994	Diploid
MB-5401	brca_metabric	2193	1	0.758728569	70.16666667	Diploid
TCGA-BH-A0B5	brca_tcga	2192	1	0.758728569	70.17	Diploid
P-0008338	breast_msk_2018	2191	1	0.758728569	70.2	Diploid
MB-4934	brca_metabric	2190	1	0.758728569	70.23333333	Diploid
MB-7024	brca_metabric	2189	1	0.758728569	70.26666667	Diploid
TCGA-E2-A1IG	brca_tcga	2188	1	0.758728569	70.3	Diploid
TCGA-AO-A12E	brca_tcga	2187	1	0.758728569	70.37	Diploid
P-0005717	breast_msk_2018	2182	1	0.757340228	70.6	Diploid
MB-0197	brca_metabric	2180	1	0.756992983	70.73333333	Diploid
TCGA-GM-A2DF	brca_tcga	2177	1	0.75664542	70.8	Diploid
TCGA-BH-A0DX	brca_tcga	2176	1	0.75664542	70.83	Diploid
TCGA-AR-A255	brca_tcga	2174	1	0.756297537	70.99	Diploid
MB-0248	brca_metabric	2172	1	0.755949494	71	Diploid
TCGA-B6-A40C	brca_tcga	2170	1	0.755601291	71.09	Diploid
P-0006631	breast_msk_2018	2167	1	0.754904563	71.2	Diploid
MB-7032	brca_metabric	2165	1	0.754556038	71.46666667	Diploid
MB-0229	brca_metabric	2164	1	0.754556038	71.5	Diploid
MB-0501	brca_metabric	2163	1	0.754556038	71.5	Diploid
P-0002773	breast_msk_2018	2162	1	0.754556038	71.6	Diploid
P-0014142	breast_msk_2018	2161	1	0.754556038	71.6	Diploid
P-0006609	breast_msk_2018	2157	1	0.753508044	71.7	Diploid
TCGA-AO-A0JM	brca_tcga	2155	1	0.75315855	71.75	Diploid
MB-7040	brca_metabric	2152	1	0.752459239	71.83333333	Diploid
P-0012807	breast_msk_2018	2150	1	0.75210942	71.9	Diploid
TCGA-AO-A0JD	brca_tcga	2149	1	0.75210942	71.94	Diploid
TCGA-A2-A0ES	brca_tcga	2148	1	0.75210942	71.94	Diploid
TCGA-GM-A4E0	brca_tcga	2147	1	0.75210942	71.98	Diploid
P-0002761	breast_msk_2018	2146	1	0.75210942	72	Diploid
P-0007364	breast_msk_2018	2145	1	0.75210942	72	Diploid
TCGA-GM-A2DH	brca_tcga	2143	1	0.751758623	72.04	Diploid
TCGA-BH-A0BO	brca_tcga	2142	1	0.751758623	72.17	Diploid
MB-0446	brca_metabric	2140	1	0.751407498	72.26666667	Diploid
P-0000270	breast_msk_2018	2139	1	0.751407498	72.3	Diploid
MB-3850	brca_metabric	2138	1	0.751407498	72.3	Diploid
MB-0175	brca_metabric	2137	1	0.751407498	72.36666667	Diploid
P-0006723	breast_msk_2018	2131	1	0.749648585	72.6	Diploid
MB-0345	brca_metabric	2130	1	0.749648585	72.66666667	Diploid
P-0006948	breast_msk_2018	2129	1	0.749648585	72.7	Diploid
P-0005832	brca_mapk_hp_msk_2021	2127	1	0.749648585	72.789	Diploid
MB-0281	brca_metabric	2126	1	0.749648585	72.8	Diploid
MB-0294	brca_metabric	2123	1	0.749295643	72.9	Diploid
P-0004912	breast_msk_2018	2125	1	0.749648585	72.9	Diploid
P-0001114	breast_msk_2018	2122	1	0.749295643	73	Diploid
TCGA-AC-A2BK	brca_tcga	2120	1	0.748942369	73	Diploid
TCGA-AR-A5QM	brca_tcga	2117	1	0.748235486	73.29	Diploid
P-0005095	breast_msk_2018	2116	1	0.748235486	73.3	Diploid
P-0009430	breast_msk_2018	2114	1	0.74788171	73.4	Diploid
TCGA-B6-A1KI	brca_tcga	2113	1	0.74788171	73.46	Diploid
P-0005426	breast_msk_2018	2111	1	0.7475276	73.5	Diploid
TCGA-E2-A1L8	brca_tcga	2109	1	0.747173321	73.59	Diploid
MB-0497	brca_metabric	2108	1	0.747173321	73.7	Diploid
TCGA-A2-A04T	brca_tcga	2106	1	0.746818706	73.78	Diploid
P-0008471	breast_msk_2018	2105	1	0.746818706	73.8	Diploid
TCGA-AC-A23G	brca_tcga	2103	1	0.746463754	73.85	Diploid
P-0006376	breast_msk_2018	2102	1	0.746463754	73.9	Diploid
MB-7010	brca_metabric	2101	1	0.746463754	74.03333333	Diploid
TCGA-AC-A2FO	brca_tcga	2100	1	0.746463754	74.08	Diploid
TCGA-BH-A0BQ	brca_tcga	2099	1	0.746463754	74.08	Diploid
TCGA-BH-A0BZ	brca_tcga	2098	1	0.746463754	74.08	Diploid
P-0006698	breast_msk_2018	2097	1	0.746463754	74.1	Diploid
P-0004720	breast_msk_2018	2095	1	0.746107617	74.2	Diploid
P-0005342	brca_mapk_hp_msk_2021	2094	1	0.746107617	74.203	Diploid
TCGA-A2-A0ER	brca_tcga	2092	1	0.74575114	74.34	Diploid
P-0000295	breast_msk_2018	2091	1	0.74575114	74.4	Diploid
P-0014435	breast_msk_2018	2087	1	0.744680683	74.5	Diploid
P-0005273	brca_mapk_hp_msk_2021	2086	1	0.744680683	74.531	Diploid
MB-0592	brca_metabric	2084	1	0.744680683	74.56666667	Diploid
P-0014951	breast_msk_2018	2081	1	0.743965676	74.8	Diploid
TCGA-BH-A0BL	brca_tcga	2079	1	0.743608	74.84	Diploid
P-0000276	breast_msk_2018	2078	1	0.743608	74.9	Diploid
TCGA-B6-A402	brca_tcga	2077	1	0.743608	74.93	Diploid
TCGA-GM-A2DD	brca_tcga	2075	1	0.743249807	74.97	Diploid
P-0004921	brca_mapk_hp_msk_2021	2073	1	0.743249807	75.09	Diploid
MB-7034	brca_metabric	2071	1	0.742891096	75.1	Diploid
TCGA-AR-A0TV	brca_tcga	2070	1	0.742891096	75.16	Diploid
TCGA-A2-A0CT	brca_tcga	2069	1	0.742891096	75.2	Diploid
MB-0159	brca_metabric	2067	1	0.742531864	75.3	Diploid
MB-0050	brca_metabric	2066	1	0.742531864	75.33333333	Diploid
MB-0639	brca_metabric	2063	1	0.741812705	75.4	Diploid
P-0004292	breast_msk_2018	2059	1	0.740733443	75.6	Diploid
P-0004459	brca_mapk_hp_msk_2021	2057	1	0.740733443	75.682	Diploid
TCGA-E2-A1LB	brca_tcga	2055	1	0.740373164	75.76	Diploid
MB-6263	brca_metabric	2053	1	0.740373164	75.86666667	Diploid
TCGA-E2-A14T	brca_tcga	2052	1	0.740373164	75.92	Diploid
P-0004455	brca_mapk_hp_msk_2021	2050	1	0.740012183	75.978	Diploid
P-0004576	brca_mapk_hp_msk_2021	2049	1	0.740012183	75.978	Diploid
P-0000337	breast_msk_2018	2048	1	0.740012183	76	Diploid
P-0001627	brca_mapk_hp_msk_2021	2044	1	0.738927651	76.175	Diploid
P-0006309	breast_msk_2018	2043	1	0.738927651	76.2	Diploid
P-0010010	breast_msk_2018	2041	1	0.738565786	76.3	Diploid
P-0013623	breast_msk_2018	2039	1	0.738565786	76.4	Diploid
P-0001228	breast_msk_2018	2040	1	0.738565786	76.4	Diploid
P-0013990	breast_msk_2018	2038	1	0.738565786	76.4	Diploid
TCGA-E2-A1AZ	brca_tcga	2037	1	0.738565786	76.51	Diploid
TCGA-BH-A0BR	brca_tcga	2036	1	0.738565786	76.54	Diploid
MB-0414	brca_metabric	2035	1	0.738565786	76.63333333	Diploid
MB-0610	brca_metabric	2033	1	0.738202676	76.7	Diploid
TCGA-AO-A0JE	brca_tcga	2032	1	0.738202676	76.71	Diploid
MB-0420	brca_metabric	2031	1	0.738202676	76.73333333	Diploid
P-0010593	breast_msk_2018	2030	1	0.738202676	76.8	Diploid
MB-7029	brca_metabric	2029	1	0.738202676	76.86666667	Diploid
P-0003761	brca_mapk_hp_msk_2021	2026	1	0.737474666	77.194	Diploid
P-0001475	breast_msk_2018	2025	1	0.737474666	77.2	Diploid
TCGA-E2-A1IE	brca_tcga	2017	1	0.735652841	77.6	Diploid
P-0010277	breast_msk_2018	2018	1	0.735652841	77.6	Diploid
P-0010235	breast_msk_2018	2019	1	0.735652841	77.6	Diploid
TCGA-BH-A0BT	brca_tcga	2015	1	0.735287934	77.69	Diploid
TCGA-BH-A0BW	brca_tcga	2013	1	0.734922845	77.89	Diploid
TCGA-BH-A0DE	brca_tcga	2012	1	0.734922845	77.92	Diploid
MB-7015	brca_metabric	2010	1	0.734557394	78.16666667	Diploid
TCGA-BH-A0DL	brca_tcga	2009	1	0.734557394	78.22	Diploid
TCGA-A2-A04Q	brca_tcga	2008	1	0.734557394	78.35	Diploid
P-0016148	breast_msk_2018	2007	1	0.734557394	78.4	Diploid
P-0005631	breast_msk_2018	2004	1	0.733825033	78.7	Diploid
P-0013617	breast_msk_2018	2003	1	0.733825033	78.7	Diploid
MB-4968	brca_metabric	2002	1	0.733825033	78.7	Diploid
MB-0174	brca_metabric	2001	1	0.733825033	78.76666667	Diploid
P-0007327	breast_msk_2018	2000	1	0.733825033	78.8	Diploid
TCGA-BH-A0DT	brca_tcga	1997	1	0.733090841	78.94	Diploid
TCGA-GM-A2DB	brca_tcga	1996	1	0.733090841	79.04	Diploid
P-0000158	breast_msk_2018	1992	1	0.731988449	79.2	Diploid
MB-5281	brca_metabric	1991	1	0.731988449	79.3	Diploid
P-0002538	brca_mapk_hp_msk_2021	1987	1	0.730884949	79.529	Diploid
P-0004021	breast_msk_2018	1985	1	0.730884949	79.7	Diploid
TCGA-A2-A0EQ	brca_tcga	1984	1	0.730884949	79.7	Diploid
P-0012897	breast_msk_2018	1980	1	0.729779223	80	Diploid
P-0002626	brca_mapk_hp_msk_2021	1979	1	0.729779223	80.153	Diploid
P-0015743	breast_msk_2018	1978	1	0.729779223	80.2	Diploid
TCGA-A2-A0EO	brca_tcga	1977	1	0.729779223	80.22	Diploid
TCGA-AO-A03L	brca_tcga	1976	1	0.729779223	80.22	Diploid
MB-7025	brca_metabric	1975	1	0.729779223	80.23333333	Diploid
P-0000215	breast_msk_2018	1974	1	0.729779223	80.3	Diploid
P-0004728	breast_msk_2018	1973	1	0.729779223	80.3	Diploid
MB-5164	brca_metabric	1968	1	0.72829894	80.5	Diploid
MB-0637	brca_metabric	1967	1	0.72829894	80.66666667	Diploid
P-0003376	breast_msk_2018	1966	1	0.72829894	80.7	Diploid
P-0014905	breast_msk_2018	1965	1	0.72829894	80.7	Diploid
MB-0524	brca_metabric	1962	1	0.727557292	80.83333333	Diploid
P-0006937	breast_msk_2018	1961	1	0.727557292	81	Diploid
MB-7038	brca_metabric	1959	1	0.727186089	81.03333333	Diploid
P-0013912	breast_msk_2018	1951	1	0.724957735	81.2	Diploid
P-0000244	breast_msk_2018	1952	1	0.724957735	81.2	Diploid
TCGA-BH-A0B0	brca_tcga	1949	1	0.724585962	81.37	Diploid
P-0001762	brca_mapk_hp_msk_2021	1946	1	0.723842034	81.567	Diploid
TCGA-BH-A0B6	brca_tcga	1944	1	0.723842034	81.57	Diploid
TCGA-BH-A0DD	brca_tcga	1941	1	0.723469496	81.67	Diploid
P-0001875	breast_msk_2018	1940	1	0.723469496	81.7	Diploid
P-0011392	breast_msk_2018	1939	1	0.723469496	81.7	Diploid
TCGA-BH-A0E9	brca_tcga	1938	1	0.723469496	81.77	Diploid
P-0001718	breast_msk_2018	1937	1	0.723469496	81.8	Diploid
P-0011386	breast_msk_2018	1935	1	0.723095803	81.9	Diploid
P-0004428	breast_msk_2018	1933	1	0.722721917	82	Diploid
MB-0502	brca_metabric	1931	1	0.722721917	82.1	Diploid
P-0005315	breast_msk_2018	1932	1	0.722721917	82.1	Diploid
P-0013154	breast_msk_2018	1930	1	0.722721917	82.2	Diploid
MB-0209	brca_metabric	1929	1	0.722721917	82.36666667	Diploid
P-0006166	breast_msk_2018	1928	1	0.722721917	82.4	Diploid
P-0006992	breast_msk_2018	1927	1	0.722721917	82.4	Diploid
TCGA-AO-A1KR	brca_tcga	1926	1	0.722721917	82.56	Diploid
TCGA-AO-A12D	brca_tcga	1925	1	0.722721917	82.62	Diploid
P-0009498	breast_msk_2018	1922	1	0.722346282	82.7	Diploid
P-0001915	breast_msk_2018	1923	1	0.722346282	82.7	Diploid
P-0010216	breast_msk_2018	1919	1	0.721594229	82.8	Diploid
[truncated: 2,878 more rows]
