# Supplementary material for: Integrative multi-omic sequencing reveals the MMTV-Myc mouse model mimics human breast cancer heterogeneity
Source: Breast Cancer Res. 2023 Oct 7;25:120. doi: 10.1186/s13058-023-01723-3 (PMC10559619; doi:10.1186/s13058-023-01723-3)
Supplement: Supplementary file 37 — Additional file 37: Table S12. List of the 32 most important genes as a subset of PAM50 for distinguishing between intrinsic subtypes of breast cancer as determined through RFECV using an SVM classifier with RBF kernel. [file 13058_2023_1723_MOESM37_ESM.csv]

Hugo_Symbol
ACTR3B
ANLN
BCL2
BIRC5
BLVRA
CCNB1
CDC20
CDH3
CEP55
CXXC5
EGFR
ESR1
EXO1
FGFR4
FOXA1
FOXC1
GRB7
KRT14
KRT17
KRT5
MAPT
MELK
MIA
MKI67
MLPH
MMP11
PHGDH
PTTG1
SFRP1
SLC39A6
TYMS
UBE2T
