# Supplementary material for: Integrative multi-omic sequencing reveals the MMTV-Myc mouse model mimics human breast cancer heterogeneity
Source: Breast Cancer Res. 2023 Oct 7;25:120. doi: 10.1186/s13058-023-01723-3 (PMC10559619; doi:10.1186/s13058-023-01723-3)
Supplement: Supplementary file 38 — Additional file 38: Table S13. Data for constructing the Kaplan-Meier plot of OBSCN mutated and unaltered breast cancer patients by probability of overall survival in months. Includes bounds for 95% confidence intervals, number at risk, and standard error calculations. [file 13058_2023_1723_MOESM38_ESM.csv]

	Event	time	n.risk	n.event	surv	std.err	lower	upper
1	Mutated	0	33	0	1	0	1	1
2	Mutated	0.33	31	0	1	0	1	1
3	Mutated	0.79	30	0	1	0	1	1
4	Mutated	4.89	29	0	1	0	1	1
5	Mutated	5.72	28	1	0.964285714285714	0.0363696483726654	0.897941062214486	1
6	Mutated	7.36	27	0	0.964285714285714	0.0363696483726654	0.897941062214486	1
7	Mutated	9.92	26	1	0.927197802197802	0.0534903062359234	0.834913267262196	1
8	Mutated	11.93	25	0	0.927197802197802	0.0534903062359234	0.834913267262196	1
9	Mutated	13.24	24	0	0.927197802197802	0.0534903062359234	0.834913267262196	1
10	Mutated	14.16	23	0	0.927197802197802	0.0534903062359234	0.834913267262196	1
11	Mutated	14.98	21	0	0.927197802197802	0.0534903062359234	0.834913267262196	1
12	Mutated	16.49	20	0	0.927197802197802	0.0534903062359234	0.834913267262196	1
13	Mutated	17.44	19	0	0.927197802197802	0.0534903062359234	0.834913267262196	1
14	Mutated	17.48	18	0	0.927197802197802	0.0534903062359234	0.834913267262196	1
15	Mutated	19.78	17	0	0.927197802197802	0.0534903062359234	0.834913267262196	1
16	Mutated	20.11	16	0	0.927197802197802	0.0534903062359234	0.834913267262196	1
17	Mutated	21.02	15	0	0.927197802197802	0.0534903062359234	0.834913267262196	1
18	Mutated	25.07	14	1	0.860969387755102	0.0914096185076732	0.719746732267843	1
19	Mutated	25.13	13	0	0.860969387755102	0.0914096185076732	0.719746732267843	1
20	Mutated	28.88	12	1	0.78922193877551	0.12621995060796	0.616255108632427	1
21	Mutated	30.16	11	0	0.78922193877551	0.12621995060796	0.616255108632427	1
22	Mutated	31.77	10	1	0.710299744897959	0.164446304435786	0.514593991011934	0.980434549206397
23	Mutated	32.98	9	0	0.710299744897959	0.164446304435786	0.514593991011934	0.980434549206397
24	Mutated	38.04	8	0	0.710299744897959	0.164446304435786	0.514593991011934	0.980434549206397
25	Mutated	38.57	7	0	0.710299744897959	0.164446304435786	0.514593991011934	0.980434549206397
26	Mutated	50.66	6	1	0.591916454081633	0.245715120364866	0.365685148688984	0.95810587295838
27	Mutated	55.58	4	1	0.443937340561225	0.379090033777273	0.211173614885751	0.933262247043489
28	Mutated	70.3	3	0	0.443937340561225	0.379090033777273	0.211173614885751	0.933262247043489
29	Mutated	95.63	2	1	0.221968670280612	0.80231493424294	0.046063822092263	1
30	Mutated	140.18	1	1	0	Inf	NA	NA
31	WT	0	2694	0	1	0	1	1
32	WT	0.03	2684	0	1	0	1	1
33	WT	0.16	2683	0	1	0	1	1
34	WT	0.23	2681	0	1	0	1	1
35	WT	0.3	2680	0	1	0	1	1
36	WT	0.33	2679	0	1	0	1	1
37	WT	0.36	2665	0	1	0	1	1
38	WT	0.427	2664	1	0.999624624624625	0.000375445848552637	0.998889311084385	1
39	WT	0.53	2663	0	0.999624624624625	0.000375445848552637	0.998889311084385	1
40	WT	0.62	2662	0	0.999624624624625	0.000375445848552637	0.998889311084385	1
41	WT	0.69	2661	0	0.999624624624625	0.000375445848552637	0.998889311084385	1
42	WT	0.7	2660	0	0.999624624624625	0.000375445848552637	0.998889311084385	1
43	WT	0.723	2657	1	0.99924840158186	0.000531660624063648	0.99820769142179	1
44	WT	0.8	2656	0	0.99924840158186	0.000531660624063648	0.99820769142179	1
45	WT	0.9	2655	0	0.99924840158186	0.000531660624063648	0.99820769142179	1
46	WT	0.99	2651	0	0.99924840158186	0.000531660624063648	0.99820769142179	1
47	WT	1	2647	0	0.99924840158186	0.000531660624063648	0.99820769142179	1
48	WT	1.02	2644	0	0.99924840158186	0.000531660624063648	0.99820769142179	1
49	WT	1.1	2640	0	0.99924840158186	0.000531660624063648	0.99820769142179	1
50	WT	1.12	2638	0	0.99924840158186	0.000531660624063648	0.99820769142179	1
51	WT	1.2	2637	0	0.99924840158186	0.000531660624063648	0.99820769142179	1
52	WT	1.3	2636	0	0.99924840158186	0.000531660624063648	0.99820769142179	1
53	WT	1.4	2635	0	0.99924840158186	0.000531660624063648	0.99820769142179	1
54	WT	1.6	2632	0	0.99924840158186	0.000531660624063648	0.99820769142179	1
55	WT	1.61	2628	0	0.99924840158186	0.000531660624063648	0.99820769142179	1
56	WT	1.7	2627	0	0.99924840158186	0.000531660624063648	0.99820769142179	1
57	WT	1.71	2625	0	0.99924840158186	0.000531660624063648	0.99820769142179	1
58	WT	1.8	2624	0	0.99924840158186	0.000531660624063648	0.99820769142179	1
59	WT	1.94	2623	0	0.99924840158186	0.000531660624063648	0.99820769142179	1
60	WT	2	2622	1	0.998867299979426	0.000654351217350003	0.997587068980108	1
61	WT	2.1	2620	0	0.998867299979426	0.000654351217350003	0.997587068980108	1
62	WT	2.3	2619	0	0.998867299979426	0.000654351217350003	0.997587068980108	1
63	WT	2.37	2618	0	0.998867299979426	0.000654351217350003	0.997587068980108	1
64	WT	2.5	2617	0	0.998867299979426	0.000654351217350003	0.997587068980108	1
65	WT	2.56	2614	0	0.998867299979426	0.000654351217350003	0.997587068980108	1
66	WT	2.6	2611	0	0.998867299979426	0.000654351217350003	0.997587068980108	1
67	WT	2.7	2610	0	0.998867299979426	0.000654351217350003	0.997587068980108	1
68	WT	2.76	2608	0	0.998867299979426	0.000654351217350003	0.997587068980108	1
69	WT	2.8	2607	0	0.998867299979426	0.000654351217350003	0.997587068980108	1
70	WT	2.827	2604	1	0.998483710386501	0.00075875361452961	0.996999939101957	0.999969689873009
71	WT	2.9	2603	0	0.998483710386501	0.00075875361452961	0.996999939101957	0.999969689873009
72	WT	3	2601	0	0.998483710386501	0.00075875361452961	0.996999939101957	0.999969689873009
73	WT	3.02	2599	0	0.998483710386501	0.00075875361452961	0.996999939101957	0.999969689873009
74	WT	3.1	2598	0	0.998483710386501	0.00075875361452961	0.996999939101957	0.999969689873009
75	WT	3.2	2593	0	0.998483710386501	0.00075875361452961	0.996999939101957	0.999969689873009
76	WT	3.22	2587	0	0.998483710386501	0.00075875361452961	0.996999939101957	0.999969689873009
77	WT	3.3	2586	0	0.998483710386501	0.00075875361452961	0.996999939101957	0.999969689873009
78	WT	3.4	2582	0	0.998483710386501	0.00075875361452961	0.996999939101957	0.999969689873009
79	WT	3.5	2577	0	0.998483710386501	0.00075875361452961	0.996999939101957	0.999969689873009
80	WT	3.6	2571	0	0.998483710386501	0.00075875361452961	0.996999939101957	0.999969689873009
81	WT	3.7	2566	0	0.998483710386501	0.00075875361452961	0.996999939101957	0.999969689873009
82	WT	3.8	2562	0	0.998483710386501	0.00075875361452961	0.996999939101957	0.999969689873009
83	WT	3.88	2559	0	0.998483710386501	0.00075875361452961	0.996999939101957	0.999969689873009
84	WT	3.9	2558	0	0.998483710386501	0.00075875361452961	0.996999939101957	0.999969689873009
85	WT	4	2556	0	0.998483710386501	0.00075875361452961	0.996999939101957	0.999969689873009
86	WT	4.1	2555	0	0.998483710386501	0.00075875361452961	0.996999939101957	0.999969689873009
87	WT	4.2	2551	0	0.998483710386501	0.00075875361452961	0.996999939101957	0.999969689873009
88	WT	4.3	2549	0	0.998483710386501	0.00075875361452961	0.996999939101957	0.999969689873009
89	WT	4.34	2542	0	0.998483710386501	0.00075875361452961	0.996999939101957	0.999969689873009
90	WT	4.4	2541	0	0.998483710386501	0.00075875361452961	0.996999939101957	0.999969689873009
91	WT	4.5	2536	0	0.998483710386501	0.00075875361452961	0.996999939101957	0.999969689873009
92	WT	4.6	2529	0	0.998483710386501	0.00075875361452961	0.996999939101957	0.999969689873009
93	WT	4.7	2528	0	0.998483710386501	0.00075875361452961	0.996999939101957	0.999969689873009
94	WT	4.8	2522	0	0.998483710386501	0.00075875361452961	0.996999939101957	0.999969689873009
95	WT	4.9	2515	0	0.998483710386501	0.00075875361452961	0.996999939101957	0.999969689873009
96	WT	5	2513	0	0.998483710386501	0.00075875361452961	0.996999939101957	0.999969689873009
97	WT	5.1	2509	0	0.998483710386501	0.00075875361452961	0.996999939101957	0.999969689873009
98	WT	5.19	2507	1	0.9980854320816	0.000857250422854035	0.996409876956954	0.999763804806754
99	WT	5.2	2506	0	0.9980854320816	0.000857250422854035	0.996409876956954	0.999763804806754
100	WT	5.3	2504	0	0.9980854320816	0.000857250422854035	0.996409876956954	0.999763804806754
101	WT	5.32	2501	0	0.9980854320816	0.000857250422854035	0.996409876956954	0.999763804806754
102	WT	5.35	2500	0	0.9980854320816	0.000857250422854035	0.996409876956954	0.999763804806754
103	WT	5.4	2499	0	0.9980854320816	0.000857250422854035	0.996409876956954	0.999763804806754
104	WT	5.5	2488	0	0.9980854320816	0.000857250422854035	0.996409876956954	0.999763804806754
105	WT	5.58	2482	0	0.9980854320816	0.000857250422854035	0.996409876956954	0.999763804806754
106	WT	5.6	2480	0	0.9980854320816	0.000857250422854035	0.996409876956954	0.999763804806754
107	WT	5.65	2476	1	0.997682328110646	0.000947660805969191	0.995830971730604	0.999537126360386
108	WT	5.7	2474	0	0.997682328110646	0.000947660805969191	0.995830971730604	0.999537126360386
109	WT	5.8	2470	1	0.997278408139751	0.00103055210116755	0.995266093297176	0.999294791654064
110	WT	5.85	2465	0	0.997278408139751	0.00103055210116755	0.995266093297176	0.999294791654064
111	WT	5.9	2464	0	0.997278408139751	0.00103055210116755	0.995266093297176	0.999294791654064
112	WT	6.1	2453	1	0.996871853550212	0.00110828489865151	0.994708800160397	0.999039610628147
113	WT	6.11	2443	0	0.996871853550212	0.00110828489865151	0.994708800160397	0.999039610628147
114	WT	6.14	2442	0	0.996871853550212	0.00110828489865151	0.994708800160397	0.999039610628147
115	WT	6.2	2441	0	0.996871853550212	0.00110828489865151	0.994708800160397	0.999039610628147
116	WT	6.3	2437	0	0.996871853550212	0.00110828489865151	0.994708800160397	0.999039610628147
117	WT	6.4	2428	0	0.996871853550212	0.00110828489865151	0.994708800160397	0.999039610628147
118	WT	6.44	2417	0	0.996871853550212	0.00110828489865151	0.994708800160397	0.999039610628147
119	WT	6.47	2416	1	0.996459241028047	0.00118308308947733	0.994151327923571	0.998772511931429
120	WT	6.5	2415	1	0.996046628505882	0.00125348225893733	0.993602564480678	0.998496704440851
121	WT	6.57	2411	0	0.996046628505882	0.00125348225893733	0.993602564480678	0.998496704440851
122	WT	6.6	2410	0	0.996046628505882	0.00125348225893733	0.993602564480678	0.998496704440851
123	WT	6.7	2401	0	0.996046628505882	0.00125348225893733	0.993602564480678	0.998496704440851
124	WT	6.8	2396	0	0.996046628505882	0.00125348225893733	0.993602564480678	0.998496704440851
125	WT	6.9	2389	1	0.995629698146524	0.00132155389623039	0.993054157074268	0.998211919027497
126	WT	7	2384	0	0.995629698146524	0.00132155389623039	0.993054157074268	0.998211919027497
127	WT	7.03	2374	0	0.995629698146524	0.00132155389623039	0.993054157074268	0.998211919027497
128	WT	7.1	2373	0	0.995629698146524	0.00132155389623039	0.993054157074268	0.998211919027497
129	WT	7.13	2367	0	0.995629698146524	0.00132155389623039	0.993054157074268	0.998211919027497
130	WT	7.16	2366	0	0.995629698146524	0.00132155389623039	0.993054157074268	0.998211919027497
131	WT	7.2	2365	0	0.995629698146524	0.00132155389623039	0.993054157074268	0.998211919027497
132	WT	7.29	2363	0	0.995629698146524	0.00132155389623039	0.993054157074268	0.998211919027497
133	WT	7.3	2362	0	0.995629698146524	0.00132155389623039	0.993054157074268	0.998211919027497
134	WT	7.36	2358	1	0.995207463329668	0.00138795958722361	0.992503828991923	0.997918462514196
135	WT	7.39	2357	0	0.995207463329668	0.00138795958722361	0.992503828991923	0.997918462514196
136	WT	7.4	2356	0	0.995207463329668	0.00138795958722361	0.992503828991923	0.997918462514196
137	WT	7.46	2353	0	0.995207463329668	0.00138795958722361	0.992503828991923	0.997918462514196
138	WT	7.5	2352	0	0.995207463329668	0.00138795958722361	0.992503828991923	0.997918462514196
139	WT	7.59	2346	0	0.995207463329668	0.00138795958722361	0.992503828991923	0.997918462514196
140	WT	7.6	2345	0	0.995207463329668	0.00138795958722361	0.992503828991923	0.997918462514196
141	WT	7.7	2341	0	0.995207463329668	0.00138795958722361	0.992503828991923	0.997918462514196
142	WT	7.8	2337	0	0.995207463329668	0.00138795958722361	0.992503828991923	0.997918462514196
143	WT	7.85	2334	1	0.994781067672715	0.00145261111703348	0.991952888757475	0.997617310071682
144	WT	7.9	2333	0	0.994781067672715	0.00145261111703348	0.991952888757475	0.997617310071682
145	WT	7.95	2332	0	0.994781067672715	0.00145261111703348	0.991952888757475	0.997617310071682
146	WT	8	2330	0	0.994781067672715	0.00145261111703348	0.991952888757475	0.997617310071682
147	WT	8.1	2326	0	0.994781067672715	0.00145261111703348	0.991952888757475	0.997617310071682
148	WT	8.2	2322	0	0.994781067672715	0.00145261111703348	0.991952888757475	0.997617310071682
149	WT	8.28	2319	0	0.994781067672715	0.00145261111703348	0.991952888757475	0.997617310071682
150	WT	8.3	2318	0	0.994781067672715	0.00145261111703348	0.991952888757475	0.997617310071682
151	WT	8.38	2315	1	0.994351356628363	0.00151550448304398	0.991402182965863	0.997309303345272
152	WT	8.4	2314	0	0.994351356628363	0.00151550448304398	0.991402182965863	0.997309303345272
153	WT	8.48	2313	0	0.994351356628363	0.00151550448304398	0.991402182965863	0.997309303345272
154	WT	8.5	2312	0	0.994351356628363	0.00151550448304398	0.991402182965863	0.997309303345272
155	WT	8.51	2310	0	0.994351356628363	0.00151550448304398	0.991402182965863	0.997309303345272
156	WT	8.6	2309	0	0.994351356628363	0.00151550448304398	0.991402182965863	0.997309303345272
157	WT	8.7	2307	0	0.994351356628363	0.00151550448304398	0.991402182965863	0.997309303345272
158	WT	8.74	2302	1	0.993919405561192	0.00157656063513987	0.990852932689912	0.996995368494579
159	WT	8.8	2301	0	0.993919405561192	0.00157656063513987	0.990852932689912	0.996995368494579
160	WT	8.9	2299	0	0.993919405561192	0.00157656063513987	0.990852932689912	0.996995368494579
161	WT	8.97	2293	0	0.993919405561192	0.00157656063513987	0.990852932689912	0.996995368494579
162	WT	9	2291	0	0.993919405561192	0.00157656063513987	0.990852932689912	0.996995368494579
163	WT	9.03	2290	0	0.993919405561192	0.00157656063513987	0.990852932689912	0.996995368494579
164	WT	9.1	2289	0	0.993919405561192	0.00157656063513987	0.990852932689912	0.996995368494579
165	WT	9.2	2286	1	0.993484620169433	0.00163614962309518	0.990303822126367	0.996675634750055
166	WT	9.3	2283	0	0.993484620169433	0.00163614962309518	0.990303822126367	0.996675634750055
167	WT	9.4	2278	0	0.993484620169433	0.00163614962309518	0.990303822126367	0.996675634750055
168	WT	9.403	2276	1	0.993048115503278	0.0016941411031959	0.989756211714375	0.996350968079799
169	WT	9.436	2275	1	0.992611610837123	0.00175026067312	0.989212342278568	0.996022560433448
170	WT	9.46	2274	0	0.992611610837123	0.00175026067312	0.989212342278568	0.996022560433448
171	WT	9.5	2273	0	0.992611610837123	0.00175026067312	0.989212342278568	0.996022560433448
172	WT	9.6	2272	0	0.992611610837123	0.00175026067312	0.989212342278568	0.996022560433448
173	WT	9.63	2271	0	0.992611610837123	0.00175026067312	0.989212342278568	0.996022560433448
174	WT	9.7	2270	0	0.992611610837123	0.00175026067312	0.989212342278568	0.996022560433448
175	WT	9.76	2269	0	0.992611610837123	0.00175026067312	0.989212342278568	0.996022560433448
176	WT	9.8	2268	0	0.992611610837123	0.00175026067312	0.989212342278568	0.996022560433448
177	WT	9.86	2267	0	0.992611610837123	0.00175026067312	0.989212342278568	0.996022560433448
178	WT	9.9	2266	1	0.992173565113011	0.00180506222265186	0.988669598894164	0.995689949817544
179	WT	9.95	2265	0	0.992173565113011	0.00180506222265186	0.988669598894164	0.995689949817544
180	WT	9.99	2264	1	0.991735325905805	0.00185834100609482	0.988129717039148	0.995354091360181
181	WT	10	2260	0	0.991735325905805	0.00185834100609482	0.988129717039148	0.995354091360181
182	WT	10.027	2259	1	0.991296310710628	0.0019103607324716	0.987591601149426	0.995014917588207
183	WT	10.09	2258	0	0.991296310710628	0.0019103607324716	0.987591601149426	0.995014917588207
184	WT	10.1	2257	0	0.991296310710628	0.0019103607324716	0.987591601149426	0.995014917588207
185	WT	10.2	2254	0	0.991296310710628	0.0019103607324716	0.987591601149426	0.995014917588207
186	WT	10.28	2253	0	0.991296310710628	0.0019103607324716	0.987591601149426	0.995014917588207
187	WT	10.3	2252	0	0.991296310710628	0.0019103607324716	0.987591601149426	0.995014917588207
188	WT	10.4	2251	1	0.990855930297163	0.00196135698940118	0.987054204727506	0.994672298545244
189	WT	10.41	2246	0	0.990855930297163	0.00196135698940118	0.987054204727506	0.994672298545244
190	WT	10.5	2245	1	0.990414569080995	0.00201132328899855	0.986517920380804	0.994326609160073
191	WT	10.51	2240	1	0.989972419719798	0.0020602933903996	0.985982871777079	0.993978110430553
192	WT	10.58	2238	1	0.989530072794096	0.00210821083917119	0.985449753179141	0.993627287241189
193	WT	10.6	2236	0	0.989530072794096	0.00210821083917119	0.985449753179141	0.993627287241189
194	WT	10.7	2234	0	0.989530072794096	0.00210821083917119	0.985449753179141	0.993627287241189
195	WT	10.71	2233	0	0.989530072794096	0.00210821083917119	0.985449753179141	0.993627287241189
196	WT	10.78	2232	0	0.989530072794096	0.00210821083917119	0.985449753179141	0.993627287241189
197	WT	10.8	2231	0	0.989530072794096	0.00210821083917119	0.985449753179141	0.993627287241189
198	WT	10.9	2229	0	0.989530072794096	0.00210821083917119	0.985449753179141	0.993627287241189
199	WT	10.91	2227	0	0.989530072794096	0.00210821083917119	0.985449753179141	0.993627287241189
200	WT	10.97	2226	0	0.989530072794096	0.00210821083917119	0.985449753179141	0.993627287241189
201	WT	11	2225	0	0.989530072794096	0.00210821083917119	0.985449753179141	0.993627287241189
202	WT	11.04	2224	1	0.989085140207408	0.00215564845889299	0.984915077521317	0.993272858652054
203	WT	11.07	2222	0	0.989085140207408	0.00215564845889299	0.984915077521317	0.993272858652054
204	WT	11.1	2221	0	0.989085140207408	0.00215564845889299	0.984915077521317	0.993272858652054
205	WT	11.14	2219	0	0.989085140207408	0.00215564845889299	0.984915077521317	0.993272858652054
206	WT	11.2	2218	0	0.989085140207408	0.00215564845889299	0.984915077521317	0.993272858652054
207	WT	11.27	2217	0	0.989085140207408	0.00215564845889299	0.984915077521317	0.993272858652054
208	WT	11.3	2215	0	0.989085140207408	0.00215564845889299	0.984915077521317	0.993272858652054
209	WT	11.33	2211	0	0.989085140207408	0.00215564845889299	0.984915077521317	0.993272858652054
210	WT	11.5	2209	0	0.989085140207408	0.00215564845889299	0.984915077521317	0.993272858652054
211	WT	11.56	2206	0	0.989085140207408	0.00215564845889299	0.984915077521317	0.993272858652054
212	WT	11.6	2205	0	0.989085140207408	0.00215564845889299	0.984915077521317	0.993272858652054
213	WT	11.7	2202	0	0.989085140207408	0.00215564845889299	0.984915077521317	0.993272858652054
214	WT	11.704	2198	1	0.988635146968005	0.00220315733270863	0.984375316443462	0.992913411676944
215	WT	11.76	2197	0	0.988635146968005	0.00220315733270863	0.984375316443462	0.992913411676944
216	WT	11.8	2196	0	0.988635146968005	0.00220315733270863	0.984375316443462	0.992913411676944
217	WT	11.83	2195	0	0.988635146968005	0.00220315733270863	0.984375316443462	0.992913411676944
218	WT	11.89	2194	1	0.988184538423353	0.00224983113419822	0.983836645001064	0.992551646597712
219	WT	11.9	2193	0	0.988184538423353	0.00224983113419822	0.983836645001064	0.992551646597712
220	WT	11.96	2186	0	0.988184538423353	0.00224983113419822	0.983836645001064	0.992551646597712
221	WT	11.99	2185	1	0.987732280053365	0.00229592990261143	0.983297529674507	0.992187031510563
222	WT	12.02	2179	0	0.987732280053365	0.00229592990261143	0.983297529674507	0.992187031510563
223	WT	12.1	2177	0	0.987732280053365	0.00229592990261143	0.983297529674507	0.992187031510563
224	WT	12.16	2173	0	0.987732280053365	0.00229592990261143	0.983297529674507	0.992187031510563
225	WT	12.19	2172	0	0.987732280053365	0.00229592990261143	0.983297529674507	0.992187031510563
226	WT	12.2	2170	0	0.987732280053365	0.00229592990261143	0.983297529674507	0.992187031510563
227	WT	12.25	2164	0	0.987732280053365	0.00229592990261143	0.983297529674507	0.992187031510563
228	WT	12.3	2163	1	0.987275630825416	0.00234203619722193	0.982754118487458	0.99181794600046
229	WT	12.32	2159	0	0.987275630825416	0.00234203619722193	0.982754118487458	0.99181794600046
230	WT	12.35	2155	0	0.987275630825416	0.00234203619722193	0.982754118487458	0.99181794600046
231	WT	12.39	2154	1	0.986817285592906	0.00238762729282753	0.982210101202076	0.991446080582106
232	WT	12.4	2153	0	0.986817285592906	0.00238762729282753	0.982210101202076	0.991446080582106
233	WT	12.45	2150	0	0.986817285592906	0.00238762729282753	0.982210101202076	0.991446080582106
234	WT	12.48	2149	0	0.986817285592906	0.00238762729282753	0.982210101202076	0.991446080582106
235	WT	12.5	2148	0	0.986817285592906	0.00238762729282753	0.982210101202076	0.991446080582106
236	WT	12.52	2142	0	0.986817285592906	0.00238762729282753	0.982210101202076	0.991446080582106
237	WT	12.55	2140	0	0.986817285592906	0.00238762729282753	0.982210101202076	0.991446080582106
238	WT	12.58	2139	0	0.986817285592906	0.00238762729282753	0.982210101202076	0.991446080582106
239	WT	12.6	2137	1	0.986355508669372	0.00243307209105443	0.981663039404974	0.991070408510164
240	WT	12.65	2131	1	0.985892648271123	0.00247793284581805	0.981116112128514	0.990692438845332
241	WT	12.69	2125	1	0.985428698789584	0.00252224279916852	0.980569248299394	0.990312231473976
242	WT	12.7	2124	1	0.984964749308044	0.00256582832799215	0.980023863534739	0.989930545038273
243	WT	12.8	2122	0	0.984964749308044	0.00256582832799215	0.980023863534739	0.989930545038273
244	WT	12.88	2120	0	0.984964749308044	0.00256582832799215	0.980023863534739	0.989930545038273
245	WT	12.9	2119	0	0.984964749308044	0.00256582832799215	0.980023863534739	0.989930545038273
246	WT	12.91	2118	0	0.984964749308044	0.00256582832799215	0.980023863534739	0.989930545038273
247	WT	12.94	2116	0	0.984964749308044	0.00256582832799215	0.980023863534739	0.989930545038273
248	WT	12.98	2113	0	0.984964749308044	0.00256582832799215	0.980023863534739	0.989930545038273
249	WT	13	2112	0	0.984964749308044	0.00256582832799215	0.980023863534739	0.989930545038273
250	WT	13.01	2109	0	0.984964749308044	0.00256582832799215	0.980023863534739	0.989930545038273
251	WT	13.04	2105	0	0.984964749308044	0.00256582832799215	0.980023863534739	0.989930545038273
252	WT	13.07	2104	0	0.984964749308044	0.00256582832799215	0.980023863534739	0.989930545038273
253	WT	13.1	2103	0	0.984964749308044	0.00256582832799215	0.980023863534739	0.989930545038273
254	WT	13.2	2099	0	0.984964749308044	0.00256582832799215	0.980023863534739	0.989930545038273
255	WT	13.24	2097	0	0.984964749308044	0.00256582832799215	0.980023863534739	0.989930545038273
256	WT	13.3	2096	0	0.984964749308044	0.00256582832799215	0.980023863534739	0.989930545038273
257	WT	13.4	2090	1	0.984493474308375	0.00261007990031857	0.979469998020785	0.989542714850167
258	WT	13.47	2086	0	0.984493474308375	0.00261007990031857	0.979469998020785	0.989542714850167
259	WT	13.5	2084	0	0.984493474308375	0.00261007990031857	0.979469998020785	0.989542714850167
260	WT	13.53	2079	0	0.984493474308375	0.00261007990031857	0.979469998020785	0.989542714850167
261	WT	13.6	2078	0	0.984493474308375	0.00261007990031857	0.979469998020785	0.989542714850167
262	WT	13.67	2074	0	0.984493474308375	0.00261007990031857	0.979469998020785	0.989542714850167
263	WT	13.7	2073	0	0.984493474308375	0.00261007990031857	0.979469998020785	0.989542714850167
264	WT	13.73	2069	0	0.984493474308375	0.00261007990031857	0.979469998020785	0.989542714850167
265	WT	13.8	2068	2	0.983541352959915	0.00269826396163606	0.978353624075797	0.988756589823062
266	WT	13.9	2063	0	0.983541352959915	0.00269826396163606	0.978353624075797	0.988756589823062
267	WT	13.93	2056	0	0.983541352959915	0.00269826396163606	0.978353624075797	0.988756589823062
268	WT	13.96	2055	0	0.983541352959915	0.00269826396163606	0.978353624075797	0.988756589823062
269	WT	13.99	2054	1	0.983062511015922	0.00274185549790928	0.977793763646024	0.98835964852276
270	WT	14	2051	0	0.983062511015922	0.00274185549790928	0.977793763646024	0.98835964852276
271	WT	14.06	2047	0	0.983062511015922	0.00274185549790928	0.977793763646024	0.98835964852276
272	WT	14.1	2046	0	0.983062511015922	0.00274185549790928	0.977793763646024	0.98835964852276
273	WT	14.13	2044	0	0.983062511015922	0.00274185549790928	0.977793763646024	0.98835964852276
274	WT	14.26	2043	0	0.983062511015922	0.00274185549790928	0.977793763646024	0.98835964852276
275	WT	14.29	2042	0	0.983062511015922	0.00274185549790928	0.977793763646024	0.98835964852276
276	WT	14.3	2041	0	0.983062511015922	0.00274185549790928	0.977793763646024	0.98835964852276
277	WT	14.36	2038	0	0.983062511015922	0.00274185549790928	0.977793763646024	0.98835964852276
278	WT	14.4	2037	0	0.983062511015922	0.00274185549790928	0.977793763646024	0.98835964852276
279	WT	14.42	2031	0	0.983062511015922	0.00274185549790928	0.977793763646024	0.98835964852276
280	WT	14.45	2029	0	0.983062511015922	0.00274185549790928	0.977793763646024	0.98835964852276
281	WT	14.49	2028	0	0.983062511015922	0.00274185549790928	0.977793763646024	0.98835964852276
282	WT	14.5	2027	0	0.983062511015922	0.00274185549790928	0.977793763646024	0.98835964852276
283	WT	14.52	2022	0	0.983062511015922	0.00274185549790928	0.977793763646024	0.98835964852276
284	WT	14.6	2021	0	0.983062511015922	0.00274185549790928	0.977793763646024	0.98835964852276
285	WT	14.65	2019	1	0.982575605364107	0.00278625375297152	0.977224426803101	0.98795608641818
286	WT	14.68	2017	0	0.982575605364107	0.00278625375297152	0.977224426803101	0.98795608641818
287	WT	14.7	2014	0	0.982575605364107	0.00278625375297152	0.977224426803101	0.98795608641818
288	WT	14.72	2011	0	0.982575605364107	0.00278625375297152	0.977224426803101	0.98795608641818
289	WT	14.78	2009	0	0.982575605364107	0.00278625375297152	0.977224426803101	0.98795608641818
290	WT	14.8	2007	2	0.981596456778791	0.00287406046311849	0.976082614421529	0.987141446558507
291	WT	14.827	2000	1	0.981105658550402	0.00291725017922566	0.975511992247958	0.98673139939724
292	WT	14.9	1999	0	0.981105658550402	0.00291725017922566	0.975511992247958	0.98673139939724
293	WT	14.91	1993	0	0.981105658550402	0.00291725017922566	0.975511992247958	0.98673139939724
294	WT	14.95	1992	0	0.981105658550402	0.00291725017922566	0.975511992247958	0.98673139939724
295	WT	15	1991	0	0.981105658550402	0.00291725017922566	0.975511992247958	0.98673139939724
296	WT	15.01	1987	0	0.981105658550402	0.00291725017922566	0.975511992247958	0.98673139939724
297	WT	15.05	1986	0	0.981105658550402	0.00291725017922566	0.975511992247958	0.98673139939724
298	WT	15.1	1985	0	0.981105658550402	0.00291725017922566	0.975511992247958	0.98673139939724
299	WT	15.14	1983	0	0.981105658550402	0.00291725017922566	0.975511992247958	0.98673139939724
300	WT	15.2	1981	0	0.981105658550402	0.00291725017922566	0.975511992247958	0.98673139939724
301	WT	15.21	1980	0	0.981105658550402	0.00291725017922566	0.975511992247958	0.98673139939724
302	WT	15.3	1979	0	0.981105658550402	0.00291725017922566	0.975511992247958	0.98673139939724
303	WT	15.31	1977	0	0.981105658550402	0.00291725017922566	0.975511992247958	0.98673139939724
304	WT	15.4	1975	0	0.981105658550402	0.00291725017922566	0.975511992247958	0.98673139939724
305	WT	15.44	1973	0	0.981105658550402	0.00291725017922566	0.975511992247958	0.98673139939724
306	WT	15.47	1972	0	0.981105658550402	0.00291725017922566	0.975511992247958	0.98673139939724
307	WT	15.5	1971	0	0.981105658550402	0.00291725017922566	0.975511992247958	0.98673139939724
308	WT	15.51	1968	0	0.981105658550402	0.00291725017922566	0.975511992247958	0.98673139939724
309	WT	15.6	1967	0	0.981105658550402	0.00291725017922566	0.975511992247958	0.98673139939724
310	WT	15.64	1961	0	0.981105658550402	0.00291725017922566	0.975511992247958	0.98673139939724
311	WT	15.67	1960	0	0.981105658550402	0.00291725017922566	0.975511992247958	0.98673139939724
312	WT	15.7	1958	0	0.981105658550402	0.00291725017922566	0.975511992247958	0.98673139939724
313	WT	15.77	1954	0	0.981105658550402	0.00291725017922566	0.975511992247958	0.98673139939724
314	WT	15.8	1953	0	0.981105658550402	0.00291725017922566	0.975511992247958	0.98673139939724
315	WT	15.83	1945	0	0.981105658550402	0.00291725017922566	0.975511992247958	0.98673139939724
316	WT	15.9	1944	1	0.980600974569666	0.0029622787751819	0.974924140499953	0.986310863975396
317	WT	16	1935	1	0.980094204040173	0.00300704366526081	0.974334814213337	0.985887638192114
318	WT	16.03	1933	0	0.980094204040173	0.00300704366526081	0.974334814213337	0.985887638192114
319	WT	16.1	1932	0	0.980094204040173	0.00300704366526081	0.974334814213337	0.985887638192114
320	WT	16.2	1930	1	0.979586383209064	0.00305137909151128	0.97374535942593	0.98546244444681
321	WT	16.26	1926	0	0.979586383209064	0.00305137909151128	0.97374535942593	0.98546244444681
322	WT	16.29	1925	0	0.979586383209064	0.00305137909151128	0.97374535942593	0.98546244444681
323	WT	16.3	1923	0	0.979586383209064	0.00305137909151128	0.97374535942593	0.98546244444681
324	WT	16.39	1921	0	0.979586383209064	0.00305137909151128	0.97374535942593	0.98546244444681
325	WT	16.4	1919	1	0.979075916099523	0.0030955784745589	0.97315362893061	0.985034244325334
326	WT	16.46	1915	0	0.979075916099523	0.0030955784745589	0.97315362893061	0.985034244325334
327	WT	16.5	1913	0	0.979075916099523	0.0030955784745589	0.97315362893061	0.985034244325334
328	WT	16.52	1911	0	0.979075916099523	0.0030955784745589	0.97315362893061	0.985034244325334
329	WT	16.56	1910	0	0.979075916099523	0.0030955784745589	0.97315362893061	0.985034244325334
330	WT	16.6	1908	0	0.979075916099523	0.0030955784745589	0.97315362893061	0.985034244325334
331	WT	16.62	1906	0	0.979075916099523	0.0030955784745589	0.97315362893061	0.985034244325334
332	WT	16.69	1905	0	0.979075916099523	0.0030955784745589	0.97315362893061	0.985034244325334
333	WT	16.7	1904	2	0.978047475011183	0.00318353223226831	0.971963841138799	0.984169187050189
334	WT	16.72	1901	0	0.978047475011183	0.00318353223226831	0.971963841138799	0.984169187050189
335	WT	16.79	1900	0	0.978047475011183	0.00318353223226831	0.971963841138799	0.984169187050189
336	WT	16.8	1899	1	0.977532442112283	0.00322681324272489	0.97136960781566	0.983734376383068
337	WT	16.85	1894	0	0.977532442112283	0.00322681324272489	0.97136960781566	0.983734376383068
338	WT	16.9	1893	0	0.977532442112283	0.00322681324272489	0.97136960781566	0.983734376383068
339	WT	16.931	1892	1	0.977015775916663	0.00326983596842212	0.970774336883158	0.983297343288681
340	WT	16.95	1891	0	0.977015775916663	0.00326983596842212	0.970774336883158	0.983297343288681
341	WT	17	1890	3	0.975464957224732	0.00339602776374878	0.968993733045457	0.981979398135912
342	WT	17.02	1886	0	0.975464957224732	0.00339602776374878	0.968993733045457	0.981979398135912
343	WT	17.05	1884	0	0.975464957224732	0.00339602776374878	0.968993733045457	0.981979398135912
344	WT	17.1	1882	0	0.975464957224732	0.00339602776374878	0.968993733045457	0.981979398135912
345	WT	17.12	1880	0	0.975464957224732	0.00339602776374878	0.968993733045457	0.981979398135912
346	WT	17.18	1879	0	0.975464957224732	0.00339602776374878	0.968993733045457	0.981979398135912
347	WT	17.2	1878	0	0.975464957224732	0.00339602776374878	0.968993733045457	0.981979398135912
348	WT	17.21	1876	1	0.974944986565231	0.0034376296184666	0.968398247257631	0.981535984312664
349	WT	17.28	1875	0	0.974944986565231	0.0034376296184666	0.968398247257631	0.981535984312664
350	WT	17.3	1874	0	0.974944986565231	0.0034376296184666	0.968398247257631	0.981535984312664
351	WT	17.35	1872	0	0.974944986565231	0.0034376296184666	0.968398247257631	0.981535984312664
352	WT	17.4	1871	0	0.974944986565231	0.0034376296184666	0.968398247257631	0.981535984312664
353	WT	17.41	1870	0	0.974944986565231	0.0034376296184666	0.968398247257631	0.981535984312664
354	WT	17.48	1868	0	0.974944986565231	0.0034376296184666	0.968398247257631	0.981535984312664
355	WT	17.5	1867	1	0.974422787857911	0.00347912898083954	0.967800833640656	0.981090051271162
356	WT	17.51	1863	0	0.974422787857911	0.00347912898083954	0.967800833640656	0.981090051271162
357	WT	17.6	1861	1	0.97389918614493	0.00352040251995465	0.967202545528742	0.980642192432662
358	WT	17.67	1859	1	0.973375302774223	0.00356128508494361	0.966604808882765	0.980193219963302
359	WT	17.7	1857	1	0.972851137290769	0.00360179026849537	0.966007596197912	0.979743160460655
360	WT	17.77	1856	0	0.972851137290769	0.00360179026849537	0.966007596197912	0.979743160460655
361	WT	17.8	1854	1	0.972326406364506	0.00364197402565118	0.965410519014092	0.979291836885314
362	WT	17.9	1853	1	0.971801675438243	0.00368176191678098	0.964814278467878	0.978839676672571
363	WT	17.94	1851	0	0.971801675438243	0.00368176191678098	0.964814278467878	0.978839676672571
364	WT	17.97	1850	0	0.971801675438243	0.00368176191678098	0.964814278467878	0.978839676672571
365	WT	18	1849	1	0.971276093136763	0.00372129403543114	0.964217763219704	0.978386091901999
366	WT	18.04	1848	0	0.971276093136763	0.00372129403543114	0.964217763219704	0.978386091901999
367	WT	18.1	1847	0	0.971276093136763	0.00372129403543114	0.964217763219704	0.978386091901999
368	WT	18.13	1845	0	0.971276093136763	0.00372129403543114	0.964217763219704	0.978386091901999
369	WT	18.148	1842	1	0.970748798840814	0.0037607069746112	0.963619860281961	0.977930477870335
370	WT	18.2	1841	1	0.970221504544866	0.00379975329853116	0.963022735943258	0.977474085239839
371	WT	18.3	1835	1	0.969692773479719	0.00383865438811747	0.962424545311308	0.97701589129217
372	WT	18.33	1830	1	0.969162886718255	0.00387737492194092	0.961825633722792	0.976556111689959
373	WT	18.4	1829	0	0.969162886718255	0.00387737492194092	0.961825633722792	0.976556111689959
374	WT	18.46	1826	0	0.969162886718255	0.00387737492194092	0.961825633722792	0.976556111689959
375	WT	18.5	1825	1	0.968631838561149	0.00391592196563363	0.96122598182633	0.976094754421515
376	WT	18.56	1823	0	0.968631838561149	0.00391592196563363	0.96122598182633	0.976094754421515
377	WT	18.59	1822	0	0.968631838561149	0.00391592196563363	0.96122598182633	0.976094754421515
378	WT	18.6	1821	0	0.968631838561149	0.00391592196563363	0.96122598182633	0.976094754421515
379	WT	18.63	1820	0	0.968631838561149	0.00391592196563363	0.96122598182633	0.976094754421515
380	WT	18.7	1819	0	0.968631838561149	0.00391592196563363	0.96122598182633	0.976094754421515
381	WT	18.8	1818	0	0.968631838561149	0.00391592196563363	0.96122598182633	0.976094754421515
382	WT	18.82	1816	1	0.968098450984849	0.00395447078851442	0.96062409033804	0.97563096764465
383	WT	18.89	1815	0	0.968098450984849	0.00395447078851442	0.96062409033804	0.97563096764465
384	WT	18.9	1811	0	0.968098450984849	0.00395447078851442	0.96062409033804	0.97563096764465
385	WT	18.92	1810	0	0.968098450984849	0.00395447078851442	0.96062409033804	0.97563096764465
386	WT	18.96	1809	0	0.968098450984849	0.00395447078851442	0.96062409033804	0.97563096764465
387	WT	19.02	1807	0	0.968098450984849	0.00395447078851442	0.96062409033804	0.97563096764465
388	WT	19.1	1805	0	0.968098450984849	0.00395447078851442	0.96062409033804	0.97563096764465
389	WT	19.19	1804	0	0.968098450984849	0.00395447078851442	0.96062409033804	0.97563096764465
390	WT	19.2	1801	0	0.968098450984849	0.00395447078851442	0.96062409033804	0.97563096764465
391	WT	19.22	1800	0	0.968098450984849	0.00395447078851442	0.96062409033804	0.97563096764465
392	WT	19.3	1799	1	0.967560319550171	0.00399336903671931	0.960016919955166	0.975162991931173
393	WT	19.32	1796	0	0.967560319550171	0.00399336903671931	0.960016919955166	0.975162991931173
394	WT	19.38	1793	0	0.967560319550171	0.00399336903671931	0.960016919955166	0.975162991931173
395	WT	19.4	1792	2	0.966480453122102	0.00407068788472037	0.958800162844667	0.974222264935547
396	WT	19.42	1789	0	0.966480453122102	0.00407068788472037	0.958800162844667	0.974222264935547
397	WT	19.5	1788	0	0.966480453122102	0.00407068788472037	0.958800162844667	0.974222264935547
398	WT	19.55	1787	0	0.966480453122102	0.00407068788472037	0.958800162844667	0.974222264935547
399	WT	19.6	1786	1	0.965939310651149	0.00410903579407103	0.958191299784186	0.97374997254866
400	WT	19.65	1784	0	0.965939310651149	0.00410903579407103	0.958191299784186	0.97374997254866
401	WT	19.8	1783	1	0.965397561177985	0.00414715651950166	0.957582347125983	0.973276558330063
402	WT	19.9	1780	0	0.965397561177985	0.00414715651950166	0.957582347125983	0.973276558330063
403	WT	19.91	1779	0	0.965397561177985	0.00414715651950166	0.957582347125983	0.973276558330063
404	WT	19.94	1778	0	0.965397561177985	0.00414715651950166	0.957582347125983	0.973276558330063
405	WT	19.97	1776	0	0.965397561177985	0.00414715651950166	0.957582347125983	0.973276558330063
406	WT	19.989	1774	0	0.965397561177985	0.00414715651950166	0.957582347125983	0.973276558330063
407	WT	20	1773	0	0.965397561177985	0.00414715651950166	0.957582347125983	0.973276558330063
408	WT	20.07	1772	0	0.965397561177985	0.00414715651950166	0.957582347125983	0.973276558330063
409	WT	20.1	1770	0	0.965397561177985	0.00414715651950166	0.957582347125983	0.973276558330063
410	WT	20.11	1769	1	0.964851830504623	0.00418552768434439	0.956969061705369	0.972799531438497
411	WT	20.17	1766	1	0.964305481789728	0.00422367900392705	0.956355662248026	0.972321385146521
412	WT	20.2	1765	1	0.963759133074833	0.00426153146229796	0.955742909004208	0.971842592641264
413	WT	20.24	1763	1	0.963212474462765	0.00429913547433349	0.955130399213149	0.971362938217651
414	WT	20.3	1760	0	0.963212474462765	0.00429913547433349	0.955130399213149	0.971362938217651
415	WT	20.37	1759	0	0.963212474462765	0.00429913547433349	0.955130399213149	0.971362938217651
416	WT	20.4	1756	1	0.96266394799667	0.00433670999983704	0.954516177633599	0.970881267900593
417	WT	20.43	1754	0	0.96266394799667	0.00433670999983704	0.954516177633599	0.970881267900593
418	WT	20.5	1752	0	0.96266394799667	0.00433670999983704	0.954516177633599	0.970881267900593
419	WT	20.57	1751	0	0.96266394799667	0.00433670999983704	0.954516177633599	0.970881267900593
420	WT	20.6	1749	0	0.96266394799667	0.00433670999983704	0.954516177633599	0.970881267900593
421	WT	20.7	1746	3	0.961009886230353	0.00444891366208302	0.952666586631426	0.969426255095248
422	WT	20.73	1740	0	0.961009886230353	0.00444891366208302	0.952666586631426	0.969426255095248
423	WT	20.8	1739	0	0.961009886230353	0.00444891366208302	0.952666586631426	0.969426255095248
424	WT	20.86	1738	0	0.961009886230353	0.00444891366208302	0.952666586631426	0.969426255095248
425	WT	20.9	1735	0	0.961009886230353	0.00444891366208302	0.952666586631426	0.969426255095248
426	WT	20.99	1734	1	0.96045567060969	0.00448615749149907	0.952047683855699	0.968937912301173
427	WT	21	1732	1	0.959901135003102	0.00452317968986247	0.951428962484827	0.968448749524942
428	WT	21.02	1730	0	0.959901135003102	0.00452317968986247	0.951428962484827	0.968448749524942
429	WT	21.1	1729	0	0.959901135003102	0.00452317968986247	0.951428962484827	0.968448749524942
430	WT	21.12	1728	0	0.959901135003102	0.00452317968986247	0.951428962484827	0.968448749524942
431	WT	21.16	1726	0	0.959901135003102	0.00452317968986247	0.951428962484827	0.968448749524942
432	WT	21.2	1725	0	0.959901135003102	0.00452317968986247	0.951428962484827	0.968448749524942
433	WT	21.25	1724	0	0.959901135003102	0.00452317968986247	0.951428962484827	0.968448749524942
434	WT	21.29	1723	0	0.959901135003102	0.00452317968986247	0.951428962484827	0.968448749524942
435	WT	21.4	1722	0	0.959901135003102	0.00452317968986247	0.951428962484827	0.968448749524942
436	WT	21.42	1720	0	0.959901135003102	0.00452317968986247	0.951428962484827	0.968448749524942
437	WT	21.5	1719	1	0.959342728292803	0.00456045671287059	0.95080601435376	0.967956088239315
438	WT	21.501	1716	0	0.959342728292803	0.00456045671287059	0.95080601435376	0.967956088239315
439	WT	21.52	1715	0	0.959342728292803	0.00456045671287059	0.95080601435376	0.967956088239315
440	WT	21.567	1714	0	0.959342728292803	0.00456045671287059	0.95080601435376	0.967956088239315
441	WT	21.6	1713	0	0.959342728292803	0.00456045671287059	0.95080601435376	0.967956088239315
442	WT	21.62	1711	0	0.959342728292803	0.00456045671287059	0.95080601435376	0.967956088239315
443	WT	21.65	1710	0	0.959342728292803	0.00456045671287059	0.95080601435376	0.967956088239315
444	WT	21.68	1708	0	0.959342728292803	0.00456045671287059	0.95080601435376	0.967956088239315
445	WT	21.7	1707	2	0.958218718066333	0.0046351858571342	0.949552918322493	0.966963603539626
446	WT	21.71	1702	0	0.958218718066333	0.0046351858571342	0.949552918322493	0.966963603539626
447	WT	21.81	1701	0	0.958218718066333	0.0046351858571342	0.949552918322493	0.966963603539626
448	WT	21.88	1700	0	0.958218718066333	0.0046351858571342	0.949552918322493	0.966963603539626
449	WT	21.9	1698	0	0.958218718066333	0.0046351858571342	0.949552918322493	0.966963603539626
450	WT	21.994	1695	1	0.957653397288712	0.00467260297823436	0.948923117134516	0.966463997745148
451	WT	22	1694	2	0.956522755733472	0.00474668251714896	0.947665178319861	0.965463122595754
452	WT	22.027	1691	1	0.955957100644333	0.00478340001061581	0.947036605392981	0.964961621407557
453	WT	22.08	1690	0	0.955957100644333	0.00478340001061581	0.947036605392981	0.964961621407557
454	WT	22.17	1689	0	0.955957100644333	0.00478340001061581	0.947036605392981	0.964961621407557
455	WT	22.2	1687	2	0.954823778651868	0.00485638735353562	0.945778553248653	0.963955510671579
456	WT	22.24	1685	0	0.954823778651868	0.00485638735353562	0.945778553248653	0.963955510671579
457	WT	22.3	1684	0	0.954823778651868	0.00485638735353562	0.945778553248653	0.963955510671579
458	WT	22.31	1682	0	0.954823778651868	0.00485638735353562	0.945778553248653	0.963955510671579
459	WT	22.34	1680	0	0.954823778651868	0.00485638735353562	0.945778553248653	0.963955510671579
460	WT	22.37	1679	0	0.954823778651868	0.00485638735353562	0.945778553248653	0.963955510671579
461	WT	22.44	1678	0	0.954823778651868	0.00485638735353562	0.945778553248653	0.963955510671579
462	WT	22.5	1677	0	0.954823778651868	0.00485638735353562	0.945778553248653	0.963955510671579
463	WT	22.7	1675	0	0.954823778651868	0.00485638735353562	0.945778553248653	0.963955510671579
464	WT	22.8	1674	0	0.954823778651868	0.00485638735353562	0.945778553248653	0.963955510671579
465	WT	22.93	1671	0	0.954823778651868	0.00485638735353562	0.945778553248653	0.963955510671579
466	WT	23	1670	2	0.953680277120549	0.00492975522830956	0.944510055529477	0.96293953213539
467	WT	23.03	1668	0	0.953680277120549	0.00492975522830956	0.944510055529477	0.96293953213539
468	WT	23.06	1667	0	0.953680277120549	0.00492975522830956	0.944510055529477	0.96293953213539
469	WT	23.09	1666	0	0.953680277120549	0.00492975522830956	0.944510055529477	0.96293953213539
470	WT	23.1	1665	0	0.953680277120549	0.00492975522830956	0.944510055529477	0.96293953213539
471	WT	23.19	1664	0	0.953680277120549	0.00492975522830956	0.944510055529477	0.96293953213539
472	WT	23.2	1663	1	0.953106807320717	0.00496631587963774	0.943874461829874	0.96242945740895
473	WT	23.23	1662	0	0.953106807320717	0.00496631587963774	0.943874461829874	0.96242945740895
474	WT	23.29	1660	0	0.953106807320717	0.00496631587963774	0.943874461829874	0.96242945740895
475	WT	23.32	1659	0	0.953106807320717	0.00496631587963774	0.943874461829874	0.96242945740895
476	WT	23.46	1658	0	0.953106807320717	0.00496631587963774	0.943874461829874	0.96242945740895
477	WT	23.49	1656	0	0.953106807320717	0.00496631587963774	0.943874461829874	0.96242945740895
478	WT	23.59	1655	0	0.953106807320717	0.00496631587963774	0.943874461829874	0.96242945740895
479	WT	23.6	1654	1	0.952530563785456	0.0050030040545297	0.943235971943144	0.961916743989625
480	WT	23.7	1653	1	0.951954320250196	0.00503946907193595	0.942597981271422	0.961403531355608
481	WT	23.72	1652	0	0.951954320250196	0.00503946907193595	0.942597981271422	0.961403531355608
482	WT	23.75	1651	1	0.951377727687961	0.00507575959913973	0.941960053546567	0.960889559310767
483	WT	23.78	1650	0	0.951377727687961	0.00507575959913973	0.941960053546567	0.960889559310767
484	WT	23.82	1649	0	0.951377727687961	0.00507575959913973	0.941960053546567	0.960889559310767
485	WT	23.85	1648	0	0.951377727687961	0.00507575959913973	0.941960053546567	0.960889559310767
486	WT	23.88	1647	0	0.951377727687961	0.00507575959913973	0.941960053546567	0.960889559310767
487	WT	23.92	1644	0	0.951377727687961	0.00507575959913973	0.941960053546567	0.960889559310767
488	WT	24	1643	0	0.951377727687961	0.00507575959913973	0.941960053546567	0.960889559310767
489	WT	24.1	1642	2	0.950218924121958	0.0051484011862395	0.940678782383115	0.959855819722057
490	WT	24.2	1638	0	0.950218924121958	0.0051484011862395	0.940678782383115	0.959855819722057
491	WT	24.24	1637	0	0.950218924121958	0.0051484011862395	0.940678782383115	0.959855819722057
492	WT	24.38	1636	0	0.950218924121958	0.0051484011862395	0.940678782383115	0.959855819722057
493	WT	24.4	1635	1	0.949637750468061	0.0051846257055458	0.940036699875307	0.959336861245589
494	WT	24.427	1634	0	0.949637750468061	0.0051846257055458	0.940036699875307	0.959336861245589
495	WT	24.47	1633	0	0.949637750468061	0.0051846257055458	0.940036699875307	0.959336861245589
496	WT	24.493	1632	1	0.949055864591549	0.00522073083600325	0.939394218641285	0.958816880327805
497	WT	24.5	1631	1	0.948473978715036	0.00525663182872151	0.938752199224193	0.958296437593419
498	WT	24.54	1630	0	0.948473978715036	0.00525663182872151	0.938752199224193	0.958296437593419
499	WT	24.57	1627	0	0.948473978715036	0.00525663182872151	0.938752199224193	0.958296437593419
500	WT	24.592	1626	1	0.947890661384953	0.00529250824334198	0.938108894013236	0.95777442434964
501	WT	24.61	1625	1	0.94730734405487	0.00532818683224012	0.937466038112614	0.95725196179586
502	WT	24.7	1624	0	0.94730734405487	0.00532818683224012	0.937466038112614	0.95725196179586
503	WT	24.77	1619	0	0.94730734405487	0.00532818683224012	0.937466038112614	0.95725196179586
504	WT	24.8	1617	0	0.94730734405487	0.00532818683224012	0.937466038112614	0.95725196179586
505	WT	24.9	1615	0	0.94730734405487	0.00532818683224012	0.937466038112614	0.95725196179586
506	WT	24.93	1614	0	0.94730734405487	0.00532818683224012	0.937466038112614	0.95725196179586
507	WT	24.97	1612	0	0.94730734405487	0.00532818683224012	0.937466038112614	0.95725196179586
508	WT	25	1611	0	0.94730734405487	0.00532818683224012	0.937466038112614	0.95725196179586
509	WT	25.03	1610	0	0.94730734405487	0.00532818683224012	0.937466038112614	0.95725196179586
510	WT	25.1	1607	0	0.94730734405487	0.00532818683224012	0.937466038112614	0.95725196179586
511	WT	25.2	1606	0	0.94730734405487	0.00532818683224012	0.937466038112614	0.95725196179586
512	WT	25.26	1605	0	0.94730734405487	0.00532818683224012	0.937466038112614	0.95725196179586
513	WT	25.3	1604	1	0.94671675344137	0.00536455930752854	0.93681479624816	0.956723372470248
514	WT	25.4	1602	0	0.94671675344137	0.00536455930752854	0.93681479624816	0.956723372470248
515	WT	25.53	1601	0	0.94671675344137	0.00536455930752854	0.93681479624816	0.956723372470248
516	WT	25.72	1600	0	0.94671675344137	0.00536455930752854	0.93681479624816	0.956723372470248
517	WT	25.79	1599	1	0.946124685427961	0.00540091242804525	0.936162216138689	0.956193173516783
518	WT	25.82	1598	1	0.945532617414551	0.00543706756109579	0.935510087287088	0.955662523305805
519	WT	25.89	1597	0	0.945532617414551	0.00543706756109579	0.935510087287088	0.955662523305805
520	WT	25.9	1596	0	0.945532617414551	0.00543706756109579	0.935510087287088	0.955662523305805
521	WT	25.92	1595	0	0.945532617414551	0.00543706756109579	0.935510087287088	0.955662523305805
522	WT	25.99	1594	0	0.945532617414551	0.00543706756109579	0.935510087287088	0.955662523305805
523	WT	26	1593	0	0.945532617414551	0.00543706756109579	0.935510087287088	0.955662523305805
524	WT	26.02	1591	2	0.944344015758468	0.00550933861035292	0.934201746871006	0.954596395356522
525	WT	26.12	1589	0	0.944344015758468	0.00550933861035292	0.934201746871006	0.954596395356522
526	WT	26.137	1588	1	0.943749340685572	0.00554523333652334	0.933547779007723	0.954062382314428
527	WT	26.2	1587	1	0.943154665612676	0.00558094203238258	0.932894238679151	0.953527941737989
528	WT	26.38	1585	0	0.943154665612676	0.00558094203238258	0.932894238679151	0.953527941737989
529	WT	26.4	1584	0	0.943154665612676	0.00558094203238258	0.932894238679151	0.953527941737989
530	WT	26.48	1582	0	0.943154665612676	0.00558094203238258	0.932894238679151	0.953527941737989
531	WT	26.5	1581	1	0.94255810984695	0.00561669274842157	0.932238848374303	0.952991598652567
532	WT	26.56	1579	0	0.94255810984695	0.00561669274842157	0.932238848374303	0.952991598652567
533	WT	26.6	1578	0	0.94255810984695	0.00561669274842157	0.932238848374303	0.952991598652567
534	WT	26.64	1577	1	0.941960419225614	0.0056523972722372	0.931582507321269	0.952453941990671
535	WT	26.68	1576	0	0.941960419225614	0.0056523972722372	0.931582507321269	0.952453941990671
536	WT	26.7	1575	0	0.941960419225614	0.0056523972722372	0.931582507321269	0.952453941990671
537	WT	26.8	1574	0	0.941960419225614	0.0056523972722372	0.931582507321269	0.952453941990671
538	WT	26.91	1573	0	0.941960419225614	0.0056523972722372	0.931582507321269	0.952453941990671
539	WT	26.94	1572	0	0.941960419225614	0.0056523972722372	0.931582507321269	0.952453941990671
540	WT	26.97	1571	1	0.941360826342593	0.00568814843811593	0.930924287286742	0.951914368842175
541	WT	27	1570	1	0.940761233459573	0.00572372144633639	0.93026647975236	0.951374383193915
542	WT	27.025	1568	0	0.940761233459573	0.00572372144633639	0.93026647975236	0.951374383193915
543	WT	27.058	1567	1	0.940160875301653	0.0057592098512236	0.929608156878915	0.950833385988784
544	WT	27.1	1566	1	0.939560517143734	0.00579452584827552	0.928950234986985	0.950291987802521
545	WT	27.23	1564	0	0.939560517143734	0.00579452584827552	0.928950234986985	0.950291987802521
546	WT	27.3	1563	0	0.939560517143734	0.00579452584827552	0.928950234986985	0.950291987802521
547	WT	27.4	1561	3	0.937754827488749	0.00590000535287498	0.926973278063185	0.948661776222759
548	WT	27.5	1558	1	0.937152930937088	0.00593483759535611	0.926315060000104	0.948117604785434
549	WT	27.56	1556	0	0.937152930937088	0.00593483759535611	0.926315060000104	0.948117604785434
550	WT	27.6	1555	1	0.936550260241951	0.00596959999192899	0.925656289066465	0.947572441649868
551	WT	27.616	1553	0	0.936550260241951	0.00596959999192899	0.925656289066465	0.947572441649868
552	WT	27.7	1552	1	0.935946812909321	0.00600429452582162	0.924996959079175	0.947026288029272
553	WT	27.8	1550	0	0.935946812909321	0.00600429452582162	0.924996959079175	0.947026288029272
554	WT	27.89	1549	0	0.935946812909321	0.00600429452582162	0.924996959079175	0.947026288029272
555	WT	27.9	1548	1	0.935342196105116	0.00603896777850001	0.924336597321205	0.946478832873397
556	WT	28.1	1546	0	0.935342196105116	0.00603896777850001	0.924336597321205	0.946478832873397
557	WT	28.12	1544	0	0.935342196105116	0.00603896777850001	0.924336597321205	0.946478832873397
558	WT	28.25	1543	1	0.934736011920991	0.00607366631058383	0.923674726445372	0.945929759650768
559	WT	28.3	1541	2	0.933522856811425	0.0061426977249034	0.922351125612818	0.94482990261475
560	WT	28.4	1536	0	0.933522856811425	0.0061426977249034	0.922351125612818	0.94482990261475
561	WT	28.42	1535	0	0.933522856811425	0.0061426977249034	0.922351125612818	0.94482990261475
562	WT	28.48	1533	0	0.933522856811425	0.0061426977249034	0.922351125612818	0.94482990261475
563	WT	28.5	1532	0	0.933522856811425	0.0061426977249034	0.922351125612818	0.94482990261475
564	WT	28.6	1530	0	0.933522856811425	0.0061426977249034	0.922351125612818	0.94482990261475
565	WT	28.75	1528	0	0.933522856811425	0.0061426977249034	0.922351125612818	0.94482990261475
566	WT	28.8	1527	0	0.933522856811425	0.0061426977249034	0.922351125612818	0.94482990261475
567	WT	28.84	1524	0	0.933522856811425	0.0061426977249034	0.922351125612818	0.94482990261475
568	WT	28.9	1522	0	0.933522856811425	0.0061426977249034	0.922351125612818	0.94482990261475
569	WT	28.94	1521	0	0.933522856811425	0.0061426977249034	0.922351125612818	0.94482990261475
570	WT	29	1520	0	0.933522856811425	0.0061426977249034	0.922351125612818	0.94482990261475
571	WT	29.01	1517	1	0.93290748248261	0.0061779900495785	0.921679359322452	0.944272389382607
572	WT	29.1	1516	0	0.93290748248261	0.0061779900495785	0.921679359322452	0.944272389382607
573	WT	29.2	1515	0	0.93290748248261	0.0061779900495785	0.921679359322452	0.944272389382607
574	WT	29.3	1514	0	0.93290748248261	0.0061779900495785	0.921679359322452	0.944272389382607
575	WT	29.5	1513	2	0.931674293477346	0.00624839155033357	0.920334012011926	0.943154308976319
576	WT	29.53	1511	0	0.931674293477346	0.00624839155033357	0.920334012011926	0.943154308976319
577	WT	29.589	1510	0	0.931674293477346	0.00624839155033357	0.920334012011926	0.943154308976319
578	WT	29.6	1509	0	0.931674293477346	0.00624839155033357	0.920334012011926	0.943154308976319
579	WT	29.7	1507	1	0.931056062360241	0.00628355110590871	0.919659928670966	0.942593413318002
580	WT	29.76	1505	0	0.931056062360241	0.00628355110590871	0.919659928670966	0.942593413318002
581	WT	29.8	1504	2	0.929817955894336	0.00635360990808456	0.918310872208493	0.941469231464388
582	WT	29.83	1501	0	0.929817955894336	0.00635360990808456	0.918310872208493	0.941469231464388
583	WT	29.9	1500	1	0.929198077257073	0.00638851311359018	0.917635888236036	0.940905949567824
584	WT	29.93	1498	0	0.929198077257073	0.00638851311359018	0.917635888236036	0.940905949567824
585	WT	29.96	1497	1	0.928577370458638	0.00642336560167551	0.916960265662747	0.940341654067933
586	WT	30	1494	1	0.927955832727407	0.00645816902703976	0.916283998737461	0.939776345193543
587	WT	30.049	1493	0	0.927955832727407	0.00645816902703976	0.916283998737461	0.939776345193543
588	WT	30.06	1492	0	0.927955832727407	0.00645816902703976	0.916283998737461	0.939776345193543
589	WT	30.2	1491	0	0.927955832727407	0.00645816902703976	0.916283998737461	0.939776345193543
590	WT	30.26	1490	1	0.927333043577926	0.00649297157299831	0.915606585788172	0.939209685753015
591	WT	30.3	1489	1	0.926710254428445	0.00652763497272851	0.914929510508728	0.938642688643105
592	WT	30.32	1488	0	0.926710254428445	0.00652763497272851	0.914929510508728	0.938642688643105
593	WT	30.42	1487	0	0.926710254428445	0.00652763497272851	0.914929510508728	0.938642688643105
594	WT	30.5	1486	1	0.926086627070148	0.00656225431110751	0.914251774456565	0.93807468008246
595	WT	30.58	1484	0	0.926086627070148	0.00656225431110751	0.914251774456565	0.93807468008246
596	WT	30.7	1482	0	0.926086627070148	0.00656225431110751	0.914251774456565	0.93807468008246
597	WT	30.8	1480	0	0.926086627070148	0.00656225431110751	0.914251774456565	0.93807468008246
598	WT	30.9	1479	1	0.925460469783421	0.00659701797311046	0.913571370312534	0.937504292454729
599	WT	30.95	1478	0	0.925460469783421	0.00659701797311046	0.913571370312534	0.937504292454729
600	WT	30.98	1477	1	0.92483388855811	0.00663169290545738	0.912890794934812	0.936933230317643
601	WT	31	1474	0	0.92483388855811	0.00663169290545738	0.912890794934812	0.936933230317643
602	WT	31.1	1473	1	0.924206031199958	0.0066663746478713	0.912209036097409	0.936360805808952
603	WT	31.2	1470	0	0.924206031199958	0.0066663746478713	0.912209036097409	0.936360805808952
604	WT	31.3	1469	0	0.924206031199958	0.0066663746478713	0.912209036097409	0.936360805808952
605	WT	31.34	1468	0	0.924206031199958	0.0066663746478713	0.912209036097409	0.936360805808952
606	WT	31.5	1467	1	0.923576033905343	0.00670115905680106	0.911525070289917	0.935786319221065
607	WT	31.7	1464	0	0.923576033905343	0.00670115905680106	0.911525070289917	0.935786319221065
608	WT	31.8	1459	0	0.923576033905343	0.00670115905680106	0.911525070289917	0.935786319221065
609	WT	31.9	1457	0	0.923576033905343	0.00670115905680106	0.911525070289917	0.935786319221065
610	WT	31.93	1454	0	0.923576033905343	0.00670115905680106	0.911525070289917	0.935786319221065
611	WT	31.956	1453	1	0.922940400021031	0.00673643237669404	0.910834758030719	0.935206934606521
612	WT	31.96	1452	0	0.922940400021031	0.00673643237669404	0.910834758030719	0.935206934606521
613	WT	32	1451	1	0.922304328070638	0.00677161853857278	0.910144260046981	0.93462686182729
614	WT	32.03	1448	0	0.922304328070638	0.00677161853857278	0.910144260046981	0.93462686182729
615	WT	32.06	1446	1	0.921666496585112	0.00680686476260983	0.909452009689515	0.93404503137827
616	WT	32.1	1445	0	0.921666496585112	0.00680686476260983	0.909452009689515	0.93404503137827
617	WT	32.186	1444	1	0.921028223388031	0.00684202640113904	0.908759565459445	0.933462513650062
618	WT	32.33	1443	0	0.921028223388031	0.00684202640113904	0.908759565459445	0.933462513650062
619	WT	32.42	1442	0	0.921028223388031	0.00684202640113904	0.908759565459445	0.933462513650062
620	WT	32.49	1441	0	0.921028223388031	0.00684202640113904	0.908759565459445	0.933462513650062
621	WT	32.515	1440	1	0.920388620455122	0.00687720244656283	0.908065874773849	0.932878589754575
622	WT	32.52	1439	0	0.920388620455122	0.00687720244656283	0.908065874773849	0.932878589754575
623	WT	32.56	1438	2	0.919108525016381	0.00694726215873941	0.906678409411324	0.931709051400332
624	WT	32.6	1436	1	0.91846847729701	0.00698210089564344	0.905985152564346	0.931123806389723
625	WT	32.7	1435	0	0.91846847729701	0.00698210089564344	0.905985152564346	0.931123806389723
626	WT	32.72	1434	0	0.91846847729701	0.00698210089564344	0.905985152564346	0.931123806389723
627	WT	32.75	1432	0	0.91846847729701	0.00698210089564344	0.905985152564346	0.931123806389723
628	WT	32.8	1431	1	0.917826640485482	0.00701700881080448	0.905290098761103	0.930536789408947
629	WT	32.85	1430	0	0.917826640485482	0.00701700881080448	0.905290098761103	0.930536789408947
630	WT	32.88	1429	0	0.917826640485482	0.00701700881080448	0.905290098761103	0.930536789408947
631	WT	32.9	1426	1	0.91718300329019	0.00705198741675411	0.904593234819068	0.929947991146176
632	WT	32.98	1425	1	0.916539366094899	0.00708684214388764	0.903896681632984	0.929358882128
633	WT	33	1422	0	0.916539366094899	0.00708684214388764	0.903896681632984	0.929358882128
634	WT	33.02	1420	0	0.916539366094899	0.00708684214388764	0.903896681632984	0.929358882128
635	WT	33.05	1419	0	0.916539366094899	0.00708684214388764	0.903896681632984	0.929358882128
636	WT	33.08	1418	0	0.916539366094899	0.00708684214388764	0.903896681632984	0.929358882128
637	WT	33.15	1417	1	0.915892549322778	0.00712191819605796	0.903196692090348	0.928766866897543
638	WT	33.2	1415	0	0.915892549322778	0.00712191819605796	0.903196692090348	0.928766866897543
639	WT	33.28	1414	0	0.915892549322778	0.00712191819605796	0.903196692090348	0.928766866897543
640	WT	33.3	1413	1	0.91524435926664	0.00715701982193039	0.902495395127044	0.928173419712003
641	WT	33.34	1411	0	0.91524435926664	0.00715701982193039	0.902495395127044	0.928173419712003
642	WT	33.5	1410	1	0.914595249791983	0.00719209861753689	0.901793324184346	0.927578912494882
643	WT	33.6	1409	1	0.913946140317326	0.0072270566140545	0.901091558855834	0.926984099664146
644	WT	33.67	1408	0	0.913946140317326	0.0072270566140545	0.901091558855834	0.926984099664146
645	WT	33.7	1407	0	0.913946140317326	0.0072270566140545	0.901091558855834	0.926984099664146
646	WT	33.71	1404	0	0.913946140317326	0.0072270566140545	0.901091558855834	0.926984099664146
647	WT	33.74	1403	0	0.913946140317326	0.0072270566140545	0.901091558855834	0.926984099664146
648	WT	33.8	1402	0	0.913946140317326	0.0072270566140545	0.901091558855834	0.926984099664146
649	WT	33.9	1401	1	0.913293787611889	0.0072622439516321	0.900386283335907	0.926386327654984
650	WT	33.97	1400	2	0.911989082201015	0.00733226126018943	0.89897664092574	0.925189875008726
651	WT	34	1397	0	0.911989082201015	0.00733226126018943	0.89897664092574	0.925189875008726
652	WT	34.1	1396	0	0.911989082201015	0.00733226126018943	0.89897664092574	0.925189875008726
653	WT	34.13	1395	0	0.911989082201015	0.00733226126018943	0.89897664092574	0.925189875008726
654	WT	34.2	1394	1	0.911334857608331	0.00736729462858943	0.898270069879684	0.924589664668712
655	WT	34.23	1393	0	0.911334857608331	0.00736729462858943	0.898270069879684	0.924589664668712
656	WT	34.26	1392	0	0.911334857608331	0.00736729462858943	0.898270069879684	0.924589664668712
657	WT	34.4	1390	1	0.910679221020124	0.00740236275255538	0.897562138824921	0.923987997848905
658	WT	34.43	1387	1	0.910022639029482	0.00743741637233966	0.896853394613253	0.923385258415953
659	WT	34.53	1386	0	0.910022639029482	0.00743741637233966	0.896853394613253	0.923385258415953
660	WT	34.6	1383	1	0.909364632782895	0.00747250726028527	0.896143274541986	0.922781053932493
661	WT	34.7	1382	2	0.908048620289722	0.00754235006263024	0.894723909125599	0.92157177024127
662	WT	34.784	1379	1	0.907390136881245	0.00757715564645212	0.894014098649226	0.920966304394284
663	WT	34.79	1378	0	0.907390136881245	0.00757715564645212	0.894014098649226	0.920966304394284
664	WT	34.8	1377	0	0.907390136881245	0.00757715564645212	0.894014098649226	0.920966304394284
665	WT	34.89	1376	0	0.907390136881245	0.00757715564645212	0.894014098649226	0.920966304394284
666	WT	34.9	1374	2	0.906069336099758	0.00764684402912654	0.892590843701264	0.919751359330569
667	WT	34.92	1372	0	0.906069336099758	0.00764684402912654	0.892590843701264	0.919751359330569
668	WT	35	1371	0	0.906069336099758	0.00764684402912654	0.892590843701264	0.919751359330569
669	WT	35.02	1368	0	0.906069336099758	0.00764684402912654	0.892590843701264	0.919751359330569
670	WT	35.1	1367	0	0.906069336099758	0.00764684402912654	0.892590843701264	0.919751359330569
671	WT	35.2	1366	0	0.906069336099758	0.00764684402912654	0.892590843701264	0.919751359330569
672	WT	35.22	1365	1	0.905405549040344	0.00768188264145445	0.891875679848638	0.919140668094201
673	WT	35.28	1364	0	0.905405549040344	0.00768188264145445	0.891875679848638	0.919140668094201
674	WT	35.3	1363	1	0.904741274976485	0.00771686440112255	0.89116022961749	0.918529291861939
675	WT	35.4	1362	1	0.904077000912626	0.00775173935584836	0.890445059697739	0.917917635318925
676	WT	35.45	1360	0	0.904077000912626	0.00775173935584836	0.890445059697739	0.917917635318925
677	WT	35.6	1359	0	0.904077000912626	0.00775173935584836	0.890445059697739	0.917917635318925
678	WT	35.64	1358	0	0.904077000912626	0.00775173935584836	0.890445059697739	0.917917635318925
679	WT	35.7	1357	1	0.903410768782255	0.00778671394937065	0.889727881216206	0.917304081823439
680	WT	35.74	1356	0	0.903410768782255	0.00778671394937065	0.889727881216206	0.917304081823439
681	WT	35.8	1355	0	0.903410768782255	0.00778671394937065	0.889727881216206	0.917304081823439
682	WT	35.9	1354	0	0.903410768782255	0.00778671394937065	0.889727881216206	0.917304081823439
683	WT	35.91	1353	1	0.90274305941878	0.00782173794431998	0.889009256033252	0.916689028599155
684	WT	36	1351	1	0.902074855821875	0.00785670892762014	0.888290330928881	0.916073289523633
685	WT	36.1	1349	1	0.901406156892429	0.00789162806114741	0.88757110266607	0.9154568656448
686	WT	36.17	1346	0	0.901406156892429	0.00789162806114741	0.88757110266607	0.9154568656448
687	WT	36.2	1345	2	0.900065775989987	0.00796147020262411	0.886129985398271	0.914220728852044
688	WT	36.27	1342	1	0.899395086142006	0.00799629164263028	0.885409249742137	0.913601841421886
689	WT	36.3	1341	1	0.898724396294026	0.00803101373690075	0.884688780595401	0.912982687483016
690	WT	36.33	1340	0	0.898724396294026	0.00803101373690075	0.884688780595401	0.912982687483016
691	WT	36.5	1339	0	0.898724396294026	0.00803101373690075	0.884688780595401	0.912982687483016
692	WT	36.53	1338	0	0.898724396294026	0.00803101373690075	0.884688780595401	0.912982687483016
693	WT	36.6	1337	0	0.898724396294026	0.00803101373690075	0.884688780595401	0.912982687483016
694	WT	36.7	1335	1	0.898051194499049	0.00806589726171865	0.883965653172609	0.912361181734385
695	WT	36.76	1334	0	0.898051194499049	0.00806589726171865	0.883965653172609	0.912361181734385
696	WT	36.79	1333	0	0.898051194499049	0.00806589726171865	0.883965653172609	0.912361181734385
697	WT	36.83	1331	0	0.898051194499049	0.00806589726171865	0.883965653172609	0.912361181734385
698	WT	36.9	1330	2	0.89670074157499	0.00813578807376711	0.882515483196199	0.911114009047225
699	WT	36.93	1328	0	0.89670074157499	0.00813578807376711	0.882515483196199	0.911114009047225
700	WT	37	1327	2	0.895349270977289	0.0082053961559329	0.881065180702532	0.909864939164152
701	WT	37.02	1325	1	0.894673535678438	0.00824005788858106	0.880340417233208	0.909240016446178
702	WT	37.19	1324	0	0.894673535678438	0.00824005788858106	0.880340417233208	0.909240016446178
703	WT	37.2	1323	1	0.893997289619724	0.00827467868466719	0.879615316201286	0.908614412603658
704	WT	37.22	1322	0	0.893997289619724	0.00827467868466719	0.879615316201286	0.908614412603658
705	WT	37.3	1321	0	0.893997289619724	0.00827467868466719	0.879615316201286	0.908614412603658
706	WT	37.39	1319	0	0.893997289619724	0.00827467868466719	0.879615316201286	0.908614412603658
707	WT	37.4	1318	1	0.893318991220923	0.008309416861659	0.878888088131487	0.907986842525711
708	WT	37.42	1316	0	0.893318991220923	0.008309416861659	0.878888088131487	0.907986842525711
709	WT	37.45	1315	0	0.893318991220923	0.008309416861659	0.878888088131487	0.907986842525711
710	WT	37.48	1314	0	0.893318991220923	0.008309416861659	0.878888088131487	0.907986842525711
711	WT	37.52	1313	1	0.892638626414205	0.00834427393673535	0.878158717477685	0.90735729374216
712	WT	37.7	1312	2	0.891277896800769	0.00841371286686297	0.876700735733104	0.906097436614261
713	WT	37.71	1308	1	0.890596491680891	0.00844840289100141	0.875970914895153	0.905466263214054
714	WT	37.78	1305	0	0.890596491680891	0.00844840289100141	0.875970914895153	0.905466263214054
715	WT	37.8	1304	0	0.890596491680891	0.00844840289100141	0.875970914895153	0.905466263214054
716	WT	37.808	1303	0	0.890596491680891	0.00844840289100141	0.875970914895153	0.905466263214054
717	WT	37.84	1302	1	0.889912469797879	0.00848326967232956	0.875238312413384	0.904832652626977
718	WT	37.9	1301	1	0.889228447914868	0.00851804704691873	0.874505959209457	0.904198792762822
719	WT	37.98	1300	0	0.889228447914868	0.00851804704691873	0.874505959209457	0.904198792762822
720	WT	38	1298	1	0.888543372069017	0.00855284303436634	0.873772633455883	0.903563803463572
721	WT	38.01	1297	0	0.888543372069017	0.00855284303436634	0.873772633455883	0.903563803463572
722	WT	38.14	1296	0	0.888543372069017	0.00855284303436634	0.873772633455883	0.903563803463572
723	WT	38.17	1295	0	0.888543372069017	0.00855284303436634	0.873772633455883	0.903563803463572
724	WT	38.2	1293	1	0.887856176885669	0.00858776612806352	0.873037102197058	0.902926792973921
725	WT	38.21	1291	0	0.887856176885669	0.00858776612806352	0.873037102197058	0.902926792973921
726	WT	38.268	1290	0	0.887856176885669	0.00858776612806352	0.873037102197058	0.902926792973921
727	WT	38.27	1289	0	0.887856176885669	0.00858776612806352	0.873037102197058	0.902926792973921
728	WT	38.3	1288	1	0.887166847555788	0.00862281790038163	0.872299349151761	0.90228774808491
729	WT	38.34	1287	0	0.887166847555788	0.00862281790038163	0.872299349151761	0.90228774808491
730	WT	38.4	1286	1	0.886476982199991	0.00865783625410002	0.871561223430189	0.901648006869305
731	WT	38.57	1285	1	0.885787116844193	0.00869276775533766	0.870823343156625	0.901008020206491
732	WT	38.6	1284	0	0.885787116844193	0.00869276775533766	0.870823343156625	0.901008020206491
733	WT	38.7	1283	1	0.885096713791314	0.00872766782617952	0.870085084853619	0.900367339242437
734	WT	38.8	1281	1	0.884405771782109	0.00876253734837741	0.869346445743194	0.899725964247587
735	WT	38.9	1279	1	0.883714289552412	0.0087973771925364	0.868607423066794	0.899083895463177
736	WT	38.93	1278	0	0.883714289552412	0.0087973771925364	0.868607423066794	0.899083895463177
737	WT	38.96	1277	0	0.883714289552412	0.0087973771925364	0.868607423066794	0.899083895463177
738	WT	39	1276	0	0.883714289552412	0.0087973771925364	0.868607423066794	0.899083895463177
739	WT	39.06	1275	0	0.883714289552412	0.0087973771925364	0.868607423066794	0.899083895463177
740	WT	39.13	1274	0	0.883714289552412	0.0087973771925364	0.868607423066794	0.899083895463177
741	WT	39.2	1273	0	0.883714289552412	0.0087973771925364	0.868607423066794	0.899083895463177
742	WT	39.288	1272	1	0.883019545614085	0.00883246199109748	0.867864874866459	0.89843884747206
743	WT	39.29	1271	0	0.883019545614085	0.00883246199109748	0.867864874866459	0.89843884747206
744	WT	39.3	1270	1	0.882324254633286	0.00886751795255253	0.867121936070632	0.897793099136603
745	WT	39.36	1267	0	0.882324254633286	0.00886751795255253	0.867121936070632	0.897793099136603
746	WT	39.5	1266	1	0.881627316043529	0.00890265652202216	0.866377335883112	0.897145726465519
747	WT	39.52	1265	0	0.881627316043529	0.00890265652202216	0.866377335883112	0.897145726465519
748	WT	39.62	1263	0	0.881627316043529	0.00890265652202216	0.866377335883112	0.897145726465519
749	WT	39.68	1262	0	0.881627316043529	0.00890265652202216	0.866377335883112	0.897145726465519
750	WT	39.7	1261	1	0.880928166704874	0.00893793461722476	0.865630425062416	0.896496255706417
751	WT	39.715	1260	1	0.880229017366219	0.00897312972753269	0.864883754055988	0.895846545133907
752	WT	39.75	1259	0	0.880229017366219	0.00897312972753269	0.864883754055988	0.895846545133907
753	WT	39.8	1258	2	0.878829607163729	0.00904338661330663	0.863389842337449	0.894545477089006
754	WT	39.9	1255	0	0.878829607163729	0.00904338661330663	0.863389842337449	0.894545477089006
755	WT	39.98	1253	0	0.878829607163729	0.00904338661330663	0.863389842337449	0.894545477089006
756	WT	40.05	1252	0	0.878829607163729	0.00904338661330663	0.863389842337449	0.894545477089006
757	WT	40.077	1251	1	0.878127105479346	0.00907867445429156	0.86264001784504	0.89389223479782
758	WT	40.08	1250	0	0.878127105479346	0.00907867445429156	0.86264001784504	0.89389223479782
759	WT	40.1	1249	0	0.878127105479346	0.00907867445429156	0.86264001784504	0.89389223479782
760	WT	40.21	1247	0	0.878127105479346	0.00907867445429156	0.86264001784504	0.89389223479782
761	WT	40.3	1246	2	0.876717591666378	0.0091494607736616	0.86113588181446	0.892581242716004
762	WT	40.37	1244	0	0.876717591666378	0.0091494607736616	0.86113588181446	0.892581242716004
763	WT	40.47	1242	0	0.876717591666378	0.0091494607736616	0.86113588181446	0.892581242716004
764	WT	40.51	1241	0	0.876717591666378	0.0091494607736616	0.86113588181446	0.892581242716004
765	WT	40.54	1240	0	0.876717591666378	0.0091494607736616	0.86113588181446	0.892581242716004
766	WT	40.6	1238	1	0.87600941913676	0.00918507632781358	0.86038023436665	0.891922514911355
767	WT	40.636	1236	1	0.875300673652022	0.00922066904649037	0.85962416399598	0.891263067494768
768	WT	40.7	1235	1	0.874591928167283	0.00925618225563329	0.858868328764922	0.890603384939495
769	WT	40.8	1230	1	0.87388087781918	0.00929184750145256	0.858110075611336	0.88994152419661
770	WT	40.833	1229	0	0.87388087781918	0.00929184750145256	0.858110075611336	0.88994152419661
771	WT	40.93	1228	0	0.87388087781918	0.00929184750145256	0.858110075611336	0.88994152419661
772	WT	40.97	1227	0	0.87388087781918	0.00929184750145256	0.858110075611336	0.88994152419661
773	WT	41	1226	1	0.873168087543634	0.00932760823831702	0.857350055396718	0.889277960974546
774	WT	41.063	1224	0	0.873168087543634	0.00932760823831702	0.857350055396718	0.889277960974546
775	WT	41.1	1223	1	0.872454131625773	0.00936340711857918	0.856588929018377	0.888613179559961
776	WT	41.162	1221	0	0.872454131625773	0.00936340711857918	0.856588929018377	0.888613179559961
777	WT	41.3	1220	1	0.871739005288375	0.00939924499252445	0.855826690760995	0.887947176157175
778	WT	41.4	1219	0	0.871739005288375	0.00939924499252445	0.855826690760995	0.887947176157175
779	WT	41.5	1217	0	0.871739005288375	0.00939924499252445	0.855826690760995	0.887947176157175
780	WT	41.59	1215	0	0.871739005288375	0.00939924499252445	0.855826690760995	0.887947176157175
781	WT	41.69	1214	0	0.871739005288375	0.00939924499252445	0.855826690760995	0.887947176157175
782	WT	41.7	1213	1	0.871020341640157	0.00943535936537967	0.855060619474762	0.887277952312864
783	WT	41.72	1211	0	0.871020341640157	0.00943535936537967	0.855060619474762	0.887277952312864
784	WT	41.79	1210	1	0.870300490118141	0.00947151438525256	0.854293418262008	0.886607489778854
785	WT	41.885	1209	0	0.870300490118141	0.00947151438525256	0.854293418262008	0.886607489778854
786	WT	41.89	1208	1	0.869580042692546	0.00950765110128834	0.853525767201862	0.885936288869336
787	WT	41.9	1207	1	0.868859595266952	0.0095437105763533	0.85275834969167	0.885264854410871
788	WT	41.918	1206	0	0.868859595266952	0.0095437105763533	0.85275834969167	0.885264854410871
789	WT	42	1205	0	0.868859595266952	0.0095437105763533	0.85275834969167	0.885264854410871
790	WT	42.1	1203	1	0.868137351214361	0.00957987325740173	0.851989100840854	0.884591668871906
791	WT	42.2	1201	0	0.868137351214361	0.00957987325740173	0.851989100840854	0.884591668871906
792	WT	42.21	1200	0	0.868137351214361	0.00957987325740173	0.851989100840854	0.884591668871906
793	WT	42.25	1199	1	0.867413300045708	0.00961614036738475	0.851218009146623	0.883916722873967
794	WT	42.279	1198	0	0.867413300045708	0.00961614036738475	0.851218009146623	0.883916722873967
795	WT	42.3	1197	0	0.867413300045708	0.00961614036738475	0.851218009146623	0.883916722873967
796	WT	42.31	1196	0	0.867413300045708	0.00961614036738475	0.851218009146623	0.883916722873967
797	WT	42.41	1195	0	0.867413300045708	0.00961614036738475	0.851218009146623	0.883916722873967
798	WT	42.5	1194	1	0.866686823245	0.00965257400132732	0.850444365022511	0.883239492764029
799	WT	42.6	1192	1	0.865959736983888	0.00968899235766717	0.849670254490203	0.882561513851196
800	WT	42.7	1190	0	0.865959736983888	0.00968899235766717	0.849670254490203	0.882561513851196
801	WT	42.97	1189	0	0.865959736983888	0.00968899235766717	0.849670254490203	0.882561513851196
802	WT	43	1186	1	0.865229585434998	0.00972564183189446	0.848892858185097	0.881880708847694
803	WT	43.1	1183	1	0.864498199479431	0.0097623388636816	0.848114279109439	0.881198625364426
804	WT	43.3	1181	1	0.863766194230084	0.00979902221671066	0.847335222840657	0.880515784288395
805	WT	43.331	1178	0	0.863766194230084	0.00979902221671066	0.847335222840657	0.880515784288395
806	WT	43.4	1177	1	0.863032323206949	0.0098358172212802	0.846554258804647	0.879831130909071
807	WT	43.5	1175	1	0.86229782761273	0.00987259981016216	0.845772810978877	0.879145716028702
808	WT	43.53	1173	0	0.86229782761273	0.00987259981016216	0.845772810978877	0.879145716028702
809	WT	43.56	1172	0	0.86229782761273	0.00987259981016216	0.845772810978877	0.879145716028702
810	WT	43.6	1171	1	0.861561450304777	0.00990949629018943	0.844989437282309	0.87845847521911
811	WT	43.69	1170	0	0.861561450304777	0.00990949629018943	0.844989437282309	0.87845847521911
812	WT	43.8	1169	2	0.860087435847455	0.00998319351226185	0.843421939331105	0.877082232280235
813	WT	44.1	1167	0	0.860087435847455	0.00998319351226185	0.843421939331105	0.877082232280235
814	WT	44.2	1166	0	0.860087435847455	0.00998319351226185	0.843421939331105	0.877082232280235
815	WT	44.25	1165	0	0.860087435847455	0.00998319351226185	0.843421939331105	0.877082232280235
816	WT	44.252	1164	0	0.860087435847455	0.00998319351226185	0.843421939331105	0.877082232280235
817	WT	44.3	1163	1	0.8593478937702	0.010020185765687	0.842635630767354	0.876391616450846
818	WT	44.38	1162	0	0.8593478937702	0.010020185765687	0.842635630767354	0.876391616450846
819	WT	44.5	1161	1	0.858607714705799	0.0100571688647614	0.841848822336983	0.875700230482972
820	WT	44.548	1159	0	0.858607714705799	0.0100571688647614	0.841848822336983	0.875700230482972
821	WT	44.6	1158	1	0.857866257266502	0.0100942073630656	0.841060778885284	0.875007530765875
822	WT	44.65	1156	0	0.857866257266502	0.0100942073630656	0.841060778885284	0.875007530765875
823	WT	44.7	1155	1	0.857123515918219	0.0101313021376409	0.840271494060419	0.874313512636173
824	WT	44.78	1154	0	0.857123515918219	0.0101313021376409	0.840271494060419	0.874313512636173
825	WT	44.8	1152	1	0.856379485088429	0.0101684540672412	0.83948096147781	0.873618171386854
826	WT	44.84	1150	1	0.855634807275309	0.0102055994372391	0.838689916175709	0.872922052955355
827	WT	44.97	1149	0	0.855634807275309	0.0102055994372391	0.838689916175709	0.872922052955355
828	WT	45.04	1148	0	0.855634807275309	0.0102055994372391	0.838689916175709	0.872922052955355
829	WT	45.1	1146	0	0.855634807275309	0.0102055994372391	0.838689916175709	0.872922052955355
830	WT	45.271	1144	0	0.855634807275309	0.0102055994372391	0.838689916175709	0.872922052955355
831	WT	45.3	1143	1	0.854886220392303	0.0102430641782684	0.837894625740783	0.872222386162831
832	WT	45.4	1142	0	0.854886220392303	0.0102430641782684	0.837894625740783	0.872222386162831
833	WT	45.5	1141	0	0.854886220392303	0.0102430641782684	0.837894625740783	0.872222386162831
834	WT	45.534	1139	0	0.854886220392303	0.0102430641782684	0.837894625740783	0.872222386162831
835	WT	45.567	1138	0	0.854886220392303	0.0102430641782684	0.837894625740783	0.872222386162831
836	WT	45.6	1137	2	0.853382462748693	0.0103184377048586	0.836297201758352	0.870816769679274
837	WT	45.8	1134	0	0.853382462748693	0.0103184377048586	0.836297201758352	0.870816769679274
838	WT	46	1132	1	0.852628591315169	0.0103562169003473	0.835496555957966	0.870111922717087
839	WT	46.1	1130	2	0.851119514162399	0.0104316968403844	0.833894427222284	0.868700405878765
840	WT	46.3	1127	0	0.851119514162399	0.0104316968403844	0.833894427222284	0.868700405878765
841	WT	46.35	1126	1	0.850363635375399	0.0104694661142895	0.833092172914887	0.867993165556655
842	WT	46.4	1125	0	0.850363635375399	0.0104694661142895	0.833092172914887	0.867993165556655
843	WT	46.488	1124	0	0.850363635375399	0.0104694661142895	0.833092172914887	0.867993165556655
844	WT	46.55	1123	0	0.850363635375399	0.0104694661142895	0.833092172914887	0.867993165556655
845	WT	46.6	1121	1	0.84960505942948	0.0105074356267602	0.832287063987836	0.867283402855723
846	WT	46.62	1120	0	0.84960505942948	0.0105074356267602	0.832287063987836	0.867283402855723
847	WT	46.7	1119	1	0.848845805578336	0.0105454036018522	0.831481408741227	0.866572835030375
848	WT	46.816	1116	0	0.848845805578336	0.0105454036018522	0.831481408741227	0.866572835030375
849	WT	46.9	1115	0	0.848845805578336	0.0105454036018522	0.831481408741227	0.866572835030375
850	WT	46.98	1113	1	0.848083140883297	0.0105836437997375	0.830672084764561	0.865859136285212
851	WT	47	1112	0	0.848083140883297	0.0105836437997375	0.830672084764561	0.865859136285212
852	WT	47.1	1110	0	0.848083140883297	0.0105836437997375	0.830672084764561	0.865859136285212
853	WT	47.11	1109	0	0.848083140883297	0.0105836437997375	0.830672084764561	0.865859136285212
854	WT	47.2	1108	0	0.848083140883297	0.0105836437997375	0.830672084764561	0.865859136285212
855	WT	47.21	1106	0	0.848083140883297	0.0105836437997375	0.830672084764561	0.865859136285212
856	WT	47.27	1105	1	0.847315644828199	0.0106222992785642	0.829857470160653	0.865141096858043
857	WT	47.3	1104	0	0.847315644828199	0.0106222992785642	0.829857470160653	0.865141096858043
858	WT	47.4	1103	0	0.847315644828199	0.0106222992785642	0.829857470160653	0.865141096858043
859	WT	47.573	1102	0	0.847315644828199	0.0106222992785642	0.829857470160653	0.865141096858043
860	WT	47.6	1101	0	0.847315644828199	0.0106222992785642	0.829857470160653	0.865141096858043
861	WT	47.7	1097	1	0.84654325135069	0.0106613776233931	0.829037490959778	0.864418659254778
862	WT	47.803	1096	0	0.84654325135069	0.0106613776233931	0.829037490959778	0.864418659254778
863	WT	47.9	1095	1	0.845770152491009	0.0107004554176863	0.828216942645246	0.863695384641587
864	WT	48	1094	0	0.845770152491009	0.0107004554176863	0.828216942645246	0.863695384641587
865	WT	48.06	1093	0	0.845770152491009	0.0107004554176863	0.828216942645246	0.863695384641587
866	WT	48.19	1092	0	0.845770152491009	0.0107004554176863	0.828216942645246	0.863695384641587
867	WT	48.2	1091	1	0.844994927786617	0.0107396766554424	0.827394200974107	0.862970065712916
868	WT	48.3	1090	0	0.844994927786617	0.0107396766554424	0.827394200974107	0.862970065712916
869	WT	48.4	1089	1	0.84421899121381	0.0107788986531976	0.826570882677929	0.862243904378818
870	WT	48.42	1088	0	0.84421899121381	0.0107788986531976	0.826570882677929	0.862243904378818
871	WT	48.49	1087	0	0.84421899121381	0.0107788986531976	0.826570882677929	0.862243904378818
872	WT	48.6	1086	0	0.84421899121381	0.0107788986531976	0.826570882677929	0.862243904378818
873	WT	48.7	1084	1	0.843440191406418	0.0108183393017603	0.825744529035622	0.861515070902766
874	WT	48.888	1082	0	0.843440191406418	0.0108183393017603	0.825744529035622	0.861515070902766
875	WT	48.9	1081	1	0.842659950711315	0.0108578548051824	0.824916766633229	0.860784773997091
876	WT	48.986	1080	0	0.842659950711315	0.0108578548051824	0.824916766633229	0.860784773997091
877	WT	49.01	1079	0	0.842659950711315	0.0108578548051824	0.824916766633229	0.860784773997091
878	WT	49.052	1078	0	0.842659950711315	0.0108578548051824	0.824916766633229	0.860784773997091
879	WT	49.2	1077	1	0.841877536643802	0.0108975196229285	0.824086758877482	0.860052390200832
880	WT	49.3	1074	0	0.841877536643802	0.0108975196229285	0.824086758877482	0.860052390200832
881	WT	49.44	1073	0	0.841877536643802	0.0108975196229285	0.824086758877482	0.860052390200832
882	WT	49.5	1072	1	0.841092203120813	0.0109374096154596	0.823253654314885	0.859317283856279
883	WT	49.54	1071	1	0.840306869597825	0.0109772288073505	0.822420789104056	0.85858193816153
884	WT	49.6	1070	0	0.840306869597825	0.0109772288073505	0.822420789104056	0.85858193816153
885	WT	49.7	1069	1	0.83952080143169	0.0110170524761305	0.821587322715686	0.857845729297365
886	WT	49.8	1067	1	0.838733996556871	0.0110568814060585	0.820753252042766	0.85710865626105
887	WT	49.9	1065	0	0.838733996556871	0.0110568814060585	0.820753252042766	0.85710865626105
888	WT	50	1063	0	0.838733996556871	0.0110568814060585	0.820753252042766	0.85710865626105
889	WT	50.03	1062	0	0.838733996556871	0.0110568814060585	0.820753252042766	0.85710865626105
890	WT	50.1	1061	0	0.838733996556871	0.0110568814060585	0.820753252042766	0.85710865626105
891	WT	50.2	1060	0	0.838733996556871	0.0110568814060585	0.820753252042766	0.85710865626105
892	WT	50.3	1059	0	0.838733996556871	0.0110568814060585	0.820753252042766	0.85710865626105
893	WT	50.33	1058	0	0.838733996556871	0.0110568814060585	0.820753252042766	0.85710865626105
894	WT	50.39	1057	0	0.838733996556871	0.0110568814060585	0.820753252042766	0.85710865626105
895	WT	50.4	1056	0	0.838733996556871	0.0110568814060585	0.820753252042766	0.85710865626105
896	WT	50.43	1055	0	0.838733996556871	0.0110568814060585	0.820753252042766	0.85710865626105
897	WT	50.5	1054	1	0.837938233751789	0.0110975510517576	0.819909190347771	0.856363719115343
898	WT	50.6	1053	0	0.837938233751789	0.0110975510517576	0.819909190347771	0.856363719115343
899	WT	50.7	1051	0	0.837938233751789	0.0110975510517576	0.819909190347771	0.856363719115343
900	WT	50.76	1050	0	0.837938233751789	0.0110975510517576	0.819909190347771	0.856363719115343
901	WT	50.79	1048	0	0.837938233751789	0.0110975510517576	0.819909190347771	0.856363719115343
902	WT	50.794	1047	0	0.837938233751789	0.0110975510517576	0.819909190347771	0.856363719115343
903	WT	50.82	1046	0	0.837938233751789	0.0110975510517576	0.819909190347771	0.856363719115343
904	WT	50.85	1045	0	0.837938233751789	0.0110975510517576	0.819909190347771	0.856363719115343
905	WT	50.92	1044	0	0.837938233751789	0.0110975510517576	0.819909190347771	0.856363719115343
906	WT	51.1	1043	1	0.83713484138961	0.0111389302343452	0.819056654154495	0.855612049683953
907	WT	51.12	1042	1	0.836331449027432	0.0111802353267217	0.818204369662229	0.854860128553299
908	WT	51.28	1041	0	0.836331449027432	0.0111802353267217	0.818204369662229	0.854860128553299
909	WT	51.3	1040	0	0.836331449027432	0.0111802353267217	0.818204369662229	0.854860128553299
910	WT	51.35	1039	1	0.83552651019295	0.011221626047902	0.81735056778645	0.854106642546071
911	WT	51.4	1037	1	0.834720795139726	0.011263023666791	0.816496128739157	0.853352246647685
912	WT	51.5	1036	2	0.833109365033279	0.0113456037857098	0.814787993969426	0.851842711531408
913	WT	51.54	1034	0	0.833109365033279	0.0113456037857098	0.814787993969426	0.851842711531408
914	WT	51.64	1033	0	0.833109365033279	0.0113456037857098	0.814787993969426	0.851842711531408
915	WT	51.682	1032	0	0.833109365033279	0.0113456037857098	0.814787993969426	0.851842711531408
916	WT	51.7	1031	0	0.833109365033279	0.0113456037857098	0.814787993969426	0.851842711531408
917	WT	51.8	1030	1	0.832300520989557	0.011387108377567	0.81393072373766	0.851084910590943
918	WT	51.9	1029	1	0.831491676945835	0.0114285425478905	0.813073699805866	0.850326863352331
919	WT	52	1026	1	0.830681256208071	0.0114700685033173	0.812215121939841	0.849567227666722
920	WT	52.1	1025	1	0.829870835470307	0.0115115253278282	0.81135678837487	0.84880734768191
921	WT	52.11	1024	1	0.829060414732543	0.0115529140013503	0.810498697189263	0.848047225319589
922	WT	52.2	1023	0	0.829060414732543	0.0115529140013503	0.810498697189263	0.848047225319589
923	WT	52.4	1022	0	0.829060414732543	0.0115529140013503	0.810498697189263	0.848047225319589
924	WT	52.43	1021	0	0.829060414732543	0.0115529140013503	0.810498697189263	0.848047225319589
925	WT	52.5	1020	1	0.828247610404374	0.0115944785976309	0.809638130675925	0.847284827812958
926	WT	52.57	1017	1	0.827433207640948	0.0116361391075382	0.808775984557558	0.8465208242818
927	WT	52.6	1016	1	0.826618804877522	0.0116777326439207	0.807914079881044	0.845756579310699
928	WT	52.668	1014	1	0.825803598955552	0.0117193420042151	0.807051500401545	0.844991408489594
929	WT	52.69	1013	0	0.825803598955552	0.0117193420042151	0.807051500401545	0.844991408489594
930	WT	52.8	1012	0	0.825803598955552	0.0117193420042151	0.807051500401545	0.844991408489594
931	WT	52.9	1010	0	0.825803598955552	0.0117193420042151	0.807051500401545	0.844991408489594
932	WT	52.92	1009	0	0.825803598955552	0.0117193420042151	0.807051500401545	0.844991408489594
933	WT	52.96	1007	0	0.825803598955552	0.0117193420042151	0.807051500401545	0.844991408489594
934	WT	52.99	1006	0	0.825803598955552	0.0117193420042151	0.807051500401545	0.844991408489594
935	WT	53	1005	1	0.824981903832213	0.0117615491175631	0.806181770403151	0.844220455779191
936	WT	53.02	1004	0	0.824981903832213	0.0117615491175631	0.806181770403151	0.844220455779191
937	WT	53.09	1003	0	0.824981903832213	0.0117615491175631	0.806181770403151	0.844220455779191
938	WT	53.1	1002	0	0.824981903832213	0.0117615491175631	0.806181770403151	0.844220455779191
939	WT	53.2	1001	0	0.824981903832213	0.0117615491175631	0.806181770403151	0.844220455779191
940	WT	53.22	1000	0	0.824981903832213	0.0117615491175631	0.806181770403151	0.844220455779191
941	WT	53.3	999	1	0.82415609612067	0.0118041113456237	0.805307599732302	0.843445747933648
942	WT	53.4	998	0	0.82415609612067	0.0118041113456237	0.805307599732302	0.843445747933648
943	WT	53.5	997	1	0.823329460116536	0.0118466907546228	0.804432732922574	0.842670085580707
944	WT	53.58	996	0	0.823329460116536	0.0118466907546228	0.804432732922574	0.842670085580707
945	WT	53.84	995	0	0.823329460116536	0.0118466907546228	0.804432732922574	0.842670085580707
946	WT	53.88	994	0	0.823329460116536	0.0118466907546228	0.804432732922574	0.842670085580707
947	WT	53.94	993	1	0.822500326722663	0.0118894597247635	0.803555268106653	0.84189204440521
948	WT	54.01	991	0	0.822500326722663	0.0118894597247635	0.803555268106653	0.84189204440521
949	WT	54.1	990	0	0.822500326722663	0.0118894597247635	0.803555268106653	0.84189204440521
950	WT	54.14	989	0	0.822500326722663	0.0118894597247635	0.803555268106653	0.84189204440521
951	WT	54.17	988	1	0.821667836513429	0.0119325072594196	0.802674227278015	0.841110889844004
952	WT	54.181	987	0	0.821667836513429	0.0119325072594196	0.802674227278015	0.841110889844004
953	WT	54.2	986	0	0.821667836513429	0.0119325072594196	0.802674227278015	0.841110889844004
954	WT	54.5	985	0	0.821667836513429	0.0119325072594196	0.802674227278015	0.841110889844004
955	WT	54.6	984	0	0.821667836513429	0.0119325072594196	0.802674227278015	0.841110889844004
956	WT	54.7	983	0	0.821667836513429	0.0119325072594196	0.802674227278015	0.841110889844004
957	WT	54.9	982	0	0.821667836513429	0.0119325072594196	0.802674227278015	0.841110889844004
958	WT	54.96	980	1	0.820829399945558	0.0119761022826086	0.801786660616214	0.840324411604909
959	WT	55	978	0	0.820829399945558	0.0119761022826086	0.801786660616214	0.840324411604909
960	WT	55.2	977	0	0.820829399945558	0.0119761022826086	0.801786660616214	0.840324411604909
961	WT	55.3	976	0	0.820829399945558	0.0119761022826086	0.801786660616214	0.840324411604909
962	WT	55.39	975	0	0.820829399945558	0.0119761022826086	0.801786660616214	0.840324411604909
963	WT	55.45	974	1	0.81998665928853	0.0120200752866628	0.800894442560302	0.839534008079396
964	WT	55.5	972	1	0.819143051614365	0.0120640682582469	0.800001494269705	0.838742607125532
965	WT	55.58	970	0	0.819143051614365	0.0120640682582469	0.800001494269705	0.838742607125532
966	WT	55.6	969	0	0.819143051614365	0.0120640682582469	0.800001494269705	0.838742607125532
967	WT	55.65	968	1	0.818296829453606	0.0121082639173378	0.799105823382178	0.837948719056674
968	WT	55.7	967	0	0.818296829453606	0.0121082639173378	0.799105823382178	0.837948719056674
969	WT	55.81	966	1	0.81744973128647	0.0121524811365053	0.798209412537423	0.837153825405427
970	WT	55.9	965	1	0.816602633119334	0.0121966292909784	0.797313258985765	0.836358674463402
971	WT	56	963	0	0.816602633119334	0.0121966292909784	0.797313258985765	0.836358674463402
972	WT	56.1	962	0	0.816602633119334	0.0121966292909784	0.797313258985765	0.836358674463402
973	WT	56.2	961	0	0.816602633119334	0.0121966292909784	0.797313258985765	0.836358674463402
974	WT	56.24	960	0	0.816602633119334	0.0121966292909784	0.797313258985765	0.836358674463402
975	WT	56.252	959	0	0.816602633119334	0.0121966292909784	0.797313258985765	0.836358674463402
976	WT	56.4	958	0	0.816602633119334	0.0121966292909784	0.797313258985765	0.836358674463402
977	WT	56.5	956	1	0.815748446264607	0.0122414492731543	0.796409285215298	0.835557219053801
978	WT	56.6	955	0	0.815748446264607	0.0122414492731543	0.796409285215298	0.835557219053801
979	WT	56.7	954	1	0.814893364035818	0.0122862929435178	0.795504553101713	0.834754737933858
980	WT	56.77	953	0	0.814893364035818	0.0122862929435178	0.795504553101713	0.834754737933858
981	WT	56.8	951	0	0.814893364035818	0.0122862929435178	0.795504553101713	0.834754737933858
982	WT	56.9	949	0	0.814893364035818	0.0122862929435178	0.795504553101713	0.834754737933858
983	WT	57.2	946	0	0.814893364035818	0.0122862929435178	0.795504553101713	0.834754737933858
984	WT	57.23	944	0	0.814893364035818	0.0122862929435178	0.795504553101713	0.834754737933858
985	WT	57.271	943	1	0.814029214126978	0.0123320206169453	0.794589745993998	0.83394426468875
986	WT	57.3	942	1	0.813165064218138	0.0123776760073081	0.7936752089097	0.833133521422768
987	WT	57.4	940	1	0.812299995000885	0.0124233571313243	0.792759891948417	0.832321726388968
988	WT	57.5	938	2	0.810568012069113	0.0125147029435397	0.790927956279842	0.8306957630882
989	WT	57.6	936	1	0.809702020603227	0.012560272209093	0.790012385368056	0.829882384519208
990	WT	57.79	934	1	0.808835101951618	0.0126058711560833	0.789096021223374	0.8290679518759
991	WT	57.8	933	0	0.808835101951618	0.0126058711560833	0.789096021223374	0.8290679518759
992	WT	57.9	932	1	0.807967253129782	0.0126515007126411	0.788178859882246	0.82825246318788
993	WT	58	931	1	0.807099404307945	0.0126970638896367	0.787261958694719	0.827436714348903
994	WT	58.126	930	0	0.807099404307945	0.0126970638896367	0.787261958694719	0.827436714348903
995	WT	58.3	929	1	0.806230621310843	0.0127426595933976	0.786344253713818	0.826619908099223
996	WT	58.4	928	0	0.806230621310843	0.0127426595933976	0.786344253713818	0.826619908099223
997	WT	58.5	925	0	0.806230621310843	0.0127426595933976	0.786344253713818	0.826619908099223
998	WT	58.51	924	1	0.805358077348385	0.0127885851405467	0.785422530830827	0.825799626685258
999	WT	58.57	923	0	0.805358077348385	0.0127885851405467	0.785422530830827	0.825799626685258
1000	WT	58.7	922	1	0.804484587025882	0.0128345448494075	0.784499992124925	0.824978275664715
1001	WT	58.8	919	0	0.804484587025882	0.0128345448494075	0.784499992124925	0.824978275664715
1002	WT	58.9	918	1	0.80360824215984	0.012880740027238	0.783574468232606	0.824154222793698
1003	WT	59.1	915	0	0.80360824215984	0.012880740027238	0.783574468232606	0.824154222793698
1004	WT	59.13	914	0	0.80360824215984	0.012880740027238	0.783574468232606	0.824154222793698
1005	WT	59.3	913	0	0.80360824215984	0.012880740027238	0.783574468232606	0.824154222793698
1006	WT	59.4	912	0	0.80360824215984	0.012880740027238	0.783574468232606	0.824154222793698
1007	WT	59.5	911	0	0.80360824215984	0.012880740027238	0.783574468232606	0.824154222793698
1008	WT	59.7	910	0	0.80360824215984	0.012880740027238	0.783574468232606	0.824154222793698
1009	WT	59.79	909	0	0.80360824215984	0.012880740027238	0.783574468232606	0.824154222793698
1010	WT	59.9	908	0	0.80360824215984	0.012880740027238	0.783574468232606	0.824154222793698
1011	WT	60	907	1	0.802722235277635	0.0129278919633726	0.782638217592619	0.823321647888819
1012	WT	60.2	906	1	0.801836228395431	0.0129749761820723	0.781702237052645	0.822488802886859
1013	WT	60.3	905	0	0.801836228395431	0.0129749761820723	0.781702237052645	0.822488802886859
1014	WT	60.394	904	1	0.800949241417117	0.0130220977085388	0.780765410102174	0.82165485179819
1015	WT	60.51	903	0	0.800949241417117	0.0130220977085388	0.780765410102174	0.82165485179819
1016	WT	60.6	902	0	0.800949241417117	0.0130220977085388	0.780765410102174	0.82165485179819
1017	WT	60.68	901	0	0.800949241417117	0.0130220977085388	0.780765410102174	0.82165485179819
1018	WT	60.7	900	0	0.800949241417117	0.0130220977085388	0.780765410102174	0.82165485179819
1019	WT	60.8	899	0	0.800949241417117	0.0130220977085388	0.780765410102174	0.82165485179819
1020	WT	60.87	898	0	0.800949241417117	0.0130220977085388	0.780765410102174	0.82165485179819
1021	WT	60.9	897	1	0.800056321415537	0.0130697840654862	0.7798221032426	0.820815561363783
1022	WT	60.94	895	0	0.800056321415537	0.0130697840654862	0.7798221032426	0.820815561363783
1023	WT	61	894	1	0.799161403830061	0.0131176160762411	0.778876796652821	0.819974291333668
1024	WT	61.1	892	0	0.799161403830061	0.0131176160762411	0.778876796652821	0.819974291333668
1025	WT	61.24	891	0	0.799161403830061	0.0131176160762411	0.778876796652821	0.819974291333668
1026	WT	61.4	890	0	0.799161403830061	0.0131176160762411	0.778876796652821	0.819974291333668
1027	WT	61.47	889	0	0.799161403830061	0.0131176160762411	0.778876796652821	0.819974291333668
1028	WT	61.5	888	0	0.799161403830061	0.0131176160762411	0.778876796652821	0.819974291333668
1029	WT	61.53	887	0	0.799161403830061	0.0131176160762411	0.778876796652821	0.819974291333668
1030	WT	61.63	886	0	0.799161403830061	0.0131176160762411	0.778876796652821	0.819974291333668
1031	WT	61.8	885	0	0.799161403830061	0.0131176160762411	0.778876796652821	0.819974291333668
1032	WT	61.808	884	0	0.799161403830061	0.0131176160762411	0.778876796652821	0.819974291333668
1033	WT	61.89	883	1	0.798256351277592	0.013166467572555	0.777920229246442	0.819124093189185
1034	WT	61.99	882	0	0.798256351277592	0.013166467572555	0.777920229246442	0.819124093189185
1035	WT	62	881	1	0.797350271423702	0.013215359431627	0.776962775369309	0.818272735186386
1036	WT	62.071	880	0	0.797350271423702	0.013215359431627	0.776962775369309	0.818272735186386
1037	WT	62.1	879	1	0.796443160762241	0.0132642927122929	0.776004430484838	0.817420214893146
1038	WT	62.2	877	1	0.795535015767073	0.0133132684711445	0.775045190050005	0.816566529844131
1039	WT	62.3	876	0	0.795535015767073	0.0133132684711445	0.775045190050005	0.816566529844131
1040	WT	62.4	872	1	0.794622704969175	0.0133626252015331	0.774081490494988	0.815709006100589
1041	WT	62.42	871	1	0.793710394171277	0.0134119131340538	0.773118074378561	0.814851198921853
1042	WT	62.6	870	0	0.793710394171277	0.0134119131340538	0.773118074378561	0.814851198921853
1043	WT	62.63	869	0	0.793710394171277	0.0134119131340538	0.773118074378561	0.814851198921853
1044	WT	62.7	868	1	0.792795981274767	0.0134613602092097	0.772152548958732	0.813991313987118
1045	WT	62.8	866	0	0.792795981274767	0.0134613602092097	0.772152548958732	0.813991313987118
1046	WT	62.88	865	0	0.792795981274767	0.0134613602092097	0.772152548958732	0.813991313987118
1047	WT	63	864	0	0.792795981274767	0.0134613602092097	0.772152548958732	0.813991313987118
1048	WT	63.04	863	0	0.792795981274767	0.0134613602092097	0.772152548958732	0.813991313987118
1049	WT	63.07	862	1	0.791876264359135	0.0135113136699556	0.771181272611652	0.813126615395852
1050	WT	63.1	861	1	0.790956547443503	0.0135611986539508	0.770210282415208	0.812261630657495
1051	WT	63.156	859	0	0.790956547443503	0.0135611986539508	0.770210282415208	0.812261630657495
1052	WT	63.189	858	0	0.790956547443503	0.0135611986539508	0.770210282415208	0.812261630657495
1053	WT	63.2	857	1	0.790033610982075	0.0136113652685327	0.76923591531073	0.811393610280472
1054	WT	63.24	856	0	0.790033610982075	0.0136113652685327	0.76923591531073	0.811393610280472
1055	WT	63.27	855	0	0.790033610982075	0.0136113652685327	0.76923591531073	0.811393610280472
1056	WT	63.3	854	3	0.787258317266681	0.0137621658444323	0.766307155365061	0.808782292800479
1057	WT	63.34	851	0	0.787258317266681	0.0137621658444323	0.766307155365061	0.808782292800479
1058	WT	63.5	850	0	0.787258317266681	0.0137621658444323	0.766307155365061	0.808782292800479
1059	WT	63.57	849	0	0.787258317266681	0.0137621658444323	0.766307155365061	0.808782292800479
1060	WT	63.6	847	1	0.786328850540274	0.0138127752961693	0.765326505797225	0.807907548619272
1061	WT	63.814	845	0	0.786328850540274	0.0138127752961693	0.765326505797225	0.807907548619272
1062	WT	63.9	844	0	0.786328850540274	0.0138127752961693	0.765326505797225	0.807907548619272
1063	WT	64	842	0	0.786328850540274	0.0138127752961693	0.765326505797225	0.807907548619272
1064	WT	64.1	841	1	0.785393857852355	0.013863921154057	0.764339861815091	0.807027793221952
1065	WT	64.16	839	0	0.785393857852355	0.013863921154057	0.764339861815091	0.807027793221952
1066	WT	64.3	838	0	0.785393857852355	0.013863921154057	0.764339861815091	0.807027793221952
1067	WT	64.4	837	2	0.783517170019972	0.0139667451454542	0.762359827352119	0.805261680495865
1068	WT	64.5	835	1	0.78257882610378	0.0140180578870612	0.761370245857725	0.80437818840167
1069	WT	64.7	834	0	0.78257882610378	0.0140180578870612	0.761370245857725	0.80437818840167
1070	WT	64.78	833	0	0.78257882610378	0.0140180578870612	0.761370245857725	0.80437818840167
1071	WT	65.05	832	0	0.78257882610378	0.0140180578870612	0.761370245857725	0.80437818840167
1072	WT	65.1	831	0	0.78257882610378	0.0140180578870612	0.761370245857725	0.80437818840167
1073	WT	65.2	830	0	0.78257882610378	0.0140180578870612	0.761370245857725	0.80437818840167
1074	WT	65.31	829	0	0.78257882610378	0.0140180578870612	0.761370245857725	0.80437818840167
1075	WT	65.47	828	1	0.781633682593993	0.0140700505020872	0.760373227817669	0.803488591410464
1076	WT	65.57	827	0	0.781633682593993	0.0140700505020872	0.760373227817669	0.803488591410464
1077	WT	65.7	826	1	0.780687394842668	0.0141221025426762	0.759375203610647	0.802597721874951
1078	WT	66	824	1	0.779739958683879	0.0141742151772763	0.758376168107943	0.801705576647022
1079	WT	66.1	823	0	0.779739958683879	0.0141742151772763	0.758376168107943	0.801705576647022
1080	WT	66.2	822	0	0.779739958683879	0.0141742151772763	0.758376168107943	0.801705576647022
1081	WT	66.33	821	0	0.779739958683879	0.0141742151772763	0.758376168107943	0.801705576647022
1082	WT	66.4	820	1	0.77878905629524	0.0142266440797189	0.75737348836269	0.800810172952323
1083	WT	66.5	819	0	0.77878905629524	0.0142266440797189	0.75737348836269	0.800810172952323
1084	WT	66.641	818	0	0.77878905629524	0.0142266440797189	0.75737348836269	0.800810172952323
1085	WT	66.72	817	0	0.77878905629524	0.0142266440797189	0.75737348836269	0.800810172952323
1086	WT	67	816	3	0.775925861235331	0.0143846969316552	0.754355308208519	0.798113217448678
1087	WT	67.05	811	0	0.775925861235331	0.0143846969316552	0.754355308208519	0.798113217448678
1088	WT	67.1	810	0	0.775925861235331	0.0143846969316552	0.754355308208519	0.798113217448678
1089	WT	67.28	809	0	0.775925861235331	0.0143846969316552	0.754355308208519	0.798113217448678
1090	WT	67.4	808	1	0.774965556951624	0.0144379055415147	0.753343132192736	0.797208587690011
1091	WT	67.562	807	0	0.774965556951624	0.0144379055415147	0.753343132192736	0.797208587690011
1092	WT	67.594	806	0	0.774965556951624	0.0144379055415147	0.753343132192736	0.797208587690011
1093	WT	67.6	805	0	0.774965556951624	0.0144379055415147	0.753343132192736	0.797208587690011
1094	WT	67.81	800	0	0.774965556951624	0.0144379055415147	0.753343132192736	0.797208587690011
1095	WT	67.9	799	1	0.773995637606253	0.0144921183039762	0.752320332615055	0.796295435683831
1096	WT	68	798	0	0.773995637606253	0.0144921183039762	0.752320332615055	0.796295435683831
1097	WT	68.07	795	0	0.773995637606253	0.0144921183039762	0.752320332615055	0.796295435683831
1098	WT	68.2	794	1	0.773020832017328	0.0145468105448246	0.751292286939121	0.795377800519312
1099	WT	68.4	792	0	0.773020832017328	0.0145468105448246	0.751292286939121	0.795377800519312
1100	WT	68.5	791	1	0.772043561686079	0.0146017114981974	0.750261750895965	0.794457748151389
1101	WT	68.69	789	0	0.772043561686079	0.0146017114981974	0.750261750895965	0.794457748151389
1102	WT	68.7	788	1	0.77106381097328	0.0146568235364017	0.74922870780959	0.793535264192966
1103	WT	68.8	787	0	0.77106381097328	0.0146568235364017	0.74922870780959	0.793535264192966
1104	WT	68.89	786	1	0.770082813758301	0.0147120085458252	0.748194561051662	0.792611402056095
1105	WT	68.9	785	0	0.770082813758301	0.0147120085458252	0.748194561051662	0.792611402056095
1106	WT	69	784	0	0.770082813758301	0.0147120085458252	0.748194561051662	0.792611402056095
1107	WT	69.074	783	0	0.770082813758301	0.0147120085458252	0.748194561051662	0.792611402056095
1108	WT	69.1	782	1	0.769098053126897	0.0147675505094706	0.747156450449192	0.791684010715513
1109	WT	69.2	781	1	0.768113292495492	0.0148230259726916	0.746118654234754	0.790756304991983
1110	WT	69.25	778	0	0.768113292495492	0.0148230259726916	0.746118654234754	0.790756304991983
1111	WT	69.28	777	0	0.768113292495492	0.0148230259726916	0.746118654234754	0.790756304991983
1112	WT	69.403	776	0	0.768113292495492	0.0148230259726916	0.746118654234754	0.790756304991983
1113	WT	69.5	775	1	0.767122178569692	0.0148791526111072	0.74507395323222	0.789822854900012
1114	WT	69.6	773	1	0.766129782478398	0.0149353576852821	0.744028113478571	0.788887990880069
1115	WT	69.7	772	1	0.765137386387105	0.0149914970180347	0.74298259082476	0.787952809765594
1116	WT	69.78	769	0	0.765137386387105	0.0149914970180347	0.74298259082476	0.787952809765594
1117	WT	69.8	768	0	0.765137386387105	0.0149914970180347	0.74298259082476	0.787952809765594
1118	WT	69.9	767	0	0.765137386387105	0.0149914970180347	0.74298259082476	0.787952809765594
1119	WT	69.91	766	0	0.765137386387105	0.0149914970180347	0.74298259082476	0.787952809765594
1120	WT	69.994	765	0	0.765137386387105	0.0149914970180347	0.74298259082476	0.787952809765594
1121	WT	70.1	764	2	0.76313440893583	0.0151056419025072	0.740871843931474	0.78606594497024
1122	WT	70.17	762	0	0.76313440893583	0.0151056419025072	0.740871843931474	0.78606594497024
1123	WT	70.2	761	0	0.76313440893583	0.0151056419025072	0.740871843931474	0.78606594497024
1124	WT	70.37	760	0	0.76313440893583	0.0151056419025072	0.740871843931474	0.78606594497024
1125	WT	70.6	759	0	0.76313440893583	0.0151056419025072	0.740871843931474	0.78606594497024
1126	WT	70.8	758	1	0.762127635309265	0.0151632175536182	0.739810950876365	0.785117511188559
1127	WT	70.83	756	0	0.762127635309265	0.0151632175536182	0.739810950876365	0.785117511188559
1128	WT	70.99	755	0	0.762127635309265	0.0151632175536182	0.739810950876365	0.785117511188559
1129	WT	71	754	1	0.761116855952091	0.0152211848411589	0.738745832757585	0.784165328218494
1130	WT	71.09	753	0	0.761116855952091	0.0152211848411589	0.738745832757585	0.784165328218494
1131	WT	71.2	752	1	0.760104732473432	0.0152792394017442	0.737679516452868	0.7832116677262
1132	WT	71.4	750	1	0.7590912594968	0.0153373826974708	0.736611995587321	0.782256525411324
1133	WT	71.6	749	0	0.7590912594968	0.0153373826974708	0.736611995587321	0.782256525411324
1134	WT	71.7	747	1	0.758075073071771	0.0153957720189401	0.735541720962346	0.781298735387697
1135	WT	71.75	745	0	0.758075073071771	0.0153957720189401	0.735541720962346	0.781298735387697
1136	WT	71.9	744	1	0.757056154962804	0.0154544102036353	0.734468673214198	0.780338280813126
1137	WT	71.94	742	0	0.757056154962804	0.0154544102036353	0.734468673214198	0.780338280813126
1138	WT	71.98	740	0	0.757056154962804	0.0154544102036353	0.734468673214198	0.780338280813126
1139	WT	72	739	0	0.757056154962804	0.0154544102036353	0.734468673214198	0.780338280813126
1140	WT	72.01	737	1	0.756028941726762	0.0155139403052668	0.733386533623718	0.779370406358935
1141	WT	72.04	736	0	0.756028941726762	0.0155139403052668	0.733386533623718	0.779370406358935
1142	WT	72.17	735	0	0.756028941726762	0.0155139403052668	0.733386533623718	0.779370406358935
1143	WT	72.3	734	0	0.756028941726762	0.0155139403052668	0.733386533623718	0.779370406358935
1144	WT	72.5	733	2	0.753966106960795	0.0156337749652684	0.73121371744285	0.777426458072495
1145	WT	72.6	731	1	0.752934689577812	0.0156935935105931	0.730127818273821	0.7764539750176
1146	WT	72.7	729	0	0.752934689577812	0.0156935935105931	0.730127818273821	0.7764539750176
1147	WT	72.789	728	0	0.752934689577812	0.0156935935105931	0.730127818273821	0.7764539750176
1148	WT	72.9	727	1	0.751899016002052	0.0157538416636507	0.729037423019052	0.775477516536321
1149	WT	73	725	1	0.750861913911014	0.0158141914731374	0.727945745130799	0.774499497432748
1150	WT	73.29	722	0	0.750861913911014	0.0158141914731374	0.727945745130799	0.774499497432748
1151	WT	73.3	721	0	0.750861913911014	0.0158141914731374	0.727945745130799	0.774499497432748
1152	WT	73.4	720	1	0.749819050141693	0.0158751487301634	0.726847864743526	0.773516213263938
1153	WT	73.46	719	0	0.749819050141693	0.0158751487301634	0.726847864743526	0.773516213263938
1154	WT	73.5	718	1	0.748774733915869	0.0159362111716584	0.725748678877369	0.772531343795278
1155	WT	73.59	716	0	0.748774733915869	0.0159362111716584	0.725748678877369	0.772531343795278
1156	WT	73.78	715	0	0.748774733915869	0.0159362111716584	0.725748678877369	0.772531343795278
1157	WT	73.8	714	0	0.748774733915869	0.0159362111716584	0.725748678877369	0.772531343795278
1158	WT	73.85	713	0	0.748774733915869	0.0159362111716584	0.725748678877369	0.772531343795278
1159	WT	73.9	712	0	0.748774733915869	0.0159362111716584	0.725748678877369	0.772531343795278
1160	WT	74.08	711	0	0.748774733915869	0.0159362111716584	0.725748678877369	0.772531343795278
1161	WT	74.1	708	0	0.748774733915869	0.0159362111716584	0.725748678877369	0.772531343795278
1162	WT	74.2	707	0	0.748774733915869	0.0159362111716584	0.725748678877369	0.772531343795278
1163	WT	74.203	706	0	0.748774733915869	0.0159362111716584	0.725748678877369	0.772531343795278
1164	WT	74.3	705	1	0.747712642094712	0.0159993017238309	0.724629638356825	0.771530952578776
1165	WT	74.34	704	0	0.747712642094712	0.0159993017238309	0.724629638356825	0.771530952578776
1166	WT	74.4	703	0	0.747712642094712	0.0159993017238309	0.724629638356825	0.771530952578776
1167	WT	74.5	702	1	0.746647524370931	0.0160626820514682	0.723507520432046	0.770527617067942
1168	WT	74.531	700	0	0.746647524370931	0.0160626820514682	0.723507520432046	0.770527617067942
1169	WT	74.67	699	1	0.745579359100014	0.0161263556519384	0.722382302135743	0.769521317275475
1170	WT	74.8	698	0	0.745579359100014	0.0161263556519384	0.722382302135743	0.769521317275475
1171	WT	74.84	697	0	0.745579359100014	0.0161263556519384	0.722382302135743	0.769521317275475
1172	WT	74.9	696	0	0.745579359100014	0.0161263556519384	0.722382302135743	0.769521317275475
1173	WT	74.93	695	0	0.745579359100014	0.0161263556519384	0.722382302135743	0.769521317275475
1174	WT	74.97	694	0	0.745579359100014	0.0161263556519384	0.722382302135743	0.769521317275475
1175	WT	75.1	693	1	0.74450348700896	0.0161908804212024	0.721248684065856	0.768508081073864
1176	WT	75.2	692	0	0.74450348700896	0.0161908804212024	0.721248684065856	0.768508081073864
1177	WT	75.43	691	1	0.743426057939483	0.0162555211616902	0.720113669318118	0.767493143334966
1178	WT	75.6	690	1	0.742348628870005	0.0163200923952254	0.718979028522037	0.766477831652479
1179	WT	75.682	688	0	0.742348628870005	0.0163200923952254	0.718979028522037	0.766477831652479
1180	WT	75.76	687	0	0.742348628870005	0.0163200923952254	0.718979028522037	0.766477831652479
1181	WT	75.92	686	0	0.742348628870005	0.0163200923952254	0.718979028522037	0.766477831652479
1182	WT	75.978	685	0	0.742348628870005	0.0163200923952254	0.718979028522037	0.766477831652479
1183	WT	76	683	0	0.742348628870005	0.0163200923952254	0.718979028522037	0.766477831652479
1184	WT	76.1	682	1	0.741260141144389	0.0163859249714125	0.717832179585216	0.765452723458145
1185	WT	76.175	681	0	0.741260141144389	0.0163859249714125	0.717832179585216	0.765452723458145
1186	WT	76.2	680	0	0.741260141144389	0.0163859249714125	0.717832179585216	0.765452723458145
1187	WT	76.3	679	0	0.741260141144389	0.0163859249714125	0.717832179585216	0.765452723458145
1188	WT	76.4	678	0	0.741260141144389	0.0163859249714125	0.717832179585216	0.765452723458145
1189	WT	76.51	675	0	0.741260141144389	0.0163859249714125	0.717832179585216	0.765452723458145
1190	WT	76.54	674	0	0.741260141144389	0.0163859249714125	0.717832179585216	0.765452723458145
1191	WT	76.7	673	1	0.740158714485928	0.0164532572527107	0.716670979678996	0.764416221897031
1192	WT	76.71	672	0	0.740158714485928	0.0164532572527107	0.716670979678996	0.764416221897031
1193	WT	76.8	671	0	0.740158714485928	0.0164532572527107	0.716670979678996	0.764416221897031
1194	WT	77.1	670	1	0.739053999986695	0.0165209161883611	0.715506432561256	0.763376526107713
1195	WT	77.14	669	1	0.737949285487463	0.0165885004992915	0.714342286161922	0.762336429609065
1196	WT	77.194	668	0	0.737949285487463	0.0165885004992915	0.714342286161922	0.762336429609065
1197	WT	77.2	667	0	0.737949285487463	0.0165885004992915	0.714342286161922	0.762336429609065
1198	WT	77.56	666	1	0.736841253527271	0.0166564175562975	0.713174759579898	0.76129311309259
1199	WT	77.6	665	0	0.736841253527271	0.0166564175562975	0.713174759579898	0.76129311309259
1200	WT	77.69	662	0	0.736841253527271	0.0166564175562975	0.713174759579898	0.76129311309259
1201	WT	77.89	661	0	0.736841253527271	0.0166564175562975	0.713174759579898	0.76129311309259
1202	WT	77.92	660	0	0.736841253527271	0.0166564175562975	0.713174759579898	0.76129311309259
1203	WT	78.22	659	0	0.736841253527271	0.0166564175562975	0.713174759579898	0.76129311309259
1204	WT	78.35	658	0	0.736841253527271	0.0166564175562975	0.713174759579898	0.76129311309259
1205	WT	78.4	657	0	0.736841253527271	0.0166564175562975	0.713174759579898	0.76129311309259
1206	WT	78.7	656	0	0.736841253527271	0.0166564175562975	0.713174759579898	0.76129311309259
1207	WT	78.8	654	0	0.736841253527271	0.0166564175562975	0.713174759579898	0.76129311309259
1208	WT	78.9	653	1	0.735712859570874	0.0167267752107531	0.711984420008951	0.760232101330459
1209	WT	78.94	652	0	0.735712859570874	0.0167267752107531	0.711984420008951	0.760232101330459
1210	WT	79.04	651	0	0.735712859570874	0.0167267752107531	0.711984420008951	0.760232101330459
1211	WT	79.2	650	0	0.735712859570874	0.0167267752107531	0.711984420008951	0.760232101330459
1212	WT	79.4	649	1	0.73457924961776	0.0167977033009768	0.710788553388884	0.759166240643952
1213	WT	79.529	648	0	0.73457924961776	0.0167977033009768	0.710788553388884	0.759166240643952
1214	WT	79.7	647	0	0.73457924961776	0.0167977033009768	0.710788553388884	0.759166240643952
1215	WT	80	645	0	0.73457924961776	0.0167977033009768	0.710788553388884	0.759166240643952
1216	WT	80.153	644	0	0.73457924961776	0.0167977033009768	0.710788553388884	0.759166240643952
1217	WT	80.2	643	0	0.73457924961776	0.0167977033009768	0.710788553388884	0.759166240643952
1218	WT	80.22	642	0	0.73457924961776	0.0167977033009768	0.710788553388884	0.759166240643952
1219	WT	80.3	641	0	0.73457924961776	0.0167977033009768	0.710788553388884	0.759166240643952
1220	WT	80.5	639	1	0.733429673327279	0.0168705580344234	0.709574878920611	0.758086428503823
1221	WT	80.7	638	0	0.733429673327279	0.0168705580344234	0.709574878920611	0.758086428503823
1222	WT	81	636	1	0.732276482017016	0.0169437845233581	0.70835752347368	0.757003106970094
1223	WT	81.2	634	0	0.732276482017016	0.0169437845233581	0.70835752347368	0.757003106970094
1224	WT	81.37	632	0	0.732276482017016	0.0169437845233581	0.70835752347368	0.757003106970094
1225	WT	81.567	631	0	0.732276482017016	0.0169437845233581	0.70835752347368	0.757003106970094
1226	WT	81.57	630	1	0.731114138394767	0.017018089373055	0.707130156173415	0.755911593776854
1227	WT	81.67	628	0	0.731114138394767	0.017018089373055	0.707130156173415	0.755911593776854
1228	WT	81.7	627	0	0.731114138394767	0.017018089373055	0.707130156173415	0.755911593776854
1229	WT	81.77	625	0	0.731114138394767	0.017018089373055	0.707130156173415	0.755911593776854
1230	WT	81.8	624	0	0.731114138394767	0.017018089373055	0.707130156173415	0.755911593776854
1231	WT	81.9	623	0	0.731114138394767	0.017018089373055	0.707130156173415	0.755911593776854
1232	WT	82	622	0	0.731114138394767	0.017018089373055	0.707130156173415	0.755911593776854
1233	WT	82.1	621	0	0.731114138394767	0.017018089373055	0.707130156173415	0.755911593776854
1234	WT	82.2	620	0	0.731114138394767	0.017018089373055	0.707130156173415	0.755911593776854
1235	WT	82.4	619	0	0.731114138394767	0.017018089373055	0.707130156173415	0.755911593776854
1236	WT	82.56	617	0	0.731114138394767	0.017018089373055	0.707130156173415	0.755911593776854
1237	WT	82.62	616	0	0.731114138394767	0.017018089373055	0.707130156173415	0.755911593776854
1238	WT	82.7	615	0	0.731114138394767	0.017018089373055	0.707130156173415	0.755911593776854
1239	WT	82.79	613	1	0.729921456276667	0.017096225422704	0.705868491946601	0.754794042249666
1240	WT	82.8	612	0	0.729921456276667	0.017096225422704	0.705868491946601	0.754794042249666
1241	WT	83	611	1	0.728726822142008	0.0171745152732092	0.704605097738438	0.753674339021491
1242	WT	83.1	610	0	0.728726822142008	0.0171745152732092	0.704605097738438	0.753674339021491
1243	WT	83.2	609	0	0.728726822142008	0.0171745152732092	0.704605097738438	0.753674339021491
1244	WT	83.25	608	1	0.727528258289801	0.0172532197213896	0.703337704020629	0.752550821013098
1245	WT	83.28	607	0	0.727528258289801	0.0172532197213896	0.703337704020629	0.752550821013098
1246	WT	83.4	606	2	0.725127174929109	0.0174108504480897	0.700799911507301	0.750298924395901
1247	WT	83.7	603	0	0.725127174929109	0.0174108504480897	0.700799911507301	0.750298924395901
1248	WT	83.8	602	1	0.723922644738196	0.0174900444834981	0.699527204791905	0.749168855728268
1249	WT	83.9	601	1	0.722718114547284	0.0175691437436803	0.698255005962141	0.748038279188651
1250	WT	84.03	600	0	0.722718114547284	0.0175691437436803	0.698255005962141	0.748038279188651
1251	WT	84.07	599	0	0.722718114547284	0.0175691437436803	0.698255005962141	0.748038279188651
1252	WT	84.1	598	0	0.722718114547284	0.0175691437436803	0.698255005962141	0.748038279188651
1253	WT	84.4	597	1	0.72150753144084	0.017648945714475	0.696976377690865	0.746902096812165
1254	WT	84.53	596	1	0.720296948334396	0.0177286549051743	0.695698258796629	0.745765405072704
1255	WT	84.6	595	0	0.720296948334396	0.0177286549051743	0.695698258796629	0.745765405072704
1256	WT	84.7	594	0	0.720296948334396	0.0177286549051743	0.695698258796629	0.745765405072704
1257	WT	85.09	592	0	0.720296948334396	0.0177286549051743	0.695698258796629	0.745765405072704
1258	WT	85.2	591	1	0.71907817177207	0.0178093537686656	0.69441126284282	0.744621299778806
1259	WT	85.28	588	0	0.71907817177207	0.0178093537686656	0.69441126284282	0.744621299778806
1260	WT	85.381	586	0	0.71907817177207	0.0178093537686656	0.69441126284282	0.744621299778806
1261	WT	85.4	585	1	0.717848978316049	0.0178913425817925	0.693112846240911	0.743467904922204
1262	WT	85.58	583	0	0.717848978316049	0.0178913425817925	0.693112846240911	0.743467904922204
1263	WT	85.6	582	1	0.716615560827534	0.0179737997326389	0.691810116122369	0.742310426014825
1264	WT	85.81	581	0	0.716615560827534	0.0179737997326389	0.691810116122369	0.742310426014825
1265	WT	86	580	0	0.716615560827534	0.0179737997326389	0.691810116122369	0.742310426014825
1266	WT	86.01	579	0	0.716615560827534	0.0179737997326389	0.691810116122369	0.742310426014825
1267	WT	86.1	578	1	0.715375741518144	0.0180570186806562	0.690500578737155	0.741147027694875
1268	WT	86.37	576	0	0.715375741518144	0.0180570186806562	0.690500578737155	0.741147027694875
1269	WT	86.47	575	0	0.715375741518144	0.0180570186806562	0.690500578737155	0.741147027694875
1270	WT	86.5	573	0	0.715375741518144	0.0180570186806562	0.690500578737155	0.741147027694875
1271	WT	86.6	572	1	0.714125084627378	0.0181416002738362	0.68917915045585	0.739973976515021
1272	WT	86.89	571	0	0.714125084627378	0.0181416002738362	0.68917915045585	0.739973976515021
1273	WT	86.9	569	1	0.71287003175457	0.0182266781528922	0.687853230495081	0.738796678774043
1274	WT	87.06	567	0	0.71287003175457	0.0182266781528922	0.687853230495081	0.738796678774043
1275	WT	87.09	566	0	0.71287003175457	0.0182266781528922	0.687853230495081	0.738796678774043
1276	WT	87.1	565	0	0.71287003175457	0.0182266781528922	0.687853230495081	0.738796678774043
1277	WT	87.16	562	0	0.71287003175457	0.0182266781528922	0.687853230495081	0.738796678774043
1278	WT	87.19	561	0	0.71287003175457	0.0182266781528922	0.687853230495081	0.738796678774043
1279	WT	87.6	560	0	0.71287003175457	0.0182266781528922	0.687853230495081	0.738796678774043
1280	WT	87.8	559	0	0.71287003175457	0.0182266781528922	0.687853230495081	0.738796678774043
1281	WT	87.9	557	1	0.711590193277453	0.0183150433011503	0.686499398635983	0.737598028745165
1282	WT	88	556	0	0.711590193277453	0.0183150433011503	0.686499398635983	0.737598028745165
1283	WT	88.1	553	1	0.710303411734455	0.0184042590181484	0.685138175778237	0.736392970875574
1284	WT	88.3	550	0	0.710303411734455	0.0184042590181484	0.685138175778237	0.736392970875574
1285	WT	88.4	549	3	0.70642197232607	0.0186741788771719	0.68103386647374	0.732756515573807
1286	WT	88.53	545	0	0.70642197232607	0.0186741788771719	0.68103386647374	0.732756515573807
1287	WT	88.6	544	0	0.70642197232607	0.0186741788771719	0.68103386647374	0.732756515573807
1288	WT	88.93	542	0	0.70642197232607	0.0186741788771719	0.68103386647374	0.732756515573807
1289	WT	88.99	541	0	0.70642197232607	0.0186741788771719	0.68103386647374	0.732756515573807
1290	WT	89.09	540	1	0.705113783488429	0.0187659445394589	0.679650441496753	0.731531118512108
1291	WT	89.2	539	0	0.705113783488429	0.0187659445394589	0.679650441496753	0.731531118512108
1292	WT	89.39	538	0	0.705113783488429	0.0187659445394589	0.679650441496753	0.731531118512108
1293	WT	89.5	537	0	0.705113783488429	0.0187659445394589	0.679650441496753	0.731531118512108
1294	WT	89.6	536	1	0.703798272698339	0.0188586296207247	0.678259213573567	0.730298975289098
1295	WT	90.2	535	0	0.703798272698339	0.0188586296207247	0.678259213573567	0.730298975289098
1296	WT	90.3	533	1	0.702477825657629	0.0189519009973155	0.676862934581189	0.729062074947285
1297	WT	90.4	531	0	0.702477825657629	0.0189519009973155	0.676862934581189	0.729062074947285
1298	WT	90.5	530	0	0.702477825657629	0.0189519009973155	0.676862934581189	0.729062074947285
1299	WT	90.64	529	0	0.702477825657629	0.0189519009973155	0.676862934581189	0.729062074947285
1300	WT	90.7	528	1	0.701147375230247	0.0190464790526694	0.67545577664428	0.727816178039978
1301	WT	90.77	526	1	0.699814395429429	0.0191413057197004	0.674046352411081	0.726567522097619
1302	WT	90.8	525	2	0.697148435827793	0.0193306380907219	0.671229427639043	0.724068286586649
1303	WT	90.9	523	0	0.697148435827793	0.0193306380907219	0.671229427639043	0.724068286586649
1304	WT	91	522	0	0.697148435827793	0.0193306380907219	0.671229427639043	0.724068286586649
1305	WT	91.5	521	0	0.697148435827793	0.0193306380907219	0.671229427639043	0.724068286586649
1306	WT	91.7	520	0	0.697148435827793	0.0193306380907219	0.671229427639043	0.724068286586649
1307	WT	91.8	519	0	0.697148435827793	0.0193306380907219	0.671229427639043	0.724068286586649
1308	WT	91.92	518	1	0.695802589426581	0.0194269816307553	0.669807126399191	0.722806946016573
1309	WT	92.1	517	0	0.695802589426581	0.0194269816307553	0.669807126399191	0.722806946016573
1310	WT	92.2	516	0	0.695802589426581	0.0194269816307553	0.669807126399191	0.722806946016573
1311	WT	92.4	514	0	0.695802589426581	0.0194269816307553	0.669807126399191	0.722806946016573
1312	WT	92.41	513	0	0.695802589426581	0.0194269816307553	0.669807126399191	0.722806946016573
1313	WT	92.6	512	0	0.695802589426581	0.0194269816307553	0.669807126399191	0.722806946016573
1314	WT	92.8	511	1	0.694440940523594	0.019525490175168	0.668367292974051	0.721531746009625
1315	WT	93.2	510	1	0.693079291620606	0.0196238883785751	0.666928134750774	0.720255870826065
1316	WT	93.23	509	0	0.693079291620606	0.0196238883785751	0.666928134750774	0.720255870826065
1317	WT	93.76	508	1	0.691714962306393	0.0197225669185861	0.665486562294483	0.718977085621164
1318	WT	93.8	507	0	0.691714962306393	0.0197225669185861	0.665486562294483	0.718977085621164
1319	WT	93.82	506	0	0.691714962306393	0.0197225669185861	0.665486562294483	0.718977085621164
1320	WT	94.15	505	1	0.690345229707766	0.0198219224643603	0.66403944394374	0.717693113755221
1321	WT	94.22	504	0	0.690345229707766	0.0198219224643603	0.66403944394374	0.717693113755221
1322	WT	94.5	503	0	0.690345229707766	0.0198219224643603	0.66403944394374	0.717693113755221
1323	WT	94.6	502	0	0.690345229707766	0.0198219224643603	0.66403944394374	0.717693113755221
1324	WT	94.9	501	0	0.690345229707766	0.0198219224643603	0.66403944394374	0.717693113755221
1325	WT	95.5	500	0	0.690345229707766	0.0198219224643603	0.66403944394374	0.717693113755221
1326	WT	95.9	499	0	0.690345229707766	0.0198219224643603	0.66403944394374	0.717693113755221
1327	WT	95.93	498	0	0.690345229707766	0.0198219224643603	0.66403944394374	0.717693113755221
1328	WT	96.1	497	0	0.690345229707766	0.0198219224643603	0.66403944394374	0.717693113755221
1329	WT	96.3	496	0	0.690345229707766	0.0198219224643603	0.66403944394374	0.717693113755221
1330	WT	96.6	495	0	0.690345229707766	0.0198219224643603	0.66403944394374	0.717693113755221
1331	WT	96.7	494	1	0.688947769728601	0.0199252271788886	0.662561069889133	0.716385328062568
1332	WT	96.8	493	0	0.688947769728601	0.0199252271788886	0.662561069889133	0.716385328062568
1333	WT	97	492	0	0.688947769728601	0.0199252271788886	0.662561069889133	0.716385328062568
1334	WT	97.01	491	0	0.688947769728601	0.0199252271788886	0.662561069889133	0.716385328062568
1335	WT	97.2	490	1	0.687541753872012	0.0200296811420161	0.661073551637985	0.715069695567352
1336	WT	97.4	489	2	0.684729722158834	0.0202382420666615	0.658100706264011	0.712436239537513
1337	WT	97.6	487	1	0.683323706302245	0.0203423577867461	0.656615365497517	0.711118429646926
1338	WT	97.7	485	0	0.683323706302245	0.0203423577867461	0.656615365497517	0.711118429646926
1339	WT	97.77	484	0	0.683323706302245	0.0203423577867461	0.656615365497517	0.711118429646926
1340	WT	97.8	483	0	0.683323706302245	0.0203423577867461	0.656615365497517	0.711118429646926
1341	WT	97.9	482	1	0.681906022264273	0.0204481002209391	0.655117304930204	0.709790169944945
1342	WT	98	481	1	0.680488338226302	0.0205537358399106	0.653619973888832	0.70846118074836
1343	WT	98.19	480	0	0.680488338226302	0.0205537358399106	0.653619973888832	0.70846118074836
1344	WT	98.2	479	1	0.67906769451393	0.0206597094352274	0.652119960522769	0.707128997190637
1345	WT	98.26	478	0	0.67906769451393	0.0206597094352274	0.652119960522769	0.707128997190637
1346	WT	98.59	477	0	0.67906769451393	0.0206597094352274	0.652119960522769	0.707128997190637
1347	WT	98.6	476	0	0.67906769451393	0.0206597094352274	0.652119960522769	0.707128997190637
1348	WT	98.69	475	0	0.67906769451393	0.0206597094352274	0.652119960522769	0.707128997190637
1349	WT	98.8	474	0	0.67906769451393	0.0206597094352274	0.652119960522769	0.707128997190637
1350	WT	98.9	473	1	0.677632033426162	0.0207678298548995	0.650603386030821	0.705783558131562
1351	WT	98.92	472	0	0.677632033426162	0.0207678298548995	0.650603386030821	0.705783558131562
1352	WT	99.05	471	0	0.677632033426162	0.0207678298548995	0.650603386030821	0.705783558131562
1353	WT	99.1	470	0	0.677632033426162	0.0207678298548995	0.650603386030821	0.705783558131562
1354	WT	99.11	469	0	0.677632033426162	0.0207678298548995	0.650603386030821	0.705783558131562
1355	WT	99.24	468	0	0.677632033426162	0.0207678298548995	0.650603386030821	0.705783558131562
1356	WT	99.28	467	0	0.677632033426162	0.0207678298548995	0.650603386030821	0.705783558131562
1357	WT	99.4	466	0	0.677632033426162	0.0207678298548995	0.650603386030821	0.705783558131562
1358	WT	99.54	464	0	0.677632033426162	0.0207678298548995	0.650603386030821	0.705783558131562
1359	WT	99.7	463	1	0.67616846531941	0.0208800792039045	0.649055384200334	0.704414144958835
1360	WT	99.8	461	0	0.67616846531941	0.0208800792039045	0.649055384200334	0.704414144958835
1361	WT	100.1	460	0	0.67616846531941	0.0208800792039045	0.649055384200334	0.704414144958835
1362	WT	100.3	459	0	0.67616846531941	0.0208800792039045	0.649055384200334	0.704414144958835
1363	WT	100.4	458	0	0.67616846531941	0.0208800792039045	0.649055384200334	0.704414144958835
1364	WT	100.6	457	1	0.674688884432497	0.0209946744738244	0.647489687517052	0.703030642113167
1365	WT	100.92	456	0	0.674688884432497	0.0209946744738244	0.647489687517052	0.703030642113167
1366	WT	101	455	1	0.673206051719459	0.0211096501691957	0.645921059694646	0.701643616150171
1367	WT	101.3	454	1	0.67172321900642	0.0212245065248512	0.644353256609478	0.700255765488918
1368	WT	101.45	453	0	0.67172321900642	0.0212245065248512	0.644353256609478	0.700255765488918
1369	WT	101.54	452	0	0.67172321900642	0.0212245065248512	0.644353256609478	0.700255765488918
1370	WT	101.6	451	0	0.67172321900642	0.0212245065248512	0.644353256609478	0.700255765488918
1371	WT	101.64	450	0	0.67172321900642	0.0212245065248512	0.644353256609478	0.700255765488918
1372	WT	101.91	449	0	0.67172321900642	0.0212245065248512	0.644353256609478	0.700255765488918
1373	WT	102	448	1	0.670223836821138	0.021341820105253	0.64276715939282	0.698853363739954
1374	WT	102.2	446	2	0.667218348763644	0.0215771423337178	0.639589733854961	0.696040448059845
1375	WT	102.23	443	0	0.667218348763644	0.0215771423337178	0.639589733854961	0.696040448059845
1376	WT	102.53	442	0	0.667218348763644	0.0215771423337178	0.639589733854961	0.696040448059845
1377	WT	102.6	441	0	0.667218348763644	0.0215771423337178	0.639589733854961	0.696040448059845
1378	WT	102.69	440	1	0.665701943425545	0.0216967768707813	0.637986508600161	0.694621393253135
1379	WT	102.76	439	0	0.665701943425545	0.0216967768707813	0.637986508600161	0.694621393253135
1380	WT	103	438	0	0.665701943425545	0.0216967768707813	0.637986508600161	0.694621393253135
1381	WT	103.1	436	0	0.665701943425545	0.0216967768707813	0.637986508600161	0.694621393253135
1382	WT	103.55	435	0	0.665701943425545	0.0216967768707813	0.637986508600161	0.694621393253135
1383	WT	103.78	434	0	0.665701943425545	0.0216967768707813	0.637986508600161	0.694621393253135
1384	WT	103.8	433	0	0.665701943425545	0.0216967768707813	0.637986508600161	0.694621393253135
1385	WT	104.1	432	0	0.665701943425545	0.0216967768707813	0.637986508600161	0.694621393253135
1386	WT	104.2	430	0	0.665701943425545	0.0216967768707813	0.637986508600161	0.694621393253135
1387	WT	104.3	429	2	0.662598437861789	0.0219469398843073	0.634700935686777	0.691722140572906
1388	WT	104.5	427	1	0.661046685079912	0.022071829012425	0.633059538496782	0.690271125039467
1389	WT	104.6	426	0	0.661046685079912	0.022071829012425	0.633059538496782	0.690271125039467
1390	WT	104.9	425	0	0.661046685079912	0.022071829012425	0.633059538496782	0.690271125039467
1391	WT	105	423	2	0.657921168838399	0.0223247923666562	0.629754040311093	0.687348133871211
1392	WT	105.19	421	0	0.657921168838399	0.0223247923666562	0.629754040311093	0.687348133871211
1393	WT	105.22	420	0	0.657921168838399	0.0223247923666562	0.629754040311093	0.687348133871211
1394	WT	105.26	419	0	0.657921168838399	0.0223247923666562	0.629754040311093	0.687348133871211
1395	WT	105.3	418	0	0.657921168838399	0.0223247923666562	0.629754040311093	0.687348133871211
1396	WT	105.4	417	0	0.657921168838399	0.0223247923666562	0.629754040311093	0.687348133871211
1397	WT	105.8	415	0	0.657921168838399	0.0223247923666562	0.629754040311093	0.687348133871211
1398	WT	105.98	414	0	0.657921168838399	0.0223247923666562	0.629754040311093	0.687348133871211
1399	WT	106.6	413	0	0.657921168838399	0.0223247923666562	0.629754040311093	0.687348133871211
1400	WT	106.8	411	0	0.657921168838399	0.0223247923666562	0.629754040311093	0.687348133871211
1401	WT	106.9	409	1	0.656312559623635	0.0224586057294314	0.628049559615694	0.685847429275013
1402	WT	107.1	407	0	0.656312559623635	0.0224586057294314	0.628049559615694	0.685847429275013
1403	WT	107.5	406	1	0.654696026225547	0.0225935961410986	0.626336903665403	0.684339185903216
1404	WT	107.6	404	1	0.653075491507167	0.0227291143689842	0.624620636744079	0.682826619098846
1405	WT	107.62	403	0	0.653075491507167	0.0227291143689842	0.624620636744079	0.682826619098846
1406	WT	107.8	402	0	0.653075491507167	0.0227291143689842	0.624620636744079	0.682826619098846
1407	WT	107.85	401	0	0.653075491507167	0.0227291143689842	0.624620636744079	0.682826619098846
1408	WT	107.95	399	0	0.653075491507167	0.0227291143689842	0.624620636744079	0.682826619098846
1409	WT	108	398	0	0.653075491507167	0.0227291143689842	0.624620636744079	0.682826619098846
1410	WT	108.28	397	0	0.653075491507167	0.0227291143689842	0.624620636744079	0.682826619098846
1411	WT	108.64	396	0	0.653075491507167	0.0227291143689842	0.624620636744079	0.682826619098846
1412	WT	108.8	395	1	0.651422135832466	0.0228700270303285	0.622867269106166	0.681286078270717
1413	WT	109	394	0	0.651422135832466	0.0228700270303285	0.622867269106166	0.681286078270717
1414	WT	109.1	393	0	0.651422135832466	0.0228700270303285	0.622867269106166	0.681286078270717
1415	WT	109.4	392	1	0.649760344669628	0.0230122246911927	0.621105194424207	0.679737521590979
1416	WT	109.79	389	0	0.649760344669628	0.0230122246911927	0.621105194424207	0.679737521590979
1417	WT	110.4	388	0	0.649760344669628	0.0230122246911927	0.621105194424207	0.679737521590979
1418	WT	110.41	387	0	0.649760344669628	0.0230122246911927	0.621105194424207	0.679737521590979
1419	WT	110.51	386	0	0.649760344669628	0.0230122246911927	0.621105194424207	0.679737521590979
1420	WT	111.1	385	0	0.649760344669628	0.0230122246911927	0.621105194424207	0.679737521590979
1421	WT	111.5	384	0	0.649760344669628	0.0230122246911927	0.621105194424207	0.679737521590979
1422	WT	111.7	382	1	0.648059401358974	0.0231610309383676	0.619298616786799	0.678155862625373
1423	WT	111.8	381	0	0.648059401358974	0.0231610309383676	0.619298616786799	0.678155862625373
1424	WT	111.99	379	1	0.646349482094175	0.0233112327471121	0.617482775899157	0.676565678119635
1425	WT	112.29	378	1	0.644639562829375	0.0234612621268889	0.615668158397222	0.674974270306072
1426	WT	112.6	377	0	0.644639562829375	0.0234612621268889	0.615668158397222	0.674974270306072
1427	WT	112.9	376	1	0.642925095906957	0.0236119253591941	0.613849449944229	0.673377941422811
1428	WT	113	375	0	0.642925095906957	0.0236119253591941	0.613849449944229	0.673377941422811
1429	WT	113.4	374	1	0.641206044848382	0.0237632357892898	0.612026609894612	0.671776660202573
1430	WT	113.53	373	0	0.641206044848382	0.0237632357892898	0.612026609894612	0.671776660202573
1431	WT	113.7	372	1	0.639482372684811	0.0239152069178597	0.610199597207159	0.670170394812247
1432	WT	113.73	371	1	0.63775870052124	0.0240670321159327	0.608373792461808	0.668562921562855
1433	WT	113.8	370	1	0.636035028357669	0.0242187207019205	0.606549182561145	0.66695425355249
1434	WT	114.06	369	1	0.634311356194098	0.0243702818308377	0.604725754736723	0.665344403550277
1435	WT	114.3	368	1	0.632587684030527	0.0245217245008096	0.602903496538243	0.663733384007208
1436	WT	114.4	367	2	0.629140339703386	0.0248242897091516	0.599262440746887	0.660507884573521
1437	WT	114.6	365	0	0.629140339703386	0.0248242897091516	0.599262440746887	0.660507884573521
1438	WT	114.72	364	1	0.627411932176728	0.024976259706975	0.597438138487454	0.658889527264423
1439	WT	115	363	0	0.627411932176728	0.024976259706975	0.597438138487454	0.658889527264423
1440	WT	115.1	362	0	0.627411932176728	0.024976259706975	0.597438138487454	0.658889527264423
1441	WT	115.18	361	0	0.627411932176728	0.024976259706975	0.597438138487454	0.658889527264423
1442	WT	115.6	360	0	0.627411932176728	0.024976259706975	0.597438138487454	0.658889527264423
1443	WT	116.1	359	0	0.627411932176728	0.024976259706975	0.597438138487454	0.658889527264423
1444	WT	116.8	358	0	0.627411932176728	0.024976259706975	0.597438138487454	0.658889527264423
1445	WT	116.9	357	0	0.627411932176728	0.024976259706975	0.597438138487454	0.658889527264423
1446	WT	117.1	355	1	0.625644574621301	0.0251350531640915	0.595569826432479	0.657238020431254
1447	WT	117.4	353	0	0.625644574621301	0.0251350531640915	0.595569826432479	0.657238020431254
1448	WT	117.9	352	1	0.623867175261581	0.0252955461624268	0.593691085560206	0.655577053176748
1449	WT	118.1	350	0	0.623867175261581	0.0252955461624268	0.593691085560206	0.655577053176748
1450	WT	118.2	349	0	0.623867175261581	0.0252955461624268	0.593691085560206	0.655577053176748
1451	WT	118.36	348	0	0.623867175261581	0.0252955461624268	0.593691085560206	0.655577053176748
1452	WT	118.4	347	1	0.622069287148435	0.0254596481840702	0.591789789880258	0.6538980641955
1453	WT	118.5	346	0	0.622069287148435	0.0254596481840702	0.591789789880258	0.6538980641955
1454	WT	118.8	345	0	0.622069287148435	0.0254596481840702	0.591789789880258	0.6538980641955
1455	WT	119.2	344	1	0.620260946197422	0.0256255504626596	0.589877633455505	0.652209237234525
1456	WT	119.8	343	0	0.620260946197422	0.0256255504626596	0.589877633455505	0.652209237234525
1457	WT	119.9	342	0	0.620260946197422	0.0256255504626596	0.589877633455505	0.652209237234525
1458	WT	120	341	0	0.620260946197422	0.0256255504626596	0.589877633455505	0.652209237234525
1459	WT	120.24	340	0	0.620260946197422	0.0256255504626596	0.589877633455505	0.652209237234525
1460	WT	120.8	339	0	0.620260946197422	0.0256255504626596	0.589877633455505	0.652209237234525
1461	WT	121.3	338	2	0.616590763083828	0.0259668910547256	0.58599506244493	0.64878391216142
1462	WT	121.4	336	0	0.616590763083828	0.0259668910547256	0.58599506244493	0.64878391216142
1463	WT	121.85	335	0	0.616590763083828	0.0259668910547256	0.58599506244493	0.64878391216142
1464	WT	121.9	334	0	0.616590763083828	0.0259668910547256	0.58599506244493	0.64878391216142
1465	WT	122.1	333	0	0.616590763083828	0.0259668910547256	0.58599506244493	0.64878391216142
1466	WT	122.3	332	0	0.616590763083828	0.0259668910547256	0.58599506244493	0.64878391216142
1467	WT	122.5	330	0	0.616590763083828	0.0259668910547256	0.58599506244493	0.64878391216142
1468	WT	122.7	329	0	0.616590763083828	0.0259668910547256	0.58599506244493	0.64878391216142
1469	WT	122.73	327	1	0.614705164419963	0.0261468949990148	0.583996957410538	0.647028095557259
1470	WT	122.9	326	0	0.614705164419963	0.0261468949990148	0.583996957410538	0.647028095557259
1471	WT	123.1	325	1	0.612813763914055	0.026327871054319	0.581993570147176	0.645266079395935
1472	WT	123.6	323	0	0.612813763914055	0.026327871054319	0.581993570147176	0.645266079395935
1473	WT	123.7	322	0	0.612813763914055	0.026327871054319	0.581993570147176	0.645266079395935
1474	WT	123.9	321	0	0.612813763914055	0.026327871054319	0.581993570147176	0.645266079395935
1475	WT	124.1	320	0	0.612813763914055	0.026327871054319	0.581993570147176	0.645266079395935
1476	WT	124.2	319	0	0.612813763914055	0.026327871054319	0.581993570147176	0.645266079395935
1477	WT	124.5	318	0	0.612813763914055	0.026327871054319	0.581993570147176	0.645266079395935
1478	WT	124.8	317	1	0.610880597466377	0.026516780041816	0.579942861893607	0.643468743010993
1479	WT	124.9	316	0	0.610880597466377	0.026516780041816	0.579942861893607	0.643468743010993
1480	WT	125.07	315	0	0.610880597466377	0.026516780041816	0.579942861893607	0.643468743010993
1481	WT	125.3	314	0	0.610880597466377	0.026516780041816	0.579942861893607	0.643468743010993
1482	WT	125.4	313	0	0.610880597466377	0.026516780041816	0.579942861893607	0.643468743010993
1483	WT	125.5	312	0	0.610880597466377	0.026516780041816	0.579942861893607	0.643468743010993
1484	WT	125.6	311	0	0.610880597466377	0.026516780041816	0.579942861893607	0.643468743010993
1485	WT	125.8	309	0	0.610880597466377	0.026516780041816	0.579942861893607	0.643468743010993
1486	WT	125.9	308	0	0.610880597466377	0.026516780041816	0.579942861893607	0.643468743010993
1487	WT	126.1	307	0	0.610880597466377	0.026516780041816	0.579942861893607	0.643468743010993
1488	WT	126.5	305	0	0.610880597466377	0.026516780041816	0.579942861893607	0.643468743010993
1489	WT	126.7	304	1	0.608871121816817	0.0267207030704438	0.577804171147703	0.641608457491909
1490	WT	127.23	303	1	0.606861646167256	0.0269244167573082	0.575667333243024	0.639746319309312
1491	WT	127.5	302	0	0.606861646167256	0.0269244167573082	0.575667333243024	0.639746319309312
1492	WT	127.7	301	1	0.60484549451886	0.0271292907176345	0.573524474722418	0.637877001529582
1493	WT	127.8	300	0	0.60484549451886	0.0271292907176345	0.573524474722418	0.637877001529582
1494	WT	127.9	298	0	0.60484549451886	0.0271292907176345	0.573524474722418	0.637877001529582
1495	WT	128	297	0	0.60484549451886	0.0271292907176345	0.573524474722418	0.637877001529582
1496	WT	128.1	296	1	0.602802097577918	0.0273395417836168	0.571351398454157	0.635984036842246
1497	WT	128.6	295	0	0.602802097577918	0.0273395417836168	0.571351398454157	0.635984036842246
1498	WT	128.9	294	4	0.594600708495225	0.028184496851805	0.56264535149756	0.628370965123946
1499	WT	128.98	289	1	0.592543266597318	0.028396839129644	0.560465177023435	0.626457337910824
1500	WT	129	288	0	0.592543266597318	0.028396839129644	0.560465177023435	0.626457337910824
1501	WT	129.4	287	0	0.592543266597318	0.028396839129644	0.560465177023435	0.626457337910824
1502	WT	129.47	286	1	0.590471436993831	0.0286120412741899	0.558269987071632	0.624530291757961
1503	WT	129.5	285	0	0.590471436993831	0.0286120412741899	0.558269987071632	0.624530291757961
1504	WT	129.6	284	1	0.588392312215683	0.0288286498106693	0.556068121659108	0.622595505100283
1505	WT	129.99	283	0	0.588392312215683	0.0288286498106693	0.556068121659108	0.622595505100283
1506	WT	130.06	282	1	0.586305814654635	0.0290466972362785	0.553859498080953	0.620652908343897
1507	WT	130.3	281	0	0.586305814654635	0.0290466972362785	0.553859498080953	0.620652908343897
1508	WT	130.4	280	0	0.586305814654635	0.0290466972362785	0.553859498080953	0.620652908343897
1509	WT	131.1	279	0	0.586305814654635	0.0290466972362785	0.553859498080953	0.620652908343897
1510	WT	131.4	278	1	0.584196800932855	0.0292693802706318	0.551626387443057	0.618690312844058
1511	WT	132	277	1	0.582087787211076	0.0294919772815397	0.549395212836719	0.616725781556795
1512	WT	132.4	276	0	0.582087787211076	0.0294919772815397	0.549395212836719	0.616725781556795
1513	WT	132.5	275	0	0.582087787211076	0.0294919772815397	0.549395212836719	0.616725781556795
1514	WT	132.9	274	0	0.582087787211076	0.0294919772815397	0.549395212836719	0.616725781556795
1515	WT	133.11	273	0	0.582087787211076	0.0294919772815397	0.549395212836719	0.616725781556795
1516	WT	133.3	272	0	0.582087787211076	0.0294919772815397	0.549395212836719	0.616725781556795
1517	WT	133.8	271	0	0.582087787211076	0.0294919772815397	0.549395212836719	0.616725781556795
1518	WT	134.03	270	0	0.582087787211076	0.0294919772815397	0.549395212836719	0.616725781556795
1519	WT	134.3	269	0	0.582087787211076	0.0294919772815397	0.549395212836719	0.616725781556795
1520	WT	134.5	268	0	0.582087787211076	0.0294919772815397	0.549395212836719	0.616725781556795
1521	WT	135	267	1	0.579907683139125	0.0297297303747533	0.54708255982208	0.614702324038907
1522	WT	135.7	265	0	0.579907683139125	0.0297297303747533	0.54708255982208	0.614702324038907
1523	WT	136.4	264	1	0.577711063127234	0.0299709767791782	0.544752638780069	0.612663525975764
1524	WT	136.63	263	0	0.577711063127234	0.0299709767791782	0.544752638780069	0.612663525975764
1525	WT	137.3	262	0	0.577711063127234	0.0299709767791782	0.544752638780069	0.612663525975764
1526	WT	137.6	260	0	0.577711063127234	0.0299709767791782	0.544752638780069	0.612663525975764
1527	WT	138	259	0	0.577711063127234	0.0299709767791782	0.544752638780069	0.612663525975764
1528	WT	138.5	258	1	0.575471872960074	0.0302215327292903	0.542374779280578	0.610588635790636
1529	WT	138.6	257	0	0.575471872960074	0.0302215327292903	0.542374779280578	0.610588635790636
1530	WT	138.7	256	0	0.575471872960074	0.0302215327292903	0.542374779280578	0.610588635790636
1531	WT	139	255	1	0.573215120517094	0.0304758968214609	0.539978548931887	0.608497457981192
1532	WT	139.06	254	0	0.573215120517094	0.0304758968214609	0.539978548931887	0.608497457981192
1533	WT	139.4	253	1	0.570949448103983	0.0307321506791475	0.537574182816505	0.606396815007601
1534	WT	140.6	251	0	0.570949448103983	0.0307321506791475	0.537574182816505	0.606396815007601
1535	WT	140.7	250	0	0.570949448103983	0.0307321506791475	0.537574182816505	0.606396815007601
1536	WT	140.77	249	0	0.570949448103983	0.0307321506791475	0.537574182816505	0.606396815007601
1537	WT	141.1	248	0	0.570949448103983	0.0307321506791475	0.537574182816505	0.606396815007601
1538	WT	141.4	247	0	0.570949448103983	0.0307321506791475	0.537574182816505	0.606396815007601
1539	WT	141.7	246	1	0.568628515388113	0.0310009207608507	0.53510696417697	0.604250010107428
1540	WT	142.3	244	1	0.566298070652915	0.0312717567420092	0.532631091886195	0.602093099164657
1541	WT	142.8	243	1	0.563967625917718	0.0315424767138143	0.530157817268558	0.599933590948355
1542	WT	143.04	242	0	0.563967625917718	0.0315424767138143	0.530157817268558	0.599933590948355
1543	WT	143.27	241	0	0.563967625917718	0.0315424767138143	0.530157817268558	0.599933590948355
1544	WT	143.3	240	0	0.563967625917718	0.0315424767138143	0.530157817268558	0.599933590948355
1545	WT	143.5	239	0	0.563967625917718	0.0315424767138143	0.530157817268558	0.599933590948355
1546	WT	143.6	238	0	0.563967625917718	0.0315424767138143	0.530157817268558	0.599933590948355
1547	WT	143.7	237	0	0.563967625917718	0.0315424767138143	0.530157817268558	0.599933590948355
1548	WT	144.2	236	0	0.563967625917718	0.0315424767138143	0.530157817268558	0.599933590948355
1549	WT	144.6	234	0	0.563967625917718	0.0315424767138143	0.530157817268558	0.599933590948355
1550	WT	144.7	233	0	0.563967625917718	0.0315424767138143	0.530157817268558	0.599933590948355
1551	WT	145.1	232	2	0.559105836039117	0.0321311234881669	0.524981456719066	0.595448338016788
1552	WT	145.9	230	0	0.559105836039117	0.0321311234881669	0.524981456719066	0.595448338016788
1553	WT	146	229	0	0.559105836039117	0.0321311234881669	0.524981456719066	0.595448338016788
1554	WT	146.39	228	1	0.556653617459998	0.0324303951246892	0.522372412976831	0.593184559776984
1555	WT	146.7	227	0	0.556653617459998	0.0324303951246892	0.522372412976831	0.593184559776984
1556	WT	147.2	226	0	0.556653617459998	0.0324303951246892	0.522372412976831	0.593184559776984
1557	WT	148.2	225	0	0.556653617459998	0.0324303951246892	0.522372412976831	0.593184559776984
1558	WT	148.5	224	0	0.556653617459998	0.0324303951246892	0.522372412976831	0.593184559776984
1559	WT	149	223	1	0.554157412897398	0.0327403436101783	0.519714119848171	0.590883384809421
1560	WT	150.4	221	0	0.554157412897398	0.0327403436101783	0.519714119848171	0.590883384809421
1561	WT	150.6	220	0	0.554157412897398	0.0327403436101783	0.519714119848171	0.590883384809421
1562	WT	150.7	219	0	0.554157412897398	0.0327403436101783	0.519714119848171	0.590883384809421
1563	WT	151.4	218	0	0.554157412897398	0.0327403436101783	0.519714119848171	0.590883384809421
1564	WT	151.7	216	0	0.554157412897398	0.0327403436101783	0.519714119848171	0.590883384809421
1565	WT	152.1	215	0	0.554157412897398	0.0327403436101783	0.519714119848171	0.590883384809421
1566	WT	152.3	214	0	0.554157412897398	0.0327403436101783	0.519714119848171	0.590883384809421
1567	WT	152.4	213	0	0.554157412897398	0.0327403436101783	0.519714119848171	0.590883384809421
1568	WT	152.6	212	0	0.554157412897398	0.0327403436101783	0.519714119848171	0.590883384809421
1569	WT	152.7	211	0	0.554157412897398	0.0327403436101783	0.519714119848171	0.590883384809421
1570	WT	153.3	210	0	0.554157412897398	0.0327403436101783	0.519714119848171	0.590883384809421
1571	WT	153.4	209	1	0.55150594202229	0.0330897780619565	0.516873332508199	0.588459076830142
1572	WT	154.3	208	0	0.55150594202229	0.0330897780619565	0.516873332508199	0.588459076830142
1573	WT	154.7	207	1	0.548841662109139	0.0334422557527485	0.514021129000428	0.586020988383284
1574	WT	154.8	206	0	0.548841662109139	0.0334422557527485	0.514021129000428	0.586020988383284
1575	WT	155.1	205	1	0.546164385708607	0.0337978767625743	0.511157305789532	0.583568957809794
1576	WT	155.5	204	0	0.546164385708607	0.0337978767625743	0.511157305789532	0.583568957809794
1577	WT	155.6	203	0	0.546164385708607	0.0337978767625743	0.511157305789532	0.583568957809794
1578	WT	155.7	202	1	0.54346060162094	0.0341602956992861	0.508265660458342	0.581092622405093
1579	WT	155.8	200	0	0.54346060162094	0.0341602956992861	0.508265660458342	0.581092622405093
1580	WT	156	198	0	0.54346060162094	0.0341602956992861	0.508265660458342	0.581092622405093
1581	WT	156.3	197	0	0.54346060162094	0.0341602956992861	0.508265660458342	0.581092622405093
1582	WT	156.6	196	0	0.54346060162094	0.0341602956992861	0.508265660458342	0.581092622405093
1583	WT	156.8	195	1	0.54067362417673	0.034545040878761	0.505278002774259	0.578548771716473
1584	WT	156.9	193	1	0.537872206434882	0.0349334514812025	0.502277467288991	0.575989426753784
1585	WT	157.2	192	0	0.537872206434882	0.0349334514812025	0.502277467288991	0.575989426753784
1586	WT	157.9	191	0	0.537872206434882	0.0349334514812025	0.502277467288991	0.575989426753784
1587	WT	158.7	190	0	0.537872206434882	0.0349334514812025	0.502277467288991	0.575989426753784
1588	WT	159.2	189	1	0.53502632174475	0.0353339734187149	0.499227862538305	0.573391804504408
1589	WT	159.5	188	0	0.53502632174475	0.0353339734187149	0.499227862538305	0.573391804504408
1590	WT	160	187	0	0.53502632174475	0.0353339734187149	0.499227862538305	0.573391804504408
1591	WT	160.78	186	0	0.53502632174475	0.0353339734187149	0.499227862538305	0.573391804504408
1592	WT	161.2	185	0	0.53502632174475	0.0353339734187149	0.499227862538305	0.573391804504408
1593	WT	161.7	184	1	0.532118569996137	0.0357517544069622	0.49610827011165	0.57074269790143
1594	WT	161.8	183	1	0.529210818247525	0.0361692212158943	0.492993753582536	0.56808851656845
1595	WT	161.93	182	0	0.529210818247525	0.0361692212158943	0.492993753582536	0.56808851656845
1596	WT	162.2	181	0	0.529210818247525	0.0361692212158943	0.492993753582536	0.56808851656845
1597	WT	163.4	180	1	0.52627075814615	0.0365957536686935	0.48984522332871	0.565404943622097
1598	WT	163.7	179	0	0.52627075814615	0.0365957536686935	0.48984522332871	0.565404943622097
1599	WT	164.1	178	0	0.52627075814615	0.0365957536686935	0.48984522332871	0.565404943622097
1600	WT	164.3	177	0	0.52627075814615	0.0365957536686935	0.48984522332871	0.565404943622097
1601	WT	164.7	176	0	0.52627075814615	0.0365957536686935	0.48984522332871	0.565404943622097
1602	WT	165	175	1	0.523263496671029	0.0370417319934636	0.486620566066061	0.562665670219991
1603	WT	165.5	174	1	0.520256235195908	0.0374874684808567	0.483401398883228	0.559920908142847
1604	WT	165.64	173	0	0.520256235195908	0.0374874684808567	0.483401398883228	0.559920908142847
1605	WT	165.7	172	0	0.520256235195908	0.0374874684808567	0.483401398883228	0.559920908142847
1606	WT	166.1	171	0	0.520256235195908	0.0374874684808567	0.483401398883228	0.559920908142847
1607	WT	166.29	169	0	0.520256235195908	0.0374874684808567	0.483401398883228	0.559920908142847
1608	WT	166.3	168	1	0.51715947189117	0.0379598905796379	0.480079283788546	0.557103645998097
1609	WT	166.4	166	1	0.514044053385802	0.0384377804754902	0.476740493175676	0.554266508936832
1610	WT	166.6	165	0	0.514044053385802	0.0384377804754902	0.476740493175676	0.554266508936832
1611	WT	167.4	164	0	0.514044053385802	0.0384377804754902	0.476740493175676	0.554266508936832
1612	WT	168.5	163	0	0.514044053385802	0.0384377804754902	0.476740493175676	0.554266508936832
1613	WT	169.38	162	0	0.514044053385802	0.0384377804754902	0.476740493175676	0.554266508936832
1614	WT	169.9	161	0	0.514044053385802	0.0384377804754902	0.476740493175676	0.554266508936832
1615	WT	170	160	0	0.514044053385802	0.0384377804754902	0.476740493175676	0.554266508936832
1616	WT	170.04	159	0	0.514044053385802	0.0384377804754902	0.476740493175676	0.554266508936832
1617	WT	173.2	158	1	0.510790610009942	0.0389586421147311	0.473239785273656	0.551321033001181
1618	WT	173.9	157	0	0.510790610009942	0.0389586421147311	0.473239785273656	0.551321033001181
1619	WT	175.3	156	1	0.507516311227827	0.0394858492170688	0.469720580521922	0.54835324838461
1620	WT	175.7	155	0	0.507516311227827	0.0394858492170688	0.469720580521922	0.54835324838461
1621	WT	176.1	154	1	0.504220750765309	0.0400196640078962	0.466182444636272	0.545362804686255
1622	WT	176.5	153	0	0.504220750765309	0.0400196640078962	0.466182444636272	0.545362804686255
1623	WT	176.9	152	1	0.500903508983958	0.040560358666748	0.462624931903517	0.542349337464523
1624	WT	177.1	151	0	0.500903508983958	0.040560358666748	0.462624931903517	0.542349337464523
1625	WT	177.2	150	0	0.500903508983958	0.040560358666748	0.462624931903517	0.542349337464523
1626	WT	177.5	149	0	0.500903508983958	0.040560358666748	0.462624931903517	0.542349337464523
1627	WT	178.1	148	1	0.497519025815148	0.0411230717098547	0.458992586827246	0.53927925668485
1628	WT	178.5	147	0	0.497519025815148	0.0411230717098547	0.458992586827246	0.53927925668485
1629	WT	178.8	146	0	0.497519025815148	0.0411230717098547	0.458992586827246	0.53927925668485
1630	WT	179.7	145	0	0.497519025815148	0.0411230717098547	0.458992586827246	0.53927925668485
1631	WT	180.7	144	0	0.497519025815148	0.0411230717098547	0.458992586827246	0.53927925668485
1632	WT	181.8	143	0	0.497519025815148	0.0411230717098547	0.458992586827246	0.53927925668485
1633	WT	182.1	142	0	0.497519025815148	0.0411230717098547	0.458992586827246	0.53927925668485
1634	WT	183.3	140	0	0.497519025815148	0.0411230717098547	0.458992586827246	0.53927925668485
1635	WT	183.7	139	0	0.497519025815148	0.0411230717098547	0.458992586827246	0.53927925668485
1636	WT	183.9	138	0	0.497519025815148	0.0411230717098547	0.458992586827246	0.53927925668485
1637	WT	184.3	137	0	0.497519025815148	0.0411230717098547	0.458992586827246	0.53927925668485
1638	WT	184.5	136	0	0.497519025815148	0.0411230717098547	0.458992586827246	0.53927925668485
1639	WT	184.8	135	1	0.493833699697998	0.0417897856731837	0.454997691532584	0.535984528044464
1640	WT	185.5	134	0	0.493833699697998	0.0417897856731837	0.454997691532584	0.535984528044464
1641	WT	186.4	133	0	0.493833699697998	0.0417897856731837	0.454997691532584	0.535984528044464
1642	WT	188.4	132	0	0.493833699697998	0.0417897856731837	0.454997691532584	0.535984528044464
1643	WT	188.53	131	0	0.493833699697998	0.0417897856731837	0.454997691532584	0.535984528044464
1644	WT	189.2	130	0	0.493833699697998	0.0417897856731837	0.454997691532584	0.535984528044464
1645	WT	190.6	129	0	0.493833699697998	0.0417897856731837	0.454997691532584	0.535984528044464
1646	WT	190.8	128	0	0.493833699697998	0.0417897856731837	0.454997691532584	0.535984528044464
1647	WT	190.9	127	0	0.493833699697998	0.0417897856731837	0.454997691532584	0.535984528044464
1648	WT	191.4	126	1	0.48991438462103	0.0425426638811287	0.450721017471694	0.532515891104803
1649	WT	191.8	124	0	0.48991438462103	0.0425426638811287	0.450721017471694	0.532515891104803
1650	WT	192.1	122	0	0.48991438462103	0.0425426638811287	0.450721017471694	0.532515891104803
1651	WT	192.2	121	0	0.48991438462103	0.0425426638811287	0.450721017471694	0.532515891104803
1652	WT	192.5	120	0	0.48991438462103	0.0425426638811287	0.450721017471694	0.532515891104803
1653	WT	193.2	119	0	0.48991438462103	0.0425426638811287	0.450721017471694	0.532515891104803
1654	WT	193.4	118	0	0.48991438462103	0.0425426638811287	0.450721017471694	0.532515891104803
1655	WT	195.7	117	1	0.485727082188372	0.0433999926067569	0.446118443186209	0.528852375360667
1656	WT	196.4	116	0	0.485727082188372	0.0433999926067569	0.446118443186209	0.528852375360667
1657	WT	197.7	115	0	0.485727082188372	0.0433999926067569	0.446118443186209	0.528852375360667
1658	WT	198	114	1	0.481466318309526	0.0442852916421361	0.441438494722745	0.525123699989335
1659	WT	198.7	112	1	0.477167511896049	0.0451843406089613	0.436726843231832	0.521352964530736
1660	WT	199	111	0	0.477167511896049	0.0451843406089613	0.436726843231832	0.521352964530736
1661	WT	199.4	110	0	0.477167511896049	0.0451843406089613	0.436726843231832	0.521352964530736
1662	WT	200.5	109	0	0.477167511896049	0.0451843406089613	0.436726843231832	0.521352964530736
1663	WT	200.9	108	1	0.472749294193307	0.0461319820680917	0.431880181082469	0.517485879069763
1664	WT	201.2	107	0	0.472749294193307	0.0461319820680917	0.431880181082469	0.517485879069763
1665	WT	202.2	106	0	0.472749294193307	0.0461319820680917	0.431880181082469	0.517485879069763
1666	WT	202.5	105	0	0.472749294193307	0.0461319820680917	0.431880181082469	0.517485879069763
1667	WT	203.5	104	0	0.472749294193307	0.0461319820680917	0.431880181082469	0.517485879069763
1668	WT	203.7	103	1	0.468159495220557	0.0471523432512162	0.426832705069584	0.513487627264729
1669	WT	204.3	102	0	0.468159495220557	0.0471523432512162	0.426832705069584	0.513487627264729
1670	WT	204.4	101	0	0.468159495220557	0.0471523432512162	0.426832705069584	0.513487627264729
1671	WT	204.5	100	0	0.468159495220557	0.0471523432512162	0.426832705069584	0.513487627264729
1672	WT	205.2	98	1	0.463382357514225	0.0482549499216704	0.421565252441019	0.509347504359322
1673	WT	205.3	97	0	0.463382357514225	0.0482549499216704	0.421565252441019	0.509347504359322
1674	WT	205.9	96	1	0.458555457956785	0.0493780246136876	0.41625668020491	0.505152512912095
1675	WT	206.3	95	0	0.458555457956785	0.0493780246136876	0.41625668020491	0.505152512912095
1676	WT	206.4	94	1	0.453677208404053	0.0505230602245402	0.410905216877784	0.50090142682835
1677	WT	206.7	93	0	0.453677208404053	0.0505230602245402	0.410905216877784	0.50090142682835
1678	WT	208.8	92	0	0.453677208404053	0.0505230602245402	0.410905216877784	0.50090142682835
1679	WT	209.2	91	1	0.448691744575437	0.0517173059676608	0.405439659457546	0.496557938903927
1680	WT	210.1	90	0	0.448691744575437	0.0517173059676608	0.405439659457546	0.496557938903927
1681	WT	212	89	0	0.448691744575437	0.0517173059676608	0.405439659457546	0.496557938903927
1682	WT	212.09	88	1	0.443592974750716	0.0529650474037312	0.399853341288967	0.492117251324864
1683	WT	214.2	87	0	0.443592974750716	0.0529650474037312	0.399853341288967	0.492117251324864
1684	WT	215	86	0	0.443592974750716	0.0529650474037312	0.399853341288967	0.492117251324864
1685	WT	215.5	85	0	0.443592974750716	0.0529650474037312	0.399853341288967	0.492117251324864
1686	WT	215.7	84	0	0.443592974750716	0.0529650474037312	0.399853341288967	0.492117251324864
1687	WT	216.59	83	1	0.438248481079021	0.0543343853063111	0.393977034526364	0.487494737856901
1688	WT	218	82	0	0.438248481079021	0.0543343853063111	0.393977034526364	0.487494737856901
1689	WT	220.1	81	0	0.438248481079021	0.0543343853063111	0.393977034526364	0.487494737856901
1690	WT	223.2	80	0	0.438248481079021	0.0543343853063111	0.393977034526364	0.487494737856901
1691	WT	223.5	79	0	0.438248481079021	0.0543343853063111	0.393977034526364	0.487494737856901
1692	WT	224.3	78	0	0.438248481079021	0.0543343853063111	0.393977034526364	0.487494737856901
1693	WT	226.2	77	0	0.438248481079021	0.0543343853063111	0.393977034526364	0.487494737856901
1694	WT	227.2	76	0	0.438248481079021	0.0543343853063111	0.393977034526364	0.487494737856901
1695	WT	230.3	75	0	0.438248481079021	0.0543343853063111	0.393977034526364	0.487494737856901
1696	WT	230.9	74	1	0.432326204307683	0.0560119813083545	0.387377217219467	0.482490809017293
1697	WT	231.7	73	0	0.432326204307683	0.0560119813083545	0.387377217219467	0.482490809017293
1698	WT	232.4	72	0	0.432326204307683	0.0560119813083545	0.387377217219467	0.482490809017293
1699	WT	232.9	71	1	0.42623710283856	0.0577801808023151	0.380599902039254	0.477346596419964
1700	WT	233.44	70	0	0.42623710283856	0.0577801808023151	0.380599902039254	0.477346596419964
1701	WT	234.1	69	0	0.42623710283856	0.0577801808023151	0.380599902039254	0.477346596419964
1702	WT	234.8	68	0	0.42623710283856	0.0577801808023151	0.380599902039254	0.477346596419964
1703	WT	235.4	67	1	0.419875355035	0.0597050358909114	0.373507533156553	0.471999352398267
1704	WT	236.5	66	0	0.419875355035	0.0597050358909114	0.373507533156553	0.471999352398267
1705	WT	240.8	65	1	0.413415734188308	0.0616852974874859	0.366336659575459	0.46654508853284
1706	WT	241.5	64	0	0.413415734188308	0.0616852974874859	0.366336659575459	0.46654508853284
1707	WT	243.9	63	0	0.413415734188308	0.0616852974874859	0.366336659575459	0.46654508853284
1708	WT	244.91	62	1	0.406747738475593	0.0637925253537273	0.358942473220034	0.460919882985236
1709	WT	249.6	61	0	0.406747738475593	0.0637925253537273	0.358942473220034	0.460919882985236
1710	WT	249.7	60	0	0.406747738475593	0.0637925253537273	0.358942473220034	0.460919882985236
1711	WT	252.9	59	0	0.406747738475593	0.0637925253537273	0.358942473220034	0.460919882985236
1712	WT	253	58	0	0.406747738475593	0.0637925253537273	0.358942473220034	0.460919882985236
1713	WT	255.49	57	0	0.406747738475593	0.0637925253537273	0.358942473220034	0.460919882985236
1714	WT	259.3	56	1	0.399484386002814	0.0662884727209887	0.350812418881298	0.454909136822902
1715	WT	259.5	55	0	0.399484386002814	0.0662884727209887	0.350812418881298	0.454909136822902
1716	WT	260.3	54	0	0.399484386002814	0.0662884727209887	0.350812418881298	0.454909136822902
1717	WT	260.6	53	0	0.399484386002814	0.0662884727209887	0.350812418881298	0.454909136822902
1718	WT	260.7	52	0	0.399484386002814	0.0662884727209887	0.350812418881298	0.454909136822902
1719	WT	261.8	51	0	0.399484386002814	0.0662884727209887	0.350812418881298	0.454909136822902
1720	WT	262.2	50	1	0.391494698282758	0.0692988086548923	0.341773693849203	0.448449080610436
1721	WT	262.3	49	0	0.391494698282758	0.0692988086548923	0.341773693849203	0.448449080610436
1722	WT	262.4	48	0	0.391494698282758	0.0692988086548923	0.341773693849203	0.448449080610436
1723	WT	263.07	47	0	0.391494698282758	0.0692988086548923	0.341773693849203	0.448449080610436
1724	WT	264.9	46	0	0.391494698282758	0.0692988086548923	0.341773693849203	0.448449080610436
1725	WT	265	45	1	0.382794816098697	0.0728517356419041	0.331859716631895	0.441547629580396
1726	WT	265.5	44	0	0.382794816098697	0.0728517356419041	0.331859716631895	0.441547629580396
1727	WT	269.2	43	0	0.382794816098697	0.0728517356419041	0.331859716631895	0.441547629580396
1728	WT	270.8	42	0	0.382794816098697	0.0728517356419041	0.331859716631895	0.441547629580396
1729	WT	271.3	41	0	0.382794816098697	0.0728517356419041	0.331859716631895	0.441547629580396
1730	WT	271.8	40	0	0.382794816098697	0.0728517356419041	0.331859716631895	0.441547629580396
1731	WT	272.9	39	0	0.382794816098697	0.0728517356419041	0.331859716631895	0.441547629580396
1732	WT	273.4	38	0	0.382794816098697	0.0728517356419041	0.331859716631895	0.441547629580396
1733	WT	275.66	37	0	0.382794816098697	0.0728517356419041	0.331859716631895	0.441547629580396
1734	WT	277	36	0	0.382794816098697	0.0728517356419041	0.331859716631895	0.441547629580396
1735	WT	277.6	35	0	0.382794816098697	0.0728517356419041	0.331859716631895	0.441547629580396
1736	WT	279.4	34	0	0.382794816098697	0.0728517356419041	0.331859716631895	0.441547629580396
1737	WT	280.9	33	0	0.382794816098697	0.0728517356419041	0.331859716631895	0.441547629580396
1738	WT	281.08	32	0	0.382794816098697	0.0728517356419041	0.331859716631895	0.441547629580396
1739	WT	281.5	31	0	0.382794816098697	0.0728517356419041	0.331859716631895	0.441547629580396
1740	WT	282.69	30	0	0.382794816098697	0.0728517356419041	0.331859716631895	0.441547629580396
1741	WT	283.4	29	0	0.382794816098697	0.0728517356419041	0.331859716631895	0.441547629580396
1742	WT	285.3	28	0	0.382794816098697	0.0728517356419041	0.331859716631895	0.441547629580396
1743	WT	286.6	27	1	0.368617230317264	0.0820480152748335	0.313860190792444	0.43292735578762
1744	WT	288.8	26	0	0.368617230317264	0.0820480152748335	0.313860190792444	0.43292735578762
1745	WT	290.2	25	0	0.368617230317264	0.0820480152748335	0.313860190792444	0.43292735578762
1746	WT	291.5	24	0	0.368617230317264	0.0820480152748335	0.313860190792444	0.43292735578762
1747	WT	292.7	23	0	0.368617230317264	0.0820480152748335	0.313860190792444	0.43292735578762
1748	WT	293.9	22	1	0.351861901666479	0.0943206179742344	0.292473410883731	0.423309583836216
1749	WT	294.6	21	0	0.351861901666479	0.0943206179742344	0.292473410883731	0.423309583836216
1750	WT	295.4	20	1	0.334268806583155	0.107368328302204	0.270834361779239	0.412560778183693
1751	WT	298	19	1	0.316675711499831	0.120216199118908	0.250199559519647	0.400814079954642
1752	WT	302.4	18	0	0.316675711499831	0.120216199118908	0.250199559519647	0.400814079954642
1753	WT	303.1	17	0	0.316675711499831	0.120216199118908	0.250199559519647	0.400814079954642
1754	WT	306.5	16	1	0.296883479531091	0.136449995226323	0.227216353042845	0.38791134193527
1755	WT	308.7	15	0	0.296883479531091	0.136449995226323	0.227216353042845	0.38791134193527
1756	WT	309.5	14	0	0.296883479531091	0.136449995226323	0.227216353042845	0.38791134193527
1757	WT	310.5	13	0	0.296883479531091	0.136449995226323	0.227216353042845	0.38791134193527
1758	WT	311.6	12	0	0.296883479531091	0.136449995226323	0.227216353042845	0.38791134193527
1759	WT	312.8	11	0	0.296883479531091	0.136449995226323	0.227216353042845	0.38791134193527
1760	WT	333.2	10	0	0.296883479531091	0.136449995226323	0.227216353042845	0.38791134193527
1761	WT	337.3	9	0	0.296883479531091	0.136449995226323	0.227216353042845	0.38791134193527
1762	WT	337.5	8	0	0.296883479531091	0.136449995226323	0.227216353042845	0.38791134193527
1763	WT	340.6	7	0	0.296883479531091	0.136449995226323	0.227216353042845	0.38791134193527
1764	WT	356.2	6	0	0.296883479531091	0.136449995226323	0.227216353042845	0.38791134193527
1765	WT	368	5	0	0.296883479531091	0.136449995226323	0.227216353042845	0.38791134193527
1766	WT	379.1	4	0	0.296883479531091	0.136449995226323	0.227216353042845	0.38791134193527
1767	WT	379.4	3	0	0.296883479531091	0.136449995226323	0.227216353042845	0.38791134193527
1768	WT	399.7	2	0	0.296883479531091	0.136449995226323	0.227216353042845	0.38791134193527
1769	WT	403.7	1	0	0.296883479531091	0.136449995226323	0.227216353042845	0.38791134193527
