# Supplementary material for: Integrative multi-omic sequencing reveals the MMTV-Myc mouse model mimics human breast cancer heterogeneity
Source: Breast Cancer Res. 2023 Oct 7;25:120. doi: 10.1186/s13058-023-01723-3 (PMC10559619; doi:10.1186/s13058-023-01723-3)
Supplement: Supplementary file 39 — Additional file 39: Table S14. Raw data obtained from cBioPortal for all breast cancer patients separated by OBSCN mutation status. Redundant patient samples have not been removed. [file 13058_2023_1723_MOESM39_ESM.csv]

Case ID	Study ID	Number at Risk	Status	Survival Rate	Time	Event
TCGA-A8-A094	brca_tcga	33	1	1	0	Mutated
TCGA-A8-A09Z	brca_tcga	32	1	1	0	Mutated
TCGA-AN-A046	brca_tcga	31	1	1	0.33	Mutated
TCGA-E9-A5FL	brca_tcga	30	1	1	0.79	Mutated
TCGA-BH-A18G	brca_tcga	29	1	1	4.89	Mutated
TCGA-AN-A0AK	brca_tcga	27	1	0.964285714	7.36	Mutated
TCGA-C8-A12L	brca_tcga	25	1	0.927197802	11.93	Mutated
TCGA-D8-A140	brca_tcga	24	1	0.927197802	13.24	Mutated
TCGA-D8-A1J8	brca_tcga	23	1	0.927197802	14.16	Mutated
TCGA-D8-A143	brca_tcga	22	1	0.927197802	14.16	Mutated
TCGA-AC-A3TN	brca_tcga	21	1	0.927197802	14.98	Mutated
TCGA-D8-A1JA	brca_tcga	20	1	0.927197802	16.49	Mutated
TCGA-A2-A0T5	brca_tcga	19	1	0.927197802	17.44	Mutated
TCGA-EW-A3U0	brca_tcga	18	1	0.927197802	17.48	Mutated
TCGA-AC-A3W6	brca_tcga	17	1	0.927197802	19.78	Mutated
TCGA-BH-A2L8	brca_tcga	16	1	0.927197802	20.11	Mutated
TCGA-A8-A0A6	brca_tcga	15	1	0.927197802	21.02	Mutated
TCGA-A7-A13F	brca_tcga	13	1	0.860969388	25.13	Mutated
TCGA-E9-A3QA	brca_tcga	11	1	0.789221939	30.16	Mutated
TCGA-A8-A08S	brca_tcga	9	1	0.710299745	32.98	Mutated
TCGA-E9-A3HO	brca_tcga	8	1	0.710299745	38.04	Mutated
TCGA-E2-A14R	brca_tcga	7	1	0.710299745	38.57	Mutated
TCGA-AO-A0JB	brca_tcga	5	1	0.591916454	50.66	Mutated
TCGA-E2-A1IG	brca_tcga	3	1	0.443937341	70.3	Mutated
TCGA-A8-A06N	brca_tcga	2761	1	1	0	WT
TCGA-A8-A081	brca_tcga	2760	1	1	0	WT
TCGA-A8-A083	brca_tcga	2759	1	1	0	WT
TCGA-A8-A08H	brca_tcga	2758	1	1	0	WT
TCGA-A8-A090	brca_tcga	2757	1	1	0	WT
TCGA-A8-A096	brca_tcga	2756	1	1	0	WT
TCGA-A8-A09G	brca_tcga	2755	1	1	0	WT
TCGA-C8-A12K	brca_tcga	2754	1	1	0	WT
TCGA-C8-A12T	brca_tcga	2753	1	1	0	WT
TCGA-C8-A133	brca_tcga	2752	1	1	0	WT
TCGA-C8-A275	brca_tcga	2751	1	1	0.03	WT
TCGA-C8-A1HJ	brca_tcga	2750	1	1	0.16	WT
TCGA-AN-A0AM	brca_tcga	2749	1	1	0.16	WT
TCGA-AN-A041	brca_tcga	2748	1	1	0.23	WT
TCGA-AN-A0XP	brca_tcga	2747	1	1	0.3	WT
TCGA-AN-A0XU	brca_tcga	2733	1	1	0.33	WT
TCGA-AN-A0XT	brca_tcga	2734	1	1	0.33	WT
TCGA-AN-A0XS	brca_tcga	2735	1	1	0.33	WT
TCGA-AN-A0XR	brca_tcga	2736	1	1	0.33	WT
TCGA-AN-A0XN	brca_tcga	2737	1	1	0.33	WT
TCGA-AN-A0FZ	brca_tcga	2738	1	1	0.33	WT
TCGA-AN-A0FY	brca_tcga	2739	1	1	0.33	WT
TCGA-AN-A0FV	brca_tcga	2742	1	1	0.33	WT
TCGA-AN-A0AT	brca_tcga	2741	1	1	0.33	WT
TCGA-AN-A0FX	brca_tcga	2740	1	1	0.33	WT
TCGA-AN-A0AS	brca_tcga	2743	1	1	0.33	WT
TCGA-AN-A0AR	brca_tcga	2744	1	1	0.33	WT
TCGA-AN-A03Y	brca_tcga	2745	1	1	0.33	WT
TCGA-AN-A03X	brca_tcga	2746	1	1	0.33	WT
TCGA-AN-A0FW	brca_tcga	2732	1	1	0.36	WT
TCGA-AN-A0G0	brca_tcga	2730	1	0.999633834	0.53	WT
TCGA-AN-A049	brca_tcga	2729	1	0.999633834	0.62	WT
TCGA-E9-A244	brca_tcga	2728	1	0.999633834	0.69	WT
P-0005158	breast_msk_2018	2727	1	0.999633834	0.7	WT
P-0006456	breast_msk_2018	2726	1	0.999633834	0.7	WT
P-0018963	breast_msk_2018	2725	1	0.999633834	0.7	WT
P-0018640	breast_msk_2018	2723	1	0.999266861	0.8	WT
P-0018728	breast_msk_2018	2720	1	0.999266861	0.9	WT
P-0018799	breast_msk_2018	2719	1	0.999266861	0.9	WT
P-0005292	breast_msk_2018	2722	1	0.999266861	0.9	WT
P-0018642	breast_msk_2018	2721	1	0.999266861	0.9	WT
TCGA-A8-A08A	brca_tcga	2718	1	0.999266861	0.99	WT
TCGA-A8-A09W	brca_tcga	2717	1	0.999266861	0.99	WT
TCGA-A8-A0A7	brca_tcga	2716	1	0.999266861	0.99	WT
TCGA-A8-A08R	brca_tcga	2715	1	0.999266861	0.99	WT
P-0015633	breast_msk_2018	2714	1	0.999266861	1	WT
P-0018655	breast_msk_2018	2713	1	0.999266861	1	WT
P-0018726	breast_msk_2018	2712	1	0.999266861	1	WT
TCGA-A8-A06Q	brca_tcga	2708	1	0.999266861	1.02	WT
TCGA-A8-A09N	brca_tcga	2709	1	0.999266861	1.02	WT
TCGA-A8-A06Z	brca_tcga	2711	1	0.999266861	1.02	WT
TCGA-A8-A09C	brca_tcga	2710	1	0.999266861	1.02	WT
P-0016141	breast_msk_2018	2707	1	0.999266861	1.1	WT
P-0018675	breast_msk_2018	2706	1	0.999266861	1.1	WT
TCGA-E9-A1RD	brca_tcga	2705	1	0.999266861	1.12	WT
P-0018727	breast_msk_2018	2704	1	0.999266861	1.2	WT
P-0018119	breast_msk_2018	2703	1	0.999266861	1.3	WT
P-0002445	breast_msk_2018	2702	1	0.999266861	1.4	WT
P-0018520	breast_msk_2018	2701	1	0.999266861	1.4	WT
P-0018850	breast_msk_2018	2700	1	0.999266861	1.4	WT
P-0019037	breast_msk_2018	2696	1	0.999266861	1.6	WT
P-0018213	breast_msk_2018	2697	1	0.999266861	1.6	WT
P-0014324	breast_msk_2018	2699	1	0.999266861	1.6	WT
P-0018052	breast_msk_2018	2698	1	0.999266861	1.6	WT
TCGA-D8-A27P	brca_tcga	2695	1	0.999266861	1.61	WT
P-0013715	breast_msk_2018	2694	1	0.999266861	1.7	WT
P-0018046	breast_msk_2018	2693	1	0.999266861	1.7	WT
TCGA-AN-A04D	brca_tcga	2692	1	0.999266861	1.71	WT
P-0017756	breast_msk_2018	2691	1	0.999266861	1.8	WT
TCGA-E9-A248	brca_tcga	2690	1	0.999266861	1.94	WT
P-0012976	breast_msk_2018	2688	1	0.998895248	2	WT
TCGA-OK-A5Q2	brca_tcga	2687	1	0.998895248	2.1	WT
P-0017442	breast_msk_2018	2686	1	0.998895248	2.3	WT
TCGA-BH-A0HL	brca_tcga	2685	1	0.998895248	2.37	WT
P-0014976	breast_msk_2018	2684	1	0.998895248	2.5	WT
P-0017898	breast_msk_2018	2683	1	0.998895248	2.5	WT
TCGA-BH-A0HO	brca_tcga	2682	1	0.998895248	2.5	WT
TCGA-E9-A1R3	brca_tcga	2681	1	0.998895248	2.56	WT
TCGA-AQ-A54N	brca_tcga	2680	1	0.998895248	2.56	WT
TCGA-BH-A0DS	brca_tcga	2679	1	0.998895248	2.56	WT
TCGA-HN-A2NL	brca_tcga	2678	1	0.998895248	2.6	WT
P-0018891	breast_msk_2018	2676	1	0.998895248	2.7	WT
P-0018844	breast_msk_2018	2677	1	0.998895248	2.7	WT
TCGA-AR-A24P	brca_tcga	2675	1	0.998895248	2.76	WT
P-0005165	breast_msk_2018	2674	1	0.998895248	2.8	WT
P-0009482	breast_msk_2018	2673	1	0.998895248	2.8	WT
P-0016205	breast_msk_2018	2672	1	0.998895248	2.8	WT
P-0015509	breast_msk_2018	2670	1	0.99852127	2.9	WT
P-0018917	breast_msk_2018	2669	1	0.99852127	2.9	WT
P-0018895	breast_msk_2018	2667	1	0.99852127	3	WT
P-0015580	breast_msk_2018	2668	1	0.99852127	3	WT
TCGA-E9-A1R5	brca_tcga	2666	1	0.99852127	3.02	WT
P-0015520	breast_msk_2018	2665	1	0.99852127	3.1	WT
P-0018596	breast_msk_2018	2664	1	0.99852127	3.1	WT
P-0018789	breast_msk_2018	2663	1	0.99852127	3.1	WT
P-0018829	breast_msk_2018	2662	1	0.99852127	3.1	WT
P-0018888	breast_msk_2018	2661	1	0.99852127	3.1	WT
P-0018898	breast_msk_2018	2655	1	0.99852127	3.2	WT
P-0017045	breast_msk_2018	2657	1	0.99852127	3.2	WT
P-0018152	breast_msk_2018	2656	1	0.99852127	3.2	WT
P-0015852	breast_msk_2018	2659	1	0.99852127	3.2	WT
P-0014040	breast_msk_2018	2660	1	0.99852127	3.2	WT
P-0015933	breast_msk_2018	2658	1	0.99852127	3.2	WT
TCGA-BH-A0DQ	brca_tcga	2654	1	0.99852127	3.22	WT
P-0014298	breast_msk_2018	2653	1	0.99852127	3.3	WT
P-0016133	breast_msk_2018	2652	1	0.99852127	3.3	WT
P-0017320	breast_msk_2018	2651	1	0.99852127	3.3	WT
P-0018901	breast_msk_2018	2650	1	0.99852127	3.3	WT
P-0018610	breast_msk_2018	2645	1	0.99852127	3.4	WT
P-0018125	breast_msk_2018	2646	1	0.99852127	3.4	WT
P-0018073	breast_msk_2018	2647	1	0.99852127	3.4	WT
P-0014676	breast_msk_2018	2649	1	0.99852127	3.4	WT
P-0015943	breast_msk_2018	2648	1	0.99852127	3.4	WT
P-0015907	breast_msk_2018	2644	1	0.99852127	3.5	WT
P-0017096	breast_msk_2018	2643	1	0.99852127	3.5	WT
P-0017770	breast_msk_2018	2642	1	0.99852127	3.5	WT
P-0018120	breast_msk_2018	2641	1	0.99852127	3.5	WT
P-0018840	breast_msk_2018	2640	1	0.99852127	3.5	WT
P-0018896	breast_msk_2018	2639	1	0.99852127	3.5	WT
P-0017957	breast_msk_2018	2635	1	0.99852127	3.6	WT
P-0017684	breast_msk_2018	2636	1	0.99852127	3.6	WT
P-0018401	breast_msk_2018	2634	1	0.99852127	3.6	WT
P-0016811	breast_msk_2018	2638	1	0.99852127	3.6	WT
P-0016813	breast_msk_2018	2637	1	0.99852127	3.6	WT
P-0003072	breast_msk_2018	2633	1	0.99852127	3.7	WT
P-0014493	breast_msk_2018	2632	1	0.99852127	3.7	WT
P-0015039	breast_msk_2018	2631	1	0.99852127	3.7	WT
P-0018018	breast_msk_2018	2630	1	0.99852127	3.7	WT
P-0015381	breast_msk_2018	2629	1	0.99852127	3.8	WT
P-0018273	breast_msk_2018	2628	1	0.99852127	3.8	WT
P-0018447	breast_msk_2018	2627	1	0.99852127	3.8	WT
TCGA-E2-A1IL	brca_tcga	2626	1	0.99852127	3.88	WT
P-0016620	breast_msk_2018	2624	1	0.99852127	3.9	WT
P-0016135	breast_msk_2018	2625	1	0.99852127	3.9	WT
P-0015988	breast_msk_2018	2623	1	0.99852127	4	WT
P-0015063	breast_msk_2018	2622	1	0.99852127	4.1	WT
P-0015640	breast_msk_2018	2621	1	0.99852127	4.1	WT
P-0015865	breast_msk_2018	2620	1	0.99852127	4.1	WT
P-0017699	breast_msk_2018	2619	1	0.99852127	4.1	WT
P-0014643	breast_msk_2018	2617	1	0.99852127	4.2	WT
P-0016665	breast_msk_2018	2616	1	0.99852127	4.2	WT
P-0019054	breast_msk_2018	2609	1	0.99852127	4.3	WT
P-0018342	breast_msk_2018	2610	1	0.99852127	4.3	WT
P-0017970	breast_msk_2018	2611	1	0.99852127	4.3	WT
P-0015938	breast_msk_2018	2614	1	0.99852127	4.3	WT
P-0016468	breast_msk_2018	2613	1	0.99852127	4.3	WT
P-0015535	breast_msk_2018	2615	1	0.99852127	4.3	WT
P-0017740	breast_msk_2018	2612	1	0.99852127	4.3	WT
P-0009594	brca_mapk_hp_msk_2021	2608	1	0.99852127	4.34	WT
P-0008570	breast_msk_2018	2607	1	0.99852127	4.4	WT
P-0014730	breast_msk_2018	2606	1	0.99852127	4.4	WT
P-0016466	breast_msk_2018	2605	1	0.99852127	4.4	WT
P-0016661	breast_msk_2018	2604	1	0.99852127	4.4	WT
TCGA-BH-A0E0	brca_tcga	2603	1	0.99852127	4.4	WT
P-0019073	breast_msk_2018	2596	1	0.99852127	4.5	WT
P-0018552	breast_msk_2018	2597	1	0.99852127	4.5	WT
P-0017930	breast_msk_2018	2598	1	0.99852127	4.5	WT
P-0015598	breast_msk_2018	2602	1	0.99852127	4.5	WT
P-0017656	breast_msk_2018	2600	1	0.99852127	4.5	WT
P-0015982	breast_msk_2018	2601	1	0.99852127	4.5	WT
P-0017846	breast_msk_2018	2599	1	0.99852127	4.5	WT
P-0012318	breast_msk_2018	2595	1	0.99852127	4.6	WT
P-0018287	breast_msk_2018	2589	1	0.99852127	4.7	WT
P-0017564	breast_msk_2018	2591	1	0.99852127	4.7	WT
P-0017614	breast_msk_2018	2590	1	0.99852127	4.7	WT
P-0015569	breast_msk_2018	2593	1	0.99852127	4.7	WT
P-0006874	breast_msk_2018	2594	1	0.99852127	4.7	WT
P-0017331	breast_msk_2018	2592	1	0.99852127	4.7	WT
P-0014532	breast_msk_2018	2588	1	0.99852127	4.8	WT
P-0014811	breast_msk_2018	2587	1	0.99852127	4.8	WT
P-0015582	breast_msk_2018	2586	1	0.99852127	4.8	WT
P-0016479	breast_msk_2018	2585	1	0.99852127	4.8	WT
P-0016499	breast_msk_2018	2584	1	0.99852127	4.8	WT
P-0017172	breast_msk_2018	2583	1	0.99852127	4.8	WT
P-0018053	breast_msk_2018	2582	1	0.99852127	4.8	WT
P-0009630	breast_msk_2018	2581	1	0.99852127	4.9	WT
P-0016936	breast_msk_2018	2580	1	0.99852127	4.9	WT
P-0017767	breast_msk_2018	2576	1	0.99852127	5	WT
P-0016884	breast_msk_2018	2577	1	0.99852127	5	WT
P-0012153	breast_msk_2018	2579	1	0.99852127	5	WT
P-0015187	breast_msk_2018	2578	1	0.99852127	5	WT
P-0013901	breast_msk_2018	2575	1	0.99852127	5.1	WT
P-0013916	breast_msk_2018	2574	1	0.99852127	5.1	WT
P-0017818	breast_msk_2018	2571	1	0.998133193	5.2	WT
P-0017062	breast_msk_2018	2572	1	0.998133193	5.2	WT
P-0015739	breast_msk_2018	2568	1	0.998133193	5.3	WT
P-0014581	breast_msk_2018	2569	1	0.998133193	5.3	WT
P-0014179	breast_msk_2018	2570	1	0.998133193	5.3	WT
TCGA-AN-A0XV	brca_tcga	2567	1	0.998133193	5.32	WT
TCGA-AN-A0XL	brca_tcga	2566	1	0.998133193	5.35	WT
P-0018662	breast_msk_2018	2555	1	0.998133193	5.4	WT
P-0017742	breast_msk_2018	2556	1	0.998133193	5.4	WT
P-0017694	breast_msk_2018	2557	1	0.998133193	5.4	WT
P-0017359	breast_msk_2018	2558	1	0.998133193	5.4	WT
P-0017193	breast_msk_2018	2560	1	0.998133193	5.4	WT
P-0017323	breast_msk_2018	2559	1	0.998133193	5.4	WT
P-0017031	breast_msk_2018	2562	1	0.998133193	5.4	WT
P-0016924	breast_msk_2018	2563	1	0.998133193	5.4	WT
P-0016730	breast_msk_2018	2564	1	0.998133193	5.4	WT
P-0014692	breast_msk_2018	2565	1	0.998133193	5.4	WT
P-0017160	breast_msk_2018	2561	1	0.998133193	5.4	WT
P-0017036	breast_msk_2018	2550	1	0.998133193	5.5	WT
P-0014369	breast_msk_2018	2554	1	0.998133193	5.5	WT
P-0015468	breast_msk_2018	2553	1	0.998133193	5.5	WT
P-0016364	breast_msk_2018	2552	1	0.998133193	5.5	WT
P-0016975	breast_msk_2018	2551	1	0.998133193	5.5	WT
P-0017118	breast_msk_2018	2549	1	0.998133193	5.5	WT
TCGA-AN-A0XW	brca_tcga	2547	1	0.998133193	5.58	WT
TCGA-BH-A0RX	brca_tcga	2548	1	0.998133193	5.58	WT
P-0014434	breast_msk_2018	2546	1	0.998133193	5.6	WT
P-0015355	breast_msk_2018	2545	1	0.998133193	5.6	WT
P-0016264	breast_msk_2018	2544	1	0.998133193	5.6	WT
P-0016943	breast_msk_2018	2543	1	0.998133193	5.6	WT
TCGA-AN-A0FF	brca_tcga	2541	1	0.997740537	5.65	WT
P-0016769	breast_msk_2018	2540	1	0.997740537	5.7	WT
P-0016802	breast_msk_2018	2539	1	0.997740537	5.7	WT
P-0017156	breast_msk_2018	2538	1	0.997740537	5.7	WT
P-0017481	breast_msk_2018	2537	1	0.997740537	5.7	WT
P-0017099	breast_msk_2018	2532	1	0.997347106	5.8	WT
P-0017032	breast_msk_2018	2533	1	0.997347106	5.8	WT
P-0016593	breast_msk_2018	2535	1	0.997347106	5.8	WT
P-0016866	breast_msk_2018	2534	1	0.997347106	5.8	WT
TCGA-BH-A0HK	brca_tcga	2530	1	0.996953053	5.85	WT
P-0017261	breast_msk_2018	2522	1	0.996953053	5.9	WT
P-0017590	breast_msk_2018	2519	1	0.996953053	5.9	WT
P-0017581	breast_msk_2018	2520	1	0.996953053	5.9	WT
P-0017362	breast_msk_2018	2521	1	0.996953053	5.9	WT
P-0017098	breast_msk_2018	2523	1	0.996953053	5.9	WT
P-0016804	breast_msk_2018	2526	1	0.996953053	5.9	WT
P-0016893	breast_msk_2018	2525	1	0.996953053	5.9	WT
P-0016794	breast_msk_2018	2527	1	0.996953053	5.9	WT
P-0016747	breast_msk_2018	2528	1	0.996953053	5.9	WT
P-0016739	breast_msk_2018	2529	1	0.996953053	5.9	WT
P-0016947	breast_msk_2018	2524	1	0.996953053	5.9	WT
P-0017011	breast_msk_2018	2509	1	0.996557123	6.1	WT
P-0016940	breast_msk_2018	2510	1	0.996557123	6.1	WT
P-0016786	breast_msk_2018	2511	1	0.996557123	6.1	WT
P-0016689	breast_msk_2018	2512	1	0.996557123	6.1	WT
P-0016608	breast_msk_2018	2513	1	0.996557123	6.1	WT
P-0016472	breast_msk_2018	2514	1	0.996557123	6.1	WT
P-0016358	breast_msk_2018	2516	1	0.996557123	6.1	WT
P-0016202	breast_msk_2018	2517	1	0.996557123	6.1	WT
P-0016458	breast_msk_2018	2515	1	0.996557123	6.1	WT
TCGA-E9-A1R4	brca_tcga	2508	1	0.996557123	6.11	WT
TCGA-EW-A1PC	brca_tcga	2507	1	0.996557123	6.14	WT
P-0015191	breast_msk_2018	2504	1	0.996557123	6.2	WT
P-0016726	breast_msk_2018	2503	1	0.996557123	6.2	WT
P-0014200	breast_msk_2018	2505	1	0.996557123	6.2	WT
P-0013388	breast_msk_2018	2506	1	0.996557123	6.2	WT
P-0000522	breast_msk_2018	2502	1	0.996557123	6.3	WT
P-0014317	breast_msk_2018	2501	1	0.996557123	6.3	WT
P-0014699	breast_msk_2018	2500	1	0.996557123	6.3	WT
P-0014821	breast_msk_2018	2499	1	0.996557123	6.3	WT
P-0016262	breast_msk_2018	2498	1	0.996557123	6.3	WT
P-0016337	breast_msk_2018	2497	1	0.996557123	6.3	WT
P-0016651	breast_msk_2018	2496	1	0.996557123	6.3	WT
P-0016667	breast_msk_2018	2495	1	0.996557123	6.3	WT
P-0016906	breast_msk_2018	2494	1	0.996557123	6.3	WT
P-0016475	breast_msk_2018	2484	1	0.996557123	6.4	WT
P-0016469	breast_msk_2018	2485	1	0.996557123	6.4	WT
P-0016456	breast_msk_2018	2486	1	0.996557123	6.4	WT
P-0016162	breast_msk_2018	2487	1	0.996557123	6.4	WT
P-0016041	breast_msk_2018	2488	1	0.996557123	6.4	WT
P-0016584	breast_msk_2018	2483	1	0.996557123	6.4	WT
P-0014879	breast_msk_2018	2490	1	0.996557123	6.4	WT
P-0014283	breast_msk_2018	2491	1	0.996557123	6.4	WT
P-0010745	breast_msk_2018	2492	1	0.996557123	6.4	WT
P-0007700	breast_msk_2018	2493	1	0.996557123	6.4	WT
P-0015033	breast_msk_2018	2489	1	0.996557123	6.4	WT
TCGA-AN-A0FD	brca_tcga	2482	1	0.996557123	6.44	WT
P-0014685	breast_msk_2018	2479	1	0.995753772	6.5	WT
P-0016357	breast_msk_2018	2478	1	0.995753772	6.5	WT
P-0016442	breast_msk_2018	2477	1	0.995753772	6.5	WT
TCGA-E9-A1RF	brca_tcga	2476	1	0.995753772	6.57	WT
P-0016856	breast_msk_2018	2467	1	0.995753772	6.6	WT
P-0016656	breast_msk_2018	2468	1	0.995753772	6.6	WT
P-0016349	breast_msk_2018	2469	1	0.995753772	6.6	WT
P-0016270	breast_msk_2018	2470	1	0.995753772	6.6	WT
P-0014626	breast_msk_2018	2475	1	0.995753772	6.6	WT
P-0015947	breast_msk_2018	2472	1	0.995753772	6.6	WT
P-0015734	breast_msk_2018	2473	1	0.995753772	6.6	WT
P-0015685	breast_msk_2018	2474	1	0.995753772	6.6	WT
P-0015957	breast_msk_2018	2471	1	0.995753772	6.6	WT
P-0015428	breast_msk_2018	2463	1	0.995753772	6.7	WT
P-0012750	breast_msk_2018	2466	1	0.995753772	6.7	WT
P-0012969	breast_msk_2018	2465	1	0.995753772	6.7	WT
P-0015126	breast_msk_2018	2464	1	0.995753772	6.7	WT
P-0015688	breast_msk_2018	2462	1	0.995753772	6.7	WT
P-0014092	breast_msk_2018	2460	1	0.995349158	6.8	WT
P-0014375	breast_msk_2018	2459	1	0.995349158	6.8	WT
P-0015931	breast_msk_2018	2458	1	0.995349158	6.8	WT
P-0016014	breast_msk_2018	2457	1	0.995349158	6.8	WT
P-0016569	breast_msk_2018	2456	1	0.995349158	6.8	WT
P-0016655	breast_msk_2018	2455	1	0.995349158	6.8	WT
P-0017809	breast_msk_2018	2454	1	0.995349158	6.8	WT
TCGA-AN-A0FS	brca_tcga	2448	1	0.994943225	6.9	WT
P-0014370	breast_msk_2018	2449	1	0.994943225	6.9	WT
P-0013041	breast_msk_2018	2450	1	0.994943225	6.9	WT
P-0000356	breast_msk_2018	2453	1	0.995349158	6.9	WT
P-0016636	breast_msk_2018	2439	1	0.994943225	7	WT
TCGA-AN-A0FK	brca_tcga	2437	1	0.994943225	7	WT
P-0017701	breast_msk_2018	2438	1	0.994943225	7	WT
P-0015871	breast_msk_2018	2441	1	0.994943225	7	WT
P-0016373	breast_msk_2018	2440	1	0.994943225	7	WT
P-0015708	breast_msk_2018	2443	1	0.994943225	7	WT
P-0015587	breast_msk_2018	2444	1	0.994943225	7	WT
P-0014406	breast_msk_2018	2445	1	0.994943225	7	WT
P-0012971	breast_msk_2018	2446	1	0.994943225	7	WT
P-0015864	breast_msk_2018	2442	1	0.994943225	7	WT
TCGA-AN-A0FT	brca_tcga	2436	1	0.994943225	7.03	WT
P-0015873	breast_msk_2018	2430	1	0.994943225	7.1	WT
P-0014533	breast_msk_2018	2432	1	0.994943225	7.1	WT
P-0015301	breast_msk_2018	2431	1	0.994943225	7.1	WT
P-0014161	breast_msk_2018	2434	1	0.994943225	7.1	WT
P-0006051	breast_msk_2018	2435	1	0.994943225	7.1	WT
P-0014194	breast_msk_2018	2433	1	0.994943225	7.1	WT
TCGA-E9-A249	brca_tcga	2429	1	0.994943225	7.13	WT
TCGA-AN-A0FN	brca_tcga	2428	1	0.994943225	7.16	WT
P-0015706	breast_msk_2018	2427	1	0.994943225	7.2	WT
P-0015949	breast_msk_2018	2426	1	0.994943225	7.2	WT
TCGA-A2-A4RW	brca_tcga	2425	1	0.994943225	7.29	WT
P-0018237	breast_msk_2018	2421	1	0.994943225	7.3	WT
P-0001594	breast_msk_2018	2424	1	0.994943225	7.3	WT
P-0014244	breast_msk_2018	2423	1	0.994943225	7.3	WT
P-0015294	breast_msk_2018	2422	1	0.994943225	7.3	WT
TCGA-GI-A2C8	brca_tcga	2419	1	0.994532091	7.39	WT
P-0015586	breast_msk_2018	2416	1	0.994532091	7.4	WT
P-0013965	breast_msk_2018	2418	1	0.994532091	7.4	WT
P-0014785	breast_msk_2018	2417	1	0.994532091	7.4	WT
TCGA-AN-A0AL	brca_tcga	2415	1	0.994532091	7.46	WT
P-0013969	breast_msk_2018	2414	1	0.994532091	7.5	WT
P-0014515	breast_msk_2018	2413	1	0.994532091	7.5	WT
P-0015634	breast_msk_2018	2412	1	0.994532091	7.5	WT
P-0015695	breast_msk_2018	2411	1	0.994532091	7.5	WT
P-0015981	breast_msk_2018	2410	1	0.994532091	7.5	WT
P-0016545	breast_msk_2018	2409	1	0.994532091	7.5	WT
TCGA-AN-A0FL	brca_tcga	2408	1	0.994532091	7.59	WT
P-0015707	breast_msk_2018	2404	1	0.994532091	7.6	WT
P-0015429	breast_msk_2018	2405	1	0.994532091	7.6	WT
P-0006091	breast_msk_2018	2407	1	0.994532091	7.6	WT
P-0013432	breast_msk_2018	2406	1	0.994532091	7.6	WT
P-0002657	breast_msk_2018	2403	1	0.994532091	7.7	WT
P-0013411	breast_msk_2018	2402	1	0.994532091	7.7	WT
P-0014576	breast_msk_2018	2401	1	0.994532091	7.7	WT
P-0015351	breast_msk_2018	2400	1	0.994532091	7.7	WT
P-0013862	breast_msk_2018	2398	1	0.994532091	7.8	WT
P-0013682	breast_msk_2018	2399	1	0.994532091	7.8	WT
P-0015378	breast_msk_2018	2397	1	0.994532091	7.8	WT
P-0014376	breast_msk_2018	2395	1	0.994117011	7.9	WT
TCGA-AN-A0FJ	brca_tcga	2394	1	0.994117011	7.95	WT
TCGA-A1-A0SM	brca_tcga	2393	1	0.994117011	7.95	WT
P-0013751	breast_msk_2018	2392	1	0.994117011	8	WT
P-0015001	breast_msk_2018	2391	1	0.994117011	8	WT
P-0015356	breast_msk_2018	2390	1	0.994117011	8	WT
P-0015382	breast_msk_2018	2389	1	0.994117011	8	WT
P-0016212	breast_msk_2018	2385	1	0.994117011	8.1	WT
P-0015343	breast_msk_2018	2386	1	0.994117011	8.1	WT
P-0012130	breast_msk_2018	2388	1	0.994117011	8.1	WT
P-0013050	breast_msk_2018	2387	1	0.994117011	8.1	WT
P-0003859	breast_msk_2018	2384	1	0.994117011	8.2	WT
P-0014121	breast_msk_2018	2383	1	0.994117011	8.2	WT
P-0014781	breast_msk_2018	2382	1	0.994117011	8.2	WT
TCGA-E2-A56Z	brca_tcga	2381	1	0.994117011	8.28	WT
P-0014573	breast_msk_2018	2380	1	0.994117011	8.3	WT
P-0014580	breast_msk_2018	2379	1	0.994117011	8.3	WT
P-0015551	breast_msk_2018	2378	1	0.994117011	8.3	WT
P-0014320	breast_msk_2018	2376	1	0.993698788	8.4	WT
TCGA-EW-A1IY	brca_tcga	2374	1	0.993280388	8.48	WT
P-0013179	breast_msk_2018	2373	1	0.993280388	8.5	WT
P-0013640	breast_msk_2018	2372	1	0.993280388	8.5	WT
TCGA-A1-A0SB	brca_tcga	2371	1	0.993280388	8.51	WT
P-0013157	breast_msk_2018	2370	1	0.993280388	8.6	WT
P-0015277	breast_msk_2018	2369	1	0.993280388	8.6	WT
P-0013207	breast_msk_2018	2365	1	0.993280388	8.7	WT
P-0013043	breast_msk_2018	2366	1	0.993280388	8.7	WT
P-0015828	breast_msk_2018	2364	1	0.993280388	8.7	WT
P-0012911	breast_msk_2018	2368	1	0.993280388	8.7	WT
P-0012992	breast_msk_2018	2367	1	0.993280388	8.7	WT
P-0012534	breast_msk_2018	2362	1	0.992860041	8.8	WT
P-0015059	breast_msk_2018	2361	1	0.992860041	8.8	WT
P-0014703	breast_msk_2018	2355	1	0.992860041	8.9	WT
P-0012546	breast_msk_2018	2360	1	0.992860041	8.9	WT
P-0012843	breast_msk_2018	2359	1	0.992860041	8.9	WT
P-0013015	breast_msk_2018	2358	1	0.992860041	8.9	WT
P-0013613	breast_msk_2018	2357	1	0.992860041	8.9	WT
P-0014368	breast_msk_2018	2356	1	0.992860041	8.9	WT
TCGA-A8-A07R	brca_tcga	2353	1	0.992860041	8.97	WT
TCGA-A8-A09R	brca_tcga	2354	1	0.992860041	8.97	WT
TCGA-A8-A079	brca_tcga	2352	1	0.992860041	9	WT
TCGA-E2-A15K	brca_tcga	2351	1	0.992860041	9.03	WT
P-0014278	breast_msk_2018	2349	1	0.992437547	9.1	WT
P-0014494	breast_msk_2018	2348	1	0.992437547	9.1	WT
P-0014938	breast_msk_2018	2347	1	0.992437547	9.1	WT
P-0010326	breast_msk_2018	2346	1	0.992437547	9.2	WT
P-0013051	breast_msk_2018	2345	1	0.992437547	9.2	WT
P-0013585	breast_msk_2018	2339	1	0.992014152	9.3	WT
P-0013299	breast_msk_2018	2340	1	0.992014152	9.3	WT
P-0008751	breast_msk_2018	2343	1	0.992014152	9.3	WT
P-0013208	breast_msk_2018	2342	1	0.992014152	9.3	WT
P-0013269	breast_msk_2018	2341	1	0.992014152	9.3	WT
P-0014306	breast_msk_2018	2338	1	0.992014152	9.4	WT
P-0014577	breast_msk_2018	2337	1	0.992014152	9.4	WT
TCGA-E9-A2JT	brca_tcga	2334	1	0.991164825	9.46	WT
P-0015052	breast_msk_2018	2333	1	0.991164825	9.5	WT
P-0012290	breast_msk_2018	2332	1	0.991164825	9.6	WT
TCGA-BH-A0E6	brca_tcga	2331	1	0.991164825	9.63	WT
P-0014509	breast_msk_2018	2330	1	0.991164825	9.7	WT
TCGA-C8-A278	brca_tcga	2329	1	0.991164825	9.76	WT
P-0012116	breast_msk_2018	2328	1	0.991164825	9.8	WT
TCGA-E9-A1NI	brca_tcga	2327	1	0.991164825	9.86	WT
TCGA-AN-A0AJ	brca_tcga	2324	1	0.990738518	9.95	WT
TCGA-A8-A099	brca_tcga	2320	1	0.990311659	9.99	WT
TCGA-A8-A07O	brca_tcga	2323	1	0.990738518	9.99	WT
TCGA-A8-A07W	brca_tcga	2322	1	0.990738518	9.99	WT
P-0008049	breast_msk_2018	2319	1	0.990311659	10	WT
TCGA-D8-A27R	brca_tcga	2317	1	0.989884433	10.09	WT
P-0012122	breast_msk_2018	2316	1	0.989884433	10.1	WT
P-0012565	breast_msk_2018	2315	1	0.989884433	10.1	WT
P-0013762	breast_msk_2018	2314	1	0.989884433	10.1	WT
P-0005263	breast_msk_2018	2313	1	0.989884433	10.2	WT
TCGA-A7-A3J0	brca_tcga	2312	1	0.989884433	10.28	WT
P-0013431	breast_msk_2018	2311	1	0.989884433	10.3	WT
P-0013572	breast_msk_2018	2306	1	0.989455911	10.4	WT
P-0013187	breast_msk_2018	2307	1	0.989455911	10.4	WT
P-0011502	breast_msk_2018	2309	1	0.989455911	10.4	WT
P-0012756	breast_msk_2018	2308	1	0.989455911	10.4	WT
TCGA-C8-A1HL	brca_tcga	2305	1	0.989455911	10.41	WT
P-0005735	breast_msk_2018	2303	1	0.98902646	10.5	WT
P-0007573	breast_msk_2018	2302	1	0.98902646	10.5	WT
P-0008994	breast_msk_2018	2301	1	0.98902646	10.5	WT
P-0014250	breast_msk_2018	2300	1	0.98902646	10.5	WT
TCGA-EW-A1PE	brca_tcga	2299	1	0.98902646	10.51	WT
TCGA-A2-A25F	brca_tcga	2296	1	0.988165688	10.58	WT
P-0000345	breast_msk_2018	2294	1	0.987735115	10.6	WT
P-0016828	breast_msk_2018	2293	1	0.987735115	10.6	WT
P-0014476	breast_msk_2018	2292	1	0.987735115	10.7	WT
TCGA-A7-A5ZW	brca_tcga	2291	1	0.987735115	10.71	WT
TCGA-BH-A0GZ	brca_tcga	2290	1	0.987735115	10.78	WT
P-0014583	breast_msk_2018	2288	1	0.987735115	10.8	WT
P-0014520	breast_msk_2018	2289	1	0.987735115	10.8	WT
P-0014926	breast_msk_2018	2287	1	0.987735115	10.9	WT
P-0016808	breast_msk_2018	2286	1	0.987735115	10.9	WT
TCGA-C8-A1HF	brca_tcga	2285	1	0.987735115	10.91	WT
TCGA-A8-A07P	brca_tcga	2284	1	0.987735115	10.97	WT
P-0012858	breast_msk_2018	2282	1	0.987735115	11	WT
TCGA-A7-A5ZX	brca_tcga	2281	1	0.987735115	11.04	WT
TCGA-E2-A1IU	brca_tcga	2279	1	0.987301898	11.07	WT
P-0013145	breast_msk_2018	2277	1	0.987301898	11.1	WT
P-0012975	breast_msk_2018	2278	1	0.987301898	11.1	WT
TCGA-E9-A1R6	brca_tcga	2276	1	0.987301898	11.14	WT
P-0013779	breast_msk_2018	2275	1	0.987301898	11.2	WT
TCGA-C8-A1HI	brca_tcga	2274	1	0.987301898	11.27	WT
TCGA-A7-A3J1	brca_tcga	2273	1	0.987301898	11.27	WT
P-0012127	breast_msk_2018	2272	1	0.987301898	11.3	WT
P-0012591	breast_msk_2018	2271	1	0.987301898	11.3	WT
P-0013203	breast_msk_2018	2270	1	0.987301898	11.3	WT
P-0014013	breast_msk_2018	2269	1	0.987301898	11.3	WT
TCGA-A7-A3IY	brca_tcga	2267	1	0.987301898	11.33	WT
TCGA-C8-A1HG	brca_tcga	2268	1	0.987301898	11.33	WT
P-0013033	breast_msk_2018	2265	1	0.986866195	11.5	WT
P-0014466	breast_msk_2018	2264	1	0.986866195	11.5	WT
TCGA-AO-A1KS	brca_tcga	2263	1	0.986866195	11.5	WT
TCGA-JL-A3YX	brca_tcga	2262	1	0.986866195	11.56	WT
P-0012831	breast_msk_2018	2259	1	0.986866195	11.6	WT
P-0012603	breast_msk_2018	2261	1	0.986866195	11.6	WT
P-0012754	breast_msk_2018	2260	1	0.986866195	11.6	WT
P-0016773	breast_msk_2018	2255	1	0.986866195	11.7	WT
P-0012532	breast_msk_2018	2256	1	0.986866195	11.7	WT
P-0011470	breast_msk_2018	2257	1	0.986866195	11.7	WT
P-0011280	breast_msk_2018	2258	1	0.986866195	11.7	WT
TCGA-C8-A12N	brca_tcga	2253	1	0.986428366	11.76	WT
P-0014927	breast_msk_2018	2252	1	0.986428366	11.8	WT
TCGA-JL-A3YW	brca_tcga	2251	1	0.986428366	11.83	WT
P-0014737	breast_msk_2018	2244	1	0.985989954	11.9	WT
P-0015003	breast_msk_2018	2243	1	0.985989954	11.9	WT
P-0012820	breast_msk_2018	2245	1	0.985989954	11.9	WT
P-0010528	breast_msk_2018	2247	1	0.985989954	11.9	WT
P-0012396	breast_msk_2018	2246	1	0.985989954	11.9	WT
P-0010296	breast_msk_2018	2248	1	0.985989954	11.9	WT
P-0007987	breast_msk_2018	2249	1	0.985989954	11.9	WT
TCGA-A7-A426	brca_tcga	2242	1	0.985989954	11.96	WT
TCGA-A8-A07J	brca_tcga	2240	1	0.985549976	11.99	WT
TCGA-A8-A08I	brca_tcga	2239	1	0.985549976	11.99	WT
TCGA-A8-A09B	brca_tcga	2238	1	0.985549976	11.99	WT
TCGA-A8-A0A1	brca_tcga	2237	1	0.985549976	11.99	WT
TCGA-A8-A097	brca_tcga	2236	1	0.985549976	11.99	WT
TCGA-D8-A1JF	brca_tcga	2234	1	0.985549976	12.02	WT
TCGA-C8-A1HK	brca_tcga	2235	1	0.985549976	12.02	WT
P-0012500	breast_msk_2018	2232	1	0.985108619	12.1	WT
P-0012634	breast_msk_2018	2231	1	0.985108619	12.1	WT
P-0012635	breast_msk_2018	2230	1	0.985108619	12.1	WT
P-0013257	breast_msk_2018	2229	1	0.985108619	12.1	WT
TCGA-C8-A130	brca_tcga	2228	1	0.985108619	12.16	WT
TCGA-D8-A1JS	brca_tcga	2227	1	0.985108619	12.19	WT
TCGA-EW-A1IW	brca_tcga	2226	1	0.985108619	12.19	WT
P-0015049	breast_msk_2018	2221	1	0.985108619	12.2	WT
P-0015050	breast_msk_2018	2220	1	0.985108619	12.2	WT
P-0012829	breast_msk_2018	2222	1	0.985108619	12.2	WT
P-0008535	breast_msk_2018	2225	1	0.985108619	12.2	WT
P-0009859	breast_msk_2018	2224	1	0.985108619	12.2	WT
P-0010719	breast_msk_2018	2223	1	0.985108619	12.2	WT
TCGA-D8-A27W	brca_tcga	2219	1	0.985108619	12.25	WT
P-0003381	breast_msk_2018	2217	1	0.984664477	12.3	WT
P-0009931	breast_msk_2018	2216	1	0.984664477	12.3	WT
P-0012998	breast_msk_2018	2215	1	0.984664477	12.3	WT
TCGA-AN-A0XO	brca_tcga	2211	1	0.984664477	12.32	WT
TCGA-E9-A295	brca_tcga	2212	1	0.984664477	12.32	WT
TCGA-C8-A1HO	brca_tcga	2213	1	0.984664477	12.32	WT
TCGA-C8-A1HE	brca_tcga	2214	1	0.984664477	12.32	WT
TCGA-C8-A26X	brca_tcga	2210	1	0.984664477	12.35	WT
P-0014518	breast_msk_2018	2206	1	0.984218725	12.4	WT
P-0011400	breast_msk_2018	2208	1	0.984218725	12.4	WT
P-0012903	breast_msk_2018	2207	1	0.984218725	12.4	WT
TCGA-C8-A137	brca_tcga	2205	1	0.984218725	12.45	WT
TCGA-C8-A138	brca_tcga	2204	1	0.984218725	12.48	WT
P-0008952	breast_msk_2018	2203	1	0.984218725	12.5	WT
P-0009745	breast_msk_2018	2202	1	0.984218725	12.5	WT
P-0009755	breast_msk_2018	2201	1	0.984218725	12.5	WT
P-0011568	breast_msk_2018	2200	1	0.984218725	12.5	WT
P-0013280	breast_msk_2018	2199	1	0.984218725	12.5	WT
P-0015036	breast_msk_2018	2198	1	0.984218725	12.5	WT
TCGA-C8-A26W	brca_tcga	2197	1	0.984218725	12.52	WT
TCGA-D8-A27V	brca_tcga	2196	1	0.984218725	12.52	WT
TCGA-C8-A12Z	brca_tcga	2195	1	0.984218725	12.55	WT
TCGA-C8-A134	brca_tcga	2193	1	0.984218725	12.58	WT
TCGA-C8-A132	brca_tcga	2194	1	0.984218725	12.58	WT
P-0008845	breast_msk_2018	2191	1	0.98376972	12.6	WT
P-0009610	breast_msk_2018	2190	1	0.98376972	12.6	WT
P-0009753	breast_msk_2018	2189	1	0.98376972	12.6	WT
P-0012120	breast_msk_2018	2188	1	0.98376972	12.6	WT
P-0016763	breast_msk_2018	2187	1	0.98376972	12.6	WT
TCGA-C8-A12X	brca_tcga	2181	1	0.983319483	12.65	WT
TCGA-C8-A12W	brca_tcga	2182	1	0.983319483	12.65	WT
TCGA-C8-A12V	brca_tcga	2183	1	0.983319483	12.65	WT
TCGA-C8-A12O	brca_tcga	2186	1	0.98376972	12.65	WT
TCGA-C8-A12U	brca_tcga	2184	1	0.983319483	12.65	WT
P-0014516	breast_msk_2018	2178	1	0.982417355	12.7	WT
P-0014928	breast_msk_2018	2177	1	0.982417355	12.8	WT
P-0015602	breast_msk_2018	2176	1	0.982417355	12.8	WT
TCGA-BH-A0HU	brca_tcga	2175	1	0.982417355	12.88	WT
P-0012362	breast_msk_2018	2174	1	0.982417355	12.9	WT
TCGA-E2-A15H	brca_tcga	2172	1	0.982417355	12.91	WT
TCGA-C8-A135	brca_tcga	2173	1	0.982417355	12.91	WT
TCGA-C8-A1HN	brca_tcga	2171	1	0.982417355	12.94	WT
TCGA-C8-A26Y	brca_tcga	2170	1	0.982417355	12.94	WT
TCGA-C8-A3M8	brca_tcga	2169	1	0.982417355	12.94	WT
TCGA-D8-A1XU	brca_tcga	2167	1	0.98196421	12.98	WT
P-0011063	breast_msk_2018	2166	1	0.98196421	13	WT
P-0013877	breast_msk_2018	2165	1	0.98196421	13	WT
P-0015045	breast_msk_2018	2164	1	0.98196421	13	WT
TCGA-A8-A0A4	brca_tcga	2160	1	0.98196421	13.01	WT
TCGA-A8-A06P	brca_tcga	2162	1	0.98196421	13.01	WT
TCGA-A8-A06O	brca_tcga	2163	1	0.98196421	13.01	WT
TCGA-A8-A086	brca_tcga	2161	1	0.98196421	13.01	WT
TCGA-D8-A27H	brca_tcga	2158	1	0.981509386	13.04	WT
TCGA-D8-A27T	brca_tcga	2157	1	0.981509386	13.07	WT
P-0011462	breast_msk_2018	2156	1	0.981509386	13.1	WT
P-0014482	breast_msk_2018	2155	1	0.981509386	13.1	WT
P-0014775	breast_msk_2018	2154	1	0.981509386	13.1	WT
P-0014854	breast_msk_2018	2153	1	0.981509386	13.1	WT
P-0015054	breast_msk_2018	2151	1	0.981509386	13.2	WT
P-0015051	breast_msk_2018	2152	1	0.981509386	13.2	WT
TCGA-EW-A1J2	brca_tcga	2150	1	0.981509386	13.24	WT
P-0009444	breast_msk_2018	2149	1	0.981509386	13.3	WT
P-0009564	breast_msk_2018	2148	1	0.981509386	13.3	WT
P-0011593	breast_msk_2018	2147	1	0.981509386	13.3	WT
P-0014490	breast_msk_2018	2146	1	0.981509386	13.3	WT
P-0016878	breast_msk_2018	2145	1	0.981509386	13.3	WT
TCGA-D8-A1JT	brca_tcga	2144	1	0.981509386	13.3	WT
TCGA-A7-A3RF	brca_tcga	2140	1	0.981051379	13.4	WT
P-0011064	breast_msk_2018	2141	1	0.981051379	13.4	WT
P-0009490	breast_msk_2018	2142	1	0.981051379	13.4	WT
TCGA-D8-A27M	brca_tcga	2139	1	0.981051379	13.47	WT
TCGA-D8-A145	brca_tcga	2138	1	0.981051379	13.47	WT
P-0008558	breast_msk_2018	2137	1	0.981051379	13.5	WT
P-0009182	breast_msk_2018	2136	1	0.981051379	13.5	WT
P-0011060	breast_msk_2018	2135	1	0.981051379	13.5	WT
P-0014519	breast_msk_2018	2134	1	0.981051379	13.5	WT
P-0016831	breast_msk_2018	2133	1	0.981051379	13.5	WT
TCGA-GM-A5PV	brca_tcga	2132	1	0.981051379	13.53	WT
P-0009120	breast_msk_2018	2131	1	0.981051379	13.6	WT
P-0014510	breast_msk_2018	2130	1	0.981051379	13.6	WT
P-0015008	breast_msk_2018	2129	1	0.981051379	13.6	WT
TCGA-BH-A0HP	brca_tcga	2128	1	0.981051379	13.6	WT
TCGA-A1-A0SJ	brca_tcga	2127	1	0.981051379	13.67	WT
P-0016818	breast_msk_2018	2124	1	0.981051379	13.7	WT
TCGA-AC-A62X	brca_tcga	2123	1	0.981051379	13.7	WT
P-0012006	breast_msk_2018	2126	1	0.981051379	13.7	WT
P-0012731	breast_msk_2018	2125	1	0.981051379	13.7	WT
TCGA-A7-A4SB	brca_tcga	2122	1	0.981051379	13.73	WT
P-0015241	breast_msk_2018	2117	1	0.980126295	13.8	WT
P-0014942	breast_msk_2018	2118	1	0.980126295	13.8	WT
P-0014937	breast_msk_2018	2119	1	0.980126295	13.8	WT
P-0014894	breast_msk_2018	2115	1	0.979663098	13.9	WT
P-0015148	breast_msk_2018	2114	1	0.979663098	13.9	WT
P-0015273	breast_msk_2018	2113	1	0.979663098	13.9	WT
P-0016840	breast_msk_2018	2112	1	0.979663098	13.9	WT
P-0016912	breast_msk_2018	2111	1	0.979663098	13.9	WT
P-0016929	breast_msk_2018	2110	1	0.979663098	13.9	WT
TCGA-BH-A0DK	brca_tcga	2109	1	0.979663098	13.9	WT
TCGA-EW-A1PD	brca_tcga	2108	1	0.979663098	13.93	WT
TCGA-D8-A142	brca_tcga	2107	1	0.979663098	13.96	WT
TCGA-D8-A1JH	brca_tcga	2106	1	0.979663098	13.99	WT
TCGA-A8-A07I	brca_tcga	2105	1	0.979663098	13.99	WT
P-0014816	breast_msk_2018	2100	1	0.979197478	14	WT
P-0012307	breast_msk_2018	2101	1	0.979197478	14	WT
P-0009330	breast_msk_2018	2103	1	0.979197478	14	WT
P-0010321	breast_msk_2018	2102	1	0.979197478	14	WT
TCGA-E2-A15S	brca_tcga	2099	1	0.979197478	14.06	WT
P-0014929	breast_msk_2018	2098	1	0.979197478	14.1	WT
P-0016815	breast_msk_2018	2097	1	0.979197478	14.1	WT
TCGA-D8-A1Y3	brca_tcga	2096	1	0.979197478	14.13	WT
TCGA-A1-A0SG	brca_tcga	2095	1	0.979197478	14.26	WT
TCGA-BH-A0E2	brca_tcga	2094	1	0.979197478	14.29	WT
P-0010849	breast_msk_2018	2093	1	0.979197478	14.3	WT
P-0014955	breast_msk_2018	2092	1	0.979197478	14.3	WT
P-0016816	breast_msk_2018	2091	1	0.979197478	14.3	WT
TCGA-A1-A0SD	brca_tcga	2090	1	0.979197478	14.36	WT
P-0014517	breast_msk_2018	2086	1	0.979197478	14.4	WT
P-0014463	breast_msk_2018	2087	1	0.979197478	14.4	WT
P-0014824	breast_msk_2018	2085	1	0.979197478	14.4	WT
P-0011019	breast_msk_2018	2089	1	0.979197478	14.4	WT
P-0011348	breast_msk_2018	2088	1	0.979197478	14.4	WT
P-0015005	breast_msk_2018	2084	1	0.979197478	14.4	WT
TCGA-C8-A27B	brca_tcga	2083	1	0.979197478	14.42	WT
TCGA-D8-A27I	brca_tcga	2082	1	0.979197478	14.42	WT
TCGA-LL-A5YO	brca_tcga	2081	1	0.979197478	14.45	WT
TCGA-A7-A4SD	brca_tcga	2080	1	0.979197478	14.49	WT
P-0015025	breast_msk_2018	2076	1	0.979197478	14.5	WT
P-0011176	breast_msk_2018	2077	1	0.979197478	14.5	WT
P-0016841	breast_msk_2018	2075	1	0.979197478	14.5	WT
P-0009001	breast_msk_2018	2079	1	0.979197478	14.5	WT
P-0010560	breast_msk_2018	2078	1	0.979197478	14.5	WT
TCGA-AC-A5EI	brca_tcga	2074	1	0.979197478	14.52	WT
P-0014940	breast_msk_2018	2072	1	0.979197478	14.6	WT
P-0010919	breast_msk_2018	2073	1	0.979197478	14.6	WT
TCGA-A7-A4SC	brca_tcga	2070	1	0.978724665	14.65	WT
TCGA-D8-A1JU	brca_tcga	2069	1	0.978724665	14.68	WT
TCGA-A7-A425	brca_tcga	2068	1	0.978724665	14.68	WT
TCGA-LL-A5YN	brca_tcga	2067	1	0.978724665	14.68	WT
P-0009738	breast_msk_2018	2066	1	0.978724665	14.7	WT
P-0014492	breast_msk_2018	2065	1	0.978724665	14.7	WT
P-0016198	breast_msk_2018	2064	1	0.978724665	14.7	WT
TCGA-A7-A56D	brca_tcga	2062	1	0.978724665	14.72	WT
TCGA-D8-A1XG	brca_tcga	2063	1	0.978724665	14.72	WT
TCGA-LL-A5YP	brca_tcga	2061	1	0.978724665	14.78	WT
TCGA-E2-A158	brca_tcga	2060	1	0.978724665	14.78	WT
P-0014485	breast_msk_2018	2057	1	0.977773985	14.8	WT
P-0014488	breast_msk_2018	2056	1	0.977773985	14.8	WT
P-0014856	breast_msk_2018	2055	1	0.977773985	14.8	WT
P-0014998	breast_msk_2018	2054	1	0.977773985	14.8	WT
P-0015084	breast_msk_2018	2053	1	0.977773985	14.8	WT
P-0009221	breast_msk_2018	2051	1	0.977297487	14.9	WT
P-0010419	breast_msk_2018	2050	1	0.977297487	14.9	WT
P-0014480	breast_msk_2018	2049	1	0.977297487	14.9	WT
P-0014807	breast_msk_2018	2048	1	0.977297487	14.9	WT
P-0014936	breast_msk_2018	2047	1	0.977297487	14.9	WT
P-0016239	breast_msk_2018	2046	1	0.977297487	14.9	WT
TCGA-A7-A4SA	brca_tcga	2045	1	0.977297487	14.91	WT
TCGA-AC-A5XU	brca_tcga	2044	1	0.977297487	14.95	WT
P-0016190	breast_msk_2018	2040	1	0.977297487	15	WT
P-0015012	breast_msk_2018	2041	1	0.977297487	15	WT
P-0014943	breast_msk_2018	2042	1	0.977297487	15	WT
P-0014479	breast_msk_2018	2043	1	0.977297487	15	WT
TCGA-A8-A09V	brca_tcga	2039	1	0.977297487	15.01	WT
TCGA-A8-A084	brca_tcga	2038	1	0.977297487	15.05	WT
P-0014468	breast_msk_2018	2037	1	0.977297487	15.1	WT
P-0014575	breast_msk_2018	2036	1	0.977297487	15.1	WT
TCGA-D8-A1XV	brca_tcga	2035	1	0.977297487	15.14	WT
TCGA-BH-A0H0	brca_tcga	2034	1	0.977297487	15.14	WT
P-0014934	breast_msk_2018	2033	1	0.977297487	15.2	WT
TCGA-D8-A1XF	brca_tcga	2032	1	0.977297487	15.21	WT
P-0014952	breast_msk_2018	2030	1	0.977297487	15.3	WT
P-0006769	breast_msk_2018	2031	1	0.977297487	15.3	WT
TCGA-D8-A1XZ	brca_tcga	2029	1	0.977297487	15.31	WT
TCGA-LL-A5YM	brca_tcga	2028	1	0.977297487	15.31	WT
P-0014477	breast_msk_2018	2027	1	0.977297487	15.4	WT
P-0015017	breast_msk_2018	2026	1	0.977297487	15.4	WT
TCGA-C8-A26Z	brca_tcga	2025	1	0.977297487	15.44	WT
TCGA-AC-A3W7	brca_tcga	2024	1	0.977297487	15.47	WT
P-0014939	breast_msk_2018	2023	1	0.977297487	15.5	WT
P-0016045	breast_msk_2018	2022	1	0.977297487	15.5	WT
P-0016842	breast_msk_2018	2021	1	0.977297487	15.5	WT
TCGA-D8-A1Y0	brca_tcga	2020	1	0.977297487	15.51	WT
P-0010869	breast_msk_2018	2019	1	0.977297487	15.6	WT
P-0014464	breast_msk_2018	2018	1	0.977297487	15.6	WT
P-0014481	breast_msk_2018	2017	1	0.977297487	15.6	WT
P-0015034	breast_msk_2018	2016	1	0.977297487	15.6	WT
P-0018521	breast_msk_2018	2015	1	0.977297487	15.6	WT
TCGA-AQ-A1H2	brca_tcga	2014	1	0.977297487	15.6	WT
TCGA-BH-A0DP	brca_tcga	2013	1	0.977297487	15.64	WT
TCGA-BH-A0E1	brca_tcga	2011	1	0.977297487	15.67	WT
TCGA-EW-A1J5	brca_tcga	2012	1	0.977297487	15.67	WT
P-0014962	breast_msk_2018	2007	1	0.977297487	15.7	WT
P-0014810	breast_msk_2018	2008	1	0.977297487	15.7	WT
P-0014802	breast_msk_2018	2009	1	0.977297487	15.7	WT
P-0010002	breast_msk_2018	2010	1	0.977297487	15.7	WT
TCGA-D8-A1JC	brca_tcga	2006	1	0.977297487	15.77	WT
P-0008124	breast_msk_2018	2005	1	0.977297487	15.8	WT
P-0010080	breast_msk_2018	2004	1	0.977297487	15.8	WT
P-0014484	breast_msk_2018	2003	1	0.977297487	15.8	WT
P-0014486	breast_msk_2018	2002	1	0.977297487	15.8	WT
P-0014799	breast_msk_2018	2001	1	0.977297487	15.8	WT
P-0014860	breast_msk_2018	2000	1	0.977297487	15.8	WT
P-0014866	breast_msk_2018	1999	1	0.977297487	15.8	WT
P-0017918	breast_msk_2018	1998	1	0.977297487	15.8	WT
TCGA-D8-A1XR	brca_tcga	1997	1	0.977297487	15.83	WT
P-0014867	breast_msk_2018	1991	1	0.976807859	15.9	WT
P-0016837	breast_msk_2018	1989	1	0.976807859	15.9	WT
P-0016335	breast_msk_2018	1990	1	0.976807859	15.9	WT
P-0014803	breast_msk_2018	1992	1	0.976807859	15.9	WT
P-0018685	breast_msk_2018	1988	1	0.976807859	15.9	WT
P-0014489	breast_msk_2018	1994	1	0.976807859	15.9	WT
P-0008595	breast_msk_2018	1995	1	0.976807859	15.9	WT
P-0014560	breast_msk_2018	1993	1	0.976807859	15.9	WT
P-0010709	breast_msk_2018	1987	1	0.976807859	16	WT
TCGA-D8-A27F	brca_tcga	1985	1	0.976316012	16.03	WT
P-0014798	breast_msk_2018	1984	1	0.976316012	16.1	WT
P-0014828	breast_msk_2018	1983	1	0.976316012	16.1	WT
P-0007759	breast_msk_2018	1981	1	0.975823421	16.2	WT
P-0010110	breast_msk_2018	1980	1	0.975823421	16.2	WT
P-0014620	breast_msk_2018	1979	1	0.975823421	16.2	WT
TCGA-BH-A0DZ	brca_tcga	1978	1	0.975823421	16.26	WT
TCGA-D8-A1XS	brca_tcga	1977	1	0.975823421	16.29	WT
TCGA-AC-A3HN	brca_tcga	1976	1	0.975823421	16.29	WT
P-0014667	breast_msk_2018	1974	1	0.975823421	16.3	WT
P-0005784	breast_msk_2018	1975	1	0.975823421	16.3	WT
TCGA-D8-A1XQ	brca_tcga	1971	1	0.975823421	16.39	WT
TCGA-D8-A27L	brca_tcga	1970	1	0.975823421	16.39	WT
P-0008945	breast_msk_2018	1968	1	0.975327827	16.4	WT
P-0014829	breast_msk_2018	1967	1	0.975327827	16.4	WT
P-0014830	breast_msk_2018	1966	1	0.975327827	16.4	WT
TCGA-E2-A1BC	brca_tcga	1964	1	0.975327827	16.46	WT
TCGA-A2-A1G6	brca_tcga	1965	1	0.975327827	16.46	WT
P-0006556	breast_msk_2018	1963	1	0.975327827	16.5	WT
P-0008449	breast_msk_2018	1962	1	0.975327827	16.5	WT
TCGA-D8-A1XY	brca_tcga	1961	1	0.975327827	16.52	WT
TCGA-EW-A1J3	brca_tcga	1960	1	0.975327827	16.56	WT
TCGA-AC-A3W5	brca_tcga	1959	1	0.975327827	16.56	WT
P-0008346	breast_msk_2018	1958	1	0.975327827	16.6	WT
P-0014801	breast_msk_2018	1957	1	0.975327827	16.6	WT
TCGA-D8-A1XT	brca_tcga	1956	1	0.975327827	16.62	WT
TCGA-C8-A274	brca_tcga	1955	1	0.975327827	16.69	WT
P-0015023	breast_msk_2018	1952	1	0.974329539	16.7	WT
TCGA-D8-A1X7	brca_tcga	1951	1	0.974329539	16.72	WT
TCGA-AC-A5EH	brca_tcga	1950	1	0.974329539	16.79	WT
P-0015577	breast_msk_2018	1945	1	0.97382937	16.8	WT
P-0001481	breast_msk_2018	1949	1	0.974329539	16.8	WT
P-0004611	breast_msk_2018	1947	1	0.97382937	16.8	WT
P-0010942	breast_msk_2018	1946	1	0.97382937	16.8	WT
TCGA-C8-A273	brca_tcga	1944	1	0.97382937	16.85	WT
P-0008006	breast_msk_2018	1943	1	0.97382937	16.9	WT
TCGA-BH-A0HN	brca_tcga	1941	1	0.973327913	16.95	WT
P-0008424	breast_msk_2018	1938	1	0.972324482	17	WT
TCGA-A8-A0AB	brca_tcga	1936	1	0.971822507	17.02	WT
TCGA-A8-A075	brca_tcga	1935	1	0.971822507	17.02	WT
TCGA-LL-A5YL	brca_tcga	1933	1	0.971822507	17.05	WT
TCGA-D8-A27N	brca_tcga	1934	1	0.971822507	17.05	WT
P-0010058	breast_msk_2018	1932	1	0.971822507	17.1	WT
P-0010201	breast_msk_2018	1931	1	0.971822507	17.1	WT
TCGA-A2-A0T1	brca_tcga	1930	1	0.971822507	17.12	WT
TCGA-A2-A25C	brca_tcga	1929	1	0.971822507	17.18	WT
P-0008023	breast_msk_2018	1928	1	0.971822507	17.2	WT
P-0008155	breast_msk_2018	1927	1	0.971822507	17.2	WT
TCGA-E2-A15D	brca_tcga	1925	1	0.971317927	17.28	WT
P-0014970	breast_msk_2018	1922	1	0.971317927	17.3	WT
P-0005799	breast_msk_2018	1924	1	0.971317927	17.3	WT
TCGA-A2-A1FW	brca_tcga	1921	1	0.971317927	17.35	WT
P-0017372	breast_msk_2018	1920	1	0.971317927	17.4	WT
TCGA-D8-A27E	brca_tcga	1919	1	0.971317927	17.41	WT
TCGA-AC-A62Y	brca_tcga	1918	1	0.971317927	17.41	WT
TCGA-D8-A1J9	brca_tcga	1916	1	0.97081124	17.48	WT
P-0015077	breast_msk_2018	1910	1	0.970304289	17.5	WT
P-0014826	breast_msk_2018	1911	1	0.970304289	17.5	WT
P-0004058	breast_msk_2018	1914	1	0.970304289	17.5	WT
TCGA-EW-A423	brca_tcga	1909	1	0.970304289	17.51	WT
TCGA-A2-A0T0	brca_tcga	1908	1	0.970304289	17.51	WT
P-0008538	breast_msk_2018	1906	1	0.969795477	17.6	WT
TCGA-D8-A1XM	brca_tcga	1904	1	0.969286398	17.67	WT
TCGA-AO-A1KT	brca_tcga	1902	1	0.968777052	17.77	WT
TCGA-D8-A1X6	brca_tcga	1901	1	0.968777052	17.77	WT
TCGA-A7-A4SF	brca_tcga	1898	1	0.967757287	17.9	WT
TCGA-A8-A093	brca_tcga	1897	1	0.967757287	17.94	WT
TCGA-A8-A06R	brca_tcga	1896	1	0.967757287	17.97	WT
TCGA-A8-A082	brca_tcga	1894	1	0.967246597	18.04	WT
P-0006568	breast_msk_2018	1893	1	0.967246597	18.1	WT
TCGA-GM-A5PX	brca_tcga	1892	1	0.967246597	18.1	WT
TCGA-D8-A1XB	brca_tcga	1890	1	0.967246597	18.13	WT
TCGA-A2-A25D	brca_tcga	1889	1	0.967246597	18.13	WT
TCGA-D8-A1JD	brca_tcga	1891	1	0.967246597	18.13	WT
TCGA-EW-A1IZ	brca_tcga	1885	1	0.966221971	18.2	WT
TCGA-A1-A0SQ	brca_tcga	1884	1	0.966221971	18.2	WT
TCGA-BH-A0BD	brca_tcga	1883	1	0.966221971	18.2	WT
TCGA-A2-A0YE	brca_tcga	1882	1	0.966221971	18.2	WT
TCGA-E2-A15G	brca_tcga	1881	1	0.966221971	18.2	WT
P-0008148	breast_msk_2018	1876	1	0.965708023	18.3	WT
P-0007100	breast_msk_2018	1877	1	0.965708023	18.3	WT
P-0000341	breast_msk_2018	1879	1	0.965708023	18.3	WT
P-0006067	breast_msk_2018	1878	1	0.965708023	18.3	WT
P-0004090	breast_msk_2018	1874	1	0.965192979	18.4	WT
P-0006622	breast_msk_2018	1873	1	0.965192979	18.4	WT
P-0006818	breast_msk_2018	1872	1	0.965192979	18.4	WT
TCGA-EW-A1P6	brca_tcga	1871	1	0.965192979	18.46	WT
TCGA-D8-A3Z6	brca_tcga	1870	1	0.965192979	18.5	WT
TCGA-D8-A1X5	brca_tcga	1868	1	0.964676557	18.56	WT
TCGA-A2-A0YJ	brca_tcga	1867	1	0.964676557	18.59	WT
P-0006086	breast_msk_2018	1866	1	0.964676557	18.6	WT
TCGA-BH-A5IZ	brca_tcga	1865	1	0.964676557	18.63	WT
P-0007601	breast_msk_2018	1863	1	0.964159026	18.7	WT
P-0007579	breast_msk_2018	1862	1	0.964159026	18.8	WT
P-0007984	breast_msk_2018	1861	1	0.964159026	18.8	WT
TCGA-A2-A0T6	brca_tcga	1856	1	0.963640661	18.89	WT
TCGA-EW-A1PA	brca_tcga	1857	1	0.963640661	18.89	WT
TCGA-EW-A1J1	brca_tcga	1858	1	0.963640661	18.89	WT
TCGA-D8-A1JE	brca_tcga	1859	1	0.963640661	18.89	WT
P-0008027	breast_msk_2018	1855	1	0.963640661	18.9	WT
TCGA-E9-A1NH	brca_tcga	1854	1	0.963640661	18.92	WT
TCGA-D8-A1JI	brca_tcga	1853	1	0.963640661	18.96	WT
TCGA-A8-A07F	brca_tcga	1852	1	0.963640661	18.96	WT
TCGA-A8-A09T	brca_tcga	1851	1	0.963640661	19.02	WT
TCGA-A8-A0A2	brca_tcga	1850	1	0.963640661	19.02	WT
P-0014267	breast_msk_2018	1849	1	0.963640661	19.1	WT
TCGA-D8-A147	brca_tcga	1846	1	0.963640661	19.19	WT
TCGA-A1-A0SP	brca_tcga	1847	1	0.963640661	19.19	WT
TCGA-A2-A1G1	brca_tcga	1848	1	0.963640661	19.19	WT
P-0004893	breast_msk_2018	1845	1	0.963640661	19.2	WT
TCGA-AC-A23C	brca_tcga	1843	1	0.963640661	19.22	WT
P-0012134	breast_msk_2018	1841	1	0.963117512	19.3	WT
P-0016819	breast_msk_2018	1840	1	0.963117512	19.3	WT
TCGA-AC-A2QI	brca_tcga	1839	1	0.963117512	19.32	WT
TCGA-AC-A5XS	brca_tcga	1838	1	0.963117512	19.32	WT
TCGA-A2-A0YK	brca_tcga	1837	1	0.963117512	19.32	WT
TCGA-D8-A1JM	brca_tcga	1836	1	0.963117512	19.38	WT
P-0007317	breast_msk_2018	1832	1	0.962067221	19.4	WT
TCGA-E2-A154	brca_tcga	1831	1	0.962067221	19.42	WT
P-0006675	breast_msk_2018	1830	1	0.962067221	19.5	WT
TCGA-E2-A15P	brca_tcga	1829	1	0.962067221	19.55	WT
P-0015151	breast_msk_2018	1827	1	0.961540926	19.6	WT
TCGA-E2-A1L9	brca_tcga	1826	1	0.961540926	19.65	WT
P-0001839	breast_msk_2018	1825	1	0.961540926	19.8	WT
P-0005675	breast_msk_2018	1823	1	0.961013765	19.8	WT
P-0015475	breast_msk_2018	1822	1	0.961013765	19.9	WT
TCGA-D8-A1XL	brca_tcga	1821	1	0.961013765	19.91	WT
TCGA-EW-A1PH	brca_tcga	1820	1	0.961013765	19.94	WT
TCGA-A8-A08G	brca_tcga	1819	1	0.961013765	19.94	WT
TCGA-EW-A1PB	brca_tcga	1818	1	0.961013765	19.97	WT
TCGA-A8-A07E	brca_tcga	1817	1	0.961013765	19.97	WT
P-0050274	brca_mapk_hp_msk_2021	1816	1	0.961013765	19.989	WT
P-0005368	breast_msk_2018	1815	1	0.961013765	20	WT
TCGA-D8-A1JJ	brca_tcga	1813	1	0.961013765	20.07	WT
TCGA-D8-A1JL	brca_tcga	1814	1	0.961013765	20.07	WT
P-0012176	breast_msk_2018	1811	1	0.961013765	20.1	WT
TCGA-D8-A1JK	brca_tcga	1810	1	0.961013765	20.11	WT
TCGA-E9-A243	brca_tcga	1809	1	0.961013765	20.11	WT
P-0006348	breast_msk_2018	1805	1	0.959419162	20.2	WT
TCGA-C8-A26V	brca_tcga	1803	1	0.959419162	20.24	WT
TCGA-A2-A1G0	brca_tcga	1804	1	0.959419162	20.24	WT
TCGA-AO-A0J7	brca_tcga	1801	1	0.958886743	20.3	WT
TCGA-D8-A1JN	brca_tcga	1799	1	0.958354029	20.37	WT
TCGA-OL-A5S0	brca_tcga	1798	1	0.958354029	20.37	WT
TCGA-BH-A0HI	brca_tcga	1797	1	0.958354029	20.37	WT
P-0008054	breast_msk_2018	1796	1	0.958354029	20.4	WT
TCGA-AO-A1KO	brca_tcga	1794	1	0.957820127	20.43	WT
TCGA-BH-A0AW	brca_tcga	1793	1	0.957820127	20.43	WT
TCGA-A2-A0T4	brca_tcga	1791	1	0.957285629	20.5	WT
TCGA-D8-A141	brca_tcga	1790	1	0.957285629	20.57	WT
TCGA-E2-A15L	brca_tcga	1789	1	0.957285629	20.57	WT
P-0003918	breast_msk_2018	1788	1	0.957285629	20.6	WT
P-0005397	breast_msk_2018	1787	1	0.957285629	20.6	WT
TCGA-A7-A26J	brca_tcga	1786	1	0.957285629	20.6	WT
TCGA-E2-A15E	brca_tcga	1780	1	0.955676745	20.7	WT
P-0015948	breast_msk_2018	1781	1	0.955676745	20.7	WT
P-0010808	breast_msk_2018	1782	1	0.955676745	20.7	WT
TCGA-A2-A0T7	brca_tcga	1778	1	0.955139546	20.73	WT
P-0001536	breast_msk_2018	1776	1	0.954602045	20.8	WT
TCGA-D8-A13Z	brca_tcga	1773	1	0.954602045	20.86	WT
TCGA-A1-A0SI	brca_tcga	1775	1	0.954602045	20.86	WT
TCGA-BH-A42V	brca_tcga	1774	1	0.954602045	20.86	WT
P-0013454	breast_msk_2018	1772	1	0.954602045	20.9	WT
TCGA-D8-A1JP	brca_tcga	1771	1	0.954602045	20.99	WT
P-0007566	breast_msk_2018	1769	1	0.954062722	21	WT
TCGA-E2-A155	brca_tcga	1767	1	0.953523094	21.02	WT
P-0003552	breast_msk_2018	1766	1	0.953523094	21.1	WT
TCGA-A2-A4S2	brca_tcga	1765	1	0.953523094	21.12	WT
TCGA-D8-A146	brca_tcga	1764	1	0.953523094	21.12	WT
TCGA-A7-A4SE	brca_tcga	1763	1	0.953523094	21.16	WT
P-0014935	breast_msk_2018	1762	1	0.953523094	21.2	WT
TCGA-E9-A1RG	brca_tcga	1761	1	0.953523094	21.25	WT
TCGA-A2-A4RY	brca_tcga	1760	1	0.953523094	21.29	WT
P-0006310	breast_msk_2018	1759	1	0.953523094	21.4	WT
P-0006517	breast_msk_2018	1758	1	0.953523094	21.4	WT
TCGA-BH-A18H	brca_tcga	1757	1	0.953523094	21.42	WT
P-0003509	breast_msk_2018	1755	1	0.952980085	21.5	WT
P-0005907	breast_msk_2018	1754	1	0.952980085	21.5	WT
P-0020702	brca_mapk_hp_msk_2021	1753	1	0.952980085	21.501	WT
TCGA-AO-A0JA	brca_tcga	1752	1	0.952980085	21.52	WT
P-0048837	brca_mapk_hp_msk_2021	1751	1	0.952980085	21.567	WT
P-0008795	breast_msk_2018	1749	1	0.952980085	21.6	WT
P-0007902	breast_msk_2018	1750	1	0.952980085	21.6	WT
TCGA-E2-A15F	brca_tcga	1748	1	0.952980085	21.62	WT
TCGA-D8-A4Z1	brca_tcga	1747	1	0.952980085	21.65	WT
TCGA-A2-A0YH	brca_tcga	1746	1	0.952980085	21.65	WT
TCGA-BH-A0BJ	brca_tcga	1745	1	0.952980085	21.68	WT
P-0005395	breast_msk_2018	1742	1	0.952433338	21.7	WT
P-0005399	breast_msk_2018	1741	1	0.952433338	21.7	WT
P-0000438	breast_msk_2018	1744	1	0.952980085	21.7	WT
TCGA-A7-A26I	brca_tcga	1739	1	0.951885963	21.71	WT
TCGA-D8-A1XJ	brca_tcga	1738	1	0.951885963	21.81	WT
TCGA-A2-A4S3	brca_tcga	1737	1	0.951885963	21.88	WT
TCGA-A2-A0YG	brca_tcga	1736	1	0.951885963	21.88	WT
P-0006248	breast_msk_2018	1734	1	0.951885963	21.9	WT
P-0004850	breast_msk_2018	1735	1	0.951885963	21.9	WT
P-0009364	breast_msk_2018	1733	1	0.951885963	21.9	WT
P-0004974	breast_msk_2018	1729	1	0.9502372	22	WT
TCGA-EW-A2FW	brca_tcga	1727	1	0.949687294	22.08	WT
TCGA-E2-A1IN	brca_tcga	1726	1	0.949687294	22.17	WT
TCGA-AC-A3QP	brca_tcga	1725	1	0.949687294	22.17	WT
TCGA-AC-A2B8	brca_tcga	1721	1	0.948585248	22.24	WT
P-0006068	breast_msk_2018	1720	1	0.948585248	22.3	WT
P-0016003	breast_msk_2018	1719	1	0.948585248	22.3	WT
TCGA-OL-A5RZ	brca_tcga	1717	1	0.948585248	22.31	WT
TCGA-A7-A2KD	brca_tcga	1718	1	0.948585248	22.31	WT
TCGA-AO-A0J8	brca_tcga	1716	1	0.948585248	22.34	WT
TCGA-MS-A51U	brca_tcga	1715	1	0.948585248	22.37	WT
TCGA-A2-A1FZ	brca_tcga	1714	1	0.948585248	22.44	WT
P-0004277	breast_msk_2018	1713	1	0.948585248	22.5	WT
P-0010684	breast_msk_2018	1712	1	0.948585248	22.5	WT
P-0005712	breast_msk_2018	1711	1	0.948585248	22.7	WT
P-0006249	breast_msk_2018	1708	1	0.948585248	22.8	WT
P-0005620	breast_msk_2018	1709	1	0.948585248	22.8	WT
TCGA-E2-A15C	brca_tcga	1707	1	0.948585248	22.8	WT
TCGA-AC-A23E	brca_tcga	1706	1	0.948585248	22.93	WT
TCGA-BH-A0WA	brca_tcga	1703	1	0.947472539	23.03	WT
TCGA-BH-A0H7	brca_tcga	1702	1	0.947472539	23.06	WT
TCGA-EW-A1P5	brca_tcga	1701	1	0.947472539	23.09	WT
P-0015689	breast_msk_2018	1700	1	0.947472539	23.1	WT
TCGA-A2-A4S0	brca_tcga	1699	1	0.947472539	23.19	WT
TCGA-E2-A153	brca_tcga	1695	1	0.946356552	23.23	WT
TCGA-AC-A3YI	brca_tcga	1696	1	0.946356552	23.23	WT
TCGA-AR-A0TU	brca_tcga	1693	1	0.9457979	23.29	WT
TCGA-E2-A15A	brca_tcga	1692	1	0.9457979	23.32	WT
TCGA-A2-A1FV	brca_tcga	1691	1	0.9457979	23.46	WT
TCGA-OL-A66I	brca_tcga	1690	1	0.9457979	23.46	WT
TCGA-BH-A5J0	brca_tcga	1689	1	0.9457979	23.49	WT
TCGA-A7-A13G	brca_tcga	1687	1	0.9457979	23.59	WT
TCGA-A7-A26G	brca_tcga	1684	1	0.944675957	23.72	WT
TCGA-A7-A26H	brca_tcga	1682	1	0.944114652	23.78	WT
TCGA-E9-A54Y	brca_tcga	1681	1	0.944114652	23.82	WT
TCGA-E2-A156	brca_tcga	1680	1	0.944114652	23.85	WT
TCGA-D8-A1X9	brca_tcga	1679	1	0.944114652	23.88	WT
TCGA-E9-A54X	brca_tcga	1678	1	0.944114652	23.88	WT
TCGA-BH-A0HF	brca_tcga	1677	1	0.944114652	23.88	WT
TCGA-BH-A0W3	brca_tcga	1676	1	0.944114652	23.92	WT
P-0004565	breast_msk_2018	1675	1	0.944114652	24	WT
P-0014842	breast_msk_2018	1669	1	0.94298634	24.1	WT
P-0007423	breast_msk_2018	1670	1	0.94298634	24.1	WT
P-0005265	breast_msk_2018	1668	1	0.94298634	24.2	WT
TCGA-A7-A26F	brca_tcga	1667	1	0.94298634	24.24	WT
TCGA-A2-A4RX	brca_tcga	1666	1	0.94298634	24.38	WT
P-0045550	brca_mapk_hp_msk_2021	1664	1	0.942419982	24.427	WT
TCGA-BH-A0EB	brca_tcga	1663	1	0.942419982	24.47	WT
TCGA-C8-A27A	brca_tcga	1660	1	0.941285903	24.54	WT
TCGA-E9-A24A	brca_tcga	1659	1	0.941285903	24.54	WT
TCGA-BH-A0H6	brca_tcga	1658	1	0.941285903	24.54	WT
TCGA-E2-A1LA	brca_tcga	1657	1	0.941285903	24.57	WT
TCGA-A2-A0EX	brca_tcga	1650	1	0.940149084	24.7	WT
TCGA-OL-A5RY	brca_tcga	1651	1	0.940149084	24.7	WT
P-0013925	breast_msk_2018	1652	1	0.940149084	24.7	WT
P-0012572	breast_msk_2018	1653	1	0.940149084	24.7	WT
P-0005417	breast_msk_2018	1654	1	0.940149084	24.7	WT
TCGA-AC-A3YJ	brca_tcga	1649	1	0.940149084	24.77	WT
TCGA-AQ-A04H	brca_tcga	1648	1	0.940149084	24.77	WT
P-0009966	breast_msk_2018	1647	1	0.940149084	24.8	WT
TCGA-E9-A1QZ	brca_tcga	1646	1	0.940149084	24.8	WT
P-0004654	breast_msk_2018	1645	1	0.940149084	24.9	WT
TCGA-LL-A440	brca_tcga	1644	1	0.940149084	24.93	WT
TCGA-BH-A0W4	brca_tcga	1643	1	0.940149084	24.93	WT
TCGA-A8-A07U	brca_tcga	1642	1	0.940149084	24.97	WT
TCGA-A8-A09Q	brca_tcga	1641	1	0.940149084	25	WT
TCGA-AC-A3TM	brca_tcga	1640	1	0.940149084	25.03	WT
TCGA-LL-A50Y	brca_tcga	1639	1	0.940149084	25.03	WT
TCGA-E2-A159	brca_tcga	1638	1	0.940149084	25.03	WT
P-0007349	breast_msk_2018	1637	1	0.940149084	25.1	WT
TCGA-A2-A0D4	brca_tcga	1636	1	0.940149084	25.2	WT
TCGA-A2-A0YD	brca_tcga	1635	1	0.940149084	25.26	WT
P-0004133	breast_msk_2018	1634	1	0.940149084	25.3	WT
P-0003683	breast_msk_2018	1631	1	0.938997646	25.4	WT
TCGA-BH-A0AY	brca_tcga	1630	1	0.938997646	25.53	WT
TCGA-D8-A1X8	brca_tcga	1629	1	0.938997646	25.72	WT
TCGA-EW-A2FV	brca_tcga	1626	1	0.937844086	25.89	WT
P-0003005	breast_msk_2018	1625	1	0.937844086	25.9	WT
TCGA-EW-A1OV	brca_tcga	1624	1	0.937844086	25.92	WT
TCGA-A8-A06Y	brca_tcga	1623	1	0.937844086	25.99	WT
P-0004028	breast_msk_2018	1622	1	0.937844086	26	WT
P-0004121	breast_msk_2018	1621	1	0.937844086	26	WT
TCGA-BH-A202	brca_tcga	1618	1	0.936686254	26.12	WT
P-0012260	breast_msk_2018	1615	1	0.935527706	26.2	WT
TCGA-E9-A5UP	brca_tcga	1614	1	0.935527706	26.38	WT
P-0003306	breast_msk_2018	1613	1	0.935527706	26.4	WT
P-0004950	breast_msk_2018	1612	1	0.935527706	26.4	WT
TCGA-BH-A0HB	brca_tcga	1611	1	0.935527706	26.48	WT
P-0012632	breast_msk_2018	1608	1	0.934946633	26.5	WT
TCGA-OL-A66H	brca_tcga	1607	1	0.934946633	26.56	WT
P-0016144	breast_msk_2018	1606	1	0.934946633	26.6	WT
TCGA-E9-A5FK	brca_tcga	1604	1	0.934364112	26.68	WT
P-0004768	breast_msk_2018	1603	1	0.934364112	26.7	WT
P-0003195	breast_msk_2018	1602	1	0.934364112	26.8	WT
TCGA-AQ-A04J	brca_tcga	1601	1	0.934364112	26.91	WT
TCGA-A2-A4S1	brca_tcga	1600	1	0.934364112	26.94	WT
TCGA-A8-A0A9	brca_tcga	1597	1	0.933195426	27	WT
P-0042338	brca_mapk_hp_msk_2021	1596	1	0.933195426	27.025	WT
P-0006857	breast_msk_2018	1594	1	0.932610351	27.1	WT
TCGA-BH-A0HX	brca_tcga	1592	1	0.932024908	27.23	WT
P-0003166	breast_msk_2018	1591	1	0.932024908	27.3	WT
P-0004194	breast_msk_2018	1590	1	0.932024908	27.3	WT
TCGA-E2-A108	brca_tcga	1585	1	0.929678715	27.5	WT
TCGA-D8-A1XA	brca_tcga	1584	1	0.929678715	27.56	WT
P-0015784	breast_msk_2018	1582	1	0.929091426	27.6	WT
P-0014460	brca_mapk_hp_msk_2021	1581	1	0.929091426	27.616	WT
P-0003234	breast_msk_2018	1579	1	0.928503394	27.7	WT
P-0007072	breast_msk_2018	1578	1	0.928503394	27.8	WT
TCGA-LQ-A4E4	brca_tcga	1577	1	0.928503394	27.89	WT
P-0002399	breast_msk_2018	1576	1	0.928503394	27.9	WT
P-0003772	breast_msk_2018	1574	1	0.927913868	28.1	WT
P-0004122	breast_msk_2018	1573	1	0.927913868	28.1	WT
TCGA-BH-A201	brca_tcga	1572	1	0.927913868	28.12	WT
TCGA-E9-A1R0	brca_tcga	1571	1	0.927913868	28.25	WT
P-0002324	breast_msk_2018	1567	1	0.926731812	28.3	WT
P-0009688	breast_msk_2018	1565	1	0.926140029	28.3	WT
P-0001888	breast_msk_2018	1568	1	0.926731812	28.3	WT
P-0004193	breast_msk_2018	1564	1	0.926140029	28.4	WT
TCGA-E2-A1IJ	brca_tcga	1563	1	0.926140029	28.42	WT
TCGA-E2-A10E	brca_tcga	1562	1	0.926140029	28.42	WT
TCGA-E2-A1B6	brca_tcga	1561	1	0.926140029	28.48	WT
P-0001889	breast_msk_2018	1560	1	0.926140029	28.5	WT
P-0008839	breast_msk_2018	1559	1	0.926140029	28.5	WT
P-0003134	breast_msk_2018	1558	1	0.926140029	28.6	WT
P-0012704	breast_msk_2018	1557	1	0.926140029	28.6	WT
TCGA-EW-A1J6	brca_tcga	1556	1	0.926140029	28.75	WT
P-0013650	breast_msk_2018	1553	1	0.926140029	28.8	WT
P-0003702	breast_msk_2018	1555	1	0.926140029	28.8	WT
P-0011040	breast_msk_2018	1554	1	0.926140029	28.8	WT
TCGA-OL-A5RX	brca_tcga	1552	1	0.926140029	28.84	WT
TCGA-E2-A10F	brca_tcga	1551	1	0.926140029	28.84	WT
P-0005469	breast_msk_2018	1550	1	0.926140029	28.9	WT
TCGA-A8-A08C	brca_tcga	1549	1	0.926140029	28.94	WT
P-0003133	breast_msk_2018	1548	1	0.926140029	29	WT
P-0010724	breast_msk_2018	1547	1	0.926140029	29	WT
P-0014903	breast_msk_2018	1546	1	0.926140029	29	WT
P-0007087	breast_msk_2018	1544	1	0.925540586	29.1	WT
P-0001934	breast_msk_2018	1543	1	0.925540586	29.2	WT
P-0002950	breast_msk_2018	1542	1	0.925540586	29.3	WT
TCGA-A7-A13H	brca_tcga	1539	1	0.924339365	29.53	WT
P-0019579	brca_mapk_hp_msk_2021	1538	1	0.924339365	29.589	WT
P-0002652	breast_msk_2018	1537	1	0.924339365	29.6	WT
P-0006442	breast_msk_2018	1536	1	0.924339365	29.6	WT
P-0010361	breast_msk_2018	1535	1	0.924339365	29.7	WT
TCGA-A7-A0DC	brca_tcga	1533	1	0.923736797	29.76	WT
TCGA-EW-A1P4	brca_tcga	1530	1	0.922530874	29.8	WT
TCGA-EW-A1OY	brca_tcga	1529	1	0.922530874	29.83	WT
P-0015924	breast_msk_2018	1527	1	0.921927124	29.9	WT
TCGA-EW-A1OX	brca_tcga	1526	1	0.921927124	29.93	WT
TCGA-A8-A09K	brca_tcga	1524	1	0.921322581	29.96	WT
TCGA-BH-A0DI	brca_tcga	1523	1	0.921322581	29.96	WT
P-0039131	brca_mapk_hp_msk_2021	1521	1	0.920717245	30.049	WT
TCGA-EW-A1P7	brca_tcga	1520	1	0.920717245	30.06	WT
P-0001721	breast_msk_2018	1519	1	0.920717245	30.2	WT
TCGA-BH-A0GY	brca_tcga	1516	1	0.919504178	30.32	WT
TCGA-E9-A3X8	brca_tcga	1515	1	0.919504178	30.42	WT
P-0015742	breast_msk_2018	1513	1	0.918896844	30.5	WT
TCGA-A7-A0CJ	brca_tcga	1511	1	0.918896844	30.58	WT
TCGA-E2-A570	brca_tcga	1512	1	0.918896844	30.58	WT
P-0002655	breast_msk_2018	1510	1	0.918896844	30.7	WT
P-0013909	breast_msk_2018	1509	1	0.918896844	30.7	WT
P-0001452	breast_msk_2018	1508	1	0.918896844	30.8	WT
TCGA-A8-A092	brca_tcga	1506	1	0.918287092	30.95	WT
TCGA-A8-A08P	brca_tcga	1504	1	0.917676934	30.98	WT
TCGA-BH-A0EE	brca_tcga	1503	1	0.917676934	30.98	WT
P-0001290	breast_msk_2018	1502	1	0.917676934	31	WT
P-0007396	breast_msk_2018	1498	1	0.917064741	31.1	WT
P-0001419	breast_msk_2018	1501	1	0.917676934	31.1	WT
P-0001355	breast_msk_2018	1497	1	0.917064741	31.2	WT
P-0009015	breast_msk_2018	1496	1	0.917064741	31.3	WT
TCGA-A7-A26E	brca_tcga	1495	1	0.917064741	31.34	WT
P-0000004	breast_msk_2018	1494	1	0.917064741	31.5	WT
P-0008856	breast_msk_2018	1493	1	0.917064741	31.5	WT
TCGA-A7-A13D	brca_tcga	1487	1	0.916450087	31.7	WT
TCGA-A2-A0YM	brca_tcga	1488	1	0.916450087	31.7	WT
P-0005032	breast_msk_2018	1490	1	0.916450087	31.7	WT
P-0001168	breast_msk_2018	1491	1	0.916450087	31.7	WT
P-0008215	breast_msk_2018	1489	1	0.916450087	31.7	WT
P-0003286	breast_msk_2018	1486	1	0.916450087	31.8	WT
TCGA-A2-A0EV	brca_tcga	1485	1	0.916450087	31.8	WT
P-0004841	breast_msk_2018	1484	1	0.916450087	31.9	WT
P-0005174	breast_msk_2018	1483	1	0.916450087	31.9	WT
P-0008208	breast_msk_2018	1482	1	0.916450087	31.9	WT
TCGA-E2-A14X	brca_tcga	1481	1	0.916450087	31.93	WT
TCGA-OL-A5D8	brca_tcga	1479	1	0.915830864	31.96	WT
TCGA-BH-A0BC	brca_tcga	1477	1	0.915211222	32	WT
TCGA-E2-A14W	brca_tcga	1476	1	0.915211222	32	WT
TCGA-E9-A227	brca_tcga	1475	1	0.915211222	32.03	WT
TCGA-A8-A07L	brca_tcga	1474	1	0.915211222	32.03	WT
P-0002053	breast_msk_2018	1472	1	0.914589897	32.1	WT
TCGA-E2-A1B5	brca_tcga	1470	1	0.91396815	32.33	WT
TCGA-AC-A3BB	brca_tcga	1469	1	0.91396815	32.42	WT
TCGA-AQ-A1H3	brca_tcga	1468	1	0.91396815	32.49	WT
TCGA-A2-A0YC	brca_tcga	1466	1	0.913345131	32.52	WT
P-0001661	breast_msk_2018	1462	1	0.9114748	32.7	WT
TCGA-A2-A3XV	brca_tcga	1461	1	0.9114748	32.72	WT
TCGA-LL-A441	brca_tcga	1460	1	0.9114748	32.72	WT
TCGA-AO-A0J2	brca_tcga	1459	1	0.9114748	32.75	WT
TCGA-E9-A1N4	brca_tcga	1457	1	0.910849646	32.85	WT
TCGA-E9-A3Q9	brca_tcga	1456	1	0.910849646	32.88	WT
TCGA-AQ-A54O	brca_tcga	1455	1	0.910849646	32.88	WT
TCGA-BH-A18F	brca_tcga	1454	1	0.910849646	32.88	WT
TCGA-A8-A08F	brca_tcga	1452	1	0.910222771	32.98	WT
TCGA-A8-A091	brca_tcga	1451	1	0.910222771	32.98	WT
P-0012005	breast_msk_2018	1448	1	0.909595031	33	WT
P-0003294	breast_msk_2018	1449	1	0.909595031	33	WT
TCGA-AC-A2QH	brca_tcga	1447	1	0.909595031	33.02	WT
TCGA-A8-A09M	brca_tcga	1446	1	0.909595031	33.05	WT
TCGA-A7-A0DB	brca_tcga	1445	1	0.909595031	33.08	WT
TCGA-E2-A14S	brca_tcga	1443	1	0.908965117	33.15	WT
P-0003281	breast_msk_2018	1442	1	0.908965117	33.2	WT
TCGA-AR-A5QN	brca_tcga	1441	1	0.908965117	33.28	WT
P-0001503	breast_msk_2018	1439	1	0.908333892	33.3	WT
TCGA-D8-A3Z5	brca_tcga	1438	1	0.908333892	33.34	WT
TCGA-E2-A1II	brca_tcga	1435	1	0.907069683	33.67	WT
P-0001383	breast_msk_2018	1433	1	0.907069683	33.7	WT
P-0001607	breast_msk_2018	1432	1	0.907069683	33.7	WT
P-0012541	breast_msk_2018	1431	1	0.907069683	33.7	WT
TCGA-E2-A1IH	brca_tcga	1430	1	0.907069683	33.71	WT
TCGA-A2-A0D2	brca_tcga	1429	1	0.907069683	33.74	WT
P-0014280	breast_msk_2018	1428	1	0.907069683	33.8	WT
TCGA-A8-A07C	brca_tcga	1424	1	0.905162739	33.97	WT
TCGA-EW-A3E8	brca_tcga	1423	1	0.905162739	34	WT
P-0014847	breast_msk_2018	1422	1	0.905162739	34.1	WT
TCGA-E9-A1N8	brca_tcga	1421	1	0.905162739	34.13	WT
TCGA-E2-A14V	brca_tcga	1419	1	0.904525301	34.23	WT
TCGA-A2-A0EU	brca_tcga	1417	1	0.904525301	34.26	WT
TCGA-A7-A0CG	brca_tcga	1418	1	0.904525301	34.26	WT
P-0001395	breast_msk_2018	1416	1	0.904525301	34.4	WT
TCGA-E2-A107	brca_tcga	1413	1	0.903885608	34.4	WT
TCGA-EW-A1PG	brca_tcga	1411	1	0.903245462	34.53	WT
TCGA-E2-A2P6	brca_tcga	1410	1	0.903245462	34.53	WT
TCGA-A2-A0D1	brca_tcga	1409	1	0.903245462	34.53	WT
P-0000470	breast_msk_2018	1406	1	0.901962443	34.7	WT
TCGA-E9-A1N3	brca_tcga	1403	1	0.900678511	34.79	WT
P-0013908	breast_msk_2018	1402	1	0.900678511	34.8	WT
TCGA-OL-A5RV	brca_tcga	1401	1	0.900678511	34.89	WT
TCGA-E2-A573	brca_tcga	1400	1	0.900678511	34.89	WT
TCGA-E9-A1R2	brca_tcga	1397	1	0.899390908	34.92	WT
P-0010933	breast_msk_2018	1394	1	0.899390908	35	WT
P-0000658	breast_msk_2018	1396	1	0.899390908	35	WT
P-0003986	breast_msk_2018	1395	1	0.899390908	35	WT
TCGA-A2-A0ET	brca_tcga	1393	1	0.899390908	35.02	WT
P-0000947	breast_msk_2018	1392	1	0.899390908	35.1	WT
P-0009731	breast_msk_2018	1390	1	0.899390908	35.2	WT
TCGA-A7-A0CE	brca_tcga	1388	1	0.898743398	35.28	WT
P-0000259	breast_msk_2018	1386	1	0.898095421	35.4	WT
TCGA-A7-A0CH	brca_tcga	1384	1	0.897446977	35.45	WT
P-0006963	breast_msk_2018	1382	1	0.897446977	35.6	WT
TCGA-A7-A0DA	brca_tcga	1381	1	0.897446977	35.64	WT
TCGA-E9-A1NE	brca_tcga	1379	1	0.896796653	35.74	WT
P-0013219	breast_msk_2018	1378	1	0.896796653	35.8	WT
P-0002567	breast_msk_2018	1377	1	0.896796653	35.9	WT
TCGA-BH-A18I	brca_tcga	1375	1	0.896144911	35.91	WT
P-0007926	breast_msk_2018	1373	1	0.895492695	36	WT
TCGA-A2-A04Y	brca_tcga	1370	1	0.894839528	36.1	WT
P-0000462	breast_msk_2018	1372	1	0.895492695	36.1	WT
TCGA-E9-A1N9	brca_tcga	1369	1	0.894839528	36.17	WT
TCGA-A2-A3KC	brca_tcga	1366	1	0.893531283	36.2	WT
TCGA-OL-A5RW	brca_tcga	1363	1	0.89222208	36.33	WT
P-0005508	breast_msk_2018	1362	1	0.89222208	36.5	WT
TCGA-E9-A1NA	brca_tcga	1361	1	0.89222208	36.53	WT
P-0011398	breast_msk_2018	1359	1	0.89222208	36.6	WT
P-0001925	breast_msk_2018	1360	1	0.89222208	36.6	WT
TCGA-BH-A28Q	brca_tcga	1357	1	0.891565068	36.76	WT
TCGA-E9-A1N5	brca_tcga	1356	1	0.891565068	36.79	WT
TCGA-BH-A28O	brca_tcga	1355	1	0.891565068	36.79	WT
TCGA-BH-A0HQ	brca_tcga	1354	1	0.891565068	36.83	WT
TCGA-A8-A085	brca_tcga	1351	1	0.890247159	36.93	WT
TCGA-BH-A0BA	brca_tcga	1347	1	0.888268832	37.19	WT
TCGA-E2-A1BD	brca_tcga	1345	1	0.8876089	37.22	WT
P-0004501	breast_msk_2018	1344	1	0.8876089	37.3	WT
P-0014637	breast_msk_2018	1343	1	0.8876089	37.3	WT
TCGA-E2-A1IF	brca_tcga	1342	1	0.8876089	37.39	WT
P-0000469	breast_msk_2018	1341	1	0.8876089	37.4	WT
TCGA-A7-A0D9	brca_tcga	1339	1	0.886946505	37.42	WT
TCGA-AO-A0J6	brca_tcga	1338	1	0.886946505	37.45	WT
TCGA-E2-A10B	brca_tcga	1337	1	0.886946505	37.48	WT
P-0003557	breast_msk_2018	1334	1	0.885618741	37.7	WT
P-0006283	breast_msk_2018	1332	1	0.884954361	37.7	WT
TCGA-E9-A229	brca_tcga	1331	1	0.884954361	37.71	WT
TCGA-BH-A0B1	brca_tcga	1330	1	0.884954361	37.71	WT
TCGA-AR-A1AS	brca_tcga	1328	1	0.884288481	37.78	WT
P-0005009	breast_msk_2018	1327	1	0.884288481	37.8	WT
P-0026443	brca_mapk_hp_msk_2021	1326	1	0.884288481	37.808	WT
TCGA-A8-A08B	brca_tcga	1323	1	0.882953706	37.98	WT
TCGA-BH-A0DH	brca_tcga	1322	1	0.882953706	37.98	WT
TCGA-A8-A0AD	brca_tcga	1320	1	0.882285308	38.01	WT
TCGA-AR-A2LN	brca_tcga	1319	1	0.882285308	38.14	WT
TCGA-GM-A3NY	brca_tcga	1317	1	0.882285308	38.17	WT
P-0021008	brca_mapk_hp_msk_2021	1318	1	0.882285308	38.17	WT
P-0004859	breast_msk_2018	1315	1	0.881614878	38.2	WT
TCGA-E2-A14Q	brca_tcga	1314	1	0.881614878	38.21	WT
P-0004057	brca_mapk_hp_msk_2021	1313	1	0.881614878	38.268	WT
TCGA-A7-A0CD	brca_tcga	1312	1	0.881614878	38.27	WT
TCGA-E9-A22B	brca_tcga	1310	1	0.880942403	38.34	WT
P-0002139	breast_msk_2018	1307	1	0.879596426	38.6	WT
P-0000887	breast_msk_2018	1305	1	0.878922921	38.7	WT
P-0014843	breast_msk_2018	1303	1	0.878248901	38.8	WT
TCGA-AR-A5QP	brca_tcga	1300	1	0.876899824	38.93	WT
TCGA-E9-A247	brca_tcga	1299	1	0.876899824	38.96	WT
P-0001149	breast_msk_2018	1298	1	0.876899824	39	WT
TCGA-E9-A22A	brca_tcga	1297	1	0.876899824	39.06	WT
TCGA-BH-A0B4	brca_tcga	1296	1	0.876899824	39.13	WT
P-0009014	breast_msk_2018	1295	1	0.876899824	39.2	WT
TCGA-A1-A0SN	brca_tcga	1293	1	0.876222158	39.29	WT
P-0001505	breast_msk_2018	1292	1	0.876222158	39.3	WT
P-0015932	breast_msk_2018	1290	1	0.875543442	39.3	WT
TCGA-AR-A2LO	brca_tcga	1289	1	0.875543442	39.36	WT
TCGA-E9-A1NC	brca_tcga	1287	1	0.874863673	39.52	WT
TCGA-BH-A0B3	brca_tcga	1286	1	0.874863673	39.52	WT
TCGA-A2-A3KD	brca_tcga	1285	1	0.874863673	39.62	WT
TCGA-EW-A1IX	brca_tcga	1284	1	0.874863673	39.68	WT
TCGA-EW-A1P1	brca_tcga	1281	1	0.873499894	39.75	WT
P-0010799	breast_msk_2018	1278	1	0.872135051	39.8	WT
P-0014067	breast_msk_2018	1277	1	0.872135051	39.9	WT
P-0014273	breast_msk_2018	1276	1	0.872135051	39.9	WT
TCGA-A8-A08Z	brca_tcga	1275	1	0.872135051	39.98	WT
TCGA-OL-A5RU	brca_tcga	1274	1	0.872135051	40.05	WT
TCGA-E2-A10C	brca_tcga	1272	1	0.871449949	40.08	WT
P-0009520	breast_msk_2018	1271	1	0.871449949	40.1	WT
P-0014259	breast_msk_2018	1270	1	0.871449949	40.1	WT
TCGA-E9-A1RC	brca_tcga	1269	1	0.871449949	40.21	WT
TCGA-EW-A1OZ	brca_tcga	1266	1	0.870075422	40.37	WT
TCGA-E2-A10A	brca_tcga	1265	1	0.870075422	40.37	WT
TCGA-E9-A22H	brca_tcga	1264	1	0.870075422	40.47	WT
TCGA-AR-A2LQ	brca_tcga	1263	1	0.870075422	40.51	WT
TCGA-AC-A2FB	brca_tcga	1262	1	0.870075422	40.54	WT
TCGA-AO-A12H	brca_tcga	1261	1	0.870075422	40.54	WT
P-0014483	breast_msk_2018	1259	1	0.869384886	40.6	WT
P-0004999	breast_msk_2018	1257	1	0.868693801	40.7	WT
P-0005688	breast_msk_2018	1256	1	0.868693801	40.7	WT
P-0008931	breast_msk_2018	1255	1	0.868693801	40.7	WT
TCGA-E9-A22G	brca_tcga	1253	1	0.868001063	40.7	WT
P-0028578	brca_mapk_hp_msk_2021	1251	1	0.867307771	40.833	WT
TCGA-E2-A14P	brca_tcga	1250	1	0.867307771	40.93	WT
TCGA-BH-A0H9	brca_tcga	1249	1	0.867307771	40.97	WT
TCGA-E9-A22D	brca_tcga	1247	1	0.866612813	41	WT
P-0028336	brca_mapk_hp_msk_2021	1246	1	0.866612813	41.063	WT
TCGA-EW-A1P0	brca_tcga	1244	1	0.865916738	41.1	WT
P-0028675	brca_mapk_hp_msk_2021	1243	1	0.865916738	41.162	WT
P-0007684	breast_msk_2018	1240	1	0.865219543	41.4	WT
P-0003118	breast_msk_2018	1241	1	0.865219543	41.4	WT
P-0008398	breast_msk_2018	1239	1	0.865219543	41.5	WT
P-0015831	breast_msk_2018	1238	1	0.865219543	41.5	WT
TCGA-E9-A1ND	brca_tcga	1237	1	0.865219543	41.59	WT
TCGA-E9-A22E	brca_tcga	1236	1	0.865219543	41.69	WT
P-0016285	breast_msk_2018	1234	1	0.86451896	41.7	WT
TCGA-BH-A0C0	brca_tcga	1233	1	0.86451896	41.72	WT
P-0027190	brca_mapk_hp_msk_2021	1230	1	0.86381724	41.885	WT
P-0027312	brca_mapk_hp_msk_2021	1227	1	0.862411517	41.918	WT
P-0000595	breast_msk_2018	1226	1	0.862411517	42	WT
P-0005205	breast_msk_2018	1225	1	0.862411517	42	WT
P-0013887	breast_msk_2018	1223	1	0.861706932	42.1	WT
P-0001338	breast_msk_2018	1221	1	0.861001771	42.2	WT
TCGA-E9-A228	brca_tcga	1220	1	0.861001771	42.21	WT
P-0027079	brca_mapk_hp_msk_2021	1218	1	0.860295453	42.279	WT
P-0011373	breast_msk_2018	1217	1	0.860295453	42.3	WT
TCGA-BH-A0W5	brca_tcga	1216	1	0.860295453	42.31	WT
TCGA-A2-A25B	brca_tcga	1215	1	0.860295453	42.41	WT
P-0002942	breast_msk_2018	1213	1	0.859586807	42.5	WT
P-0005816	breast_msk_2018	1211	1	0.858877577	42.6	WT
P-0010043	breast_msk_2018	1210	1	0.858877577	42.7	WT
TCGA-E2-A105	brca_tcga	1207	1	0.858877577	42.97	WT
TCGA-A8-A07B	brca_tcga	1209	1	0.858877577	42.97	WT
TCGA-A8-A08X	brca_tcga	1208	1	0.858877577	42.97	WT
TCGA-E2-A1LL	brca_tcga	1205	1	0.858165407	43	WT
TCGA-D8-A1XW	brca_tcga	1204	1	0.858165407	43	WT
P-0002023	breast_msk_2018	1202	1	0.857452052	43.1	WT
P-0013172	breast_msk_2018	1200	1	0.856738104	43.3	WT
TCGA-E2-A14U	brca_tcga	1199	1	0.856738104	43.3	WT
P-0026670	brca_mapk_hp_msk_2021	1198	1	0.856738104	43.331	WT
TCGA-A1-A0SE	brca_tcga	1195	1	0.856021768	43.4	WT
P-0000423	breast_msk_2018	1194	1	0.856021768	43.5	WT
TCGA-E2-A3DX	brca_tcga	1192	1	0.855304231	43.53	WT
TCGA-B6-A1KC	brca_tcga	1191	1	0.855304231	43.56	WT
TCGA-GM-A3XG	brca_tcga	1189	1	0.854585488	43.69	WT
P-0001932	breast_msk_2018	1186	1	0.853146792	44.1	WT
P-0011442	breast_msk_2018	1184	1	0.852426836	44.2	WT
TCGA-A2-A0SY	brca_tcga	1183	1	0.852426836	44.25	WT
P-0025458	brca_mapk_hp_msk_2021	1182	1	0.852426836	44.252	WT
TCGA-AO-A03V	brca_tcga	1180	1	0.851705053	44.38	WT
P-0004023	breast_msk_2018	1178	1	0.850982656	44.5	WT
P-0025351	brca_mapk_hp_msk_2021	1177	1	0.850982656	44.548	WT
P-0002362	breast_msk_2018	1176	1	0.850982656	44.6	WT
TCGA-E2-A14O	brca_tcga	1174	1	0.850258416	44.65	WT
TCGA-BH-A0E7	brca_tcga	1172	1	0.849533558	44.78	WT
TCGA-BH-A0W7	brca_tcga	1171	1	0.849533558	44.78	WT
P-0001011	breast_msk_2018	1170	1	0.849533558	44.8	WT
TCGA-E9-A1RA	brca_tcga	1167	1	0.848080121	44.97	WT
TCGA-A8-A09I	brca_tcga	1165	1	0.848080121	45.04	WT
TCGA-A8-A07Z	brca_tcga	1166	1	0.848080121	45.04	WT
P-0002056	breast_msk_2018	1164	1	0.848080121	45.1	WT
P-0002248	breast_msk_2018	1163	1	0.848080121	45.1	WT
P-0024871	brca_mapk_hp_msk_2021	1162	1	0.848080121	45.271	WT
P-0015116	breast_msk_2018	1160	1	0.847349648	45.4	WT
P-0008400	breast_msk_2018	1159	1	0.847349648	45.5	WT
P-0013059	breast_msk_2018	1158	1	0.847349648	45.5	WT
P-0012199	brca_mapk_hp_msk_2021	1157	1	0.847349648	45.534	WT
P-0024518	brca_mapk_hp_msk_2021	1155	1	0.846616646	45.567	WT
P-0005377	breast_msk_2018	1153	1	0.84588301	45.6	WT
P-0004354	breast_msk_2018	1151	1	0.845148736	45.8	WT
P-0006809	breast_msk_2018	1150	1	0.845148736	45.8	WT
P-0003893	breast_msk_2018	1149	1	0.845148736	46	WT
P-0000188	breast_msk_2018	1147	1	0.844412544	46.1	WT
P-0000969	breast_msk_2018	1144	1	0.842938875	46.3	WT
P-0010600	breast_msk_2018	1142	1	0.842201395	46.4	WT
P-0023589	brca_mapk_hp_msk_2021	1141	1	0.842201395	46.488	WT
TCGA-E9-A1RH	brca_tcga	1140	1	0.842201395	46.55	WT
TCGA-E2-A109	brca_tcga	1139	1	0.842201395	46.55	WT
TCGA-E9-A1RE	brca_tcga	1137	1	0.841461324	46.62	WT
P-0006169	breast_msk_2018	1134	1	0.840719948	46.7	WT
P-0000973	breast_msk_2018	1136	1	0.841461324	46.7	WT
P-0023452	brca_mapk_hp_msk_2021	1133	1	0.840719948	46.816	WT
P-0001473	breast_msk_2018	1132	1	0.840719948	46.9	WT
P-0010809	breast_msk_2018	1131	1	0.840719948	46.9	WT
P-0009026	breast_msk_2018	1129	1	0.839975948	47	WT
P-0013390	breast_msk_2018	1128	1	0.839975948	47	WT
P-0000985	breast_msk_2018	1127	1	0.839975948	47.1	WT
TCGA-E2-A14N	brca_tcga	1126	1	0.839975948	47.11	WT
P-0014707	breast_msk_2018	1124	1	0.839975948	47.2	WT
P-0008448	breast_msk_2018	1125	1	0.839975948	47.2	WT
TCGA-A1-A0SH	brca_tcga	1123	1	0.839975948	47.21	WT
P-0006504	breast_msk_2018	1121	1	0.839227306	47.3	WT
P-0005790	breast_msk_2018	1120	1	0.839227306	47.4	WT
P-0022976	brca_mapk_hp_msk_2021	1119	1	0.839227306	47.573	WT
P-0003591	breast_msk_2018	1118	1	0.839227306	47.6	WT
P-0005452	breast_msk_2018	1116	1	0.839227306	47.6	WT
P-0011355	breast_msk_2018	1115	1	0.839227306	47.6	WT
TCGA-E9-A1RI	brca_tcga	1114	1	0.839227306	47.6	WT
P-0022919	brca_mapk_hp_msk_2021	1112	1	0.838473284	47.803	WT
TCGA-D8-A27K	brca_tcga	1110	1	0.837718582	48	WT
TCGA-A1-A0SF	brca_tcga	1109	1	0.837718582	48.06	WT
TCGA-E9-A1R7	brca_tcga	1108	1	0.837718582	48.19	WT
P-0001696	breast_msk_2018	1106	1	0.836961836	48.3	WT
TCGA-A2-A0YL	brca_tcga	1104	1	0.836204404	48.42	WT
TCGA-C8-A12Y	brca_tcga	1103	1	0.836204404	48.49	WT
P-0009181	breast_msk_2018	1101	1	0.836204404	48.6	WT
P-0002115	breast_msk_2018	1102	1	0.836204404	48.6	WT
P-0009474	breast_msk_2018	1099	1	0.835444218	48.7	WT
P-0021679	brca_mapk_hp_msk_2021	1098	1	0.835444218	48.888	WT
P-0018577	brca_mapk_hp_msk_2021	1096	1	0.834682646	48.986	WT
TCGA-A8-A09E	brca_tcga	1095	1	0.834682646	49.01	WT
P-0022049	brca_mapk_hp_msk_2021	1094	1	0.834682646	49.052	WT
P-0003866	breast_msk_2018	1092	1	0.833918984	49.2	WT
P-0004216	breast_msk_2018	1091	1	0.833918984	49.2	WT
P-0010488	breast_msk_2018	1090	1	0.833918984	49.3	WT
TCGA-A2-A0YI	brca_tcga	1089	1	0.833918984	49.44	WT
P-0003787	breast_msk_2018	1086	1	0.832386045	49.6	WT
P-0012824	breast_msk_2018	1084	1	0.831618869	49.7	WT
TCGA-A2-A0T3	brca_tcga	1082	1	0.830850985	49.8	WT
TCGA-BH-A0BV	brca_tcga	1080	1	0.830850985	49.9	WT
P-0003903	breast_msk_2018	1081	1	0.830850985	49.9	WT
TCGA-A8-A09D	brca_tcga	1078	1	0.830850985	50	WT
TCGA-E2-A1LG	brca_tcga	1077	1	0.830850985	50.03	WT
P-0010979	breast_msk_2018	1076	1	0.830850985	50.1	WT
P-0001559	breast_msk_2018	1075	1	0.830850985	50.2	WT
P-0002388	breast_msk_2018	1073	1	0.830850985	50.3	WT
TCGA-A2-A3XZ	brca_tcga	1072	1	0.830850985	50.33	WT
TCGA-A2-A0SX	brca_tcga	1071	1	0.830850985	50.39	WT
P-0021182	brca_mapk_hp_msk_2021	1070	1	0.830850985	50.4	WT
TCGA-A2-A0YF	brca_tcga	1069	1	0.830850985	50.43	WT
P-0000196	breast_msk_2018	1067	1	0.830073034	50.6	WT
P-0003947	breast_msk_2018	1066	1	0.830073034	50.6	WT
P-0015964	breast_msk_2018	1065	1	0.830073034	50.7	WT
TCGA-BH-A0HY	brca_tcga	1064	1	0.830073034	50.76	WT
TCGA-E2-A15O	brca_tcga	1063	1	0.830073034	50.76	WT
TCGA-A2-A3Y0	brca_tcga	1062	1	0.830073034	50.79	WT
P-0020797	brca_mapk_hp_msk_2021	1061	1	0.830073034	50.794	WT
TCGA-AO-A0JC	brca_tcga	1060	1	0.830073034	50.82	WT
TCGA-AR-A24K	brca_tcga	1059	1	0.830073034	50.85	WT
TCGA-AR-A24W	brca_tcga	1058	1	0.830073034	50.92	WT
TCGA-BH-A0HW	brca_tcga	1055	1	0.828502414	51.28	WT
P-0006741	breast_msk_2018	1054	1	0.828502414	51.3	WT
TCGA-E2-A15T	brca_tcga	1053	1	0.828502414	51.35	WT
TCGA-BH-A0B8	brca_tcga	1048	1	0.825352214	51.54	WT
TCGA-BH-A0B9	brca_tcga	1046	1	0.824563912	51.64	WT
P-0019764	brca_mapk_hp_msk_2021	1045	1	0.824563912	51.682	WT
P-0006090	breast_msk_2018	1044	1	0.824563912	51.7	WT
P-0012240	breast_msk_2018	1040	1	0.822982014	51.9	WT
P-0002281	breast_msk_2018	1042	1	0.823773343	51.9	WT
P-0000107	breast_msk_2018	1036	1	0.820605742	52.2	WT
P-0002813	breast_msk_2018	1035	1	0.820605742	52.4	WT
TCGA-A2-A259	brca_tcga	1034	1	0.820605742	52.43	WT
P-0000466	breast_msk_2018	1033	1	0.820605742	52.5	WT
P-0009874	breast_msk_2018	1031	1	0.819810582	52.5	WT
P-0009155	breast_msk_2018	1028	1	0.818218717	52.6	WT
TCGA-EW-A2FS	brca_tcga	1026	1	0.817422009	52.69	WT
P-0002133	breast_msk_2018	1025	1	0.817422009	52.8	WT
P-0012713	breast_msk_2018	1024	1	0.817422009	52.8	WT
P-0013217	breast_msk_2018	1023	1	0.817422009	52.9	WT
TCGA-EW-A1P3	brca_tcga	1022	1	0.817422009	52.92	WT
TCGA-BH-A0HA	brca_tcga	1021	1	0.817422009	52.92	WT
TCGA-D8-A1JG	brca_tcga	1020	1	0.817422009	52.96	WT
TCGA-AO-A0J9	brca_tcga	1019	1	0.817422009	52.99	WT
TCGA-A8-A06T	brca_tcga	1017	1	0.81661904	53.02	WT
TCGA-A2-A0CZ	brca_tcga	1016	1	0.81661904	53.09	WT
P-0005079	breast_msk_2018	1015	1	0.81661904	53.1	WT
P-0003816	breast_msk_2018	1014	1	0.81661904	53.2	WT
TCGA-BH-A0H5	brca_tcga	1013	1	0.81661904	53.22	WT
P-0001862	breast_msk_2018	1011	1	0.815812105	53.4	WT
TCGA-E2-A1B0	brca_tcga	1009	1	0.81500437	53.58	WT
TCGA-AO-A12G	brca_tcga	1008	1	0.81500437	53.84	WT
TCGA-E2-A15J	brca_tcga	1007	1	0.81500437	53.88	WT
TCGA-A8-A076	brca_tcga	1005	1	0.814194226	53.94	WT
TCGA-BH-A0DO	brca_tcga	1004	1	0.814194226	54.01	WT
P-0004434	breast_msk_2018	1003	1	0.814194226	54.1	WT
TCGA-E2-A1L6	brca_tcga	1002	1	0.814194226	54.14	WT
P-0017706	brca_mapk_hp_msk_2021	1000	1	0.813380846	54.181	WT
P-0003459	breast_msk_2018	999	1	0.813380846	54.2	WT
P-0015670	breast_msk_2018	997	1	0.813380846	54.5	WT
TCGA-A2-A0SU	brca_tcga	996	1	0.813380846	54.6	WT
P-0004540	breast_msk_2018	995	1	0.813380846	54.7	WT
P-0007032	breast_msk_2018	993	1	0.813380846	54.9	WT
P-0004965	breast_msk_2018	994	1	0.813380846	54.9	WT
TCGA-EW-A2FR	brca_tcga	991	1	0.812560905	54.96	WT
P-0011261	breast_msk_2018	990	1	0.812560905	55	WT
P-0008007	breast_msk_2018	989	1	0.812560905	55.2	WT
P-0013895	breast_msk_2018	988	1	0.812560905	55.3	WT
TCGA-A2-A04X	brca_tcga	987	1	0.812560905	55.39	WT
TCGA-D8-A1JB	brca_tcga	986	1	0.812560905	55.45	WT
P-0007040	breast_msk_2018	983	1	0.810911035	55.5	WT
TCGA-E2-A15I	brca_tcga	982	1	0.810911035	55.58	WT
P-0010930	breast_msk_2018	981	1	0.810911035	55.6	WT
P-0010427	breast_msk_2018	979	1	0.810083575	55.7	WT
P-0001043	breast_msk_2018	977	1	0.809255269	55.9	WT
P-0004913	breast_msk_2018	975	1	0.808426114	56	WT
P-0012805	breast_msk_2018	974	1	0.808426114	56.1	WT
P-0014384	breast_msk_2018	973	1	0.808426114	56.2	WT
TCGA-A2-A3XW	brca_tcga	972	1	0.808426114	56.24	WT
P-0016627	brca_mapk_hp_msk_2021	971	1	0.808426114	56.252	WT
P-0000266	breast_msk_2018	970	1	0.808426114	56.4	WT
P-0000806	breast_msk_2018	969	1	0.808426114	56.4	WT
P-0001818	breast_msk_2018	966	1	0.807590963	56.6	WT
TCGA-A2-A0CX	brca_tcga	964	1	0.806754081	56.77	WT
TCGA-D8-A13Y	brca_tcga	963	1	0.806754081	56.77	WT
P-0004670	breast_msk_2018	961	1	0.806754081	56.8	WT
P-0003054	breast_msk_2018	962	1	0.806754081	56.8	WT
P-0002366	breast_msk_2018	960	1	0.806754081	56.9	WT
P-0004384	breast_msk_2018	959	1	0.806754081	56.9	WT
TCGA-E2-A15R	brca_tcga	958	1	0.806754081	56.9	WT
P-0008481	breast_msk_2018	957	1	0.806754081	57.2	WT
P-0013622	breast_msk_2018	956	1	0.806754081	57.2	WT
TCGA-AR-A2LR	brca_tcga	955	1	0.806754081	57.23	WT
P-0001595	breast_msk_2018	953	1	0.805908427	57.3	WT
P-0008572	breast_msk_2018	950	1	0.804215342	57.4	WT
P-0003185	breast_msk_2018	947	1	0.802520473	57.6	WT
P-0008998	breast_msk_2018	944	1	0.800823812	57.8	WT
P-0015291	brca_mapk_hp_msk_2021	941	1	0.799125352	58.126	WT
P-0000514	breast_msk_2018	938	1	0.798274314	58.4	WT
P-0010843	breast_msk_2018	937	1	0.798274314	58.4	WT
P-0014407	breast_msk_2018	936	1	0.798274314	58.4	WT
P-0015437	breast_msk_2018	935	1	0.798274314	58.5	WT
TCGA-OL-A5DA	brca_tcga	933	1	0.79741963	58.57	WT
P-0001785	breast_msk_2018	932	1	0.79741963	58.7	WT
P-0007988	breast_msk_2018	930	1	0.796563111	58.7	WT
P-0006668	breast_msk_2018	929	1	0.796563111	58.8	WT
P-0001760	breast_msk_2018	928	1	0.796563111	58.9	WT
P-0010211	breast_msk_2018	927	1	0.796563111	58.9	WT
P-0004301	breast_msk_2018	925	1	0.795702891	59.1	WT
TCGA-E2-A1IK	brca_tcga	924	1	0.795702891	59.13	WT
P-0010095	breast_msk_2018	923	1	0.795702891	59.3	WT
P-0002856	breast_msk_2018	922	1	0.795702891	59.4	WT
P-0000795	breast_msk_2018	921	1	0.795702891	59.5	WT
P-0004951	breast_msk_2018	920	1	0.795702891	59.7	WT
TCGA-BH-A0AV	brca_tcga	919	1	0.795702891	59.79	WT
P-0002006	breast_msk_2018	918	1	0.795702891	59.9	WT
P-0003233	breast_msk_2018	915	1	0.793967444	60.3	WT
TCGA-AO-A12F	brca_tcga	913	1	0.79309877	60.51	WT
P-0000584	breast_msk_2018	912	1	0.79309877	60.6	WT
TCGA-A2-A1FX	brca_tcga	911	1	0.79309877	60.68	WT
P-0006185	breast_msk_2018	910	1	0.79309877	60.7	WT
P-0004888	breast_msk_2018	909	1	0.79309877	60.8	WT
TCGA-AC-A2FG	brca_tcga	908	1	0.79309877	60.87	WT
P-0005351	breast_msk_2018	906	1	0.79222435	60.9	WT
TCGA-E2-A1IO	brca_tcga	905	1	0.79222435	60.94	WT
P-0015099	breast_msk_2018	903	1	0.791347996	61	WT
P-0012889	breast_msk_2018	902	1	0.791347996	61.1	WT
TCGA-AR-A1AV	brca_tcga	901	1	0.791347996	61.24	WT
P-0005152	breast_msk_2018	900	1	0.791347996	61.4	WT
TCGA-BH-A0BG	brca_tcga	899	1	0.791347996	61.47	WT
P-0000778	breast_msk_2018	898	1	0.791347996	61.5	WT
TCGA-A2-A0D3	brca_tcga	897	1	0.791347996	61.53	WT
TCGA-BH-A0BM	brca_tcga	896	1	0.791347996	61.63	WT
P-0010822	breast_msk_2018	895	1	0.791347996	61.8	WT
P-0004466	brca_mapk_hp_msk_2021	894	1	0.791347996	61.808	WT
TCGA-AO-A0JJ	brca_tcga	892	1	0.790461828	61.99	WT
P-0009791	brca_mapk_hp_msk_2021	890	1	0.789574665	62.071	WT
P-0014627	breast_msk_2018	888	1	0.788686505	62.1	WT
P-0013507	breast_msk_2018	883	1	0.787797343	62.3	WT
P-0006910	breast_msk_2018	884	1	0.787797343	62.3	WT
P-0004908	breast_msk_2018	886	1	0.787797343	62.3	WT
P-0006527	breast_msk_2018	885	1	0.787797343	62.3	WT
P-0010431	breast_msk_2018	880	1	0.786010955	62.6	WT
P-0011134	brca_mapk_hp_msk_2021	879	1	0.786010955	62.63	WT
P-0001396	breast_msk_2018	878	1	0.786010955	62.7	WT
P-0003353	breast_msk_2018	876	1	0.785114705	62.8	WT
TCGA-BH-A0AU	brca_tcga	875	1	0.785114705	62.88	WT
P-0013242	breast_msk_2018	874	1	0.785114705	63	WT
TCGA-BH-A0AZ	brca_tcga	873	1	0.785114705	63.04	WT
P-0006928	breast_msk_2018	870	1	0.783313983	63.1	WT
P-0012070	brca_mapk_hp_msk_2021	869	1	0.783313983	63.156	WT
P-0011454	brca_mapk_hp_msk_2021	868	1	0.783313983	63.189	WT
TCGA-A2-A0EY	brca_tcga	866	1	0.782410507	63.24	WT
TCGA-BH-A0EI	brca_tcga	865	1	0.782410507	63.27	WT
TCGA-BH-A0H3	brca_tcga	861	1	0.779693804	63.34	WT
P-0001623	breast_msk_2018	860	1	0.779693804	63.5	WT
TCGA-AR-A2LM	brca_tcga	859	1	0.779693804	63.57	WT
TCGA-E2-A150	brca_tcga	858	1	0.779693804	63.57	WT
P-0006447	breast_msk_2018	856	1	0.778784009	63.6	WT
P-0011338	brca_mapk_hp_msk_2021	855	1	0.778784009	63.814	WT
P-0015178	breast_msk_2018	853	1	0.778784009	63.9	WT
P-0001483	breast_msk_2018	854	1	0.778784009	63.9	WT
P-0012288	breast_msk_2018	852	1	0.778784009	64	WT
P-0015572	breast_msk_2018	850	1	0.777868869	64.1	WT
TCGA-PE-A5DD	brca_tcga	849	1	0.777868869	64.16	WT
P-0000786	breast_msk_2018	848	1	0.777868869	64.3	WT
P-0013486	breast_msk_2018	844	1	0.775113726	64.7	WT
TCGA-AR-A0TX	brca_tcga	843	1	0.775113726	64.78	WT
TCGA-AO-A0JF	brca_tcga	842	1	0.775113726	65.05	WT
P-0006847	breast_msk_2018	841	1	0.775113726	65.1	WT
P-0005005	breast_msk_2018	840	1	0.775113726	65.2	WT
TCGA-AR-A0U0	brca_tcga	839	1	0.775113726	65.31	WT
TCGA-OL-A66J	brca_tcga	837	1	0.774188769	65.57	WT
P-0008571	breast_msk_2018	835	1	0.773262706	65.7	WT
TCGA-AR-A2LL	brca_tcga	833	1	0.772335533	66.1	WT
P-0006660	breast_msk_2018	832	1	0.772335533	66.2	WT
TCGA-GM-A3XN	brca_tcga	831	1	0.772335533	66.33	WT
P-0005350	breast_msk_2018	829	1	0.771405008	66.5	WT
P-0009460	brca_mapk_hp_msk_2021	828	1	0.771405008	66.641	WT
TCGA-AO-A03N	brca_tcga	827	1	0.771405008	66.72	WT
P-0001308	breast_msk_2018	824	1	0.769537199	67	WT
P-0008211	breast_msk_2018	823	1	0.769537199	67	WT
TCGA-BH-A0DG	brca_tcga	821	1	0.768601022	67.05	WT
P-0013385	breast_msk_2018	820	1	0.768601022	67.1	WT
TCGA-A2-A0D0	brca_tcga	819	1	0.768601022	67.28	WT
P-0008653	brca_mapk_hp_msk_2021	817	1	0.767661412	67.562	WT
P-0008482	brca_mapk_hp_msk_2021	816	1	0.767661412	67.594	WT
P-0001152	breast_msk_2018	815	1	0.767661412	67.6	WT
P-0001440	breast_msk_2018	814	1	0.767661412	67.6	WT
P-0004758	breast_msk_2018	813	1	0.767661412	67.6	WT
P-0006227	breast_msk_2018	812	1	0.767661412	67.6	WT
P-0012515	breast_msk_2018	811	1	0.767661412	67.6	WT
TCGA-BH-A0DV	brca_tcga	810	1	0.767661412	67.81	WT
P-0002756	breast_msk_2018	808	1	0.766712511	68	WT
P-0003481	breast_msk_2018	807	1	0.766712511	68	WT
P-0013491	breast_msk_2018	806	1	0.766712511	68	WT
TCGA-B6-A408	brca_tcga	805	1	0.766712511	68.07	WT
P-0000830	breast_msk_2018	804	1	0.766712511	68.2	WT
TCGA-B6-A0RG	brca_tcga	802	1	0.765757701	68.4	WT
P-0000098	breast_msk_2018	801	1	0.765757701	68.5	WT
TCGA-AO-A03R	brca_tcga	799	1	0.764800504	68.69	WT
P-0012863	breast_msk_2018	797	1	0.763842107	68.8	WT
P-0013117	breast_msk_2018	795	1	0.762882506	68.9	WT
P-0008024	breast_msk_2018	794	1	0.762882506	69	WT
P-0007685	brca_mapk_hp_msk_2021	793	1	0.762882506	69.074	WT
P-0009636	breast_msk_2018	790	1	0.760956035	69.2	WT
P-0009725	breast_msk_2018	789	1	0.760956035	69.2	WT
TCGA-GM-A3XL	brca_tcga	788	1	0.760956035	69.25	WT
TCGA-E2-A14Y	brca_tcga	787	1	0.760956035	69.28	WT
P-0007335	brca_mapk_hp_msk_2021	786	1	0.760956035	69.403	WT
P-0002447	breast_msk_2018	785	1	0.760956035	69.5	WT
P-0006829	breast_msk_2018	781	1	0.758044214	69.7	WT
P-0006990	breast_msk_2018	780	1	0.758044214	69.7	WT
TCGA-AO-A03T	brca_tcga	779	1	0.758044214	69.78	WT
P-0012996	breast_msk_2018	778	1	0.758044214	69.8	WT
P-0004289	breast_msk_2018	777	1	0.758044214	69.9	WT
TCGA-E2-A152	brca_tcga	776	1	0.758044214	69.91	WT
P-0007228	brca_mapk_hp_msk_2021	775	1	0.758044214	69.994	WT
TCGA-BH-A0B5	brca_tcga	772	1	0.756085443	70.17	WT
P-0008338	breast_msk_2018	771	1	0.756085443	70.2	WT
TCGA-AO-A12E	brca_tcga	770	1	0.756085443	70.37	WT
P-0005717	breast_msk_2018	768	1	0.755102237	70.6	WT
TCGA-GM-A2DF	brca_tcga	765	1	0.754116464	70.8	WT
TCGA-BH-A0DX	brca_tcga	764	1	0.754116464	70.83	WT
TCGA-AR-A255	brca_tcga	763	1	0.754116464	70.99	WT
TCGA-B6-A40C	brca_tcga	761	1	0.75312681	71.09	WT
P-0006631	breast_msk_2018	759	1	0.752135853	71.2	WT
P-0014142	breast_msk_2018	756	1	0.75114359	71.6	WT
P-0002773	breast_msk_2018	757	1	0.75114359	71.6	WT
P-0006609	breast_msk_2018	755	1	0.75114359	71.7	WT
TCGA-AO-A0JM	brca_tcga	753	1	0.750147378	71.75	WT
P-0012807	breast_msk_2018	751	1	0.749149842	71.9	WT
TCGA-AO-A0JD	brca_tcga	750	1	0.749149842	71.94	WT
TCGA-A2-A0ES	brca_tcga	749	1	0.749149842	71.94	WT
TCGA-GM-A4E0	brca_tcga	748	1	0.749149842	71.98	WT
P-0007364	breast_msk_2018	746	1	0.749149842	72	WT
P-0002761	breast_msk_2018	747	1	0.749149842	72	WT
TCGA-GM-A2DH	brca_tcga	744	1	0.748144272	72.04	WT
TCGA-BH-A0BO	brca_tcga	743	1	0.748144272	72.17	WT
P-0000270	breast_msk_2018	742	1	0.748144272	72.3	WT
P-0006723	breast_msk_2018	739	1	0.746124989	72.6	WT
P-0006948	breast_msk_2018	737	1	0.745113979	72.7	WT
P-0005832	brca_mapk_hp_msk_2021	735	1	0.745113979	72.789	WT
P-0004912	breast_msk_2018	734	1	0.745113979	72.9	WT
P-0001114	breast_msk_2018	732	1	0.744097453	73	WT
TCGA-AC-A2BK	brca_tcga	730	1	0.743079536	73	WT
TCGA-AR-A5QM	brca_tcga	729	1	0.743079536	73.29	WT
P-0005095	breast_msk_2018	728	1	0.743079536	73.3	WT
TCGA-B6-A1KI	brca_tcga	726	1	0.742057418	73.46	WT
P-0005426	breast_msk_2018	725	1	0.742057418	73.5	WT
TCGA-E2-A1L8	brca_tcga	723	1	0.741032477	73.59	WT
TCGA-A2-A04T	brca_tcga	722	1	0.741032477	73.78	WT
P-0008471	breast_msk_2018	721	1	0.741032477	73.8	WT
TCGA-AC-A23G	brca_tcga	720	1	0.741032477	73.85	WT
P-0006376	breast_msk_2018	719	1	0.741032477	73.9	WT
TCGA-AC-A2FO	brca_tcga	718	1	0.741032477	74.08	WT
TCGA-BH-A0BQ	brca_tcga	717	1	0.741032477	74.08	WT
TCGA-BH-A0BZ	brca_tcga	716	1	0.741032477	74.08	WT
P-0006698	breast_msk_2018	715	1	0.741032477	74.1	WT
P-0004720	breast_msk_2018	714	1	0.741032477	74.2	WT
P-0005342	brca_mapk_hp_msk_2021	713	1	0.741032477	74.203	WT
TCGA-A2-A0ER	brca_tcga	711	1	0.739991701	74.34	WT
P-0000295	breast_msk_2018	710	1	0.739991701	74.4	WT
P-0014435	breast_msk_2018	708	1	0.738947989	74.5	WT
P-0005273	brca_mapk_hp_msk_2021	707	1	0.738947989	74.531	WT
P-0014951	breast_msk_2018	704	1	0.737899836	74.8	WT
TCGA-BH-A0BL	brca_tcga	703	1	0.737899836	74.84	WT
P-0000276	breast_msk_2018	702	1	0.737899836	74.9	WT
TCGA-B6-A402	brca_tcga	701	1	0.737899836	74.93	WT
TCGA-GM-A2DD	brca_tcga	700	1	0.737899836	74.97	WT
TCGA-A2-A0CT	brca_tcga	697	1	0.736842673	75.2	WT
P-0004292	breast_msk_2018	694	1	0.734725309	75.6	WT
P-0004459	brca_mapk_hp_msk_2021	692	1	0.734725309	75.682	WT
TCGA-E2-A1LB	brca_tcga	691	1	0.734725309	75.76	WT
TCGA-E2-A14T	brca_tcga	689	1	0.734725309	75.92	WT
P-0004455	brca_mapk_hp_msk_2021	688	1	0.734725309	75.978	WT
P-0004576	brca_mapk_hp_msk_2021	687	1	0.734725309	75.978	WT
P-0000337	breast_msk_2018	686	1	0.734725309	76	WT
P-0001627	brca_mapk_hp_msk_2021	684	1	0.733652717	76.175	WT
P-0006309	breast_msk_2018	683	1	0.733652717	76.2	WT
P-0010010	breast_msk_2018	682	1	0.733652717	76.3	WT
P-0013990	breast_msk_2018	679	1	0.733652717	76.4	WT
P-0001228	breast_msk_2018	681	1	0.733652717	76.4	WT
P-0013623	breast_msk_2018	680	1	0.733652717	76.4	WT
TCGA-E2-A1AZ	brca_tcga	678	1	0.733652717	76.51	WT
TCGA-BH-A0BR	brca_tcga	677	1	0.733652717	76.54	WT
TCGA-AO-A0JE	brca_tcga	675	1	0.732567432	76.71	WT
P-0010593	breast_msk_2018	674	1	0.732567432	76.8	WT
P-0003761	brca_mapk_hp_msk_2021	671	1	0.730390411	77.194	WT
P-0001475	breast_msk_2018	670	1	0.730390411	77.2	WT
P-0010235	breast_msk_2018	668	1	0.729298647	77.6	WT
P-0010277	breast_msk_2018	667	1	0.729298647	77.6	WT
TCGA-E2-A1IE	brca_tcga	666	1	0.729298647	77.6	WT
TCGA-BH-A0BT	brca_tcga	665	1	0.729298647	77.69	WT
TCGA-BH-A0BW	brca_tcga	664	1	0.729298647	77.89	WT
TCGA-BH-A0DE	brca_tcga	663	1	0.729298647	77.92	WT
TCGA-BH-A0DL	brca_tcga	662	1	0.729298647	78.22	WT
TCGA-A2-A04Q	brca_tcga	661	1	0.729298647	78.35	WT
P-0016148	breast_msk_2018	660	1	0.729298647	78.4	WT
P-0005631	breast_msk_2018	659	1	0.729298647	78.7	WT
P-0013617	breast_msk_2018	658	1	0.729298647	78.7	WT
P-0007327	breast_msk_2018	657	1	0.729298647	78.8	WT
TCGA-BH-A0DT	brca_tcga	655	1	0.728186911	78.94	WT
TCGA-GM-A2DB	brca_tcga	654	1	0.728186911	79.04	WT
P-0000158	breast_msk_2018	653	1	0.728186911	79.2	WT
P-0002538	brca_mapk_hp_msk_2021	651	1	0.72707006	79.529	WT
TCGA-A2-A0EQ	brca_tcga	648	1	0.72707006	79.7	WT
P-0004021	breast_msk_2018	649	1	0.72707006	79.7	WT
P-0012897	breast_msk_2018	647	1	0.72707006	80	WT
P-0002626	brca_mapk_hp_msk_2021	646	1	0.72707006	80.153	WT
P-0015743	breast_msk_2018	645	1	0.72707006	80.2	WT
TCGA-A2-A0EO	brca_tcga	644	1	0.72707006	80.22	WT
P-0000215	breast_msk_2018	643	1	0.72707006	80.3	WT
P-0004728	breast_msk_2018	642	1	0.72707006	80.3	WT
P-0003376	breast_msk_2018	640	1	0.725935785	80.7	WT
P-0014905	breast_msk_2018	639	1	0.725935785	80.7	WT
P-0006937	breast_msk_2018	638	1	0.725935785	81	WT
P-0000244	breast_msk_2018	636	1	0.724796169	81.2	WT
P-0013912	breast_msk_2018	635	1	0.724796169	81.2	WT
TCGA-BH-A0B0	brca_tcga	634	1	0.724796169	81.37	WT
P-0001762	brca_mapk_hp_msk_2021	633	1	0.724796169	81.567	WT
TCGA-BH-A0B6	brca_tcga	631	1	0.724796169	81.57	WT
TCGA-BH-A0DD	brca_tcga	628	1	0.723645699	81.67	WT
P-0011392	breast_msk_2018	626	1	0.723645699	81.7	WT
P-0001875	breast_msk_2018	627	1	0.723645699	81.7	WT
TCGA-BH-A0E9	brca_tcga	625	1	0.723645699	81.77	WT
P-0001718	breast_msk_2018	624	1	0.723645699	81.8	WT
P-0011386	breast_msk_2018	623	1	0.723645699	81.9	WT
P-0004428	breast_msk_2018	622	1	0.723645699	82	WT
P-0005315	breast_msk_2018	621	1	0.723645699	82.1	WT
P-0013154	breast_msk_2018	620	1	0.723645699	82.2	WT
P-0006166	breast_msk_2018	619	1	0.723645699	82.4	WT
P-0006992	breast_msk_2018	618	1	0.723645699	82.4	WT
TCGA-AO-A1KR	brca_tcga	617	1	0.723645699	82.56	WT
TCGA-AO-A12D	brca_tcga	616	1	0.723645699	82.62	WT
P-0001915	breast_msk_2018	615	1	0.723645699	82.7	WT
P-0009498	breast_msk_2018	614	1	0.723645699	82.7	WT
P-0010216	breast_msk_2018	612	1	0.7224652	82.8	WT
P-0003066	breast_msk_2018	610	1	0.721282769	83.1	WT
P-0001672	breast_msk_2018	609	1	0.721282769	83.2	WT
TCGA-GM-A2DC	brca_tcga	607	1	0.720096449	83.28	WT
P-0016128	breast_msk_2018	604	1	0.717719893	83.4	WT
P-0015499	breast_msk_2018	603	1	0.717719893	83.7	WT
TCGA-AR-A0TS	brca_tcga	600	1	0.715335441	84.03	WT
TCGA-BH-A0B7	brca_tcga	599	1	0.715335441	84.07	WT
P-0010585	breast_msk_2018	598	1	0.715335441	84.1	WT
P-0002244	breast_msk_2018	595	1	0.712939008	84.6	WT
P-0004668	breast_msk_2018	594	1	0.712939008	84.7	WT
P-0013577	breast_msk_2018	593	1	0.712939008	84.7	WT
TCGA-GM-A2DI	brca_tcga	592	1	0.712939008	85.09	WT
P-0003784	breast_msk_2018	591	1	0.712939008	85.2	WT
P-0009822	breast_msk_2018	590	1	0.712939008	85.2	WT
TCGA-GM-A2DO	brca_tcga	588	1	0.711728585	85.28	WT
TCGA-B6-A401	brca_tcga	587	1	0.711728585	85.28	WT
P-0000606	brca_mapk_hp_msk_2021	586	1	0.711728585	85.381	WT
P-0001789	breast_msk_2018	584	1	0.710511955	85.4	WT
TCGA-AR-A254	brca_tcga	583	1	0.710511955	85.58	WT
TCGA-BH-A0BS	brca_tcga	581	1	0.709291144	85.81	WT
P-0005611	breast_msk_2018	580	1	0.709291144	86	WT
TCGA-AR-A1AO	brca_tcga	579	1	0.709291144	86.01	WT
P-0015097	breast_msk_2018	577	1	0.708063997	86.1	WT
TCGA-AR-A1AX	brca_tcga	576	1	0.708063997	86.37	WT
TCGA-AR-A1AW	brca_tcga	574	1	0.708063997	86.47	WT
TCGA-AR-A2LJ	brca_tcga	575	1	0.708063997	86.47	WT
P-0005778	breast_msk_2018	573	1	0.708063997	86.5	WT
TCGA-GM-A2DK	brca_tcga	571	1	0.706826123	86.89	WT
TCGA-PE-A5DE	brca_tcga	570	1	0.706826123	86.89	WT
P-0010703	breast_msk_2018	568	1	0.705583897	86.9	WT
TCGA-AC-A2FK	brca_tcga	567	1	0.705583897	87.06	WT
P-0000411	brca_mapk_hp_msk_2021	566	1	0.705583897	87.09	WT
P-0000590	breast_msk_2018	564	1	0.705583897	87.1	WT
P-0000381	breast_msk_2018	565	1	0.705583897	87.1	WT
P-0001608	breast_msk_2018	563	1	0.705583897	87.1	WT
TCGA-E2-A1B1	brca_tcga	562	1	0.705583897	87.16	WT
TCGA-A2-A04U	brca_tcga	561	1	0.705583897	87.19	WT
P-0006908	breast_msk_2018	560	1	0.705583897	87.6	WT
P-0000131	breast_msk_2018	559	1	0.705583897	87.8	WT
P-0012330	breast_msk_2018	558	1	0.705583897	87.8	WT
P-0002131	breast_msk_2018	556	1	0.70431714	88	WT
P-0005932	breast_msk_2018	555	1	0.70431714	88	WT
P-0013771	breast_msk_2018	554	1	0.70431714	88	WT
P-0011434	breast_msk_2018	551	1	0.703041203	88.1	WT
P-0000508	breast_msk_2018	553	1	0.70431714	88.1	WT
P-0005972	breast_msk_2018	550	1	0.703041203	88.3	WT
P-0005037	breast_msk_2018	546	1	0.699199448	88.4	WT
TCGA-A2-A0CQ	brca_tcga	545	1	0.699199448	88.53	WT
P-0003223	breast_msk_2018	544	1	0.699199448	88.6	WT
P-0004748	breast_msk_2018	543	1	0.699199448	88.6	WT
TCGA-AR-A250	brca_tcga	542	1	0.699199448	88.93	WT
TCGA-BH-A0C3	brca_tcga	541	1	0.699199448	88.99	WT
P-0008647	breast_msk_2018	539	1	0.697904634	89.2	WT
TCGA-B6-A0RT	brca_tcga	538	1	0.697904634	89.39	WT
P-0009821	breast_msk_2018	537	1	0.697904634	89.5	WT
P-0000138	breast_msk_2018	535	1	0.696602573	90.2	WT
P-0002566	breast_msk_2018	534	1	0.696602573	90.2	WT
P-0010464	breast_msk_2018	532	1	0.695295627	90.3	WT
P-0011592	breast_msk_2018	531	1	0.695295627	90.4	WT
P-0002911	breast_msk_2018	530	1	0.695295627	90.5	WT
TCGA-AC-A2FF	brca_tcga	529	1	0.695295627	90.64	WT
P-0012148	breast_msk_2018	527	1	0.693978779	90.7	WT
TCGA-BH-A0C7	brca_tcga	523	1	0.690020725	90.9	WT
TCGA-A2-A3XT	brca_tcga	522	1	0.690020725	91	WT
P-0001372	breast_msk_2018	521	1	0.690020725	91.5	WT
P-0004835	breast_msk_2018	520	1	0.690020725	91.7	WT
P-0001184	breast_msk_2018	519	1	0.690020725	91.8	WT
P-0014276	breast_msk_2018	517	1	0.688688639	92.1	WT
P-0002622	breast_msk_2018	516	1	0.688688639	92.2	WT
P-0007288	breast_msk_2018	515	1	0.688688639	92.2	WT
P-0005818	breast_msk_2018	514	1	0.688688639	92.4	WT
TCGA-A2-A0CP	brca_tcga	513	1	0.688688639	92.41	WT
P-0010922	breast_msk_2018	512	1	0.688688639	92.6	WT
TCGA-AR-A252	brca_tcga	509	1	0.685993184	93.23	WT
P-0004938	breast_msk_2018	507	1	0.684642804	93.8	WT
TCGA-AR-A1AP	brca_tcga	506	1	0.684642804	93.82	WT
TCGA-AR-A1AU	brca_tcga	504	1	0.683287075	94.22	WT
P-0000428	breast_msk_2018	503	1	0.683287075	94.5	WT
P-0004981	breast_msk_2018	502	1	0.683287075	94.6	WT
P-0000278	breast_msk_2018	501	1	0.683287075	94.9	WT
P-0004165	breast_msk_2018	500	1	0.683287075	95.5	WT
P-0012204	breast_msk_2018	499	1	0.683287075	95.9	WT
TCGA-AR-A1AN	brca_tcga	498	1	0.683287075	95.93	WT
P-0000414	breast_msk_2018	497	1	0.683287075	96.1	WT
P-0008469	breast_msk_2018	496	1	0.683287075	96.3	WT
P-0012539	breast_msk_2018	495	1	0.683287075	96.6	WT
P-0001906	breast_msk_2018	493	1	0.681903903	96.8	WT
P-0003624	breast_msk_2018	492	1	0.681903903	97	WT
TCGA-AO-A1KP	brca_tcga	491	1	0.681903903	97.01	WT
TCGA-AR-A1AL	brca_tcga	486	1	0.676337341	97.6	WT
P-0007146	breast_msk_2018	485	1	0.676337341	97.7	WT
TCGA-AR-A24S	brca_tcga	484	1	0.676337341	97.77	WT
P-0008767	breast_msk_2018	483	1	0.676337341	97.8	WT
TCGA-AO-A12B	brca_tcga	480	1	0.673530962	98.19	WT
TCGA-AR-A1AM	brca_tcga	478	1	0.672124843	98.26	WT
TCGA-AR-A24Z	brca_tcga	477	1	0.672124843	98.59	WT
P-0014814	breast_msk_2018	476	1	0.672124843	98.6	WT
TCGA-AR-A24X	brca_tcga	475	1	0.672124843	98.69	WT
P-0013573	breast_msk_2018	474	1	0.672124843	98.8	WT
TCGA-A2-A0CV	brca_tcga	472	1	0.67070386	98.92	WT
TCGA-A2-A0CL	brca_tcga	471	1	0.67070386	99.05	WT
P-0008104	breast_msk_2018	470	1	0.67070386	99.1	WT
TCGA-A2-A0ST	brca_tcga	469	1	0.67070386	99.11	WT
TCGA-AR-A1AQ	brca_tcga	468	1	0.67070386	99.24	WT
TCGA-AC-A2BM	brca_tcga	467	1	0.67070386	99.28	WT
P-0014091	breast_msk_2018	465	1	0.67070386	99.4	WT
P-0007036	breast_msk_2018	466	1	0.67070386	99.4	WT
TCGA-AR-A251	brca_tcga	464	1	0.67070386	99.54	WT
TCGA-AR-A24N	brca_tcga	462	1	0.669255256	99.7	WT
P-0004896	breast_msk_2018	461	1	0.669255256	99.8	WT
P-0012243	breast_msk_2018	460	1	0.669255256	100.1	WT
P-0014628	breast_msk_2018	459	1	0.669255256	100.3	WT
P-0004310	breast_msk_2018	458	1	0.669255256	100.4	WT
TCGA-AR-A1AJ	brca_tcga	456	1	0.667790802	100.92	WT
TCGA-B6-A1KF	brca_tcga	453	1	0.664855458	101.45	WT
TCGA-GM-A2DN	brca_tcga	452	1	0.664855458	101.54	WT
P-0013586	breast_msk_2018	451	1	0.664855458	101.6	WT
TCGA-A2-A0EM	brca_tcga	450	1	0.664855458	101.64	WT
TCGA-A2-A04W	brca_tcga	449	1	0.664855458	101.91	WT
P-0004918	breast_msk_2018	447	1	0.663371405	102	WT
P-0011247	breast_msk_2018	444	1	0.660396646	102.2	WT
TCGA-AO-A12A	brca_tcga	443	1	0.660396646	102.23	WT
TCGA-E2-A1LI	brca_tcga	442	1	0.660396646	102.53	WT
P-0006137	breast_msk_2018	441	1	0.660396646	102.6	WT
TCGA-AR-A24U	brca_tcga	439	1	0.658895744	102.76	WT
P-0000690	breast_msk_2018	438	1	0.658895744	103	WT
P-0006406	breast_msk_2018	437	1	0.658895744	103	WT
P-0015902	breast_msk_2018	436	1	0.658895744	103.1	WT
TCGA-B6-A40B	brca_tcga	435	1	0.658895744	103.55	WT
TCGA-AR-A1AK	brca_tcga	434	1	0.658895744	103.78	WT
P-0006866	breast_msk_2018	433	1	0.658895744	103.8	WT
P-0009432	breast_msk_2018	432	1	0.658895744	104.1	WT
P-0015229	breast_msk_2018	431	1	0.658895744	104.1	WT
TCGA-AR-A24Q	brca_tcga	430	1	0.658895744	104.2	WT
P-0015565	breast_msk_2018	426	1	0.654288082	104.6	WT
P-0001883	breast_msk_2018	425	1	0.654288082	104.9	WT
P-0014034	breast_msk_2018	424	1	0.654288082	104.9	WT
TCGA-AR-A24T	brca_tcga	421	1	0.651194521	105.19	WT
TCGA-AR-A24V	brca_tcga	420	1	0.651194521	105.22	WT
TCGA-A2-A25E	brca_tcga	419	1	0.651194521	105.26	WT
P-0006335	breast_msk_2018	418	1	0.651194521	105.3	WT
P-0008712	breast_msk_2018	417	1	0.651194521	105.4	WT
P-0013568	breast_msk_2018	416	1	0.651194521	105.4	WT
P-0008901	breast_msk_2018	415	1	0.651194521	105.8	WT
TCGA-GM-A2DM	brca_tcga	414	1	0.651194521	105.98	WT
P-0005073	breast_msk_2018	412	1	0.651194521	106.6	WT
P-0000984	breast_msk_2018	413	1	0.651194521	106.6	WT
P-0002228	breast_msk_2018	411	1	0.651194521	106.8	WT
P-0015630	breast_msk_2018	410	1	0.651194521	106.8	WT
P-0002514	breast_msk_2018	409	1	0.651194521	106.9	WT
P-0002177	breast_msk_2018	407	1	0.649598456	107.1	WT
P-0014718	breast_msk_2018	405	1	0.64799846	107.5	WT
TCGA-A2-A25A	brca_tcga	403	1	0.646394503	107.62	WT
P-0015794	breast_msk_2018	402	1	0.646394503	107.8	WT
TCGA-A2-A0CR	brca_tcga	401	1	0.646394503	107.85	WT
TCGA-A2-A0CW	brca_tcga	400	1	0.646394503	107.85	WT
TCGA-AO-A129	brca_tcga	399	1	0.646394503	107.95	WT
P-0004681	breast_msk_2018	398	1	0.646394503	108	WT
TCGA-AR-A1AI	brca_tcga	397	1	0.646394503	108.28	WT
TCGA-AO-A126	brca_tcga	396	1	0.646394503	108.64	WT
P-0004589	breast_msk_2018	394	1	0.644758062	109	WT
P-0009150	breast_msk_2018	393	1	0.644758062	109.1	WT
P-0011072	breast_msk_2018	390	1	0.643109064	109.4	WT
P-0004483	breast_msk_2018	392	1	0.644758062	109.4	WT
TCGA-GI-A2C9	brca_tcga	389	1	0.643109064	109.79	WT
P-0012567	breast_msk_2018	388	1	0.643109064	110.4	WT
TCGA-GM-A3NW	brca_tcga	387	1	0.643109064	110.41	WT
TCGA-BH-A42U	brca_tcga	386	1	0.643109064	110.51	WT
P-0002841	breast_msk_2018	385	1	0.643109064	111.1	WT
P-0003198	breast_msk_2018	384	1	0.643109064	111.5	WT
P-0009122	breast_msk_2018	383	1	0.643109064	111.5	WT
P-0004606	breast_msk_2018	380	1	0.641425532	111.8	WT
P-0004180	breast_msk_2018	381	1	0.641425532	111.8	WT
P-0009692	breast_msk_2018	377	1	0.638040701	112.6	WT
P-0001545	breast_msk_2018	375	1	0.636343784	113	WT
TCGA-AO-A125	brca_tcga	373	1	0.63464233	113.53	WT
P-0004550	breast_msk_2018	365	1	0.622700136	114.6	WT
P-0015944	breast_msk_2018	363	1	0.620989421	115	WT
P-0014136	breast_msk_2018	362	1	0.620989421	115.1	WT
TCGA-AO-A124	brca_tcga	361	1	0.620989421	115.18	WT
TCGA-GM-A2DL	brca_tcga	360	1	0.620989421	115.6	WT
P-0006479	breast_msk_2018	359	1	0.620989421	116.1	WT
P-0001589	breast_msk_2018	358	1	0.620989421	116.8	WT
P-0001631	breast_msk_2018	357	1	0.620989421	116.9	WT
P-0009407	breast_msk_2018	356	1	0.620989421	116.9	WT
P-0001979	breast_msk_2018	354	1	0.619240155	117.1	WT
P-0008488	breast_msk_2018	353	1	0.619240155	117.4	WT
P-0000247	breast_msk_2018	352	1	0.619240155	117.9	WT
P-0000081	breast_msk_2018	350	1	0.617475938	118.1	WT
P-0014431	breast_msk_2018	349	1	0.617475938	118.2	WT
TCGA-A2-A0EP	brca_tcga	348	1	0.617475938	118.36	WT
TCGA-AR-A24O	brca_tcga	346	1	0.615696469	118.5	WT
P-0002975	breast_msk_2018	345	1	0.615696469	118.8	WT
P-0015993	breast_msk_2018	343	1	0.613906653	119.8	WT
P-0015066	breast_msk_2018	342	1	0.613906653	119.9	WT
P-0015461	breast_msk_2018	341	1	0.613906653	120	WT
TCGA-AR-A24M	brca_tcga	340	1	0.613906653	120.24	WT
P-0004898	breast_msk_2018	339	1	0.613906653	120.8	WT
P-0006074	breast_msk_2018	336	1	0.61027407	121.4	WT
TCGA-A2-A04R	brca_tcga	335	1	0.61027407	121.85	WT
P-0002617	breast_msk_2018	334	1	0.61027407	121.9	WT
P-0007888	breast_msk_2018	333	1	0.61027407	122.1	WT
P-0004187	breast_msk_2018	332	1	0.61027407	122.3	WT
P-0016125	breast_msk_2018	331	1	0.61027407	122.3	WT
P-0008327	breast_msk_2018	330	1	0.61027407	122.5	WT
P-0003581	breast_msk_2018	329	1	0.61027407	122.7	WT
P-0013108	breast_msk_2018	328	1	0.61027407	122.7	WT
P-0003644	breast_msk_2018	326	1	0.608407788	122.9	WT
P-0001793	breast_msk_2018	324	1	0.606535764	123.1	WT
P-0004982	breast_msk_2018	323	1	0.606535764	123.6	WT
P-0000483	breast_msk_2018	322	1	0.606535764	123.7	WT
P-0014372	breast_msk_2018	321	1	0.606535764	123.9	WT
P-0006342	breast_msk_2018	320	1	0.606535764	124.1	WT
P-0000358	breast_msk_2018	319	1	0.606535764	124.2	WT
P-0005968	breast_msk_2018	318	1	0.606535764	124.5	WT
P-0008386	breast_msk_2018	316	1	0.604622402	124.9	WT
TCGA-AR-A1AH	brca_tcga	315	1	0.604622402	125.07	WT
P-0000104	breast_msk_2018	314	1	0.604622402	125.3	WT
P-0004196	breast_msk_2018	313	1	0.604622402	125.4	WT
P-0015496	breast_msk_2018	312	1	0.604622402	125.5	WT
P-0001032	breast_msk_2018	311	1	0.604622402	125.6	WT
P-0002473	breast_msk_2018	310	1	0.604622402	125.6	WT
P-0009936	breast_msk_2018	309	1	0.604622402	125.8	WT
P-0004523	breast_msk_2018	308	1	0.604622402	125.9	WT
P-0001484	breast_msk_2018	307	1	0.604622402	126.1	WT
P-0010245	breast_msk_2018	306	1	0.604622402	126.1	WT
P-0013369	breast_msk_2018	305	1	0.604622402	126.5	WT
P-0001939	breast_msk_2018	302	1	0.600644623	127.5	WT
P-0003002	breast_msk_2018	300	1	0.598649126	127.8	WT
P-0003236	breast_msk_2018	299	1	0.598649126	127.8	WT
P-0002775	breast_msk_2018	298	1	0.598649126	127.9	WT
P-0001558	breast_msk_2018	297	1	0.598649126	128	WT
P-0003641	breast_msk_2018	295	1	0.596626663	128.6	WT
HTA9_1	brca_hta9_htan_2022	294	1	0.596626663	128.9	WT
P-0003622	breast_msk_2018	288	1	0.586445321	129	WT
P-0004295	breast_msk_2018	287	1	0.586445321	129.4	WT
P-0009137	breast_msk_2018	285	1	0.584394812	129.5	WT
TCGA-AQ-A04L	brca_tcga	283	1	0.582337084	129.99	WT
P-0015930	breast_msk_2018	281	1	0.580272059	130.3	WT
P-0003751	breast_msk_2018	280	1	0.580272059	130.4	WT
P-0007231	breast_msk_2018	279	1	0.580272059	131.1	WT
P-0002995	breast_msk_2018	276	1	0.57609744	132.4	WT
P-0015464	breast_msk_2018	275	1	0.57609744	132.5	WT
P-0001258	breast_msk_2018	274	1	0.57609744	132.9	WT
TCGA-AR-A0U1	brca_tcga	273	1	0.57609744	133.11	WT
P-0000216	breast_msk_2018	272	1	0.57609744	133.3	WT
P-0005242	breast_msk_2018	271	1	0.57609744	133.8	WT
TCGA-AR-A0U3	brca_tcga	270	1	0.57609744	134.03	WT
TCGA-A2-A0EN	brca_tcga	269	1	0.57609744	134.3	WT
P-0004160	breast_msk_2018	268	1	0.57609744	134.5	WT
P-0002543	breast_msk_2018	266	1	0.573939772	135	WT
P-0003570	breast_msk_2018	265	1	0.573939772	135.7	WT
TCGA-A2-A0CK	brca_tcga	263	1	0.571765757	136.63	WT
P-0004375	breast_msk_2018	262	1	0.571765757	137.3	WT
P-0010244	breast_msk_2018	261	1	0.571765757	137.3	WT
P-0005429	breast_msk_2018	260	1	0.571765757	137.6	WT
P-0006601	breast_msk_2018	259	1	0.571765757	138	WT
P-0004963	breast_msk_2018	257	1	0.569549611	138.6	WT
P-0002574	breast_msk_2018	256	1	0.569549611	138.7	WT
TCGA-B6-A1KN	brca_tcga	254	1	0.567316083	139.06	WT
P-0006156	breast_msk_2018	252	1	0.565073727	139.4	WT
P-0003606	breast_msk_2018	251	1	0.565073727	140.6	WT
P-0008846	breast_msk_2018	250	1	0.565073727	140.7	WT
TCGA-B6-A0IQ	brca_tcga	249	1	0.565073727	140.77	WT
P-0002545	breast_msk_2018	248	1	0.565073727	141.1	WT
P-0001632	breast_msk_2018	247	1	0.565073727	141.4	WT
P-0007284	breast_msk_2018	245	1	0.562776679	141.7	WT
TCGA-A2-A04N	brca_tcga	242	1	0.558163756	143.04	WT
TCGA-B6-A0I2	brca_tcga	241	1	0.558163756	143.27	WT
P-0013118	breast_msk_2018	240	1	0.558163756	143.3	WT
P-0001648	breast_msk_2018	239	1	0.558163756	143.5	WT
P-0001212	breast_msk_2018	238	1	0.558163756	143.6	WT
P-0003224	breast_msk_2018	237	1	0.558163756	143.7	WT
[truncated: 728 more rows]
