# Supplementary material for: Integrative multi-omic sequencing reveals the MMTV-Myc mouse model mimics human breast cancer heterogeneity
Source: Breast Cancer Res. 2023 Oct 7;25:120. doi: 10.1186/s13058-023-01723-3 (PMC10559619; doi:10.1186/s13058-023-01723-3)
Supplement: Supplementary file 40 — Additional file 40: Table S15. Sample level enrichment table for genes that are often co-mutated with OBSCN. Samples are ordered from highest to lowest for genes with mutations that occur in the altered group (OBSCN mutated group). [file 13058_2023_1723_MOESM40_ESM.csv]

# OBSCN mutations and sample level enrichment for other highly mutated genes
# Data obtained from cBioPortal breast cancer patient samples profiles for mutations in OBSCN
Gene	Cytoband	Altered group	Unaltered group	Log Ratio	p-Value	q-Value	Enriched in
TTN	2q31.2	38 (33.93%)	423 (17.20%)	0.98	2.38E-05	7.90E-04	Altered group
PIK3CA	3q26.32	38 (36.19%)	724 (28.38%)	0.35	0.0544	0.122	Altered group
TP53	17p13.1	36 (34.29%)	874 (34.33%)	0	0.542	0.69	Unaltered group
MUC16	19p13.2	23 (23.00%)	189 (7.93%)	1.54	5.50E-06	2.95E-04	Altered group
FAT3	11q14.3	22 (20.56%)	61 (2.54%)	3.02	6.71E-13	6.86E-09	Altered group
SPTA1	1q23.1	22 (19.13%)	80 (3.34%)	2.52	2.82E-10	2.87E-07	Altered group
HMCN1	1q25.3-q31.1	20 (20.41%)	129 (5.27%)	1.95	4.22E-07	4.77E-05	Altered group
FLG	1q21.3	19 (19.39%)	103 (4.38%)	2.15	1.42E-07	2.33E-05	Altered group
RNF213	17q25.3	18 (21.69%)	62 (2.75%)	2.98	7.83E-11	1.75E-07	Altered group
PCLO	7q21.11	18 (18.37%)	75 (3.12%)	2.56	6.51E-09	2.65E-06	Altered group
GATA3	10p14	18 (17.48%)	235 (10.00%)	0.81	0.0159	0.0515	Altered group
FAT1	4q35.2	17 (16.19%)	54 (2.46%)	2.72	5.92E-09	2.46E-06	Altered group
SYNE2	14q23.2	17 (15.45%)	84 (3.43%)	2.17	6.76E-07	6.45E-05	Altered group
ALMS1	2p13.1	16 (19.28%)	36 (1.73%)	3.48	1.71E-11	1.04E-07	Altered group
MACF1	1p34.3	16 (15.24%)	66 (2.69%)	2.5	9.38E-08	1.70E-05	Altered group
RYR1	19q13.2	16 (18.18%)	91 (3.72%)	2.29	3.80E-07	4.49E-05	Altered group
MXRA5	Xp22.33	15 (19.23%)	43 (2.11%)	3.19	6.85E-10	5.41E-07	Altered group
FAT2	5q33.1	15 (17.05%)	48 (2.20%)	2.95	5.56E-09	2.38E-06	Altered group
ABCA13	7p12.3	15 (17.05%)	75 (3.15%)	2.44	2.97E-07	3.80E-05	Altered group
MUC5B	11p15.5	15 (15.79%)	79 (3.29%)	2.26	1.33E-06	1.05E-04	Altered group
MUC17	7q22.1	15 (15.00%)	68 (3.14%)	2.26	1.66E-06	1.23E-04	Altered group
KMT2C	7q36.1	15 (17.05%)	171 (6.94%)	1.3	1.36E-03	0.0111	Altered group
CDH1	16q22.1	15 (15.31%)	244 (10.29%)	0.57	0.0825	0.16	Altered group
TENM1	Xq25	14 (19.18%)	43 (2.23%)	3.11	4.57E-09	2.09E-06	Altered group
LRP1B	2q22.1-q22.2	14 (17.95%)	51 (2.21%)	3.02	7.75E-09	2.84E-06	Altered group
NIPBL	5p13.2	14 (12.73%)	42 (1.76%)	2.86	5.53E-08	1.22E-05	Altered group
BIRC6	2p22.3	14 (14.29%)	52 (2.28%)	2.65	2.07E-07	2.93E-05	Altered group
CUBN	10p13	14 (14.29%)	51 (2.27%)	2.65	2.07E-07	2.93E-05	Altered group
MDN1	6q15	14 (14.00%)	56 (2.45%)	2.51	5.76E-07	5.77E-05	Altered group
CMYA5	5q14.1	14 (13.33%)	63 (2.64%)	2.34	2.12E-06	1.48E-04	Altered group
USH2A	1q41	14 (19.18%)	108 (4.72%)	2.02	1.26E-05	5.28E-04	Altered group
GRIN2A	16p13.2	13 (15.29%)	26 (1.32%)	3.53	1.46E-09	9.19E-07	Altered group
VPS13B	8q22.2	13 (13.68%)	39 (1.63%)	3.07	3.05E-08	8.52E-06	Altered group
SPEN	1p36.21-p36.13	13 (18.31%)	76 (3.15%)	2.54	7.00E-07	6.60E-05	Altered group
LYST	1q42.3	13 (11.82%)	50 (2.19%)	2.43	3.02E-06	2.00E-04	Altered group
ARID1A	1p36.11	13 (15.66%)	77 (3.26%)	2.27	6.03E-06	3.18E-04	Altered group
NEB	2q23.3	13 (13.27%)	72 (3.24%)	2.04	3.58E-05	1.03E-03	Altered group
PKHD1L1	8q23.1-q23.2	13 (11.82%)	72 (3.06%)	1.95	6.75E-05	1.59E-03	Altered group
SHOC1	9q31.3	12 (14.12%)	11 (0.62%)	4.52	3.25E-11	1.49E-07	Altered group
NOTCH1	9q34.3	12 (20.69%)	37 (1.58%)	3.71	5.80E-10	4.95E-07	Altered group
TNRC6A	16p12.1	12 (17.14%)	34 (1.53%)	3.49	4.29E-09	2.07E-06	Altered group
STARD9	15q15.2	12 (14.46%)	27 (1.30%)	3.48	7.75E-09	2.84E-06	Altered group
AFF2	Xq28	12 (16.44%)	28 (1.77%)	3.22	4.43E-08	1.01E-05	Altered group
PRUNE2	9q21.2	12 (13.64%)	35 (1.57%)	3.12	7.60E-08	1.51E-05	Altered group
LAMA3	18q11.2	12 (12.24%)	35 (1.52%)	3.01	1.75E-07	2.66E-05	Altered group
COL12A1	6q13-q14.1	12 (12.24%)	36 (1.58%)	2.96	2.43E-07	3.27E-05	Altered group
DNAH7	2q32.3	12 (15.38%)	44 (2.11%)	2.87	3.22E-07	3.96E-05	Altered group
TCHH	1q21.3	12 (14.46%)	46 (2.07%)	2.81	4.89E-07	5.14E-05	Altered group
SCN5A	3p22.2	12 (10.91%)	37 (1.62%)	2.76	1.04E-06	8.77E-05	Altered group
TG	8q24.22	12 (14.46%)	50 (2.26%)	2.67	1.14E-06	9.39E-05	Altered group
PRRC2C	1q24.3	12 (12.24%)	41 (1.95%)	2.65	1.82E-06	1.32E-04	Altered group
ANK2	4q25-q26	12 (14.46%)	58 (2.61%)	2.47	4.19E-06	2.55E-04	Altered group
DNAH11	7p15.3	12 (13.64%)	59 (2.49%)	2.45	4.69E-06	2.75E-04	Altered group
DST	6p12.1	12 (12.24%)	61 (2.62%)	2.22	2.32E-05	7.82E-04	Altered group
XIRP2	2q24.3	12 (12.63%)	64 (2.77%)	2.19	2.78E-05	8.70E-04	Altered group
NF1	17q11.2	12 (12.00%)	68 (3.24%)	1.89	1.81E-04	3.07E-03	Altered group
SYNE1	6q25.2	12 (14.46%)	126 (5.10%)	1.5	1.35E-03	0.011	Altered group
MUC4	3q29	12 (12.00%)	101 (4.40%)	1.45	2.10E-03	0.0146	Altered group
RYR2	1q43	12 (12.24%)	127 (5.32%)	1.2	7.32E-03	0.0319	Altered group
IQGAP1	15q26.1	11 (18.97%)	21 (0.95%)	4.32	9.58E-11	1.75E-07	Altered group
DEF6	6p21.31	11 (11.58%)	7 (0.41%)	4.81	1.24E-10	1.75E-07	Altered group
PTPRT	20q12-q13.11	11 (15.07%)	18 (0.82%)	4.2	4.00E-10	3.66E-07	Altered group
MYOM1	18p11.31	11 (18.97%)	23 (1.15%)	4.04	5.95E-10	4.95E-07	Altered group
IKBKE	1q32.1	11 (11.22%)	8 (0.50%)	4.49	7.09E-10	5.41E-07	Altered group
PIAS2	18q21.1	11 (11.34%)	10 (0.58%)	4.29	1.23E-09	8.34E-07	Altered group
CCDC7	10p11.22	11 (13.25%)	15 (0.79%)	4.08	1.56E-09	9.53E-07	Altered group
USP32	17q23.3	11 (11.34%)	18 (0.95%)	3.58	3.36E-08	8.52E-06	Altered group
CNTN1	12q12	11 (11.58%)	19 (0.99%)	3.54	3.93E-08	9.22E-06	Altered group
MROH2B	5p13.1	11 (13.25%)	27 (1.24%)	3.42	4.46E-08	1.01E-05	Altered group
CRYBG1	6q21	11 (12.64%)	29 (1.27%)	3.32	8.35E-08	1.58E-05	Altered group
SCN4A	17q23.3	11 (13.25%)	32 (1.47%)	3.17	1.84E-07	2.74E-05	Altered group
TNRC18	7p22.1	11 (13.25%)	36 (1.51%)	3.13	2.08E-07	2.93E-05	Altered group
VPS13A	9q21.2	11 (11.22%)	25 (1.29%)	3.12	4.05E-07	4.63E-05	Altered group
EPPK1	8q24.3	11 (11.22%)	29 (1.33%)	3.08	4.37E-07	4.87E-05	Altered group
SDK1	7p22.2	11 (14.10%)	44 (1.80%)	2.97	4.75E-07	5.11E-05	Altered group
FER1L6	8q24.13	11 (10.00%)	30 (1.31%)	2.93	1.14E-06	9.39E-05	Altered group
TP53BP1	15q15.3	11 (11.00%)	36 (1.53%)	2.84	1.56E-06	1.19E-04	Altered group
ASH1L	1q22	11 (12.94%)	39 (1.87%)	2.79	1.83E-06	1.32E-04	Altered group
UTRN	6q24.2	11 (11.22%)	37 (1.69%)	2.73	3.15E-06	2.05E-04	Altered group
DYNC1H1	14q32.31	11 (15.07%)	58 (2.47%)	2.61	3.98E-06	2.46E-04	Altered group
DNAH8	6p21.2	11 (13.25%)	48 (2.16%)	2.62	4.67E-06	2.75E-04	Altered group
CHD7	8q12.2	11 (11.00%)	40 (1.75%)	2.65	4.72E-06	2.75E-04	Altered group
HERC2	15q13.1	11 (15.07%)	58 (2.53%)	2.58	4.82E-06	2.79E-04	Altered group
HUWE1	Xp11.22	11 (18.03%)	63 (3.16%)	2.51	6.17E-06	3.24E-04	Altered group
HECTD4	12q24.13	11 (12.50%)	50 (2.19%)	2.51	9.05E-06	4.20E-04	Altered group
HERC1	15q22.31	11 (12.50%)	57 (2.39%)	2.39	1.80E-05	6.76E-04	Altered group
DNAH9	17p12	11 (12.50%)	57 (2.51%)	2.32	2.78E-05	8.70E-04	Altered group
PCNT	21q22.3	11 (11.22%)	49 (2.24%)	2.32	3.10E-05	9.37E-04	Altered group
PRKDC	8q11.21	11 (12.50%)	48 (2.51%)	2.32	3.12E-05	9.39E-04	Altered group
MAP1A	15q15.3	11 (11.22%)	48 (2.32%)	2.28	4.21E-05	1.16E-03	Altered group
PCDH15	10q21.1	11 (11.22%)	59 (2.41%)	2.22	5.10E-05	1.31E-03	Altered group
BLTP1	4q27	11 (13.25%)	68 (2.90%)	2.19	5.13E-05	1.32E-03	Altered group
AHNAK2	14q32.33	11 (12.50%)	66 (2.76%)	2.18	5.91E-05	1.44E-03	Altered group
MUC12	7q22.1	11 (12.94%)	74 (3.31%)	1.97	1.93E-04	3.19E-03	Altered group
CSMD3	8q23.3	11 (16.92%)	68 (4.87%)	1.8	4.74E-04	5.68E-03	Altered group
APOB	2p24.1	11 (10.68%)	67 (3.07%)	1.8	5.60E-04	6.32E-03	Altered group
RYR3	15q13.3-q14	11 (12.50%)	90 (3.74%)	1.74	6.57E-04	7.00E-03	Altered group
CSMD1	8p23.2	11 (11.00%)	80 (3.50%)	1.65	1.16E-03	0.0101	Altered group
SATB2	2q33.1	10 (22.22%)	7 (0.41%)	5.76	7.49E-13	6.86E-09	Altered group
ST18	8q11.23	10 (17.24%)	13 (0.71%)	4.6	2.80E-10	2.87E-07	Altered group
AGT	1q42.2	10 (10.20%)	5 (0.35%)	4.85	1.97E-09	1.16E-06	Altered group
DMXL2	15q21.2	10 (21.74%)	31 (1.36%)	4	2.29E-09	1.23E-06	Altered group
CCDC180	9q22.33	10 (13.70%)	15 (0.72%)	4.25	2.30E-09	1.23E-06	Altered group
B4GALNT4	11p15.5	10 (13.70%)	15 (0.72%)	4.25	2.35E-09	1.23E-06	Altered group
MYOM2	8p23.3	10 (17.24%)	21 (1.00%)	4.11	2.55E-09	1.30E-06	Altered group
PABPC3	13q12.13	10 (11.76%)	8 (0.52%)	4.49	3.03E-09	1.50E-06	Altered group
BOD1L1	4p15.33	10 (13.70%)	15 (0.81%)	4.08	6.68E-09	2.66E-06	Altered group
EIF4G1	3q27.1	10 (12.05%)	17 (0.84%)	3.84	2.61E-08	7.96E-06	Altered group
ADGRA3	4p15.2	10 (13.70%)	19 (1.00%)	3.77	2.97E-08	8.49E-06	Altered group
TP53BP2	1q41	10 (10.20%)	15 (0.71%)	3.84	3.51E-08	8.58E-06	Altered group
ATN1	12p13.31	10 (17.24%)	31 (1.46%)	3.56	4.73E-08	1.06E-05	Altered group
SIN3A	15q24.2	10 (10.20%)	14 (0.80%)	3.67	1.17E-07	1.99E-05	Altered group
COL1A1	17q21.33	10 (11.36%)	21 (0.99%)	3.52	1.38E-07	2.28E-05	Altered group
NID1	1q42.3	10 (13.70%)	27 (1.27%)	3.43	1.52E-07	2.45E-05	Altered group
NSD1	5q35.3	10 (10.00%)	20 (0.89%)	3.5	1.80E-07	2.70E-05	Altered group
CYFIP2	5q33.3	10 (10.20%)	19 (0.92%)	3.47	2.21E-07	3.09E-05	Altered group
PKD1L1	7p12.3	10 (17.24%)	41 (1.79%)	3.26	2.27E-07	3.13E-05	Altered group
PEG3	19q13.43	10 (12.05%)	23 (1.14%)	3.41	2.31E-07	3.15E-05	Altered group
KMT2B	19q13.12	10 (13.70%)	26 (1.34%)	3.35	2.53E-07	3.36E-05	Altered group
SPATA31D1	9q21.32	10 (13.70%)	25 (1.36%)	3.33	3.03E-07	3.81E-05	Altered group
ATP1A2	1q23.2	10 (12.05%)	29 (1.24%)	3.28	3.58E-07	4.25E-05	Altered group
NIN	14q22.1	10 (10.53%)	23 (1.07%)	3.3	4.78E-07	5.11E-05	Altered group
PIEZO2	18p11.22-p11.21	10 (11.36%)	24 (1.19%)	3.26	5.57E-07	5.66E-05	Altered group
GTF3C1	16p12.1	10 (10.20%)	22 (1.10%)	3.22	8.43E-07	7.61E-05	Altered group
FREM3	4q31.21	10 (11.36%)	26 (1.29%)	3.14	9.94E-07	8.46E-05	Altered group
PTPRD	9p24.1-p23	10 (13.70%)	45 (1.83%)	2.91	2.16E-06	1.49E-04	Altered group
DNHD1	11p15.4	10 (13.33%)	40 (1.88%)	2.82	3.99E-06	2.46E-04	Altered group
GON4L	1q22	10 (13.70%)	49 (2.05%)	2.74	5.51E-06	2.95E-04	Altered group
FREM1	9p22.3	10 (11.36%)	37 (1.66%)	2.77	6.21E-06	3.24E-04	Altered group
SIPA1L2	1q42.2	10 (9.09%)	27 (1.27%)	2.84	6.43E-06	3.31E-04	Altered group
SPHKAP	2q36.3	10 (11.36%)	37 (1.69%)	2.75	7.11E-06	3.54E-04	Altered group
DCHS2	4q31.3	10 (11.76%)	41 (1.80%)	2.71	7.99E-06	3.86E-04	Altered group
HTT	4p16.3	10 (10.20%)	32 (1.54%)	2.73	9.38E-06	4.30E-04	Altered group
SACS	13q12.12	10 (13.70%)	49 (2.33%)	2.55	1.65E-05	6.38E-04	Altered group
CHD9	16q12.2	10 (13.33%)	48 (2.34%)	2.51	2.20E-05	7.62E-04	Altered group
DNAH17	17q25.3	10 (13.70%)	53 (2.43%)	2.49	2.21E-05	7.65E-04	Altered group
PKHD1	6p12.3-p12.2	10 (12.05%)	53 (2.26%)	2.41	3.68E-05	1.05E-03	Altered group
APC	5q22.2	10 (10.20%)	46 (1.95%)	2.38	5.08E-05	1.31E-03	Altered group
SRCAP	16p11.2	10 (11.36%)	46 (2.30%)	2.3	7.69E-05	1.76E-03	Altered group
ANK3	10q21.2	10 (10.75%)	48 (2.19%)	2.29	8.06E-05	1.81E-03	Altered group
DNAH10	12q24.31	10 (10.20%)	51 (2.17%)	2.23	1.12E-04	2.26E-03	Altered group
ADGRV1	5q14.3	10 (11.36%)	57 (2.45%)	2.21	1.12E-04	2.27E-03	Altered group
TENM2	5q34	10 (10.20%)	50 (2.19%)	2.22	1.21E-04	2.38E-03	Altered group
FAT4	4q28.1	10 (10.00%)	62 (2.60%)	1.95	4.68E-04	5.63E-03	Altered group
DMD	Xp21.2-p21.1	10 (14.08%)	76 (3.94%)	1.84	6.84E-04	7.21E-03	Altered group
ZFHX4	8q21.13	10 (10.20%)	74 (3.23%)	1.66	1.88E-03	0.0135	Altered group
ARMC3	10p12.2	9 (20.00%)	9 (0.49%)	5.36	4.49E-11	1.54E-07	Altered group
NCAM1	11q23.2	9 (15.52%)	5 (0.36%)	5.44	2.27E-10	2.87E-07	Altered group
LARGE1	22q12.3	9 (12.86%)	6 (0.38%)	5.09	1.01E-09	7.42E-07	Altered group
ITGAM	16p11.2	9 (17.31%)	14 (0.74%)	4.55	2.07E-09	1.19E-06	Altered group
NID2	14q22.1	9 (14.75%)	14 (0.68%)	4.44	4.43E-09	2.08E-06	Altered group
PCDHB4	5q31.3	9 (9.00%)	7 (0.37%)	4.61	1.21E-08	4.09E-06	Altered group
TSHZ3	19q12	9 (14.75%)	18 (0.82%)	4.16	1.41E-08	4.52E-06	Altered group
ROBO2	3p12.3	9 (15.00%)	19 (0.91%)	4.04	2.60E-08	7.96E-06	Altered group
MAP3K13	3q27.2	9 (15.00%)	20 (0.95%)	3.99	3.28E-08	8.52E-06	Altered group
FRMPD4	Xp22.2	9 (19.57%)	21 (1.28%)	3.93	3.51E-08	8.58E-06	Altered group
TTLL3	3p25.3	9 (12.33%)	9 (0.64%)	4.27	3.64E-08	8.65E-06	Altered group
POLR1A	2p11.2	9 (12.68%)	18 (0.80%)	3.98	4.33E-08	1.00E-05	Altered group
TBC1D1	4p14	9 (12.33%)	17 (0.80%)	3.94	6.08E-08	1.31E-05	Altered group
A2ML1	12p13.31	9 (15.52%)	25 (1.12%)	3.8	7.10E-08	1.44E-05	Altered group
OR10Z1	1q23.1	9 (13.85%)	5 (0.64%)	4.43	8.08E-08	1.56E-05	Altered group
MASP1	3q27.3	9 (12.33%)	16 (0.90%)	3.77	1.79E-07	2.70E-05	Altered group
PCDHGB7	5q31.3	9 (12.33%)	14 (0.88%)	3.8	1.91E-07	2.82E-05	Altered group
CEP295	11q21	9 (15.00%)	24 (1.21%)	3.63	2.00E-07	2.93E-05	Altered group
EPHA3	3p11.1	9 (10.59%)	17 (0.82%)	3.69	2.70E-07	3.50E-05	Altered group
XIRP1	3p22.2	9 (10.59%)	15 (0.82%)	3.7	3.21E-07	3.96E-05	Altered group
DNMT3A	2p23.3	9 (9.47%)	14 (0.72%)	3.72	3.32E-07	4.05E-05	Altered group
NBEAL1	2q33.2	9 (12.33%)	24 (1.07%)	3.53	3.84E-07	4.50E-05	Altered group
DMBT1	10q26.13	9 (10.23%)	18 (0.85%)	3.59	4.40E-07	4.88E-05	Altered group
TAF1L	9p21.1	9 (14.75%)	30 (1.37%)	3.43	4.86E-07	5.14E-05	Altered group
ROS1	6q22.1	9 (10.59%)	22 (0.94%)	3.5	5.45E-07	5.60E-05	Altered group
FRAS1	4q21.21	9 (19.57%)	42 (1.98%)	3.3	6.13E-07	6.07E-05	Altered group
CHD8	14q11.2	9 (12.33%)	27 (1.15%)	3.42	6.17E-07	6.07E-05	Altered group
PDGFRA	4q12	9 (10.59%)	17 (0.92%)	3.52	6.91E-07	6.55E-05	Altered group
SPAG9	17q21.33	9 (10.59%)	19 (0.96%)	3.47	7.99E-07	7.27E-05	Altered group
LZTR1	22q11.21	9 (15.52%)	32 (1.57%)	3.31	8.75E-07	7.81E-05	Altered group
MYO18B	22q12.1	9 (15.52%)	38 (1.65%)	3.24	1.11E-06	9.25E-05	Altered group
RTL9	Xq23	9 (13.24%)	26 (1.34%)	3.3	1.22E-06	9.98E-05	Altered group
CHD3	17p13.1	9 (12.33%)	24 (1.24%)	3.32	1.27E-06	1.03E-04	Altered group
CCDC88A	2p16.1	9 (10.84%)	15 (1.00%)	3.44	1.32E-06	1.05E-04	Altered group
ANKHD1	5q31.3	9 (12.33%)	28 (1.28%)	3.27	1.41E-06	1.10E-04	Altered group
MYO9A	15q23	9 (12.50%)	29 (1.33%)	3.23	1.61E-06	1.21E-04	Altered group
ATR	3q23	9 (12.33%)	34 (1.47%)	3.07	3.51E-06	2.24E-04	Altered group
ITPR2	12p11.23	9 (9.68%)	24 (1.10%)	3.14	3.74E-06	2.37E-04	Altered group
UNC79	14q32.12	9 (12.33%)	38 (1.62%)	2.93	6.77E-06	3.44E-04	Altered group
CDH23	10q22.1	9 (11.54%)	31 (1.53%)	2.91	9.09E-06	4.20E-04	Altered group
FAM47C	Xp21.1	9 (15.52%)	44 (2.28%)	2.77	1.32E-05	5.49E-04	Altered group
ATRX	Xq21.1	9 (12.68%)	34 (1.83%)	2.79	1.56E-05	6.15E-04	Altered group
POLQ	3q13.33	9 (10.00%)	29 (1.41%)	2.83	1.58E-05	6.18E-04	Altered group
SRRM2	16p13.3	9 (10.23%)	31 (1.50%)	2.77	2.05E-05	7.28E-04	Altered group
VPS13C	15q22.2	9 (10.23%)	34 (1.53%)	2.74	2.16E-05	7.59E-04	Altered group
SCN3A	2q24.3	9 (10.23%)	37 (1.58%)	2.7	2.58E-05	8.25E-04	Altered group
ATM	11q22.3	9 (14.29%)	54 (2.40%)	2.57	3.48E-05	1.01E-03	Altered group
STAB2	12q23.3	9 (14.75%)	56 (2.56%)	2.52	4.29E-05	1.17E-03	Altered group
COL14A1	8q24.12	9 (10.59%)	41 (1.88%)	2.5	6.78E-05	1.60E-03	Altered group
TPR	1q31.1	9 (10.00%)	47 (1.92%)	2.38	1.12E-04	2.26E-03	Altered group
TLN2	15q22.2	9 (10.84%)	46 (2.11%)	2.36	1.26E-04	2.45E-03	Altered group
PKD1	16p13.3	9 (10.84%)	46 (2.12%)	2.35	1.30E-04	2.49E-03	Altered group
ASPM	1q31.3	9 (10.84%)	53 (2.16%)	2.33	1.37E-04	2.56E-03	Altered group
PAPPA2	1q25.2	9 (9.18%)	44 (1.79%)	2.36	1.37E-04	2.56E-03	Altered group
KALRN	3q21.1-q21.2	9 (12.68%)	59 (2.58%)	2.3	1.44E-04	2.65E-03	Altered group
AKAP9	7q21.2	9 (10.23%)	46 (2.05%)	2.32	1.57E-04	2.76E-03	Altered group
UBR5	8q22.3	9 (10.23%)	49 (2.14%)	2.25	2.10E-04	3.34E-03	Altered group
MYH7	14q11.2	9 (10.23%)	48 (2.14%)	2.25	2.12E-04	3.37E-03	Altered group
ERBB2	17q12	9 (12.33%)	66 (2.73%)	2.17	2.59E-04	3.82E-03	Altered group
DNAH14	1q42.12	9 (10.84%)	55 (2.47%)	2.13	3.58E-04	4.69E-03	Altered group
RELN	7q22.1	9 (12.33%)	70 (2.93%)	2.07	4.17E-04	5.19E-03	Altered group
KMT2D	12q13.12	9 (12.33%)	77 (3.01%)	2.03	4.89E-04	5.79E-03	Altered group
HRNR	1q21.3	9 (10.84%)	61 (2.83%)	1.94	8.66E-04	8.37E-03	Altered group
LRP1	12q13.3	9 (10.84%)	60 (2.84%)	1.93	9.08E-04	8.64E-03	Altered group
LRP2	2q31.1	9 (10.23%)	72 (3.04%)	1.75	2.01E-03	0.0141	Altered group
PLEC	8q24.3	9 (9.18%)	73 (3.16%)	1.54	5.23E-03	0.0258	Altered group
P4HA3	11q13.4	8 (17.78%)	6 (0.31%)	5.82	1.11E-10	1.75E-07	Altered group
CD99	Xp22.32 and Yp11.3	8 (17.78%)	5 (0.39%)	5.51	1.06E-09	7.46E-07	Altered group
DRC1	2p23.3	8 (13.79%)	3 (0.28%)	5.6	4.98E-09	2.22E-06	Altered group
MKX	10p12.1	8 (13.79%)	4 (0.35%)	5.31	7.28E-09	2.78E-06	Altered group
TSGA10	2q11.2	8 (13.11%)	7 (0.42%)	4.96	8.04E-09	2.89E-06	Altered group
EXOC2	6p25.3	8 (17.78%)	14 (0.72%)	4.62	9.28E-09	3.27E-06	Altered group
ZC3H7B	22q13.2	8 (17.78%)	11 (0.72%)	4.63	1.36E-08	4.52E-06	Altered group
APLF	2p13.3	8 (11.11%)	6 (0.39%)	4.82	2.76E-08	8.25E-06	Altered group
TRPC1	3q23	8 (10.96%)	8 (0.44%)	4.65	3.11E-08	8.52E-06	Altered group
ZNF653	19p13.2	8 (13.79%)	12 (0.63%)	4.44	3.56E-08	8.58E-06	Altered group
EPB41L4B	9q31.3	8 (10.26%)	8 (0.45%)	4.51	6.53E-08	1.37E-05	Altered group
HK3	5q35.2	8 (13.33%)	15 (0.73%)	4.18	9.59E-08	1.70E-05	Altered group
CLCNKA	1p36.13	8 (11.76%)	11 (0.61%)	4.27	1.09E-07	1.89E-05	Altered group
ISLR2	15q24.1	8 (13.79%)	15 (0.81%)	4.1	1.46E-07	2.37E-05	Altered group
BCAN	1q23.1	8 (9.64%)	9 (0.50%)	4.28	1.72E-07	2.66E-05	Altered group
FAM13C	10q21.1	8 (10.96%)	13 (0.63%)	4.13	1.73E-07	2.66E-05	Altered group
TARS2	1q21.2	8 (12.90%)	13 (0.77%)	4.07	2.23E-07	3.09E-05	Altered group
LRIG2	1p13.2	8 (11.11%)	10 (0.62%)	4.16	2.42E-07	3.27E-05	Altered group
SCRIB	8q24.3	8 (9.64%)	10 (0.54%)	4.15	2.62E-07	3.42E-05	Altered group
MARK2	11q13.1	8 (10.96%)	12 (0.66%)	4.05	2.92E-07	3.76E-05	Altered group
RRM2	2p25.1	8 (8.42%)	8 (0.45%)	4.22	3.10E-07	3.86E-05	Altered group
HDAC6	Xp11.23	8 (13.11%)	13 (0.83%)	3.97	3.54E-07	4.25E-05	Altered group
TRIM39-RPP21	6p22.1	8 (16.00%)	4 (0.69%)	4.53	3.57E-07	4.25E-05	Altered group
ERCC6L2	9q22.32	8 (9.09%)	12 (0.57%)	4	3.96E-07	4.56E-05	Altered group
CHD6	20q12	8 (17.39%)	30 (1.35%)	3.69	4.76E-07	5.11E-05	Altered group
UGT2A1	4q13.3	8 (9.64%)	4 (0.42%)	4.52	4.80E-07	5.11E-05	Altered group
FAM47A	Xp21.1	8 (14.29%)	18 (1.04%)	3.78	5.62E-07	5.68E-05	Altered group
SRPK2	7q22.3	8 (9.64%)	13 (0.65%)	3.9	5.84E-07	5.81E-05	Altered group
GALNT13	2q23.3-q24.1	8 (8.16%)	10 (0.52%)	3.96	7.08E-07	6.65E-05	Altered group
CHD5	1p36.31	8 (17.39%)	26 (1.42%)	3.62	7.73E-07	7.18E-05	Altered group
ARHGEF40	14q11.2	8 (9.64%)	14 (0.69%)	3.81	7.95E-07	7.27E-05	Altered group
UNC5D	8p12	8 (13.11%)	24 (1.05%)	3.64	8.45E-07	7.61E-05	Altered group
GPN1	2p23.3	8 (13.33%)	8 (0.84%)	3.98	8.84E-07	7.85E-05	Altered group
SIPA1L1	14q24.2	8 (13.79%)	20 (1.09%)	3.66	9.06E-07	8.01E-05	Altered group
SHROOM2	Xp22.2	8 (13.11%)	20 (1.03%)	3.66	9.26E-07	8.15E-05	Altered group
ABCA10	17q24.3	8 (11.43%)	15 (0.86%)	3.74	9.99E-07	8.46E-05	Altered group
ODAD2	10p12.1	8 (8.16%)	10 (0.55%)	3.89	1.01E-06	8.53E-05	Altered group
MYO7A	11q13.5	8 (13.79%)	25 (1.18%)	3.55	1.26E-06	1.03E-04	Altered group
KIF7	15q26.1	8 (9.64%)	14 (0.73%)	3.72	1.28E-06	1.04E-04	Altered group
ARHGAP29	1p22.1	8 (10.96%)	16 (0.89%)	3.62	1.67E-06	1.23E-04	Altered group
BDP1	5q13.2	8 (11.43%)	19 (0.97%)	3.55	1.80E-06	1.31E-04	Altered group
GC	4q13.3	8 (9.41%)	2 (0.35%)	4.77	1.93E-06	1.36E-04	Altered group
MYBPC2	19q13.33	8 (10.96%)	19 (0.94%)	3.54	1.95E-06	1.37E-04	Altered group
SHROOM3	4q21.1	8 (9.64%)	18 (0.86%)	3.49	2.75E-06	1.85E-04	Altered group
DLEC1	3p22.2	8 (9.09%)	17 (0.82%)	3.47	3.41E-06	2.18E-04	Altered group
COL27A1	9q32	8 (10.96%)	22 (1.05%)	3.39	3.55E-06	2.26E-04	Altered group
ATP4A	19q13.12	8 (9.64%)	11 (0.81%)	3.58	3.78E-06	2.38E-04	Altered group
KCNH8	3p24.3	8 (9.20%)	20 (0.89%)	3.37	4.59E-06	2.74E-04	Altered group
NPC1L1	7p13	8 (9.64%)	18 (0.92%)	3.39	4.64E-06	2.75E-04	Altered group
TRIM46	1q22	8 (9.09%)	15 (0.86%)	3.4	5.65E-06	3.00E-04	Altered group
MARF1	16p13.11	8 (10.96%)	24 (1.14%)	3.26	5.99E-06	3.17E-04	Altered group
EVPL	17q25.1	8 (10.96%)	23 (1.14%)	3.27	6.18E-06	3.24E-04	Altered group
ZBED9	6p22.1	8 (9.64%)	22 (1.01%)	3.26	6.99E-06	3.50E-04	Altered group
SYT10	12p11.1	8 (15.38%)	17 (1.60%)	3.27	7.53E-06	3.71E-04	Altered group
GOLGA3	12q24.33	8 (11.27%)	21 (1.21%)	3.21	8.71E-06	4.10E-04	Altered group
NRCAM	7q31.1	8 (8.00%)	17 (0.85%)	3.24	1.09E-05	4.86E-04	Altered group
ADCY9	16p13.3	8 (9.64%)	23 (1.09%)	3.14	1.19E-05	5.13E-04	Altered group
ADCY2	5p15.31	8 (8.16%)	20 (0.92%)	3.16	1.33E-05	5.52E-04	Altered group
DSPP	4q22.1	8 (9.09%)	21 (1.04%)	3.13	1.41E-05	5.73E-04	Altered group
ADAMTSL3	15q25.2	8 (10.96%)	28 (1.32%)	3.05	1.47E-05	5.88E-04	Altered group
EPG5	18q12.3-q21.1	8 (10.96%)	28 (1.32%)	3.05	1.50E-05	5.96E-04	Altered group
NLRP7	19q13.42	8 (9.09%)	22 (1.08%)	3.07	1.73E-05	6.59E-04	Altered group
PCDHA13	5q31.3	8 (9.41%)	19 (1.13%)	3.05	2.22E-05	7.65E-04	Altered group
POLE	12q24.33	8 (9.41%)	25 (1.19%)	2.99	2.33E-05	7.83E-04	Altered group
MYT1L	2p25.3	8 (16.00%)	21 (2.06%)	2.96	2.59E-05	8.28E-04	Altered group
PLXNB2	22q13.33	8 (9.41%)	28 (1.24%)	2.92	2.85E-05	8.87E-04	Altered group
DYSF	2p13.2	8 (10.96%)	30 (1.49%)	2.88	3.15E-05	9.48E-04	Altered group
CELSR3	3p21.31	8 (10.96%)	34 (1.53%)	2.84	3.46E-05	1.01E-03	Altered group
KIAA1210	Xq24	8 (11.27%)	21 (1.53%)	2.88	4.26E-05	1.16E-03	Altered group
ASTN1	1q25.2	8 (13.11%)	41 (1.94%)	2.76	4.43E-05	1.19E-03	Altered group
GPR179	17q12	8 (8.42%)	27 (1.18%)	2.83	4.71E-05	1.23E-03	Altered group
NWD2	4p14	8 (8.16%)	15 (1.06%)	2.95	5.00E-05	1.30E-03	Altered group
CCDC168	13q33.1	8 (9.09%)	26 (1.29%)	2.82	5.01E-05	1.30E-03	Altered group
TTC28	22q12.1	8 (9.64%)	26 (1.37%)	2.81	5.05E-05	1.30E-03	Altered group
BEST3	12q15	8 (8.42%)	15 (1.11%)	2.93	5.49E-05	1.38E-03	Altered group
TNC	9q33.1	8 (9.09%)	32 (1.40%)	2.7	7.67E-05	1.75E-03	Altered group
CENPE	4q24	8 (9.09%)	27 (1.39%)	2.71	8.28E-05	1.85E-03	Altered group
COL18A1	21q22.3	8 (9.09%)	26 (1.41%)	2.69	9.28E-05	2.01E-03	Altered group
FSIP2	2q32.1	8 (20.00%)	44 (3.45%)	2.53	1.01E-04	2.11E-03	Altered group
CCER1	12q21.33	8 (8.42%)	29 (1.37%)	2.62	1.20E-04	2.37E-03	Altered group
BLTP2	17q11.2	8 (9.09%)	34 (1.52%)	2.58	1.26E-04	2.45E-03	Altered group
SHANK2	11q13.3-q13.4	8 (9.64%)	39 (1.66%)	2.54	1.40E-04	2.60E-03	Altered group
CFAP44	3q13.2	8 (8.25%)	25 (1.36%)	2.6	1.47E-04	2.70E-03	Altered group
FBN2	5q23.3	8 (13.11%)	50 (2.36%)	2.47	1.52E-04	2.73E-03	Altered group
ADAMTS20	12q12	8 (8.16%)	29 (1.42%)	2.52	1.85E-04	3.12E-03	Altered group
MYO15A	17p11.2	8 (9.09%)	34 (1.63%)	2.48	2.04E-04	3.29E-03	Altered group
TMEM132D	12q24.33	8 (8.00%)	32 (1.44%)	2.47	2.20E-04	3.45E-03	Altered group
ERBB3	12q13.2	8 (9.09%)	40 (1.70%)	2.42	2.42E-04	3.64E-03	Altered group
PREX2	8q13.2	8 (10.26%)	46 (2.02%)	2.35	3.03E-04	4.24E-03	Altered group
DSP	6p24.3	8 (8.16%)	34 (1.56%)	2.39	3.06E-04	4.27E-03	Altered group
TRIO	5p15.2	8 (10.96%)	54 (2.27%)	2.27	3.84E-04	4.90E-03	Altered group
TENM4	11q14.1	8 (10.96%)	52 (2.27%)	2.27	3.94E-04	4.98E-03	Altered group
KIF26B	1q44	8 (9.09%)	43 (1.85%)	2.3	4.01E-04	5.04E-03	Altered group
ANKRD11	16q24.3	8 (9.09%)	43 (1.91%)	2.25	4.97E-04	5.87E-03	Altered group
HSPG2	1p36.12	8 (9.64%)	48 (2.25%)	2.1	8.96E-04	8.56E-03	Altered group
CBFB	16q22.1	8 (9.76%)	55 (2.34%)	2.06	1.01E-03	9.25E-03	Altered group
IGDCC4	15q22.31	8 (14.55%)	54 (3.70%)	1.98	1.32E-03	0.0108	Altered group
DNAH5	5p15.2	8 (9.09%)	62 (2.84%)	1.68	4.84E-03	0.025	Altered group
CACNA1E	1q25.3	8 (9.09%)	70 (2.93%)	1.63	5.63E-03	0.0271	Altered group
MAP3K1	5q11.2	8 (13.11%)	145 (6.17%)	1.09	0.0364	0.0919	Altered group
PDE2A	11q13.4	7 (28.00%)	11 (0.63%)	5.47	1.29E-09	8.42E-07	Altered group
OR6K3	1q23.1	7 (28.00%)	6 (0.71%)	5.31	9.87E-09	3.41E-06	Altered group
SPTBN5	15q21	7 (28.00%)	23 (1.14%)	4.62	2.79E-08	8.25E-06	Altered group
FLAD1	1q21.3	7 (11.48%)	6 (0.31%)	5.19	2.85E-08	8.28E-06	Altered group
IKZF5	10q26.13	7 (15.56%)	6 (0.44%)	5.14	3.14E-08	8.52E-06	Altered group
DHX8	17q21.31	7 (11.48%)	5 (0.33%)	5.13	5.93E-08	1.29E-05	Altered group
DNA2	10q21.3	7 (11.48%)	4 (0.31%)	5.22	7.35E-08	1.48E-05	Altered group
KAT14	20p11.23	7 (12.50%)	9 (0.46%)	4.78	7.82E-08	1.54E-05	Altered group
PDCD1	2q37.3	7 (8.43%)	3 (0.20%)	5.42	7.96E-08	1.55E-05	Altered group
TAL2	9q31.2	7 (17.95%)	3 (0.44%)	5.35	8.55E-08	1.60E-05	Altered group
ST3GAL3	1p34.1	7 (15.56%)	7 (0.54%)	4.85	8.66E-08	1.60E-05	Altered group
CCR2	3p21.31	7 (15.56%)	6 (0.52%)	4.9	9.46E-08	1.70E-05	Altered group
PLCL1	2q33.1	7 (15.56%)	14 (0.69%)	4.5	1.27E-07	2.14E-05	Altered group
UBTF	17q21.31	7 (9.59%)	6 (0.33%)	4.87	1.31E-07	2.19E-05	Altered group
TMEM74	8q23.1	7 (12.07%)	7 (0.46%)	4.72	1.71E-07	2.66E-05	Altered group
UHMK1	1q23.3	7 (15.56%)	5 (0.57%)	4.78	2.58E-07	3.40E-05	Altered group
ZBTB20	3q13.31	7 (8.43%)	6 (0.33%)	4.69	3.04E-07	3.81E-05	Altered group
GLI1	12q13.3	7 (9.59%)	7 (0.41%)	4.55	3.93E-07	4.56E-05	Altered group
TMEM132E	17q12	7 (9.59%)	9 (0.45%)	4.42	4.33E-07	4.86E-05	Altered group
RASGRP2	11q13.1	7 (15.56%)	20 (0.89%)	4.12	4.69E-07	5.11E-05	Altered group
TTC6	14q21.1	7 (13.46%)	13 (0.72%)	4.23	5.01E-07	5.24E-05	Altered group
CFHR5	1q31.3	7 (8.43%)	2 (0.21%)	5.32	5.39E-07	5.58E-05	Altered group
RPS6KA6	Xq21.1	7 (11.67%)	10 (0.60%)	4.27	6.59E-07	6.38E-05	Altered group
KCNK18	10q25.3	7 (9.59%)	9 (0.49%)	4.29	7.96E-07	7.27E-05	Altered group
CD180	5q12.3	7 (8.43%)	7 (0.40%)	4.38	8.71E-07	7.81E-05	Altered group
PGAP1	2q33.1	7 (11.48%)	12 (0.67%)	4.11	1.06E-06	8.82E-05	Altered group
CCDC40	17q25.3	7 (9.59%)	10 (0.55%)	4.13	1.30E-06	1.04E-04	Altered group
TUT7	9q21.33	7 (11.48%)	14 (0.72%)	4	1.35E-06	1.07E-04	Altered group
PLEKHG3	14q23.3	7 (8.24%)	10 (0.47%)	4.13	1.39E-06	1.09E-04	Altered group
PDE4DIP	1q21.2	7 (15.22%)	23 (1.05%)	3.86	1.40E-06	1.09E-04	Altered group
BPIFB4	20q11.21	7 (12.07%)	10 (0.71%)	4.08	1.55E-06	1.19E-04	Altered group
ADAR	1q21.3	7 (11.67%)	15 (0.76%)	3.95	1.61E-06	1.21E-04	Altered group
JAK1	1p31.3	7 (11.48%)	13 (0.72%)	3.99	1.63E-06	1.22E-04	Altered group
PHKA1	Xq13.1	7 (11.48%)	12 (0.72%)	3.99	1.75E-06	1.28E-04	Altered group
SEC63	6q21	7 (7.95%)	6 (0.40%)	4.3	1.79E-06	1.31E-04	Altered group
C9	5p13.1	7 (7.95%)	7 (0.43%)	4.22	1.82E-06	1.32E-04	Altered group
NUP98	11p15.4	7 (13.21%)	21 (0.95%)	3.8	2.03E-06	1.42E-04	Altered group
CEP290	12q21.32	7 (11.48%)	18 (0.81%)	3.82	2.28E-06	1.56E-04	Altered group
RNF111	15q22.1-q22.2	7 (9.59%)	11 (0.61%)	3.97	2.32E-06	1.59E-04	Altered group
FOXJ3	1p34.2	7 (9.59%)	6 (0.52%)	4.21	2.50E-06	1.70E-04	Altered group
SAMSN1	21q11.2	7 (7.95%)	8 (0.48%)	4.04	3.02E-06	2.00E-04	Altered group
INTS9	8p21.1	7 (7.14%)	7 (0.41%)	4.11	3.02E-06	2.00E-04	Altered group
DSCAM	21q22.2	7 (12.50%)	17 (0.92%)	3.77	3.04E-06	2.00E-04	Altered group
MON2	12q14.1	7 (11.48%)	18 (0.85%)	3.76	3.07E-06	2.01E-04	Altered group
ITGA10	1q21.1	7 (9.59%)	13 (0.66%)	3.85	3.11E-06	2.03E-04	Altered group
NLRP11	19q13.43	7 (9.59%)	16 (0.70%)	3.78	3.37E-06	2.17E-04	Altered group
FRMPD1	9p13.2	7 (12.07%)	18 (0.93%)	3.7	3.88E-06	2.42E-04	Altered group
DGKD	2q37.1	7 (9.59%)	15 (0.71%)	3.76	3.88E-06	2.42E-04	Altered group
C2ORF16	2p23.3	7 (11.48%)	19 (0.90%)	3.68	4.10E-06	2.52E-04	Altered group
TDRD5	1q25.2	7 (8.43%)	9 (0.56%)	3.92	4.22E-06	2.55E-04	Altered group
SMC6	2p24.2	7 (9.59%)	10 (0.66%)	3.86	4.47E-06	2.69E-04	Altered group
DNAI3	1p22.3	7 (8.43%)	13 (0.62%)	3.77	4.67E-06	2.75E-04	Altered group
POLB	8p11.21	7 (15.56%)	4 (0.82%)	4.24	5.08E-06	2.80E-04	Altered group
PCDH1	5q31.3	7 (9.59%)	11 (0.69%)	3.79	5.17E-06	2.84E-04	Altered group
KDM3B	5q31.2	7 (9.59%)	14 (0.73%)	3.71	5.28E-06	2.89E-04	Altered group
RESF1	12p11.21	7 (9.59%)	16 (0.76%)	3.66	5.58E-06	2.98E-04	Altered group
PCARE	2p23.2	7 (9.33%)	14 (0.72%)	3.69	5.76E-06	3.06E-04	Altered group
KDM5C	Xp11.22	7 (11.48%)	18 (0.95%)	3.6	6.21E-06	3.24E-04	Altered group
MIA3	1q41	7 (9.86%)	17 (0.81%)	3.61	6.38E-06	3.31E-04	Altered group
HDLBP	2q37.3	7 (7.95%)	12 (0.60%)	3.72	6.41E-06	3.31E-04	Altered group
DNAJC13	3q22.1	7 (15.22%)	24 (1.34%)	3.51	6.42E-06	3.31E-04	Altered group
ITSN1	21q22.11	7 (9.59%)	15 (0.79%)	3.61	7.52E-06	3.71E-04	Altered group
PLCB4	20p12.3-p12.2	7 (9.33%)	11 (0.73%)	3.68	8.41E-06	3.99E-04	Altered group
CD163L1	12p13.31	7 (11.48%)	23 (1.03%)	3.47	8.55E-06	4.04E-04	Altered group
FLNB	3p14.3	7 (11.48%)	20 (1.02%)	3.49	8.82E-06	4.13E-04	Altered group
SAMD9L	7q21.2	7 (9.09%)	18 (0.79%)	3.53	8.95E-06	4.17E-04	Altered group
KIAA1217	10p12.2-p12.1	7 (7.95%)	13 (0.66%)	3.6	9.99E-06	4.53E-04	Altered group
LOXL3	2p13.1	7 (8.54%)	14 (0.72%)	3.56	1.03E-05	4.64E-04	Altered group
ANGPT4	20p13	7 (8.43%)	11 (0.68%)	3.63	1.08E-05	4.83E-04	Altered group
SMAD4	18q21.2	7 (9.59%)	19 (0.87%)	3.47	1.09E-05	4.86E-04	Altered group
PRPF3	1q21.2	7 (7.14%)	12 (0.59%)	3.6	1.10E-05	4.88E-04	Altered group
MUC2	11p15.5	7 (14.58%)	35 (1.46%)	3.32	1.15E-05	5.02E-04	Altered group
UBR3	2q31.1	7 (9.59%)	17 (0.86%)	3.48	1.17E-05	5.07E-04	Altered group
KIF5C	2q23.1-q23.2	7 (8.24%)	13 (0.71%)	3.54	1.25E-05	5.28E-04	Altered group
FMNL3	12q13.12	7 (8.43%)	15 (0.75%)	3.5	1.26E-05	5.29E-04	Altered group
NAV2	11p15.1	7 (11.48%)	25 (1.11%)	3.36	1.29E-05	5.38E-04	Altered group
VWA3A	16p12.2	7 (9.59%)	14 (0.85%)	3.49	1.37E-05	5.62E-04	Altered group
FBN1	15q21.1	7 (15.22%)	36 (1.58%)	3.27	1.38E-05	5.62E-04	Altered group
TTLL4	2q35	7 (7.95%)	8 (0.61%)	3.69	1.38E-05	5.62E-04	Altered group
COL4A1	13q34	7 (9.59%)	20 (0.93%)	3.36	1.65E-05	6.37E-04	Altered group
TNIK	3q26.2-q26.31	7 (9.59%)	20 (0.94%)	3.35	1.75E-05	6.65E-04	Altered group
ATP8B2	1q21.3	7 (9.59%)	19 (0.94%)	3.35	1.83E-05	6.85E-04	Altered group
ACACB	12q24.11	7 (13.73%)	33 (1.47%)	3.22	1.87E-05	6.98E-04	Altered group
KCNA4	11p14.1	7 (7.14%)	14 (0.66%)	3.43	1.88E-05	7.01E-04	Altered group
NRIP1	21q11.2-q21.1	7 (8.24%)	16 (0.79%)	3.38	1.99E-05	7.21E-04	Altered group
MAST1	19p13.13	7 (10.29%)	22 (1.05%)	3.29	2.02E-05	7.28E-04	Altered group
ADAMTS2	5q35.3	7 (10.77%)	20 (1.09%)	3.31	2.03E-05	7.28E-04	Altered group
ZFC3H1	12q21.1	7 (9.59%)	20 (0.97%)	3.31	2.05E-05	7.28E-04	Altered group
WASF3	13q12.13	7 (9.59%)	6 (0.74%)	3.7	2.22E-05	7.65E-04	Altered group
ABCA1	9q31.1	7 (9.59%)	20 (1.00%)	3.27	2.48E-05	8.07E-04	Altered group
MICAL3	22q11.21	7 (7.95%)	16 (0.79%)	3.33	2.48E-05	8.07E-04	Altered group
ZMYM3	Xq13.1	7 (12.07%)	24 (1.30%)	3.22	2.49E-05	8.08E-04	Altered group
ZDHHC23	3q13.31	7 (15.56%)	4 (1.08%)	3.85	2.67E-05	8.47E-04	Altered group
VWA3B	2q11.2	7 (8.24%)	14 (0.82%)	3.34	2.77E-05	8.70E-04	Altered group
UGGT1	2q14.3	7 (7.95%)	17 (0.82%)	3.29	2.79E-05	8.70E-04	Altered group
CYP4F3	19p13.12	7 (9.33%)	1 (0.28%)	5.04	2.79E-05	8.70E-04	Altered group
AHNAK	11q12.3	7 (25.00%)	43 (3.08%)	3.02	2.89E-05	8.96E-04	Altered group
CADPS2	7q31.32	7 (7.14%)	13 (0.71%)	3.34	3.10E-05	9.37E-04	Altered group
FREM2	13q13.3	7 (15.22%)	39 (1.82%)	3.06	3.26E-05	9.63E-04	Altered group
ARAP3	5q31.3	7 (8.43%)	20 (0.92%)	3.2	3.40E-05	9.98E-04	Altered group
DENND4B	1q21.3	7 (9.59%)	18 (1.04%)	3.21	3.48E-05	1.01E-03	Altered group
SETBP1	18q12.3	7 (9.59%)	21 (1.06%)	3.17	3.56E-05	1.03E-03	Altered group
TRIOBP	22q13.1	7 (11.48%)	28 (1.33%)	3.11	3.62E-05	1.04E-03	Altered group
PCDHGB1	5q31	7 (6.36%)	15 (0.67%)	3.24	4.05E-05	1.13E-03	Altered group
RTL1	14q32.2	7 (9.59%)	23 (1.11%)	3.12	4.22E-05	1.16E-03	Altered group
CACNA1B	9q34.3	7 (12.07%)	34 (1.49%)	3.02	4.66E-05	1.23E-03	Altered group
MGA	15q15	7 (11.48%)	33 (1.43%)	3	5.15E-05	1.32E-03	Altered group
FPGT-TNNI3K	1p31.1	7 (8.43%)	7 (0.79%)	3.42	5.43E-05	1.37E-03	Altered group
HELZ	17q24.2	7 (8.43%)	22 (1.01%)	3.06	5.68E-05	1.41E-03	Altered group
TRPM3	9q21.12-q21.13	7 (7.95%)	21 (0.95%)	3.07	5.69E-05	1.41E-03	Altered group
NCOR2	12q24.31	7 (9.33%)	25 (1.14%)	3.03	5.72E-05	1.41E-03	Altered group
DOCK1	10q26.2	7 (9.59%)	24 (1.18%)	3.03	5.97E-05	1.46E-03	Altered group
PCDH10	4q28.3	7 (9.59%)	25 (1.18%)	3.02	6.02E-05	1.46E-03	Altered group
DOCK7	1p31.3	7 (9.59%)	25 (1.19%)	3.01	6.09E-05	1.48E-03	Altered group
SUPT6H	17q11.2	7 (14.58%)	40 (1.93%)	2.92	6.20E-05	1.50E-03	Altered group
SLC4A2	7q36.1	7 (9.59%)	23 (1.19%)	3.02	6.47E-05	1.55E-03	Altered group
KDR	4q12	7 (7.95%)	22 (0.97%)	3.03	6.54E-05	1.56E-03	Altered group
LRRK1	15q26.3	7 (7.95%)	18 (0.95%)	3.07	6.62E-05	1.57E-03	Altered group
MCM3AP	21q22.3	7 (7.95%)	20 (0.96%)	3.04	6.64E-05	1.58E-03	Altered group
PEX5L	3q26.33	7 (7.14%)	11 (0.78%)	3.2	6.83E-05	1.61E-03	Altered group
BSN	3p21.31	7 (9.59%)	29 (1.27%)	2.92	8.30E-05	1.85E-03	Altered group
TMEM132C	12q24.32	7 (8.97%)	25 (1.18%)	2.93	8.80E-05	1.94E-03	Altered group
EP400	12q24.33	7 (9.59%)	27 (1.27%)	2.91	8.90E-05	1.95E-03	Altered group
COL6A5	3q22.1	7 (13.73%)	40 (1.92%)	2.83	8.95E-05	1.95E-03	Altered group
CPAMD8	19p13.11	7 (8.97%)	26 (1.19%)	2.91	9.27E-05	2.01E-03	Altered group
ZNF106	15q15.1	7 (7.95%)	22 (1.04%)	2.94	9.63E-05	2.06E-03	Altered group
REV3L	6q21	7 (8.75%)	26 (1.17%)	2.9	9.73E-05	2.06E-03	Altered group
TANC1	2q24.2	7 (8.43%)	23 (1.11%)	2.92	9.82E-05	2.07E-03	Altered group
HNRNPUL1	19q13.2	7 (9.59%)	19 (1.24%)	2.95	1.01E-04	2.11E-03	Altered group
AKAP13	15q25.3	7 (11.48%)	33 (1.62%)	2.83	1.08E-04	2.22E-03	Altered group
EFCAB5	17q11.2	7 (8.97%)	23 (1.21%)	2.89	1.09E-04	2.23E-03	Altered group
ABCA3	16p13.3	7 (8.43%)	22 (1.14%)	2.89	1.15E-04	2.30E-03	Altered group
PTPRZ1	7q31.32	7 (8.24%)	26 (1.14%)	2.85	1.23E-04	2.40E-03	Altered group
NOTCH4	6p21.32	7 (7.95%)	25 (1.11%)	2.84	1.32E-04	2.51E-03	Altered group
TRIP11	14q32.12	7 (8.43%)	26 (1.19%)	2.83	1.34E-04	2.53E-03	Altered group
CUX2	12q24.11-q24.12	7 (9.33%)	28 (1.34%)	2.8	1.41E-04	2.61E-03	Altered group
LRBA	4q31.3	7 (11.48%)	39 (1.74%)	2.72	1.53E-04	2.73E-03	Altered group
CDK12	17q12	7 (8.43%)	28 (1.23%)	2.78	1.53E-04	2.73E-03	Altered group
ARHGAP35	19q13.32	7 (8.43%)	25 (1.21%)	2.8	1.54E-04	2.73E-03	Altered group
KMT2E	7q22.3	7 (7.95%)	22 (1.14%)	2.81	1.64E-04	2.87E-03	Altered group
USP9X	Xp11.4	7 (11.48%)	30 (1.73%)	2.73	1.70E-04	2.94E-03	Altered group
NAV3	12q21.2	7 (11.48%)	38 (1.79%)	2.68	1.87E-04	3.14E-03	Altered group
EML5	14q31.3	7 (8.43%)	28 (1.28%)	2.72	2.00E-04	3.26E-03	Altered group
SI	3q26.1	7 (15.22%)	61 (2.55%)	2.58	2.19E-04	3.44E-03	Altered group
MKI67	10q26.2	7 (11.48%)	43 (1.87%)	2.62	2.28E-04	3.52E-03	Altered group
HYDIN	16q22.2	7 (11.48%)	42 (1.87%)	2.62	2.30E-04	3.53E-03	Altered group
COL4A4	2q36.3	7 (7.95%)	26 (1.23%)	2.7	2.31E-04	3.53E-03	Altered group
SPTB	14q23.3	7 (12.07%)	49 (2.00%)	2.6	2.33E-04	3.55E-03	Altered group
ANKRD12	18p11.22	7 (9.59%)	35 (1.54%)	2.64	2.34E-04	3.56E-03	Altered group
DUOX2	15q21.1	7 (8.43%)	14 (1.20%)	2.81	2.47E-04	3.70E-03	Altered group
KSR1	17q11.2	7 (8.43%)	21 (1.29%)	2.71	2.50E-04	3.73E-03	Altered group
PLCB1	20p12.3	7 (7.95%)	26 (1.28%)	2.63	2.99E-04	4.21E-03	Altered group
KMT2A	11q23.3	7 (11.48%)	48 (1.98%)	2.53	3.08E-04	4.29E-03	Altered group
RP1L1	8p23.1	7 (9.59%)	36 (1.62%)	2.57	3.17E-04	4.36E-03	Altered group
UBR4	1p36.13	7 (15.22%)	58 (2.74%)	2.48	3.35E-04	4.50E-03	Altered group
MGAM	7q34	7 (8.43%)	29 (1.42%)	2.57	3.61E-04	4.70E-03	Altered group
THADA	2p21	7 (8.24%)	29 (1.40%)	2.56	3.77E-04	4.83E-03	Altered group
WDFY3	4q21.23	7 (8.24%)	35 (1.43%)	2.53	3.88E-04	4.92E-03	Altered group
ZNF469	16q24.2	7 (9.59%)	34 (1.68%)	2.51	4.04E-04	5.06E-03	Altered group
MYH14	19q13.33	7 (9.59%)	33 (1.68%)	2.51	4.09E-04	5.11E-03	Altered group
SCN2A	2q24.3	7 (9.59%)	39 (1.71%)	2.49	4.15E-04	5.17E-03	Altered group
ZFP64	20q13.2	7 (8.43%)	30 (1.49%)	2.5	4.73E-04	5.67E-03	Altered group
CHD4	12p13.31	7 (7.95%)	27 (1.41%)	2.49	5.12E-04	5.95E-03	Altered group
MYCBP2	13q22.3	7 (11.48%)	52 (2.18%)	2.4	5.17E-04	5.98E-03	Altered group
NRXN2	11q13.1	7 (8.43%)	30 (1.55%)	2.44	5.87E-04	6.51E-03	Altered group
ITPR3	6p21.31	7 (9.59%)	38 (1.81%)	2.4	6.00E-04	6.61E-03	Altered group
PLXNA4	7q32.3	7 (10.29%)	42 (1.98%)	2.38	6.26E-04	6.80E-03	Altered group
MYH9	22q12.3	7 (8.43%)	35 (1.60%)	2.4	6.53E-04	6.98E-03	Altered group
LYAR	4p16.3	7 (9.72%)	1 (0.55%)	4.14	7.48E-04	7.64E-03	Altered group
NPR2	9p13.3	7 (8.43%)	34 (1.69%)	2.32	9.08E-04	8.64E-03	Altered group
DIDO1	20q13.33	7 (7.14%)	32 (1.43%)	2.32	9.45E-04	8.86E-03	Altered group
TRRAP	7q22.1	7 (8.97%)	42 (1.89%)	2.25	1.07E-03	9.58E-03	Altered group
TASOR2	10p15.1	7 (7.95%)	36 (1.66%)	2.26	1.12E-03	9.86E-03	Altered group
CREBBP	16p13.3	7 (7.95%)	36 (1.67%)	2.25	1.14E-03	9.93E-03	Altered group
CEP350	1q25.2	7 (9.33%)	45 (2.02%)	2.21	1.21E-03	0.0103	Altered group
ERBB4	2q34	7 (7.14%)	37 (1.52%)	2.23	1.23E-03	0.0104	Altered group
LAMA1	18p11.31	7 (9.59%)	50 (2.12%)	2.18	1.31E-03	0.0108	Altered group
SMARCA2	9p24.3	7 (7.14%)	29 (1.51%)	2.24	1.35E-03	0.011	Altered group
VCAN	5q14.2-q14.3	7 (9.59%)	44 (2.17%)	2.15	1.54E-03	0.012	Altered group
MEGF8	19q13.2	7 (8.43%)	40 (1.89%)	2.16	1.55E-03	0.012	Altered group
FCGBP	19q13.2	7 (7.95%)	39 (1.79%)	2.16	1.61E-03	0.0123	Altered group
DCHS1	11p15.4	7 (8.43%)	40 (1.91%)	2.15	1.64E-03	0.0125	Altered group
MTOR	1p36.22	7 (7.95%)	42 (1.80%)	2.14	1.66E-03	0.0126	Altered group
PALB2	16p12.2	7 (7.53%)	32 (1.67%)	2.17	1.67E-03	0.0126	Altered group
ITPR1	3p26.1	7 (7.95%)	40 (1.84%)	2.12	1.85E-03	0.0134	Altered group
DYNC2H1	11q22.3	7 (7.95%)	42 (1.89%)	2.07	2.15E-03	0.0148	Altered group
DNAH1	3p21.1	7 (9.59%)	56 (2.35%)	2.03	2.23E-03	0.0152	Altered group
RB1	13q14.2	7 (7.95%)	45 (1.93%)	2.05	2.31E-03	0.0154	Altered group
CACNA1H	16p13.3	7 (7.14%)	36 (1.76%)	2.02	2.83E-03	0.0176	Altered group
SPTBN4	19q13.2	7 (12.73%)	55 (4.06%)	1.65	8.60E-03	0.0355	Altered group
COL6A3	2q37.3	7 (7.95%)	55 (2.52%)	1.66	8.99E-03	0.0365	Altered group
DNAH6	2p11.2	7 (7.95%)	65 (2.64%)	1.59	0.011	0.0413	Altered group
USP34	2p15	7 (7.95%)	63 (2.68%)	1.57	0.0119	0.0437	Altered group
ESR1	6q25.1-q25.2	7 (9.33%)	81 (4.03%)	1.21	0.0362	0.0917	Altered group
PTEN	10q23.31	7 (8.24%)	119 (4.72%)	0.8	0.114	0.198	Altered group
S1PR5	19p13.2	6 (50.00%)	5 (0.38%)	7.04	5.61E-11	1.54E-07	Altered group
IL13RA1	Xq24	6 (50.00%)	6 (0.41%)	6.93	5.88E-11	1.54E-07	Altered group
TBX2	17q23.2	6 (50.00%)	8 (0.49%)	6.67	9.96E-11	1.75E-07	Altered group
PLEKHN1	1p36.33	6 (50.00%)	9 (0.52%)	6.59	1.16E-10	1.75E-07	Altered group
FERD3L	7p21.1	6 (50.00%)	6 (0.52%)	6.59	2.41E-10	2.87E-07	Altered group
F2R	5q13.3	6 (50.00%)	12 (0.65%)	6.26	3.05E-10	2.94E-07	Altered group
GPANK1	6p21.33	6 (17.14%)	3 (0.23%)	6.2	1.77E-08	5.59E-06	Altered group
RTN1	14q23.1	6 (13.33%)	3 (0.20%)	6.06	3.40E-08	8.52E-06	Altered group
SERPINA12	14q32.13	6 (13.33%)	4 (0.25%)	5.72	6.14E-08	1.31E-05	Altered group
EPHB2	1p36.12	6 (24.00%)	15 (0.75%)	4.99	9.30E-08	1.70E-05	Altered group
SKP2	5p13.2	6 (10.34%)	4 (0.23%)	5.48	1.71E-07	2.66E-05	Altered group
ELAPOR1	1p13.3	6 (13.04%)	6 (0.35%)	5.2	2.02E-07	2.93E-05	Altered group
SSTR2	17q25.1	6 (12.00%)	4 (0.30%)	5.33	3.02E-07	3.81E-05	Altered group
FHL2	2q12.2	6 (10.34%)	2 (0.19%)	5.77	3.94E-07	4.56E-05	Altered group
FRMPD3	Xq22.3	6 (13.33%)	8 (0.49%)	4.78	6.47E-07	6.30E-05	Altered group
HEPHL1	11q21	6 (9.84%)	5 (0.31%)	4.98	7.63E-07	7.12E-05	Altered group
APP	21q21.3	6 (12.50%)	10 (0.50%)	4.65	7.84E-07	7.24E-05	Altered group
TTC39B	9p22.3	6 (13.33%)	10 (0.55%)	4.59	9.71E-07	8.43E-05	Altered group
MIDEAS	14q24.3	6 (9.84%)	2 (0.21%)	5.54	9.72E-07	8.43E-05	Altered group
PYGO1	15q21.3	6 (8.22%)	3 (0.22%)	5.24	9.91E-07	8.46E-05	Altered group
CCSER1	4q22.1	6 (11.54%)	9 (0.46%)	4.63	9.94E-07	8.46E-05	Altered group
MED13L	12q24.21	6 (18.18%)	14 (0.87%)	4.39	1.29E-06	1.04E-04	Altered group
CYP11B2	8q24.3	6 (12.00%)	6 (0.45%)	4.73	1.30E-06	1.04E-04	Altered group
AMZ1	7p22.3	6 (9.23%)	3 (0.27%)	5.12	1.53E-06	1.18E-04	Altered group
METTL25	12q21.31	6 (9.84%)	8 (0.41%)	4.57	1.57E-06	1.19E-04	Altered group
STAMBP	2p13.1	6 (11.54%)	8 (0.49%)	4.56	1.58E-06	1.20E-04	Altered group
NAP1L2	Xq13.2	6 (9.84%)	3 (0.29%)	5.1	1.60E-06	1.21E-04	Altered group
UNC13B	9p13.3	6 (13.04%)	10 (0.59%)	4.46	1.67E-06	1.23E-04	Altered group
CDH6	5p13.3	6 (12.00%)	11 (0.57%)	4.4	1.87E-06	1.33E-04	Altered group
PLB1	2p23.2	6 (13.04%)	13 (0.64%)	4.34	1.91E-06	1.36E-04	Altered group
FUT11	10q22.2	6 (8.22%)	5 (0.31%)	4.75	1.93E-06	1.36E-04	Altered group
CHUK	10q24.31	6 (9.09%)	7 (0.39%)	4.55	2.14E-06	1.48E-04	Altered group
KANK4	1p31.3	6 (15.00%)	16 (0.81%)	4.21	2.49E-06	1.70E-04	Altered group
GARNL3	9q33.3	6 (12.50%)	12 (0.66%)	4.25	2.99E-06	2.00E-04	Altered group
GPRASP1	Xq22.1	6 (13.04%)	13 (0.71%)	4.2	3.30E-06	2.14E-04	Altered group
KIF19	17q25.1	6 (8.22%)	7 (0.39%)	4.41	3.77E-06	2.38E-04	Altered group
POM121L2	6p22.1	6 (12.00%)	12 (0.66%)	4.18	3.99E-06	2.46E-04	Altered group
AMOT	Xq23	6 (9.84%)	8 (0.49%)	4.32	4.23E-06	2.55E-04	Altered group
IFT172	2p23.3	6 (10.00%)	9 (0.53%)	4.25	4.63E-06	2.75E-04	Altered group
KIF17	1p36.12	6 (9.84%)	10 (0.53%)	4.2	4.86E-06	2.79E-04	Altered group
PCNX1	14q24.2	6 (13.04%)	16 (0.79%)	4.05	4.91E-06	2.79E-04	Altered group
FAM205A	9p13.3	6 (8.22%)	7 (0.40%)	4.34	4.94E-06	2.79E-04	Altered group
BRINP3	1q31.1	6 (13.04%)	16 (0.80%)	4.02	5.37E-06	2.92E-04	Altered group
SLC4A8	12q13.13	6 (8.22%)	7 (0.43%)	4.26	6.88E-06	3.48E-04	Altered group
TULP4	6q25.3	6 (13.04%)	17 (0.85%)	3.94	7.07E-06	3.53E-04	Altered group
CEP95	17q23.3	6 (13.33%)	18 (0.89%)	3.91	7.37E-06	3.66E-04	Altered group
PDZD4	Xq28	6 (9.09%)	7 (0.48%)	4.23	7.47E-06	3.70E-04	Altered group
ELAPOR2	7q21.12	6 (9.84%)	11 (0.59%)	4.05	7.61E-06	3.74E-04	Altered group
KAAG1	6p22.3	6 (50.00%)	2 (1.92%)	4.7	7.92E-06	3.84E-04	Altered group
ITPRID2	2q31.3	6 (8.57%)	10 (0.51%)	4.08	8.04E-06	3.87E-04	Altered group
INO80D	2q33.3	6 (8.00%)	6 (0.41%)	4.28	8.13E-06	3.90E-04	Altered group
ACRBP	12p13.31	6 (8.57%)	6 (0.45%)	4.24	9.44E-06	4.31E-04	Altered group
AP3B1	5q14.1	6 (9.84%)	12 (0.63%)	3.96	9.73E-06	4.42E-04	Altered group
IL1RAPL1	Xp21.3-p21.2	6 (9.84%)	7 (0.56%)	4.14	1.02E-05	4.59E-04	Altered group
ERCC3	2q14.3	6 (8.82%)	8 (0.52%)	4.07	1.10E-05	4.88E-04	Altered group
PENK	8q12.1	6 (7.23%)	6 (0.39%)	4.21	1.11E-05	4.88E-04	Altered group
LY9	1q23.3	6 (10.00%)	7 (0.58%)	4.12	1.12E-05	4.92E-04	Altered group
CSPP1	8q13.1-q13.2	6 (18.18%)	30 (1.42%)	3.68	1.14E-05	4.97E-04	Altered group
PCDHGB6	5q31	6 (13.04%)	18 (0.94%)	3.79	1.19E-05	5.13E-04	Altered group
CNGB1	16q21	6 (7.23%)	8 (0.43%)	4.06	1.20E-05	5.16E-04	Altered group
FCRL5	1q23.1	6 (13.04%)	19 (0.95%)	3.77	1.21E-05	5.18E-04	Altered group
USP25	21q21.1	6 (8.22%)	10 (0.53%)	3.97	1.24E-05	5.26E-04	Altered group
VPS33A	12q24.31	6 (8.22%)	10 (0.53%)	3.97	1.24E-05	5.26E-04	Altered group
BFSP1	20p12.1	6 (7.23%)	6 (0.40%)	4.18	1.24E-05	5.26E-04	Altered group
TECPR1	7q21.3	6 (6.82%)	7 (0.40%)	4.11	1.26E-05	5.28E-04	Altered group
LRRC37B	17q11.2	6 (8.33%)	7 (0.49%)	4.08	1.34E-05	5.54E-04	Altered group
BRD3	9q34.2	6 (8.22%)	9 (0.52%)	3.98	1.35E-05	5.56E-04	Altered group
RASGRF2	5q14.1	6 (8.22%)	8 (0.51%)	4.02	1.36E-05	5.58E-04	Altered group
PTPRG	3p14.2	6 (12.50%)	17 (0.92%)	3.77	1.38E-05	5.62E-04	Altered group
SENP7	3q12.3	6 (9.84%)	13 (0.69%)	3.84	1.42E-05	5.78E-04	Altered group
ARHGEF11	1q23.1	6 (13.04%)	21 (1.00%)	3.71	1.43E-05	5.79E-04	Altered group
WDR33	2q14.3	6 (9.84%)	14 (0.70%)	3.82	1.43E-05	5.79E-04	Altered group
AGBL1	15q25.3	6 (13.33%)	23 (1.03%)	3.69	1.46E-05	5.88E-04	Altered group
DDX3X	Xp11.4	6 (10.34%)	10 (0.69%)	3.91	1.48E-05	5.94E-04	Altered group
ASTN2	9q33.1	6 (13.04%)	19 (0.99%)	3.72	1.50E-05	5.96E-04	Altered group
DCAF6	1q24.2	6 (10.71%)	17 (0.80%)	3.74	1.60E-05	6.21E-04	Altered group
ZZEF1	17p13.2	6 (13.04%)	20 (1.02%)	3.67	1.71E-05	6.53E-04	Altered group
ATP7A	Xq21.1	6 (12.50%)	17 (0.96%)	3.7	1.79E-05	6.73E-04	Altered group
FAM83B	6p12.1	6 (9.84%)	13 (0.72%)	3.77	1.90E-05	7.02E-04	Altered group
KCNT1	9q34.3	6 (8.22%)	11 (0.58%)	3.82	1.90E-05	7.02E-04	Altered group
SRGAP2	1q32.1	6 (10.00%)	14 (0.75%)	3.74	1.91E-05	7.03E-04	Altered group
MDGA2	14q21.3	6 (13.04%)	22 (1.06%)	3.63	1.92E-05	7.04E-04	Altered group
PFKP	10p15.2	6 (8.57%)	12 (0.62%)	3.79	1.93E-05	7.05E-04	Altered group
ZP4	1q43	6 (13.04%)	20 (1.04%)	3.64	1.93E-05	7.05E-04	Altered group
MAGI1	3p14.1	6 (13.04%)	19 (1.04%)	3.65	1.94E-05	7.07E-04	Altered group
KIF26A	14q32.33	6 (15.00%)	21 (1.23%)	3.61	2.04E-05	7.28E-04	Altered group
MLH3	14q24.3	6 (10.34%)	16 (0.80%)	3.69	2.07E-05	7.34E-04	Altered group
JAG1	20p12.2	6 (10.71%)	15 (0.83%)	3.7	2.09E-05	7.38E-04	Altered group
TAOK2	16p11.2	6 (8.57%)	12 (0.63%)	3.76	2.16E-05	7.60E-04	Altered group
GREB1L	18q11.1-q11.2	6 (13.04%)	23 (1.09%)	3.59	2.17E-05	7.60E-04	Altered group
GP2	16p12.3	6 (6.12%)	7 (0.39%)	3.96	2.19E-05	7.62E-04	Altered group
HDX	Xq21.1	6 (9.84%)	11 (0.72%)	3.78	2.19E-05	7.62E-04	Altered group
PCDHA8	5q31.3	6 (9.09%)	11 (0.67%)	3.77	2.31E-05	7.82E-04	Altered group
TRIM2	4q31.3	6 (7.06%)	9 (0.49%)	3.84	2.34E-05	7.83E-04	Altered group
IPO13	1p34.1	6 (10.34%)	16 (0.82%)	3.65	2.35E-05	7.85E-04	Altered group
RBP3	10q11.22	6 (9.84%)	13 (0.75%)	3.71	2.36E-05	7.86E-04	Altered group
CC2D2A	4p15.32	6 (10.00%)	16 (0.80%)	3.65	2.44E-05	8.01E-04	Altered group
TMEM63A	1q42.12	6 (8.22%)	11 (0.61%)	3.76	2.45E-05	8.01E-04	Altered group
RBM47	4p14	6 (9.23%)	12 (0.70%)	3.72	2.51E-05	8.10E-04	Altered group
ADAMTS12	5p13.3-p13.2	6 (13.04%)	23 (1.11%)	3.55	2.51E-05	8.10E-04	Altered group
BCOR	Xp11.4	6 (13.04%)	20 (1.10%)	3.57	2.52E-05	8.12E-04	Altered group
KIF24	9p13.3	6 (10.71%)	15 (0.87%)	3.63	2.70E-05	8.54E-04	Altered group
TCIRG1	11q13.2	6 (7.06%)	8 (0.50%)	3.82	2.94E-05	9.00E-04	Altered group
ADGRD2	9q33.3	6 (8.22%)	11 (0.63%)	3.7	3.01E-05	9.17E-04	Altered group
PEX1	7q21.2	6 (10.00%)	18 (0.85%)	3.56	3.09E-05	9.36E-04	Altered group
SFMBT2	10p14	6 (9.84%)	14 (0.81%)	3.61	3.19E-05	9.56E-04	Altered group
DUSP10	1q41	6 (8.22%)	11 (0.64%)	3.68	3.28E-05	9.67E-04	Altered group
GRIK1	21q21.3	6 (9.52%)	12 (0.77%)	3.63	3.45E-05	1.01E-03	Altered group
TDRD6	6p12.3	6 (12.50%)	27 (1.15%)	3.44	3.48E-05	1.01E-03	Altered group
XPOT	12q14.2	6 (8.22%)	8 (0.61%)	3.76	3.63E-05	1.04E-03	Altered group
ERBIN	5q12.3	6 (9.84%)	16 (0.85%)	3.54	3.71E-05	1.06E-03	Altered group
RIC1	9p24.1	6 (8.00%)	12 (0.65%)	3.62	3.79E-05	1.07E-03	Altered group
LGR6	1q32.1	6 (9.52%)	13 (0.80%)	3.58	3.86E-05	1.09E-03	Altered group
GLDC	9p24.1	6 (8.22%)	14 (0.69%)	3.57	3.86E-05	1.09E-03	Altered group
RALGAPA2	20p11.23	6 (10.00%)	17 (0.88%)	3.51	3.87E-05	1.09E-03	Altered group
NLGN4X	Xp22.32-p22.31	6 (10.34%)	14 (0.88%)	3.55	3.87E-05	1.09E-03	Altered group
PTPN13	4q21.3	6 (12.50%)	26 (1.17%)	3.42	3.90E-05	1.09E-03	Altered group
SCAF8	6q25.2	6 (8.22%)	14 (0.70%)	3.56	4.03E-05	1.13E-03	Altered group
ANKRD18A	9p13.1	6 (7.23%)	8 (0.54%)	3.74	4.04E-05	1.13E-03	Altered group
MAPK8IP3	16p13.3	6 (10.00%)	18 (0.90%)	3.48	4.12E-05	1.13E-03	Altered group
CCDC146	7q11.23	6 (8.57%)	18 (0.77%)	3.48	4.26E-05	1.16E-03	Altered group
TRAK2	2q33.1	6 (8.00%)	9 (0.63%)	3.67	4.36E-05	1.18E-03	Altered group
MUC7	4q13.3	6 (6.82%)	9 (0.53%)	3.67	4.43E-05	1.19E-03	Altered group
C2CD5	12p12.1	6 (6.82%)	13 (0.59%)	3.54	4.71E-05	1.23E-03	Altered group
TNS3	7p12.3	6 (8.57%)	16 (0.77%)	3.48	4.75E-05	1.24E-03	Altered group
PLTP	20q13.12	6 (7.06%)	10 (0.58%)	3.61	4.88E-05	1.27E-03	Altered group
KIF27	9q21.32	6 (8.22%)	14 (0.74%)	3.48	5.46E-05	1.38E-03	Altered group
CUL4B	Xq24	6 (9.84%)	12 (0.87%)	3.5	5.50E-05	1.38E-03	Altered group
PEAR1	1q23.1	6 (8.22%)	14 (0.74%)	3.47	5.52E-05	1.38E-03	Altered group
KIAA0232	4p16.1	6 (9.84%)	15 (0.91%)	3.44	5.71E-05	1.41E-03	Altered group
BAZ1B	7q11.23	6 (6.82%)	10 (0.58%)	3.57	5.75E-05	1.42E-03	Altered group
KDM2A	11q13.2	6 (9.84%)	19 (0.95%)	3.38	5.88E-05	1.44E-03	Altered group
FHAD1	1p36.21	6 (7.23%)	13 (0.65%)	3.47	6.01E-05	1.46E-03	Altered group
CNOT1	16q21	6 (13.04%)	27 (1.34%)	3.29	6.16E-05	1.49E-03	Altered group
UBN2	7q34	6 (8.22%)	14 (0.76%)	3.43	6.50E-05	1.55E-03	Altered group
EGF	4q25	6 (7.23%)	12 (0.65%)	3.47	6.65E-05	1.58E-03	Altered group
COL4A5	Xq22.3	6 (13.04%)	22 (1.33%)	3.3	6.70E-05	1.58E-03	Altered group
MDGA1	6p21.2	6 (9.09%)	15 (0.87%)	3.39	6.91E-05	1.62E-03	Altered group
IFT140	16p13.3	6 (8.22%)	16 (0.79%)	3.38	6.94E-05	1.63E-03	Altered group
HIVEP2	6q24.2	6 (10.34%)	25 (1.06%)	3.28	6.97E-05	1.63E-03	Altered group
PRSS36	16p11.2	6 (9.84%)	6 (0.76%)	3.69	7.06E-05	1.65E-03	Altered group
COL5A1	9q34.3	6 (9.84%)	21 (1.00%)	3.3	7.28E-05	1.69E-03	Altered group
CDC45	22q11.21	6 (6.12%)	10 (0.54%)	3.5	7.32E-05	1.69E-03	Altered group
AMBRA1	11p11.2	6 (8.22%)	14 (0.78%)	3.39	7.41E-05	1.71E-03	Altered group
MINK1	17p13.2	6 (6.12%)	8 (0.51%)	3.58	7.53E-05	1.73E-03	Altered group
EHMT1	9q34.3	6 (8.22%)	17 (0.82%)	3.33	7.92E-05	1.79E-03	Altered group
WWC1	5q34	6 (8.22%)	15 (0.81%)	3.34	8.31E-05	1.85E-03	Altered group
DOCK6	19p13.2	6 (8.22%)	15 (0.81%)	3.34	8.58E-05	1.90E-03	Altered group
SCUBE1	22q13.2	6 (7.06%)	13 (0.68%)	3.37	8.88E-05	1.95E-03	Altered group
TCF20	22q13.2	6 (9.84%)	19 (1.03%)	3.25	9.43E-05	2.03E-03	Altered group
ZNF592	15q25.3	6 (9.84%)	21 (1.05%)	3.23	9.58E-05	2.06E-03	Altered group
CHD1	5q15-q21.1	6 (7.23%)	13 (0.71%)	3.35	9.63E-05	2.06E-03	Altered group
SLC39A12	10p12.33	6 (6.82%)	14 (0.68%)	3.33	9.65E-05	2.06E-03	Altered group
MYLK	3q21.1	6 (9.84%)	22 (1.06%)	3.21	9.87E-05	2.08E-03	Altered group
TBC1D4	13q22.2	6 (9.84%)	13 (0.98%)	3.32	9.89E-05	2.08E-03	Altered group
THSD7A	7p21.3	6 (8.22%)	17 (0.85%)	3.27	9.92E-05	2.09E-03	Altered group
NEURL4	17p13.1	6 (8.45%)	15 (0.86%)	3.29	1.01E-04	2.11E-03	Altered group
ABCB6	2q35	6 (8.00%)	15 (0.82%)	3.29	1.01E-04	2.11E-03	Altered group
ZSWIM8	10q22.2	6 (9.84%)	24 (1.08%)	3.19	1.03E-04	2.14E-03	Altered group
TARBP1	1q42.2	6 (9.23%)	22 (1.01%)	3.19	1.07E-04	2.19E-03	Altered group
CNOT3	19q13.42	6 (8.22%)	9 (0.77%)	3.42	1.09E-04	2.23E-03	Altered group
PTCH1	9q22.32	6 (9.84%)	24 (1.10%)	3.17	1.11E-04	2.26E-03	Altered group
NCKAP1L	12q13.13-q13.2	6 (6.82%)	15 (0.71%)	3.27	1.14E-04	2.29E-03	Altered group
DCC	18q21.2	6 (13.04%)	34 (1.53%)	3.09	1.14E-04	2.30E-03	Altered group
TESPA1	12q13.2	6 (8.22%)	7 (0.73%)	3.5	1.17E-04	2.32E-03	Altered group
SPG11	15q21.1	6 (9.68%)	9 (0.93%)	3.38	1.22E-04	2.39E-03	Altered group
SLC24A4	14q32.12	6 (8.57%)	12 (0.88%)	3.29	1.24E-04	2.43E-03	Altered group
ZNF737	19p12	6 (6.82%)	10 (0.67%)	3.36	1.24E-04	2.43E-03	Altered group
MGAT5B	17q25.2	6 (8.22%)	18 (0.90%)	3.19	1.25E-04	2.44E-03	Altered group
KCNA5	12p13.32	6 (8.22%)	17 (0.89%)	3.2	1.27E-04	2.46E-03	Altered group
ICE1	5p15.32	6 (13.04%)	25 (1.52%)	3.1	1.28E-04	2.47E-03	Altered group
LTBP1	2p22.3	6 (8.22%)	17 (0.89%)	3.2	1.28E-04	2.47E-03	Altered group
PHF20L1	8q24.22	6 (6.12%)	8 (0.57%)	3.43	1.30E-04	2.49E-03	Altered group
RNF123	3p21.31	6 (9.84%)	21 (1.11%)	3.15	1.30E-04	2.49E-03	Altered group
AKNA	9q32	6 (10.34%)	23 (1.19%)	3.13	1.30E-04	2.50E-03	Altered group
GUCY2C	12p12.3	6 (7.23%)	13 (0.75%)	3.26	1.30E-04	2.50E-03	Altered group
DDX11	12p11.21	6 (8.22%)	17 (0.90%)	3.19	1.31E-04	2.51E-03	Altered group
MSH4	1p31.1	6 (6.82%)	13 (0.71%)	3.26	1.32E-04	2.51E-03	Altered group
CAND2	3p25.2	6 (6.82%)	13 (0.71%)	3.26	1.32E-04	2.52E-03	Altered group
TOPAZ1	3p21.31	6 (7.23%)	14 (0.77%)	3.24	1.33E-04	2.52E-03	Altered group
ABAT	16p13.2	6 (7.23%)	15 (0.78%)	3.22	1.35E-04	2.55E-03	Altered group
KIF21B	1q32.1	6 (13.04%)	37 (1.59%)	3.03	1.36E-04	2.55E-03	Altered group
ARHGAP5	14q12	6 (9.84%)	25 (1.15%)	3.1	1.39E-04	2.59E-03	Altered group
KIAA2026	9p24.1	6 (9.84%)	25 (1.15%)	3.1	1.39E-04	2.60E-03	Altered group
SCN7A	2q24.3	6 (13.04%)	32 (1.58%)	3.04	1.41E-04	2.62E-03	Altered group
NUP188	9q34.11	6 (7.06%)	17 (0.78%)	3.18	1.41E-04	2.62E-03	Altered group
CIT	12q24.23	6 (13.04%)	35 (1.60%)	3.02	1.44E-04	2.66E-03	Altered group
KIAA0586	14q23.1	6 (10.00%)	25 (1.18%)	3.08	1.45E-04	2.68E-03	Altered group
UBR1	15q15.2	6 (8.22%)	18 (0.93%)	3.15	1.49E-04	2.73E-03	Altered group
ANKRD36	2q11.2	6 (8.22%)	17 (0.92%)	3.15	1.52E-04	2.73E-03	Altered group
USP28	11q23.2	6 (6.82%)	11 (0.71%)	3.27	1.53E-04	2.73E-03	Altered group
UBE4B	1p36.22	6 (8.22%)	17 (0.94%)	3.13	1.64E-04	2.86E-03	Altered group
UACA	15q23	6 (6.82%)	15 (0.76%)	3.17	1.64E-04	2.87E-03	Altered group
CYP11B1	8q24.3	6 (7.32%)	12 (0.79%)	3.22	1.65E-04	2.87E-03	Altered group
ATAD2B	2p24.1-p23.3	6 (8.33%)	18 (0.96%)	3.11	1.68E-04	2.91E-03	Altered group
PKDREJ	22q13.31	6 (8.00%)	21 (0.95%)	3.08	1.71E-04	2.94E-03	Altered group
LRRC66	4q12	6 (6.82%)	10 (0.71%)	3.27	1.73E-04	2.96E-03	Altered group
IQGAP2	5q13.3	6 (6.12%)	13 (0.67%)	3.19	1.74E-04	2.97E-03	Altered group
ESYT3	3q22.3	6 (6.82%)	7 (0.65%)	3.39	1.78E-04	3.03E-03	Altered group
MPDZ	9p23	6 (8.22%)	20 (0.98%)	3.07	1.84E-04	3.11E-03	Altered group
CABIN1	22q11.23	6 (8.22%)	19 (0.98%)	3.07	1.89E-04	3.16E-03	Altered group
MET	7q31	6 (7.23%)	20 (0.86%)	3.06	1.90E-04	3.17E-03	Altered group
ZMYND8	20q13.12	6 (6.82%)	16 (0.79%)	3.1	1.95E-04	3.19E-03	Altered group
PXDN	2p25.3	6 (6.82%)	15 (0.79%)	3.12	1.96E-04	3.20E-03	Altered group
INO80	15q15.1	6 (6.82%)	16 (0.80%)	3.09	2.03E-04	3.28E-03	Altered group
NLRP2	19q13.42	6 (7.23%)	15 (0.84%)	3.1	2.05E-04	3.29E-03	Altered group
ZNF93	19p12	6 (8.22%)	12 (0.92%)	3.16	2.05E-04	3.29E-03	Altered group
RALGAPB	20q11.23	6 (8.57%)	19 (1.04%)	3.05	2.05E-04	3.29E-03	Altered group
PTCHD4	6p12.3	6 (6.82%)	14 (0.79%)	3.11	2.13E-04	3.38E-03	Altered group
ZNF831	20q13.32	6 (9.84%)	29 (1.27%)	2.95	2.20E-04	3.45E-03	Altered group
ING3	7q31.31	6 (7.06%)	3 (0.52%)	3.77	2.28E-04	3.52E-03	Altered group
KIF13B	8p12	6 (7.23%)	18 (0.89%)	3.03	2.33E-04	3.55E-03	Altered group
MYH13	17p13.1	6 (10.00%)	22 (1.27%)	2.97	2.34E-04	3.56E-03	Altered group
COL4A2	13q34	6 (8.22%)	20 (1.04%)	2.99	2.46E-04	3.69E-03	Altered group
PLCE1	10q23.33	6 (10.71%)	29 (1.42%)	2.91	2.48E-04	3.71E-03	Altered group
CDH17	8q22.1	6 (8.22%)	15 (1.00%)	3.04	2.52E-04	3.75E-03	Altered group
MECOM	3q26.2	6 (8.22%)	18 (1.03%)	3	2.53E-04	3.76E-03	Altered group
CFAP43	10q25.1	6 (9.84%)	30 (1.31%)	2.91	2.54E-04	3.77E-03	Altered group
SP3	2q31.1	6 (7.23%)	18 (0.90%)	3	2.54E-04	3.77E-03	Altered group
CARD11	7p22.2	6 (6.82%)	20 (0.86%)	2.99	2.54E-04	3.77E-03	Altered group
INPPL1	11q13.4	6 (7.50%)	18 (0.94%)	3	2.57E-04	3.80E-03	Altered group
ADAMTS5	21q21.3	6 (8.22%)	22 (1.06%)	2.96	2.58E-04	3.81E-03	Altered group
PHTF1	1p13.2	6 (8.22%)	5 (0.77%)	3.42	2.61E-04	3.83E-03	Altered group
BPTF	17q24.2	6 (8.57%)	25 (1.13%)	2.93	2.65E-04	3.88E-03	Altered group
GLI2	2q14.2	6 (8.57%)	24 (1.13%)	2.93	2.73E-04	3.97E-03	Altered group
GCC2	2q12.3	6 (10.34%)	29 (1.40%)	2.89	2.74E-04	3.99E-03	Altered group
SETD5	3p25.3	6 (8.57%)	24 (1.13%)	2.92	2.75E-04	4.00E-03	Altered group
TMED8	14q24.3	6 (8.22%)	16 (1.03%)	2.99	2.87E-04	4.13E-03	Altered group
RABGAP1L	1q25.1	6 (7.06%)	19 (0.91%)	2.95	2.98E-04	4.21E-03	Altered group
SVIL	10p11.23	6 (9.84%)	27 (1.34%)	2.87	3.02E-04	4.23E-03	Altered group
BRWD3	Xq21.1	6 (9.84%)	27 (1.35%)	2.86	3.13E-04	4.33E-03	Altered group
LRP5	11q13.2	6 (11.54%)	19 (1.53%)	2.91	3.14E-04	4.34E-03	Altered group
RPTOR	17q25.3	6 (8.22%)	22 (1.10%)	2.9	3.16E-04	4.35E-03	Altered group
ZNF687	1q21.3	6 (8.22%)	21 (1.10%)	2.91	3.18E-04	4.37E-03	Altered group
TNN	1q25.1	6 (7.23%)	20 (0.96%)	2.91	3.32E-04	4.48E-03	Altered group
CSF1R	5q32	6 (8.22%)	9 (0.95%)	3.11	3.35E-04	4.49E-03	Altered group
MROH2A	2q37.1	6 (6.82%)	15 (0.88%)	2.96	3.46E-04	4.61E-03	Altered group
CFAP47	Xp21.1	6 (9.84%)	24 (1.36%)	2.85	3.50E-04	4.65E-03	Altered group
ASXL2	2p23.3	6 (9.84%)	29 (1.39%)	2.82	3.55E-04	4.68E-03	Altered group
CACNA1F	Xp11.23	6 (9.84%)	24 (1.37%)	2.84	3.60E-04	4.69E-03	Altered group
TANC2	17q23.2-q23.3	6 (8.22%)	23 (1.14%)	2.85	3.69E-04	4.76E-03	Altered group
NUMA1	11q13.4	6 (8.22%)	24 (1.15%)	2.83	3.85E-04	4.91E-03	Altered group
GRIN3A	9q31.1	6 (7.06%)	16 (0.94%)	2.91	3.87E-04	4.92E-03	Altered group
PLEKHA6	1q32.1	6 (8.22%)	24 (1.16%)	2.83	3.88E-04	4.92E-03	Altered group
EMSY	11q13.5	6 (7.23%)	22 (1.01%)	2.84	3.96E-04	5.01E-03	Altered group
NOTCH2	1p12	6 (13.04%)	45 (2.00%)	2.71	4.19E-04	5.20E-03	Altered group
HIVEP1	6p24.1	6 (8.22%)	25 (1.18%)	2.8	4.22E-04	5.23E-03	Altered group
CAMTA1	1p36.31-p36.23	6 (6.82%)	17 (0.94%)	2.85	4.57E-04	5.54E-03	Altered group
KIAA1549L	11p13	6 (9.84%)	34 (1.49%)	2.72	4.69E-04	5.65E-03	Altered group
ABCA12	2q35	6 (10.00%)	32 (1.51%)	2.73	4.70E-04	5.65E-03	Altered group
NRXN3	14q24.3-q31.1	6 (6.82%)	22 (0.98%)	2.8	4.73E-04	5.67E-03	Altered group
ACE	17q23.3	6 (8.22%)	23 (1.21%)	2.77	4.95E-04	5.85E-03	Altered group
CDH9	5p14.1	6 (6.82%)	22 (0.99%)	2.78	4.96E-04	5.86E-03	Altered group
RAD50	5q31.1	6 (8.00%)	21 (1.16%)	2.78	4.96E-04	5.86E-03	Altered group
NPHP3	3q22.1	6 (6.82%)	8 (0.83%)	3.03	5.11E-04	5.94E-03	Altered group
NFASC	1q32.1	6 (8.22%)	21 (1.21%)	2.77	5.21E-04	6.01E-03	Altered group
EHBP1	2p15	6 (6.82%)	22 (1.00%)	2.77	5.22E-04	6.02E-03	Altered group
EML6	2p16.1	6 (6.82%)	18 (0.98%)	2.8	5.31E-04	6.08E-03	Altered group
EPHA4	2q36.1	6 (10.00%)	7 (1.21%)	3.05	5.47E-04	6.21E-03	Altered group
PCDHA11	5q31.3	6 (6.82%)	22 (1.01%)	2.75	5.56E-04	6.30E-03	Altered group
NECTIN1	11q23.3	6 (8.22%)	3 (0.73%)	3.49	5.70E-04	6.38E-03	Altered group
DEPDC5	22q12.2-q12.3	6 (8.22%)	27 (1.27%)	2.69	6.02E-04	6.63E-03	Altered group
TECTA	11q23.3	6 (8.22%)	28 (1.28%)	2.68	6.09E-04	6.67E-03	Altered group
PELP1	17p13.2	6 (6.82%)	21 (1.04%)	2.72	6.39E-04	6.91E-03	Altered group
TNRC6B	22q13.1	6 (8.22%)	26 (1.30%)	2.66	6.82E-04	7.21E-03	Altered group
ARID1B	6q25.3	6 (9.84%)	33 (1.60%)	2.62	6.87E-04	7.22E-03	Altered group
NUP205	7q33	6 (6.12%)	19 (0.93%)	2.72	6.88E-04	7.22E-03	Altered group
PBRM1	3p21.1	6 (6.12%)	20 (0.94%)	2.7	7.11E-04	7.41E-03	Altered group
ADCY10	1q24.2	6 (6.82%)	20 (1.06%)	2.69	7.24E-04	7.47E-03	Altered group
AKAP6	14q12	6 (10.71%)	39 (1.80%)	2.58	7.39E-04	7.59E-03	Altered group
CASZ1	1p36.22	6 (8.22%)	26 (1.32%)	2.63	7.46E-04	7.64E-03	Altered group
GIMAP6	7q36.1	6 (15.00%)	33 (2.54%)	2.56	7.55E-04	7.67E-03	Altered group
NCKAP5	2q21.2	6 (6.82%)	21 (1.08%)	2.65	8.02E-04	7.94E-03	Altered group
MYO9B	19p13.11	6 (8.22%)	30 (1.38%)	2.58	8.49E-04	8.25E-03	Altered group
MORC1	3q13.13	6 (7.23%)	20 (1.17%)	2.63	8.94E-04	8.55E-03	Altered group
PRRC2B	9q34.13	6 (9.84%)	39 (1.71%)	2.52	9.00E-04	8.59E-03	Altered group
MUCL3	6p21.33	6 (10.00%)	34 (1.73%)	2.53	9.08E-04	8.64E-03	Altered group
KCNT2	1q31.3	6 (9.84%)	34 (1.70%)	2.53	9.13E-04	8.66E-03	Altered group
CAPN2	1q41	6 (6.32%)	20 (1.03%)	2.62	9.45E-04	8.86E-03	Altered group
MYH1	17p13.1	6 (8.22%)	31 (1.42%)	2.53	9.88E-04	9.08E-03	Altered group
FHOD3	18q12.2	6 (6.82%)	23 (1.15%)	2.57	1.02E-03	9.26E-03	Altered group
CFAP46	10q26.3	6 (8.22%)	33 (1.44%)	2.51	1.04E-03	9.38E-03	Altered group
TRIP12	2q36.3	6 (6.12%)	23 (1.03%)	2.57	1.05E-03	9.42E-03	Altered group
TOGARAM1	14q21.2	6 (8.00%)	29 (1.42%)	2.49	1.16E-03	0.01	Altered group
YLPM1	14q24.3	6 (8.22%)	29 (1.46%)	2.49	1.17E-03	0.0102	Altered group
DSCAML1	11q23.3	6 (7.06%)	25 (1.25%)	2.5	1.23E-03	0.0104	Altered group
APOBR	16p12.1	6 (9.84%)	31 (1.80%)	2.45	1.25E-03	0.0105	Altered group
CHD2	15q26.1	6 (6.82%)	28 (1.23%)	2.48	1.28E-03	0.0106	Altered group
MED13	17q23.2	6 (6.82%)	25 (1.21%)	2.49	1.28E-03	0.0107	Altered group
KIF13A	6p22.3	6 (8.00%)	32 (1.47%)	2.45	1.30E-03	0.0108	Altered group
ZNFX1	20q13.13	6 (8.22%)	32 (1.51%)	2.45	1.30E-03	0.0108	Altered group
ADAMTS16	5p15.32	6 (7.23%)	30 (1.32%)	2.46	1.31E-03	0.0108	Altered group
FLNA	Xq28	6 (9.84%)	34 (1.84%)	2.42	1.36E-03	0.0111	Altered group
NALCN	13q32.3-q33.1	6 (6.82%)	27 (1.24%)	2.46	1.37E-03	0.0111	Altered group
WNK1	12p13.33	6 (8.22%)	35 (1.56%)	2.4	1.48E-03	0.0117	Altered group
DDX60	4q32.3	6 (6.45%)	24 (1.18%)	2.46	1.48E-03	0.0117	Altered group
SCN10A	3p22.2	6 (8.22%)	31 (1.54%)	2.41	1.49E-03	0.0117	Altered group
KIF14	1q32.1	6 (6.82%)	26 (1.26%)	2.44	1.49E-03	0.0117	Altered group
RAPGEF6	5q31.1	6 (7.06%)	23 (1.29%)	2.46	1.49E-03	0.0117	Altered group
PRPF8	17p13.3	6 (8.22%)	33 (1.57%)	2.39	1.57E-03	0.0121	Altered group
SMARCA4	19p13.2	6 (6.82%)	28 (1.28%)	2.41	1.59E-03	0.0123	Altered group
NBEA	13q13.3	6 (8.22%)	33 (1.58%)	2.38	1.64E-03	0.0125	Altered group
AFDN	6q27	6 (8.22%)	36 (1.60%)	2.36	1.69E-03	0.0127	Altered group
ANK1	8p11.21	6 (7.79%)	31 (1.50%)	2.37	1.70E-03	0.0127	Altered group
ATP8B4	15q21.2	6 (9.23%)	18 (1.70%)	2.44	1.74E-03	0.0129	Altered group
ADGRG4	Xq26.3	6 (9.84%)	38 (1.97%)	2.32	1.82E-03	0.0133	Altered group
ERICH3	1p31.1	6 (8.22%)	27 (1.59%)	2.37	1.84E-03	0.0134	Altered group
LOXHD1	18q21.1	6 (6.12%)	22 (1.16%)	2.4	1.88E-03	0.0136	Altered group
FNDC1	6q25.3	6 (6.82%)	28 (1.33%)	2.36	1.89E-03	0.0136	Altered group
TET2	4q24	6 (6.12%)	28 (1.19%)	2.36	1.91E-03	0.0137	Altered group
SHANK1	19q13.33	6 (8.22%)	37 (1.65%)	2.32	1.92E-03	0.0138	Altered group
PIK3R1	5q13.1	6 (7.06%)	32 (1.42%)	2.31	2.13E-03	0.0147	Altered group
SBNO2	19p13.3	6 (7.23%)	32 (1.46%)	2.31	2.15E-03	0.0148	Altered group
SDK2	17q25.1	6 (9.84%)	46 (2.07%)	2.25	2.23E-03	0.0151	Altered group
ITGB4	17q25.1	6 (6.45%)	27 (1.30%)	2.32	2.25E-03	0.0152	Altered group
IGSF10	3q25.1	6 (8.22%)	40 (1.75%)	2.23	2.51E-03	0.0162	Altered group
CFAP65	2q35	6 (8.22%)	37 (1.74%)	2.24	2.51E-03	0.0162	Altered group
MYH11	16p13.11	6 (6.82%)	34 (1.49%)	2.2	3.05E-03	0.0185	Altered group
SCN11A	3p22.2	6 (6.82%)	31 (1.54%)	2.15	3.66E-03	0.0208	Altered group
EP300	22q13.2	6 (6.82%)	37 (1.61%)	2.08	4.35E-03	0.0234	Altered group
ZFYVE26	14q24.1	6 (6.82%)	37 (1.62%)	2.08	4.39E-03	0.0236	Altered group
MAST4	5q12.3	6 (7.06%)	37 (1.73%)	2.03	5.06E-03	0.0252	Altered group
ARFGEF3	6q23.3-q24.1	6 (6.82%)	38 (1.71%)	2	5.64E-03	0.0271	Altered group
IGFN1	1q32.1	6 (7.32%)	38 (1.88%)	1.96	6.22E-03	0.0286	Altered group
TACC2	10q26.13	6 (6.82%)	36 (1.83%)	1.9	7.86E-03	0.0336	Altered group
ZFHX3	16q22.2-q22.3	6 (8.22%)	51 (2.27%)	1.85	8.07E-03	0.0341	Altered group
NCOR1	17p12-p11.2	6 (12.50%)	89 (3.67%)	1.77	9.13E-03	0.0368	Altered group
ZKSCAN1	7q22.1	6 (8.00%)	42 (2.30%)	1.8	0.01	0.0393	Altered group
SMG1	16p12.3	6 (7.06%)	45 (2.04%)	1.79	0.0103	0.0398	Altered group
TNR	1q25.1	6 (6.45%)	43 (1.88%)	1.78	0.0108	0.0407	Altered group
NES	1q23.1	6 (6.82%)	45 (2.06%)	1.72	0.0127	0.0442	Altered group
SVEP1	9q31.3	6 (6.82%)	40 (2.06%)	1.73	0.0129	0.0448	Altered group
LAMA5	20q13.33	6 (6.12%)	47 (1.97%)	1.63	0.0166	0.0532	Altered group
EYS	6q12	6 (7.23%)	51 (2.42%)	1.58	0.0189	0.0583	Altered group
CAPN9	1q42.2	6 (7.23%)	23 (2.38%)	1.6	0.022	0.0646	Altered group
FOXA1	14q21.1	6 (6.82%)	63 (2.79%)	1.29	0.0423	0.102	Altered group
TMF1	3p14.1	6 (13.04%)	1 (20.00%)	-0.62	0.538	0.686	Unaltered group
MSANTD4	11q22.3	5 (8.20%)	0 (0.00%)	>10	5.60E-09	2.38E-06	Altered group
ABTB3	12q23.3	5 (41.67%)	9 (0.47%)	6.46	7.22E-09	2.78E-06	Altered group
CHRNA5	15q25.1	5 (6.85%)	0 (0.00%)	>10	1.38E-08	4.52E-06	Altered group
ASPN	9q22.31	5 (18.52%)	3 (0.24%)	6.27	1.54E-07	2.45E-05	Altered group
NR2C2	3p25.1	5 (18.52%)	3 (0.28%)	6.03	3.46E-07	4.19E-05	Altered group
IDH3B	20p13	5 (18.52%)	6 (0.41%)	5.51	5.47E-07	5.60E-05	Altered group
SPRY1	4q28.1	5 (15.15%)	5 (0.31%)	5.6	5.75E-07	5.77E-05	Altered group
H3C8	6p22.2	5 (20.00%)	8 (0.50%)	5.32	6.67E-07	6.40E-05	Altered group
SSBP4	19p13.11	5 (11.11%)	2 (0.15%)	6.18	6.68E-07	6.40E-05	Altered group
ANTXRL	10q11.22	5 (13.16%)	5 (0.30%)	5.47	9.33E-07	8.17E-05	Altered group
NANOS3	19p13.12	5 (10.87%)	1 (0.11%)	6.69	9.87E-07	8.46E-05	Altered group
POLA2	11q13.1	5 (10.87%)	4 (0.25%)	5.47	1.46E-06	1.13E-04	Altered group
FADS3	11q12.2	5 (20.00%)	3 (0.44%)	5.5	1.93E-06	1.36E-04	Altered group
COLGALT2	1q25.3	5 (9.09%)	3 (0.20%)	5.53	2.18E-06	1.50E-04	Altered group
NR2F2	15q26.2	5 (12.50%)	4 (0.32%)	5.29	2.52E-06	1.70E-04	Altered group
MR1	1q25.3	5 (10.87%)	6 (0.35%)	4.97	3.86E-06	2.42E-04	Altered group
AGAP7P	10q11.22	5 (15.15%)	5 (0.47%)	5	4.20E-06	2.55E-04	Altered group
HYAL4	7q31.32	5 (10.00%)	5 (0.31%)	5.03	4.21E-06	2.55E-04	Altered group
CEACAM8	19q13.2	5 (11.11%)	4 (0.32%)	5.12	4.59E-06	2.74E-04	Altered group
DPY19L2	12q14.2	5 (15.15%)	10 (0.59%)	4.69	4.72E-06	2.75E-04	Altered group
SLC23A2	20p13	5 (9.80%)	6 (0.33%)	4.91	4.81E-06	2.79E-04	Altered group
ZNF350	19q13.41	5 (10.87%)	7 (0.38%)	4.83	4.85E-06	2.79E-04	Altered group
TSPAN31	12q14.1	5 (13.51%)	8 (0.50%)	4.76	5.01E-06	2.79E-04	Altered group
BAX	19q13.33	5 (15.15%)	10 (0.59%)	4.67	5.04E-06	2.79E-04	Altered group
CEP41	7q32.2	5 (8.20%)	2 (0.17%)	5.56	5.36E-06	2.92E-04	Altered group
SARM1	17q11.2	5 (10.87%)	6 (0.37%)	4.87	5.40E-06	2.92E-04	Altered group
LINC02909	12p12.1	5 (9.62%)	4 (0.28%)	5.08	5.40E-06	2.92E-04	Altered group
CENPC	4q13.2	5 (10.42%)	8 (0.39%)	4.75	5.44E-06	2.93E-04	Altered group
AAK1	2p13.3	5 (15.15%)	14 (0.66%)	4.51	6.30E-06	3.28E-04	Altered group
PARP15	3q21.1	5 (10.87%)	6 (0.39%)	4.8	6.64E-06	3.39E-04	Altered group
NOC3L	10q23.33	5 (11.11%)	4 (0.35%)	5	6.82E-06	3.46E-04	Altered group
CLOCK	4q12	5 (10.87%)	6 (0.39%)	4.79	6.94E-06	3.49E-04	Altered group
FAM200B	4p15.32	5 (10.87%)	6 (0.39%)	4.79	6.94E-06	3.49E-04	Altered group
ABLIM3	5q32	5 (10.87%)	7 (0.42%)	4.71	7.37E-06	3.66E-04	Altered group
SLC38A1	12q13.11	5 (8.20%)	3 (0.23%)	5.15	7.74E-06	3.77E-04	Altered group
MYOCD	17p12	5 (10.87%)	8 (0.44%)	4.64	7.74E-06	3.77E-04	Altered group
CYP3A43	7q22.1	5 (8.20%)	2 (0.19%)	5.44	7.92E-06	3.84E-04	Altered group
MYO19	17q12	5 (9.80%)	4 (0.32%)	4.94	8.33E-06	3.96E-04	Altered group
OR5J2	11q12.1	5 (10.42%)	6 (0.39%)	4.73	8.56E-06	4.04E-04	Altered group
CFAP45	1q23.2	5 (11.90%)	8 (0.49%)	4.6	8.74E-06	4.10E-04	Altered group
NOS2	17q11.2	5 (15.15%)	11 (0.68%)	4.47	8.90E-06	4.16E-04	Altered group
LINGO4	1q21.3	5 (15.15%)	13 (0.71%)	4.42	9.08E-06	4.20E-04	Altered group
PDE6A	5q32	5 (10.87%)	9 (0.46%)	4.55	9.21E-06	4.24E-04	Altered group
ZNF845	19q13.42	5 (10.42%)	6 (0.40%)	4.7	9.28E-06	4.27E-04	Altered group
IDUA	4p16.3	5 (7.69%)	3 (0.23%)	5.09	9.45E-06	4.31E-04	Altered group
PRKCE	2p21	5 (10.87%)	5 (0.40%)	4.77	9.66E-06	4.40E-04	Altered group
ZBTB5	9p13.2	5 (10.87%)	6 (0.43%)	4.67	1.05E-05	4.69E-04	Altered group
HTR1E	6q14.3	5 (8.33%)	5 (0.31%)	4.76	1.06E-05	4.73E-04	Altered group
SCML2	Xp22.13	5 (10.87%)	8 (0.47%)	4.53	1.11E-05	4.89E-04	Altered group
SYNJ2	6q25.3	5 (10.87%)	6 (0.44%)	4.62	1.20E-05	5.16E-04	Altered group
FERMT2	14q22.1	5 (8.20%)	7 (0.34%)	4.57	1.21E-05	5.18E-04	Altered group
ZHX3	20q12	5 (8.62%)	7 (0.37%)	4.55	1.31E-05	5.47E-04	Altered group
NOP2	12p13.31	5 (11.11%)	10 (0.53%)	4.4	1.34E-05	5.55E-04	Altered group
DHH	12q13.12	5 (12.82%)	2 (0.35%)	5.21	1.49E-05	5.95E-04	Altered group
ZNRF3	22q12.1	5 (8.20%)	4 (0.30%)	4.77	1.51E-05	6.00E-04	Altered group
OSBPL5	11p15.4	5 (6.41%)	4 (0.23%)	4.78	1.53E-05	6.07E-04	Altered group
XPO1	2p15	5 (15.15%)	17 (0.82%)	4.2	1.54E-05	6.07E-04	Altered group
TNPO3	7q32.1	5 (10.87%)	9 (0.52%)	4.39	1.54E-05	6.07E-04	Altered group
CFAP210	2q31.1	5 (10.87%)	7 (0.49%)	4.47	1.58E-05	6.18E-04	Altered group
JADE3	Xp11.3	5 (10.87%)	7 (0.49%)	4.47	1.58E-05	6.18E-04	Altered group
SSRP1	11q12.1	5 (11.90%)	11 (0.60%)	4.31	1.59E-05	6.19E-04	Altered group
PDE3B	11p15.2	5 (12.50%)	13 (0.65%)	4.26	1.60E-05	6.21E-04	Altered group
KMO	1q43	5 (10.87%)	11 (0.55%)	4.31	1.66E-05	6.40E-04	Altered group
CDH16	16q22.1	5 (8.20%)	4 (0.31%)	4.74	1.68E-05	6.46E-04	Altered group
PHF12	17q11.2	5 (10.87%)	10 (0.54%)	4.32	1.73E-05	6.59E-04	Altered group
ZNF17	19q13.43	5 (8.93%)	4 (0.34%)	4.71	1.78E-05	6.72E-04	Altered group
ANKRD16	10p15.1	5 (5.88%)	3 (0.20%)	4.88	1.94E-05	7.07E-04	Altered group
CCDC34	11p14.1	5 (6.85%)	4 (0.27%)	4.68	2.04E-05	7.28E-04	Altered group
MKRN3	15q11.2	5 (10.87%)	9 (0.56%)	4.28	2.20E-05	7.62E-04	Altered group
LIMCH1	4p13	5 (10.87%)	8 (0.54%)	4.32	2.22E-05	7.65E-04	Altered group
PCDH18	4q28.3	5 (15.15%)	18 (0.90%)	4.08	2.23E-05	7.66E-04	Altered group
ZBTB49	4p16.3	5 (8.20%)	5 (0.35%)	4.53	2.24E-05	7.67E-04	Altered group
PCDHGB2	5q31	5 (13.51%)	16 (0.80%)	4.09	2.41E-05	7.95E-04	Altered group
WASHC4	12q23.3	5 (10.87%)	13 (0.61%)	4.15	2.42E-05	7.98E-04	Altered group
JADE1	4q28.2	5 (8.20%)	6 (0.38%)	4.42	2.44E-05	8.01E-04	Altered group
HPS4	22q12.1	5 (10.87%)	9 (0.57%)	4.25	2.47E-05	8.06E-04	Altered group
ANKRD2	10q24.2	5 (6.02%)	2 (0.18%)	5.09	2.52E-05	8.10E-04	Altered group
UNK	17q25.1	5 (8.20%)	8 (0.42%)	4.29	2.56E-05	8.23E-04	Altered group
GBA2	9p13.3	5 (8.20%)	6 (0.39%)	4.4	2.63E-05	8.40E-04	Altered group
MAP3K4	6q26	5 (10.87%)	12 (0.62%)	4.13	2.70E-05	8.54E-04	Altered group
AGBL3	7q33	5 (10.87%)	5 (0.50%)	4.46	2.71E-05	8.56E-04	Altered group
MUC13	3q21.2	5 (6.02%)	4 (0.25%)	4.59	2.78E-05	8.70E-04	Altered group
BNC2	9p22.3-p22.2	5 (17.86%)	27 (1.18%)	3.92	2.85E-05	8.86E-04	Altered group
OR10K2	1q23.1	5 (7.14%)	6 (0.35%)	4.37	2.92E-05	8.98E-04	Altered group
CYP4F12	19p13.12	5 (9.62%)	6 (0.47%)	4.36	2.93E-05	8.98E-04	Altered group
ATP6V0A1	17q21.2	5 (6.85%)	7 (0.35%)	4.3	2.95E-05	9.02E-04	Altered group
ABCG4	11q23.3	5 (7.14%)	5 (0.33%)	4.45	2.97E-05	9.07E-04	Altered group
THAP9	4q21.22	5 (8.62%)	5 (0.40%)	4.43	3.07E-05	9.33E-04	Altered group
ALDH1A1	9q21.13	5 (6.85%)	4 (0.29%)	4.55	3.16E-05	9.48E-04	Altered group
CDC5L	6p21.1	5 (10.42%)	13 (0.62%)	4.06	3.22E-05	9.62E-04	Altered group
RMDN2	2p22.2	5 (8.33%)	10 (0.47%)	4.14	3.23E-05	9.62E-04	Altered group
PABPC1L	20q13.12	5 (6.85%)	5 (0.32%)	4.42	3.23E-05	9.62E-04	Altered group
CNTN3	3p12.3	5 (10.87%)	14 (0.66%)	4.04	3.23E-05	9.62E-04	Altered group
SNAPC1	14q23.2	5 (7.14%)	4 (0.31%)	4.54	3.24E-05	9.62E-04	Altered group
FLYWCH1	16p13.3	5 (11.11%)	11 (0.65%)	4.1	3.25E-05	9.63E-04	Altered group
CLEC16A	16p13.13	5 (10.87%)	9 (0.61%)	4.16	3.29E-05	9.68E-04	Altered group
IL6R	1q21.3	5 (6.67%)	5 (0.31%)	4.42	3.32E-05	9.76E-04	Altered group
PLVAP	19p13.11	5 (10.87%)	10 (0.63%)	4.11	3.45E-05	1.01E-03	Altered group
KCNF1	2p25.1	5 (6.85%)	5 (0.33%)	4.39	3.63E-05	1.04E-03	Altered group
CDH7	18q22.1	5 (8.62%)	9 (0.49%)	4.14	3.65E-05	1.04E-03	Altered group
FMO5	1q21.1	5 (7.14%)	5 (0.34%)	4.38	3.70E-05	1.06E-03	Altered group
CD96	3q13.13-q13.2	5 (6.02%)	4 (0.27%)	4.5	3.73E-05	1.06E-03	Altered group
SPNS1	16p11.2	5 (8.93%)	10 (0.52%)	4.09	3.78E-05	1.07E-03	Altered group
CD19	16p11.2	5 (10.87%)	12 (0.67%)	4.03	3.79E-05	1.07E-03	Altered group
PALM3	19p13.12	5 (9.09%)	11 (0.54%)	4.06	3.82E-05	1.08E-03	Altered group
PHKB	16q12.1	5 (9.62%)	13 (0.60%)	4.01	3.85E-05	1.09E-03	Altered group
NDST3	4q26	5 (7.94%)	8 (0.45%)	4.14	4.12E-05	1.13E-03	Altered group
SLCO3A1	15q26.1	5 (6.85%)	6 (0.36%)	4.26	4.12E-05	1.13E-03	Altered group
ARHGAP39	8q24.3	5 (6.02%)	4 (0.27%)	4.47	4.12E-05	1.13E-03	Altered group
MAS1L	6p22.1	5 (10.87%)	11 (0.67%)	4.02	4.22E-05	1.16E-03	Altered group
TGM3	20p13	5 (9.26%)	9 (0.54%)	4.09	4.25E-05	1.16E-03	Altered group
NCAN	19p12	5 (9.80%)	11 (0.61%)	4.02	4.32E-05	1.17E-03	Altered group
IQCN	19p13.11	5 (11.11%)	14 (0.72%)	3.95	4.35E-05	1.18E-03	Altered group
MYCBPAP	17q21.33	5 (8.20%)	10 (0.50%)	4.05	4.41E-05	1.19E-03	Altered group
TNFRSF13B	17p11.2	5 (5.68%)	2 (0.19%)	4.91	4.45E-05	1.20E-03	Altered group
DNMBP	10q24.2	5 (15.15%)	18 (1.04%)	3.86	4.46E-05	1.20E-03	Altered group
RET	10q11.21	5 (10.87%)	12 (0.69%)	3.98	4.50E-05	1.21E-03	Altered group
POLN	4p16.3	5 (8.20%)	7 (0.46%)	4.16	4.56E-05	1.21E-03	Altered group
CEP72	5p15.33	5 (6.85%)	4 (0.32%)	4.43	4.58E-05	1.22E-03	Altered group
ZNF189	9q31.1	5 (5.68%)	3 (0.23%)	4.61	4.65E-05	1.23E-03	Altered group
DSG4	18q12.1	5 (8.93%)	12 (0.57%)	3.97	4.70E-05	1.23E-03	Altered group
DHX9	1q25.3	5 (10.87%)	13 (0.71%)	3.93	4.81E-05	1.25E-03	Altered group
SYNPO2	4q26	5 (10.87%)	13 (0.71%)	3.93	4.81E-05	1.25E-03	Altered group
TPH2	12q21.1	5 (7.14%)	6 (0.39%)	4.21	4.92E-05	1.28E-03	Altered group
MCM2	3q21.3	5 (7.14%)	8 (0.42%)	4.09	4.94E-05	1.28E-03	Altered group
SLC26A9	1q32.1	5 (10.87%)	11 (0.70%)	3.96	5.11E-05	1.31E-03	Altered group
PIK3R5	17p13.1	5 (6.85%)	7 (0.39%)	4.13	5.16E-05	1.32E-03	Altered group
PPIP5K2	5q21.1	5 (10.42%)	15 (0.71%)	3.88	5.21E-05	1.33E-03	Altered group
ACCSL	11p11.2	5 (10.87%)	9 (0.68%)	4.01	5.34E-05	1.36E-03	Altered group
MPEG1	11q12.1	5 (7.58%)	9 (0.47%)	4.02	5.40E-05	1.37E-03	Altered group
LRIG3	12q14.1	5 (9.09%)	10 (0.58%)	3.97	5.51E-05	1.38E-03	Altered group
USP40	2q37.1	5 (10.42%)	14 (0.71%)	3.88	5.52E-05	1.38E-03	Altered group
OS9	12q13.3-q14.1	5 (7.14%)	6 (0.40%)	4.17	5.54E-05	1.39E-03	Altered group
NUFIP2	17q11.2	5 (6.85%)	6 (0.38%)	4.16	5.72E-05	1.41E-03	Altered group
DCLK2	4q31.23-q31.3	5 (8.20%)	5 (0.43%)	4.24	5.72E-05	1.41E-03	Altered group
SLC35F1	6q22.2-q22.31	5 (6.85%)	7 (0.40%)	4.08	6.04E-05	1.47E-03	Altered group
NUP155	5p13.2	5 (10.87%)	13 (0.75%)	3.85	6.24E-05	1.50E-03	Altered group
DOCK9	13q32.3	5 (15.15%)	26 (1.17%)	3.7	6.28E-05	1.51E-03	Altered group
SLC7A7	14q11.2	5 (6.85%)	7 (0.41%)	4.06	6.37E-05	1.53E-03	Altered group
EDA2R	Xq12	5 (8.62%)	8 (0.54%)	4	6.53E-05	1.56E-03	Altered group
KCNK13	14q32.11	5 (6.02%)	5 (0.33%)	4.2	6.62E-05	1.57E-03	Altered group
PJA1	Xq13.1	5 (10.87%)	8 (0.69%)	3.98	6.67E-05	1.58E-03	Altered group
CCSER2	10q23.1	5 (8.33%)	9 (0.54%)	3.95	6.69E-05	1.58E-03	Altered group
APBA1	9q21.12	5 (10.87%)	9 (0.71%)	3.93	6.90E-05	1.62E-03	Altered group
PRORP	14q13.2	5 (6.85%)	7 (0.42%)	4.03	7.06E-05	1.65E-03	Altered group
FHIP1A	4q31.3	5 (6.85%)	8 (0.44%)	3.98	7.19E-05	1.67E-03	Altered group
PAX3	2q36.1	5 (6.85%)	9 (0.45%)	3.94	7.20E-05	1.67E-03	Altered group
SIK2	11q23.1	5 (6.02%)	5 (0.33%)	4.17	7.27E-05	1.69E-03	Altered group
MCOLN2	1p22.3	5 (8.93%)	7 (0.56%)	4.01	7.39E-05	1.71E-03	Altered group
CDH19	18q22.1	5 (8.20%)	6 (0.49%)	4.07	7.40E-05	1.71E-03	Altered group
IL7R	5p13.2	5 (8.20%)	6 (0.49%)	4.07	7.48E-05	1.72E-03	Altered group
ZEB1	10p11.22	5 (8.62%)	13 (0.62%)	3.8	7.61E-05	1.75E-03	Altered group
TMC2	20p13	5 (10.87%)	17 (0.82%)	3.73	7.62E-05	1.75E-03	Altered group
TMC8	17q25.3	5 (10.42%)	13 (0.75%)	3.79	7.66E-05	1.75E-03	Altered group
RPS6KA3	Xp22.12	5 (8.93%)	11 (0.62%)	3.84	7.71E-05	1.76E-03	Altered group
PSG6	19q13.31	5 (6.67%)	5 (0.38%)	4.15	7.74E-05	1.76E-03	Altered group
BIN1	2q14.3	5 (6.85%)	7 (0.43%)	4	7.75E-05	1.76E-03	Altered group
NLGN3	Xq13.1	5 (11.63%)	13 (0.85%)	3.78	7.89E-05	1.79E-03	Altered group
SPATA18	4q12	5 (6.85%)	8 (0.45%)	3.94	8.03E-05	1.81E-03	Altered group
IZUMO2	19q13.33	5 (12.82%)	4 (0.69%)	4.21	8.12E-05	1.83E-03	Altered group
CCDC186	10q25.3	5 (7.14%)	8 (0.47%)	3.93	8.24E-05	1.85E-03	Altered group
CFAP69	7q21.13	5 (6.85%)	10 (0.47%)	3.86	8.27E-05	1.85E-03	Altered group
MTMR12	5p13.3	5 (5.68%)	5 (0.32%)	4.13	8.34E-05	1.86E-03	Altered group
EEF1D	8q24.3	5 (12.82%)	13 (0.95%)	3.75	8.35E-05	1.86E-03	Altered group
RNF103	2p11.2	5 (10.87%)	5 (0.64%)	4.08	8.82E-05	1.94E-03	Altered group
ENAM	4q13.3	5 (8.20%)	12 (0.60%)	3.78	8.84E-05	1.94E-03	Altered group
ABCC6	16p13.11	5 (7.14%)	9 (0.49%)	3.87	8.92E-05	1.95E-03	Altered group
PFKM	12q13.11	5 (7.14%)	9 (0.49%)	3.87	8.92E-05	1.95E-03	Altered group
CPA1	7q32.2	5 (7.14%)	10 (0.51%)	3.82	9.37E-05	2.03E-03	Altered group
TOX3	16q12.1	5 (5.68%)	5 (0.33%)	4.09	9.39E-05	2.03E-03	Altered group
AHI1	6q23.3	5 (8.33%)	13 (0.62%)	3.74	9.40E-05	2.03E-03	Altered group
ULK4	3p22.1	5 (8.20%)	11 (0.60%)	3.78	9.41E-05	2.03E-03	Altered group
GHRHR	7p14.3	5 (6.02%)	8 (0.41%)	3.89	9.44E-05	2.03E-03	Altered group
CNTNAP2	7q35-q36.1	5 (10.87%)	14 (0.83%)	3.71	9.46E-05	2.04E-03	Altered group
GLYR1	16p13.3	5 (8.20%)	11 (0.60%)	3.78	9.65E-05	2.06E-03	Altered group
ADGRG2	Xp22.13	5 (8.20%)	9 (0.57%)	3.83	9.70E-05	2.06E-03	Altered group
ZBTB41	1q31.3	5 (10.87%)	15 (0.85%)	3.68	9.73E-05	2.06E-03	Altered group
BRDT	1p22.1	5 (6.85%)	5 (0.41%)	4.07	9.75E-05	2.07E-03	Altered group
DUOX1	15q21.1	5 (10.87%)	15 (0.85%)	3.68	9.78E-05	2.07E-03	Altered group
GPRIN3	4q22.1	5 (8.62%)	9 (0.61%)	3.82	9.93E-05	2.09E-03	Altered group
MYO1H	12q24.11	5 (6.85%)	8 (0.47%)	3.87	1.00E-04	2.10E-03	Altered group
NLRP4	19q13.43	5 (9.09%)	16 (0.72%)	3.66	1.04E-04	2.16E-03	Altered group
ATG2B	14q32.2	5 (10.00%)	16 (0.80%)	3.65	1.04E-04	2.16E-03	Altered group
NELL1	11p15.1	5 (8.33%)	13 (0.64%)	3.71	1.05E-04	2.17E-03	Altered group
PTPRF	1p34.2	5 (10.87%)	20 (0.89%)	3.6	1.05E-04	2.17E-03	Altered group
KIF16B	20p12.1	5 (10.87%)	17 (0.88%)	3.63	1.05E-04	2.17E-03	Altered group
PIGG	4p16.3	5 (8.93%)	12 (0.68%)	3.72	1.06E-04	2.18E-03	Altered group
NRP1	10p11.22	5 (11.11%)	20 (0.92%)	3.6	1.06E-04	2.19E-03	Altered group
SEMA6C	1q21.3	5 (6.85%)	9 (0.49%)	3.81	1.09E-04	2.23E-03	Altered group
LRCH3	3q29	5 (6.85%)	9 (0.50%)	3.79	1.14E-04	2.30E-03	Altered group
CADPS	3p14.2	5 (10.87%)	18 (0.90%)	3.59	1.15E-04	2.30E-03	Altered group
ZNF229	19q13.31	5 (10.87%)	18 (0.90%)	3.59	1.15E-04	2.30E-03	Altered group
SUSD2	22q11.23	5 (6.02%)	6 (0.39%)	3.94	1.17E-04	2.32E-03	Altered group
EIF2AK1	7p22.1	5 (6.67%)	6 (0.44%)	3.94	1.17E-04	2.32E-03	Altered group
SOGA1	20q11.23	5 (9.43%)	16 (0.77%)	3.62	1.18E-04	2.34E-03	Altered group
NEMF	14q21.3	5 (7.14%)	6 (0.47%)	3.93	1.19E-04	2.36E-03	Altered group
MTTP	4q23	5 (6.85%)	8 (0.49%)	3.81	1.21E-04	2.38E-03	Altered group
ATP1A4	1q23.2	5 (10.87%)	15 (0.89%)	3.61	1.21E-04	2.39E-03	Altered group
HSPA4	5q31.1	5 (6.02%)	7 (0.41%)	3.86	1.22E-04	2.39E-03	Altered group
PALD1	10q22.1	5 (8.62%)	15 (0.70%)	3.62	1.22E-04	2.40E-03	Altered group
DNAJB5	9p13.3	5 (5.68%)	5 (0.35%)	4	1.25E-04	2.44E-03	Altered group
SLC24A1	15q22.31	5 (8.33%)	12 (0.66%)	3.67	1.26E-04	2.45E-03	Altered group
KIAA1549	7q34	5 (10.87%)	19 (0.93%)	3.55	1.30E-04	2.49E-03	Altered group
SLC4A3	2q35	5 (11.11%)	20 (0.96%)	3.53	1.32E-04	2.51E-03	Altered group
SLC26A3	7q22.3-q31.1	5 (6.85%)	10 (0.52%)	3.71	1.33E-04	2.52E-03	Altered group
CAMSAP1	9q34.3	5 (8.20%)	12 (0.65%)	3.65	1.33E-04	2.53E-03	Altered group
KL	13q13.1	5 (8.20%)	13 (0.66%)	3.63	1.35E-04	2.55E-03	Altered group
RERE	1p36.23	5 (10.87%)	19 (0.94%)	3.53	1.36E-04	2.55E-03	Altered group
CCDC9B	15q15.1	5 (6.02%)	8 (0.44%)	3.78	1.37E-04	2.57E-03	Altered group
MCM10	10p13	5 (6.67%)	8 (0.49%)	3.77	1.38E-04	2.58E-03	Altered group
PTPRC	1q31.3-q32.1	5 (10.87%)	21 (0.96%)	3.5	1.44E-04	2.66E-03	Altered group
ATP2B1	12q21.33	5 (10.42%)	16 (0.89%)	3.54	1.47E-04	2.70E-03	Altered group
PRKAA2	1p32.2	5 (6.02%)	4 (0.36%)	4.06	1.47E-04	2.70E-03	Altered group
POU2F2	19q13.2	5 (6.85%)	9 (0.53%)	3.7	1.51E-04	2.73E-03	Altered group
ZNF135	19q13.43	5 (6.85%)	9 (0.53%)	3.7	1.51E-04	2.73E-03	Altered group
ADAP1	7p22.3	5 (9.62%)	4 (0.59%)	4.03	1.52E-04	2.73E-03	Altered group
HEPH	Xq12	5 (10.87%)	12 (0.90%)	3.59	1.53E-04	2.73E-03	Altered group
MAGED1	Xp11.22	5 (8.20%)	11 (0.66%)	3.63	1.54E-04	2.73E-03	Altered group
HIPK3	11p13	5 (6.85%)	10 (0.54%)	3.65	1.58E-04	2.78E-03	Altered group
PAPPA	9q33.1	5 (10.87%)	22 (0.99%)	3.46	1.60E-04	2.80E-03	Altered group
RASAL1	12q24.13	5 (6.02%)	7 (0.44%)	3.77	1.61E-04	2.83E-03	Altered group
NR3C1	5q31.3	5 (8.62%)	14 (0.74%)	3.55	1.63E-04	2.85E-03	Altered group
LRWD1	7q22.1	5 (7.04%)	9 (0.55%)	3.67	1.63E-04	2.86E-03	Altered group
KIF11	10q23.33	5 (6.85%)	10 (0.55%)	3.64	1.66E-04	2.88E-03	Altered group
RUSC1	1q22	5 (5.88%)	7 (0.44%)	3.76	1.71E-04	2.94E-03	Altered group
TTC17	11p12-p11.2	5 (7.14%)	10 (0.58%)	3.63	1.71E-04	2.95E-03	Altered group
CFTR	7q31.2	5 (10.87%)	22 (1.01%)	3.43	1.72E-04	2.96E-03	Altered group
NPR1	1q21.3	5 (8.33%)	14 (0.72%)	3.53	1.73E-04	2.97E-03	Altered group
KIAA0753	17p13.1	5 (5.68%)	6 (0.40%)	3.81	1.75E-04	2.99E-03	Altered group
SPAG4	20q11.22	5 (5.68%)	8 (0.44%)	3.7	1.75E-04	2.99E-03	Altered group
ITIH6	Xp11.22	5 (10.42%)	19 (0.95%)	3.45	1.77E-04	3.02E-03	Altered group
REL	2p16.1	5 (6.85%)	11 (0.57%)	3.59	1.77E-04	3.02E-03	Altered group
LTK	15q15.1	5 (6.67%)	7 (0.50%)	3.74	1.78E-04	3.03E-03	Altered group
CACNA1D	3p21.1	5 (15.15%)	30 (1.48%)	3.35	1.79E-04	3.04E-03	Altered group
WDR35	2p24.1	5 (6.85%)	11 (0.57%)	3.58	1.81E-04	3.07E-03	Altered group
HRG	3q27.3	5 (7.14%)	13 (0.61%)	3.54	1.82E-04	3.07E-03	Altered group
GALNT5	2q24.1	5 (8.20%)	10 (0.68%)	3.6	1.85E-04	3.12E-03	Altered group
PRDM9	5p14.2	5 (10.87%)	19 (1.01%)	3.43	1.86E-04	3.12E-03	Altered group
MCF2L2	3q27.1	5 (10.87%)	19 (1.01%)	3.43	1.87E-04	3.14E-03	Altered group
RGSL1	1q25.3	5 (6.85%)	11 (0.58%)	3.57	1.88E-04	3.15E-03	Altered group
JMJD1C	10q21.3	5 (11.11%)	23 (1.06%)	3.4	1.88E-04	3.15E-03	Altered group
IGF2BP2	3q27.2	5 (6.02%)	8 (0.47%)	3.67	1.89E-04	3.17E-03	Altered group
MAN2A1	5q21.3	5 (6.85%)	7 (0.52%)	3.71	1.94E-04	3.19E-03	Altered group
ARAP2	4p14	5 (10.87%)	21 (1.03%)	3.4	1.95E-04	3.19E-03	Altered group
BBX	3q13.12	5 (8.33%)	14 (0.74%)	3.49	1.96E-04	3.20E-03	Altered group
OBSL1	2q35	5 (7.14%)	13 (0.63%)	3.51	1.99E-04	3.25E-03	Altered group
EDC4	16q22.1	5 (10.87%)	20 (1.04%)	3.39	2.06E-04	3.30E-03	Altered group
CRB1	1q31.3	5 (10.87%)	23 (1.05%)	3.37	2.06E-04	3.30E-03	Altered group
ROCK1	18q11.1	5 (8.93%)	15 (0.81%)	3.45	2.07E-04	3.31E-03	Altered group
TLE1	9q21.32	5 (6.02%)	7 (0.47%)	3.69	2.07E-04	3.31E-03	Altered group
FBH1	10p15.1	5 (8.20%)	15 (0.75%)	3.46	2.07E-04	3.31E-03	Altered group
MYO5C	15q21.2	5 (7.14%)	12 (0.63%)	3.51	2.08E-04	3.31E-03	Altered group
LEPR	1p31.3	5 (6.85%)	9 (0.57%)	3.6	2.08E-04	3.31E-03	Altered group
DENND5B	12p11.21	5 (10.87%)	21 (1.05%)	3.37	2.14E-04	3.39E-03	Altered group
ATP1A1	1p13.1	5 (8.33%)	14 (0.76%)	3.46	2.14E-04	3.39E-03	Altered group
ARHGEF12	11q23.3	5 (9.80%)	18 (0.93%)	3.4	2.16E-04	3.41E-03	Altered group
TGFBR3	1p22.1	5 (6.02%)	8 (0.49%)	3.62	2.20E-04	3.45E-03	Altered group
NCAM2	21q21.1	5 (6.85%)	12 (0.61%)	3.49	2.22E-04	3.48E-03	Altered group
GPR18	13q32.3	5 (13.51%)	1 (0.44%)	4.94	2.28E-04	3.52E-03	Altered group
PHKA2	Xp22.13	5 (10.87%)	17 (1.04%)	3.39	2.28E-04	3.52E-03	Altered group
MAMLD1	Xq28	5 (10.87%)	14 (1.01%)	3.43	2.29E-04	3.53E-03	Altered group
BICRA	19q13.33	5 (6.85%)	10 (0.59%)	3.53	2.30E-04	3.53E-03	Altered group
GJA8	1q21.2	5 (10.87%)	10 (0.95%)	3.51	2.30E-04	3.53E-03	Altered group
NLRP9	19q13.42	5 (8.20%)	14 (0.76%)	3.44	2.33E-04	3.55E-03	Altered group
MSH2	2p21-p16.3	5 (6.02%)	10 (0.52%)	3.53	2.33E-04	3.55E-03	Altered group
ATAD2	8q24.13	5 (10.87%)	22 (1.08%)	3.33	2.35E-04	3.57E-03	Altered group
KAT6A	8p11.21	5 (10.87%)	25 (1.09%)	3.31	2.36E-04	3.59E-03	Altered group
AEBP1	7p13	5 (8.33%)	15 (0.78%)	3.41	2.37E-04	3.59E-03	Altered group
IQSEC2	Xp11.22	5 (10.87%)	17 (1.05%)	3.37	2.40E-04	3.63E-03	Altered group
MAP3K5	6q23.3	5 (8.33%)	16 (0.79%)	3.39	2.42E-04	3.64E-03	Altered group
MEGF10	5q23.2	5 (6.85%)	12 (0.62%)	3.47	2.42E-04	3.64E-03	Altered group
LIG3	17q12	5 (8.62%)	15 (0.82%)	3.4	2.46E-04	3.69E-03	Altered group
PIK3C2A	11p15.1	5 (8.20%)	14 (0.77%)	3.42	2.47E-04	3.71E-03	Altered group
DPP10	2q14.1	5 (6.85%)	11 (0.61%)	3.48	2.49E-04	3.72E-03	Altered group
TBC1D32	6q22.31	5 (6.85%)	14 (0.64%)	3.41	2.56E-04	3.78E-03	Altered group
GRIA2	4q32.1	5 (6.85%)	11 (0.62%)	3.47	2.60E-04	3.83E-03	Altered group
ERICH6	3q25.1	5 (6.85%)	10 (0.61%)	3.48	2.72E-04	3.97E-03	Altered group
MCM7	7q22.1	5 (6.85%)	13 (0.65%)	3.41	2.74E-04	3.99E-03	Altered group
GRM5	11q14.2-q14.3	5 (8.20%)	17 (0.81%)	3.34	2.74E-04	3.99E-03	Altered group
DDX42	17q23.3	5 (6.85%)	13 (0.65%)	3.4	2.81E-04	4.07E-03	Altered group
DYNC2I1	7q36.3	5 (5.68%)	6 (0.45%)	3.66	2.82E-04	4.07E-03	Altered group
CFAP221	2q14.2	5 (6.85%)	11 (0.63%)	3.43	2.89E-04	4.16E-03	Altered group
CNDP1	18q22.3	5 (6.02%)	10 (0.55%)	3.46	2.91E-04	4.18E-03	Altered group
PCNX3	11q13.1	5 (12.50%)	16 (1.26%)	3.31	2.91E-04	4.18E-03	Altered group
RASGRF1	15q25.1	5 (8.20%)	18 (0.83%)	3.31	2.92E-04	4.19E-03	Altered group
BRCA1	17q21.31	5 (13.51%)	34 (1.48%)	3.19	2.96E-04	4.21E-03	Altered group
HYOU1	11q23.3	5 (6.94%)	10 (0.64%)	3.45	3.01E-04	4.21E-03	Altered group
ABCA8	17q24.2	5 (10.87%)	26 (1.16%)	3.23	3.01E-04	4.21E-03	Altered group
TAF7L	Xq22.1	5 (8.93%)	16 (0.90%)	3.31	3.07E-04	4.28E-03	Altered group
ABCB4	7q21.12	5 (10.87%)	22 (1.15%)	3.25	3.08E-04	4.29E-03	Altered group
MYOF	10q23.33	5 (10.87%)	23 (1.15%)	3.24	3.09E-04	4.30E-03	Altered group
TLR7	Xp22.2	5 (8.20%)	15 (0.82%)	3.33	3.11E-04	4.31E-03	Altered group
KIF4A	Xq13.1	5 (10.87%)	19 (1.13%)	3.27	3.11E-04	4.32E-03	Altered group
SEMA5A	5p15.31	5 (10.42%)	23 (1.10%)	3.24	3.12E-04	4.32E-03	Altered group
SUCO	1q24.3	5 (8.20%)	16 (0.83%)	3.31	3.19E-04	4.39E-03	Altered group
KDM5A	12p13.33	5 (8.33%)	17 (0.85%)	3.29	3.20E-04	4.40E-03	Altered group
LARP4	12q13.12	5 (9.80%)	4 (0.71%)	3.78	3.24E-04	4.44E-03	Altered group
TRIM55	8q13.1	5 (5.68%)	9 (0.52%)	3.46	3.27E-04	4.45E-03	Altered group
EML1	14q32.2	5 (5.10%)	8 (0.45%)	3.5	3.27E-04	4.45E-03	Altered group
ENTREP2	15q13.1	5 (6.02%)	9 (0.55%)	3.45	3.30E-04	4.46E-03	Altered group
LRRCC1	8q21.2	5 (5.75%)	11 (0.55%)	3.39	3.33E-04	4.49E-03	Altered group
PMFBP1	16q22.2	5 (8.20%)	13 (0.81%)	3.34	3.34E-04	4.49E-03	Altered group
TTBK1	6p21.1	5 (8.62%)	20 (0.91%)	3.25	3.35E-04	4.49E-03	Altered group
INSR	19p13.2	5 (8.20%)	17 (0.85%)	3.28	3.37E-04	4.52E-03	Altered group
GTF3C4	9q34.13	5 (7.14%)	10 (0.68%)	3.4	3.44E-04	4.59E-03	Altered group
SPECC1L	22q11.23	5 (7.14%)	16 (0.73%)	3.29	3.45E-04	4.60E-03	Altered group
SBF2	11p15.4	5 (8.20%)	15 (0.84%)	3.29	3.46E-04	4.61E-03	Altered group
DOT1L	19p13.3	5 (9.09%)	20 (0.97%)	3.23	3.47E-04	4.62E-03	Altered group
DDHD1	14q22.1	5 (8.33%)	9 (0.78%)	3.42	3.53E-04	4.67E-03	Altered group
BCAS1	20q13.2	5 (6.02%)	7 (0.53%)	3.52	3.54E-04	4.67E-03	Altered group
CCDC178	18q12.1	5 (6.85%)	14 (0.69%)	3.31	3.54E-04	4.67E-03	Altered group
ADAMTS3	4q13.3	5 (8.20%)	17 (0.86%)	3.26	3.58E-04	4.69E-03	Altered group
ADGRL3	4q13.1	5 (6.85%)	14 (0.69%)	3.3	3.58E-04	4.69E-03	Altered group
DLGAP1	18p11.31	5 (6.85%)	14 (0.69%)	3.3	3.58E-04	4.69E-03	Altered group
CTAGE1	18q11.2	5 (5.10%)	8 (0.46%)	3.46	3.66E-04	4.75E-03	Altered group
CADM2	3p12.1	5 (6.02%)	10 (0.58%)	3.38	3.74E-04	4.81E-03	Altered group
IGHMBP2	11q13.3	5 (6.85%)	14 (0.70%)	3.29	3.74E-04	4.81E-03	Altered group
PROS1	3q11.1	5 (6.85%)	15 (0.71%)	3.27	3.78E-04	4.83E-03	Altered group
MAP4K4	2q11.2	5 (8.20%)	17 (0.87%)	3.23	3.85E-04	4.91E-03	Altered group
GK5	3q23	5 (6.85%)	4 (0.51%)	3.74	3.86E-04	4.91E-03	Altered group
IFT122	3q21.3-q22.1	5 (8.93%)	21 (0.98%)	3.18	3.98E-04	5.02E-03	Altered group
NFE2L3	7p15.2	5 (7.58%)	17 (0.81%)	3.22	4.00E-04	5.03E-03	Altered group
PGR	11q22.1	5 (6.02%)	11 (0.60%)	3.33	4.01E-04	5.03E-03	Altered group
GRB14	2q24.3	5 (6.02%)	8 (0.56%)	3.41	4.18E-04	5.20E-03	Altered group
MYO10	5p15.1	5 (10.42%)	26 (1.19%)	3.13	4.20E-04	5.21E-03	Altered group
DCST1	1q21.3	5 (6.85%)	15 (0.73%)	3.24	4.21E-04	5.22E-03	Altered group
CENPF	1q41	5 (10.42%)	27 (1.20%)	3.12	4.25E-04	5.25E-03	Altered group
NOL6	9p13.3	5 (6.85%)	11 (0.69%)	3.3	4.29E-04	5.28E-03	Altered group
PIK3C2B	1q32.1	5 (10.87%)	23 (1.24%)	3.13	4.29E-04	5.28E-03	Altered group
CRB2	9q33.3	5 (5.68%)	11 (0.57%)	3.31	4.32E-04	5.31E-03	Altered group
PPFIBP2	11p15.4	5 (6.85%)	12 (0.71%)	3.27	4.40E-04	5.37E-03	Altered group
PTPRS	19p13.3	5 (6.85%)	16 (0.74%)	3.2	4.50E-04	5.48E-03	Altered group
ITGA9	3p22.2	5 (6.02%)	11 (0.61%)	3.29	4.51E-04	5.48E-03	Altered group
PCDH11X	Xq21.31	5 (10.87%)	19 (1.23%)	3.14	4.62E-04	5.58E-03	Altered group
NLRP13	19q13.43	5 (6.85%)	15 (0.74%)	3.2	4.64E-04	5.60E-03	Altered group
BAIAP3	16p13.3	5 (5.68%)	9 (0.56%)	3.33	4.77E-04	5.70E-03	Altered group
MUC6	11p15.5	5 (10.87%)	29 (1.30%)	3.07	4.78E-04	5.71E-03	Altered group
CATSPERE	1q44	5 (8.20%)	17 (0.92%)	3.16	4.82E-04	5.74E-03	Altered group
ENPP2	8q24.12	5 (6.85%)	11 (0.72%)	3.25	5.07E-04	5.92E-03	Altered group
PER1	17p13.1	5 (6.85%)	11 (0.72%)	3.25	5.07E-04	5.92E-03	Altered group
MYO5A	15q21.2	5 (10.42%)	26 (1.25%)	3.06	5.08E-04	5.92E-03	Altered group
ZNF648	1q25.3	5 (6.67%)	13 (0.72%)	3.2	5.14E-04	5.96E-03	Altered group
ABTB2	11p13	5 (5.68%)	12 (0.61%)	3.23	5.16E-04	5.98E-03	Altered group
INTS6L	Xq26.3	5 (8.93%)	14 (0.99%)	3.17	5.23E-04	6.03E-03	Altered group
ZNF267	16p11.2	5 (8.33%)	16 (0.94%)	3.14	5.23E-04	6.03E-03	Altered group
SOWAHB	4q21.1	5 (6.85%)	5 (0.60%)	3.52	5.25E-04	6.03E-03	Altered group
GOLGA4	3p22.2	5 (8.20%)	19 (0.95%)	3.11	5.27E-04	6.05E-03	Altered group
AGO1	1p34.3	5 (6.85%)	13 (0.75%)	3.19	5.27E-04	6.05E-03	Altered group
ECPAS	9q31.3	5 (8.20%)	21 (0.96%)	3.09	5.32E-04	6.08E-03	Altered group
SYDE2	1p22.3	5 (5.68%)	11 (0.60%)	3.24	5.32E-04	6.08E-03	Altered group
COL2A1	12q13.11	5 (6.85%)	17 (0.78%)	3.13	5.34E-04	6.09E-03	Altered group
ADCY7	16q12.1	5 (6.85%)	14 (0.76%)	3.17	5.43E-04	6.17E-03	Altered group
SETDB1	1q21.3	5 (10.42%)	27 (1.27%)	3.03	5.54E-04	6.29E-03	Altered group
ABL2	1q25.2	5 (5.68%)	15 (0.64%)	3.15	5.57E-04	6.31E-03	Altered group
RBM33	7q36.3	5 (6.85%)	15 (0.78%)	3.13	5.81E-04	6.47E-03	Altered group
PDE3A	12p12.2	5 (8.20%)	21 (0.98%)	3.06	5.86E-04	6.50E-03	Altered group
SUPT5H	19q13.2	5 (8.20%)	13 (0.92%)	3.15	5.91E-04	6.55E-03	Altered group
SMTN	22q12.2	5 (6.85%)	16 (0.79%)	3.11	5.93E-04	6.56E-03	Altered group
PTPRO	12p12.3	5 (6.85%)	17 (0.80%)	3.1	5.98E-04	6.60E-03	Altered group
PC	11q13.2	5 (8.20%)	21 (0.99%)	3.05	6.07E-04	6.67E-03	Altered group
OLFML2B	1q23.3	5 (8.20%)	19 (0.98%)	3.06	6.09E-04	6.67E-03	Altered group
AK9	6q21	5 (10.87%)	30 (1.38%)	2.98	6.17E-04	6.74E-03	Altered group
MYH10	17p13.1	5 (8.20%)	23 (1.00%)	3.03	6.19E-04	6.76E-03	Altered group
DLC1	8p22	5 (8.20%)	19 (0.98%)	3.06	6.21E-04	6.77E-03	Altered group
ATF6	1q23.3	5 (6.85%)	15 (0.79%)	3.11	6.23E-04	6.78E-03	Altered group
COBLL1	2q24.3	5 (8.20%)	18 (0.98%)	3.07	6.25E-04	6.80E-03	Altered group
ANO5	11p14.3	5 (6.85%)	15 (0.80%)	3.1	6.31E-04	6.84E-03	Altered group
TRIB1	8q24.13	5 (5.88%)	2 (0.36%)	4.02	6.36E-04	6.88E-03	Altered group
ADGRE3	19p13.12	5 (5.68%)	13 (0.65%)	3.14	6.44E-04	6.94E-03	Altered group
MATN2	8q22.1-q22.2	5 (6.85%)	17 (0.82%)	3.06	6.62E-04	7.06E-03	Altered group
SNAP91	6q14.2	5 (6.85%)	19 (0.83%)	3.04	6.68E-04	7.10E-03	Altered group
LRRC1	6p12.1	5 (5.68%)	11 (0.64%)	3.16	6.81E-04	7.19E-03	Altered group
SETD1A	16p11.2	5 (6.02%)	12 (0.69%)	3.12	7.02E-04	7.34E-03	Altered group
WDR17	4q34.2	5 (8.20%)	19 (1.02%)	3.01	7.15E-04	7.44E-03	Altered group
RASAL2	1q25.2	5 (6.85%)	19 (0.85%)	3.02	7.19E-04	7.46E-03	Altered group
PCDHGA4	5q31	5 (8.33%)	20 (1.04%)	3	7.22E-04	7.46E-03	Altered group
STXBP5L	3q13.33	5 (6.85%)	20 (0.85%)	3.01	7.25E-04	7.48E-03	Altered group
ABCC1	16p13.11	5 (8.20%)	22 (1.04%)	2.98	7.25E-04	7.48E-03	Altered group
ITGA8	10p13	5 (6.85%)	18 (0.84%)	3.02	7.26E-04	7.48E-03	Altered group
PLK2	5q11.2	5 (8.20%)	14 (0.98%)	3.07	7.26E-04	7.48E-03	Altered group
MEGF11	15q22.31	5 (5.68%)	11 (0.65%)	3.14	7.27E-04	7.48E-03	Altered group
BLTP3A	6p21.31	5 (6.02%)	15 (0.72%)	3.06	7.32E-04	7.53E-03	Altered group
OR2T33	1q44	5 (6.02%)	8 (0.65%)	3.22	7.47E-04	7.64E-03	Altered group
XKR4	8q12.1	5 (6.02%)	13 (0.71%)	3.08	7.48E-04	7.64E-03	Altered group
PMS2	7p22.1	5 (6.02%)	11 (0.69%)	3.12	7.49E-04	7.64E-03	Altered group
PCF11	11q14.1	5 (6.85%)	18 (0.85%)	3.01	7.52E-04	7.66E-03	Altered group
ZGRF1	4q25	5 (6.85%)	18 (0.85%)	3.01	7.52E-04	7.66E-03	Altered group
CP	3q24-q25.1	5 (6.85%)	17 (0.85%)	3.01	7.73E-04	7.77E-03	Altered group
CCNT1	12q13.11-q13.12	5 (5.68%)	12 (0.67%)	3.09	7.76E-04	7.78E-03	Altered group
MYH4	17p13.1	5 (8.20%)	21 (1.05%)	2.97	7.79E-04	7.80E-03	Altered group
ELMO1	7p14.2-p14.1	5 (6.85%)	15 (0.84%)	3.03	7.80E-04	7.80E-03	Altered group
CACNA2D1	7q21.11	5 (5.68%)	13 (0.68%)	3.07	7.83E-04	7.82E-03	Altered group
HCFC1	Xq28	5 (10.42%)	25 (1.37%)	2.93	7.84E-04	7.82E-03	Altered group
KDM6A	Xp11.3	5 (10.87%)	23 (1.42%)	2.94	7.84E-04	7.82E-03	Altered group
FLT1	13q12.3	5 (6.85%)	18 (0.87%)	2.98	8.26E-04	8.08E-03	Altered group
EMILIN1	2p23.3	5 (8.20%)	19 (1.05%)	2.96	8.38E-04	8.18E-03	Altered group
BRD8	5q31.2	5 (7.04%)	18 (0.90%)	2.96	8.64E-04	8.36E-03	Altered group
TCHHL1	1q21.3	5 (7.58%)	21 (0.99%)	2.93	8.68E-04	8.38E-03	Altered group
HECW2	2q32.3	5 (8.20%)	23 (1.08%)	2.92	8.69E-04	8.38E-03	Altered group
CPB1	3q24	5 (5.88%)	12 (0.71%)	3.05	8.72E-04	8.40E-03	Altered group
DRC7	16q21	5 (9.09%)	23 (1.21%)	2.91	8.74E-04	8.41E-03	Altered group
PEAK1	15q24.3	5 (8.20%)	18 (1.06%)	2.95	8.87E-04	8.51E-03	Altered group
CEP112	17q24.1	5 (5.68%)	12 (0.69%)	3.04	9.09E-04	8.65E-03	Altered group
HEATR1	1q43	5 (10.87%)	30 (1.50%)	2.85	9.13E-04	8.66E-03	Altered group
STK19	6p21.33	5 (10.87%)	18 (1.43%)	2.93	9.13E-04	8.66E-03	Altered group
HCN4	15q24.1	5 (6.85%)	15 (0.87%)	2.98	9.16E-04	8.68E-03	Altered group
CEP170	1q43	5 (6.85%)	18 (0.89%)	2.95	9.18E-04	8.70E-03	Altered group
TLR4	9q33.1	5 (7.14%)	18 (0.93%)	2.94	9.20E-04	8.70E-03	Altered group
ZNF236	18q23	5 (5.88%)	15 (0.75%)	2.97	9.50E-04	8.88E-03	Altered group
TRPA1	8q21.11	5 (8.93%)	26 (1.22%)	2.87	9.53E-04	8.89E-03	Altered group
DNM3	1q24.3	5 (7.14%)	18 (0.94%)	2.93	9.63E-04	8.94E-03	Altered group
POGZ	1q21.3	5 (8.20%)	25 (1.12%)	2.87	9.78E-04	9.05E-03	Altered group
PRTG	15q21.3	5 (6.02%)	14 (0.77%)	2.98	9.83E-04	9.05E-03	Altered group
NKTR	3p22.1	5 (6.67%)	18 (0.88%)	2.92	9.92E-04	9.11E-03	Altered group
CRACD	4q12	5 (6.85%)	19 (0.91%)	2.91	9.95E-04	9.13E-03	Altered group
JCAD	10p11.23	5 (6.85%)	20 (0.92%)	2.9	9.98E-04	9.14E-03	Altered group
CCDC39	3q26.33	5 (6.02%)	16 (0.78%)	2.94	1.00E-03	9.15E-03	Altered group
ATG2A	11q13.1	5 (6.85%)	19 (0.92%)	2.9	1.01E-03	9.25E-03	Altered group
SNRNP200	2q11.2	5 (8.20%)	26 (1.14%)	2.85	1.03E-03	9.34E-03	Altered group
LRRC7	1p31.1	5 (8.20%)	24 (1.13%)	2.86	1.03E-03	9.35E-03	Altered group
SRGAP1	12q14.2	5 (6.85%)	18 (0.92%)	2.89	1.07E-03	9.59E-03	Altered group
VIRMA	8q22.1	5 (8.20%)	26 (1.16%)	2.83	1.09E-03	9.70E-03	Altered group
ZRSR2	Xp22.2	5 (11.11%)	5 (1.17%)	3.25	1.10E-03	9.76E-03	Altered group
ZNF527	19q13.12	5 (5.68%)	12 (0.72%)	2.97	1.11E-03	9.81E-03	Altered group
THSD4	15q23	5 (6.02%)	17 (0.81%)	2.89	1.12E-03	9.86E-03	Altered group
MYOM3	1p36.11	5 (6.85%)	18 (0.93%)	2.88	1.13E-03	9.89E-03	Altered group
MYPN	10q21.3	5 (6.85%)	18 (0.94%)	2.87	1.15E-03	9.98E-03	Altered group
MYO7B	2q14.3	5 (8.20%)	26 (1.17%)	2.81	1.15E-03	0.01	Altered group
LRRC41	1p34.1-p33	5 (6.85%)	16 (0.93%)	2.89	1.17E-03	0.0101	Altered group
HEATR6	17q23.1	5 (6.85%)	22 (0.96%)	2.83	1.18E-03	0.0102	Altered group
FANCM	14q21.2	5 (6.85%)	21 (0.96%)	2.83	1.19E-03	0.0102	Altered group
EIF4G3	1p36.12	5 (5.88%)	15 (0.79%)	2.89	1.21E-03	0.0103	Altered group
SIRPG	20p13	5 (6.02%)	16 (0.82%)	2.87	1.24E-03	0.0105	Altered group
WDR87	19q13.13	5 (10.87%)	36 (1.64%)	2.73	1.26E-03	0.0106	Altered group
GPR152	11q13.2	5 (6.02%)	7 (0.71%)	3.09	1.27E-03	0.0106	Altered group
NOS1	12q24.22	5 (10.87%)	37 (1.65%)	2.72	1.27E-03	0.0106	Altered group
GUCY1A2	11q22.3	5 (5.68%)	12 (0.75%)	2.93	1.28E-03	0.0106	Altered group
RAB3GAP2	1q41	5 (7.58%)	21 (1.08%)	2.81	1.28E-03	0.0106	Altered group
PTPRQ	12q21.31	5 (8.20%)	23 (1.19%)	2.79	1.28E-03	0.0107	Altered group
TRANK1	3p22.2	5 (8.33%)	23 (1.21%)	2.78	1.31E-03	0.0108	Altered group
ROBO1	3p12.3	5 (10.87%)	32 (1.65%)	2.72	1.33E-03	0.0109	Altered group
BTN3A3	6p22.2	5 (6.67%)	15 (0.92%)	2.86	1.33E-03	0.0109	Altered group
MAGI2	7q21.11	5 (8.20%)	21 (1.19%)	2.79	1.34E-03	0.0109	Altered group
CDH4	20q13.33	5 (5.68%)	17 (0.80%)	2.83	1.36E-03	0.0111	Altered group
MUC19	12q12	5 (5.68%)	15 (0.79%)	2.85	1.36E-03	0.0111	Altered group
TRHDE	12q21.1	5 (5.68%)	16 (0.79%)	2.84	1.36E-03	0.0111	Altered group
PIEZO1	16q24.3	5 (6.85%)	21 (0.99%)	2.79	1.36E-03	0.0111	Altered group
OTOGL	12q21.31	5 (9.80%)	31 (1.49%)	2.72	1.39E-03	0.0112	Altered group
ADAMTS9	3p14.1	5 (8.93%)	31 (1.36%)	2.72	1.40E-03	0.0113	Altered group
ABCC4	13q32.1	5 (6.85%)	19 (0.99%)	2.79	1.43E-03	0.0114	Altered group
PLEKHG1	6q25.1	5 (6.85%)	21 (1.01%)	2.77	1.45E-03	0.0115	Altered group
PUM3	9p24.2	5 (6.67%)	16 (0.95%)	2.82	1.45E-03	0.0115	Altered group
PCDHB6	5q31.3	5 (6.67%)	16 (0.95%)	2.81	1.45E-03	0.0116	Altered group
IRS1	2q36.3	5 (6.02%)	16 (0.86%)	2.81	1.48E-03	0.0117	Altered group
CECR2	22q11.1-q11.21	5 (7.14%)	22 (1.06%)	2.75	1.48E-03	0.0117	Altered group
ATAD5	17q11.2	5 (6.85%)	21 (1.01%)	2.76	1.49E-03	0.0117	Altered group
STYXL2	1q24.1	5 (6.85%)	19 (1.00%)	2.77	1.49E-03	0.0117	Altered group
TRERF1	6p21.1	5 (5.68%)	16 (0.81%)	2.81	1.49E-03	0.0117	Altered group
LMTK2	7q21.3	5 (5.68%)	12 (0.78%)	2.87	1.52E-03	0.0119	Altered group
ZNF415	19q13.42	5 (11.11%)	21 (1.67%)	2.73	1.52E-03	0.0119	Altered group
PLA2R1	2q23-q24	5 (8.20%)	22 (1.23%)	2.74	1.53E-03	0.0119	Altered group
NUP107	12q15	5 (8.62%)	29 (1.33%)	2.7	1.54E-03	0.012	Altered group
ZC3H12C	11q22.3	5 (6.02%)	15 (0.86%)	2.81	1.54E-03	0.012	Altered group
GNAS	20q13.32	5 (6.85%)	20 (1.02%)	2.75	1.55E-03	0.012	Altered group
CCNB3	Xp11.22	5 (8.20%)	24 (1.24%)	2.72	1.55E-03	0.012	Altered group
ARHGEF10	8p23.3	5 (6.02%)	17 (0.88%)	2.78	1.57E-03	0.0121	Altered group
ANKRD17	4q13.3	5 (6.85%)	23 (1.03%)	2.73	1.57E-03	0.0121	Altered group
FHDC1	4q31.3	5 (6.85%)	16 (0.99%)	2.79	1.58E-03	0.0122	Altered group
NRP2	2q33.3	5 (5.10%)	10 (0.69%)	2.89	1.63E-03	0.0124	Altered group
ADNP	20q13.13	5 (6.85%)	18 (1.02%)	2.75	1.63E-03	0.0125	Altered group
EPRS1	1q41	5 (6.67%)	22 (1.01%)	2.72	1.63E-03	0.0125	Altered group
HELZ2	20q13.33	5 (6.02%)	18 (0.89%)	2.76	1.63E-03	0.0125	Altered group
CORO1C	12q24.11	5 (6.67%)	14 (0.96%)	2.8	1.64E-03	0.0125	Altered group
CACNA1S	1q32.1	5 (6.85%)	24 (1.05%)	2.71	1.65E-03	0.0125	Altered group
IRS4	Xq22.3	5 (8.20%)	25 (1.27%)	2.69	1.65E-03	0.0125	Altered group
GPA33	1q24.1	5 (6.85%)	5 (0.78%)	3.13	1.66E-03	0.0126	Altered group
SEC16A	9q34.3	5 (7.04%)	19 (1.06%)	2.74	1.67E-03	0.0126	Altered group
DIP2C	10p15.3	5 (6.85%)	19 (1.03%)	2.73	1.71E-03	0.0128	Altered group
ITGAX	16p11.2	5 (5.68%)	14 (0.82%)	2.79	1.72E-03	0.0128	Altered group
COL16A1	1p35.2	5 (6.85%)	20 (1.04%)	2.72	1.73E-03	0.0129	Altered group
NRAP	10q25.3	5 (5.68%)	17 (0.85%)	2.75	1.74E-03	0.0129	Altered group
RAPGEF2	4q32.1	5 (6.85%)	22 (1.06%)	2.7	1.75E-03	0.0129	Altered group
RNF17	13q12.12	5 (6.02%)	17 (0.90%)	2.74	1.75E-03	0.013	Altered group
REN	1q32.1	5 (6.41%)	4 (0.69%)	3.21	1.79E-03	0.0131	Altered group
SZT2	1p34.2	5 (8.93%)	33 (1.45%)	2.62	1.81E-03	0.0133	Altered group
LTBP3	11q13.1	5 (6.85%)	21 (1.06%)	2.69	1.84E-03	0.0134	Altered group
CNTNAP5	2q14.3	5 (6.85%)	23 (1.09%)	2.66	1.93E-03	0.0138	Altered group
OSBPL3	7p15.3	5 (8.33%)	27 (1.35%)	2.63	1.93E-03	0.0138	Altered group
DDR2	1q23.3	5 (6.85%)	22 (1.08%)	2.66	1.94E-03	0.0138	Altered group
TSBP1	6p21.32	5 (5.68%)	11 (0.82%)	2.79	2.00E-03	0.0141	Altered group
ABCB11	2q31.1	5 (6.85%)	24 (1.10%)	2.64	2.02E-03	0.0142	Altered group
ATP10D	4p12	5 (6.85%)	21 (1.09%)	2.65	2.06E-03	0.0144	Altered group
ZBTB1	14q23.3	5 (6.67%)	4 (0.74%)	3.16	2.07E-03	0.0144	Altered group
ALPK2	18q21.31-q21.32	5 (6.85%)	20 (1.09%)	2.65	2.07E-03	0.0145	Altered group
RPGRIP1L	16q12.2	5 (6.85%)	20 (1.09%)	2.65	2.07E-03	0.0145	Altered group
ATP10B	5q34	5 (8.33%)	26 (1.37%)	2.6	2.12E-03	0.0147	Altered group
SORBS1	10q24.1	5 (5.68%)	18 (0.90%)	2.67	2.14E-03	0.0148	Altered group
TEP1	14q11.2	5 (8.20%)	29 (1.37%)	2.58	2.17E-03	0.0148	Altered group
SH2B1	16p11.2	5 (6.85%)	12 (1.03%)	2.73	2.21E-03	0.015	Altered group
LPA	6q25.3-q26	5 (10.87%)	38 (1.88%)	2.53	2.25E-03	0.0152	Altered group
KCNH7	2q24.2	5 (5.68%)	18 (0.91%)	2.65	2.27E-03	0.0153	Altered group
FUT8	14q23.3	5 (6.85%)	3 (0.70%)	3.29	2.27E-03	0.0153	Altered group
RANBP2	2q13	5 (9.80%)	37 (1.70%)	2.53	2.30E-03	0.0154	Altered group
NLRP3	1q44	5 (6.85%)	22 (1.13%)	2.59	2.37E-03	0.0157	Altered group
PPEF1	Xp22.13	5 (6.85%)	14 (1.08%)	2.67	2.41E-03	0.0158	Altered group
RNF40	16p11.2	5 (6.85%)	17 (1.11%)	2.62	2.46E-03	0.016	Altered group
ABCC8	11p15.1	5 (6.85%)	23 (1.15%)	2.57	2.47E-03	0.016	Altered group
IGF1R	15q26.3	5 (7.14%)	22 (1.20%)	2.57	2.51E-03	0.0162	Altered group
PCM1	8p22	5 (6.02%)	17 (0.98%)	2.62	2.54E-03	0.0163	Altered group
AUTS2	7q11.22	5 (6.85%)	25 (1.18%)	2.54	2.63E-03	0.0168	Altered group
COL17A1	10q25.1	5 (6.67%)	23 (1.14%)	2.55	2.66E-03	0.0169	Altered group
FYB2	1p32.2	5 (6.85%)	9 (1.02%)	2.74	2.67E-03	0.0169	Altered group
PRKG1	10q11.23-q21.1	5 (6.02%)	18 (1.00%)	2.59	2.69E-03	0.017	Altered group
STXBP5	6q24.3	5 (5.68%)	16 (0.94%)	2.59	2.83E-03	0.0176	Altered group
BCL9	1q21.2	5 (6.67%)	26 (1.17%)	2.51	2.83E-03	0.0176	Altered group
TICRR	15q26.1	5 (5.68%)	19 (0.96%)	2.56	2.85E-03	0.0177	Altered group
PPFIA4	1q32.1	5 (5.68%)	16 (0.95%)	2.59	2.85E-03	0.0177	Altered group
H3C2	6p22.2	5 (6.67%)	27 (1.18%)	2.5	2.89E-03	0.0178	Altered group
ADGRL2	1p31.1	5 (6.85%)	22 (1.19%)	2.52	2.90E-03	0.0179	Altered group
PATJ	1p31.3	5 (6.02%)	21 (1.04%)	2.53	2.96E-03	0.0181	Altered group
RBBP6	16p12.1	5 (5.68%)	18 (0.98%)	2.53	3.15E-03	0.0189	Altered group
ZEB2	2q22.3	5 (5.68%)	20 (1.00%)	2.51	3.21E-03	0.0191	Altered group
WDFY4	10q11.23	5 (10.87%)	44 (2.07%)	2.39	3.26E-03	0.0193	Altered group
ARFGEF1	8q13.2	5 (8.20%)	30 (1.52%)	2.43	3.36E-03	0.0197	Altered group
CILP	15q22.31	5 (6.41%)	23 (1.16%)	2.47	3.39E-03	0.0198	Altered group
ZNF423	16q12.1	5 (5.68%)	24 (1.03%)	2.46	3.40E-03	0.0199	Altered group
KAT6B	10q22.2	5 (8.33%)	33 (1.57%)	2.41	3.42E-03	0.02	Altered group
COL5A3	19p13.2	5 (6.85%)	24 (1.25%)	2.45	3.45E-03	0.02	Altered group
TEX15	8p12	5 (8.33%)	36 (1.58%)	2.4	3.45E-03	0.02	Altered group
SETX	9q34.13	5 (6.85%)	26 (1.29%)	2.4	3.86E-03	0.0216	Altered group
RIMS2	8q22.3	5 (6.85%)	29 (1.31%)	2.39	3.86E-03	0.0216	Altered group
CEMIP	15q25.1	5 (6.85%)	22 (1.28%)	2.42	3.96E-03	0.0219	Altered group
FRYL	4p11	5 (7.69%)	18 (1.42%)	2.44	3.98E-03	0.022	Altered group
TET1	10q21.3	5 (5.38%)	19 (0.99%)	2.44	3.98E-03	0.022	Altered group
TRPM2	21q22.3	5 (6.67%)	27 (1.27%)	2.39	3.98E-03	0.022	Altered group
SCN1A	2q24.3	5 (6.02%)	27 (1.15%)	2.39	4.03E-03	0.0222	Altered group
NAV1	1q32.1	5 (5.88%)	21 (1.10%)	2.42	4.04E-03	0.0222	Altered group
SPAG17	1p12	5 (6.85%)	26 (1.33%)	2.37	4.28E-03	0.0232	Altered group
FAM186A	12q13.12	5 (6.02%)	21 (1.14%)	2.4	4.29E-03	0.0232	Altered group
CRYBG3	3q11.2	5 (5.88%)	23 (1.13%)	2.38	4.37E-03	0.0235	Altered group
SALL1	16q12.1	5 (5.68%)	21 (1.09%)	2.39	4.45E-03	0.0237	Altered group
CPLANE1	5p13.2	5 (6.85%)	31 (1.36%)	2.33	4.46E-03	0.0238	Altered group
STAG2	Xq25	5 (8.20%)	35 (1.65%)	2.31	4.46E-03	0.0238	Altered group
TMEM131	2q11.2	5 (6.02%)	22 (1.16%)	2.37	4.52E-03	0.024	Altered group
AKT1	14q32.33	5 (8.77%)	41 (1.80%)	2.29	4.61E-03	0.0243	Altered group
ZDBF2	2q33.3	5 (6.67%)	28 (1.33%)	2.33	4.65E-03	0.0245	Altered group
ZNF638	2p13.3-p13.2	5 (5.68%)	23 (1.11%)	2.35	4.72E-03	0.0247	Altered group
KIF1B	1p36.22	5 (5.68%)	21 (1.11%)	2.36	4.79E-03	0.0249	Altered group
TRPM6	9q21.13	5 (8.20%)	33 (1.67%)	2.29	4.81E-03	0.025	Altered group
SLC6A1	3p25.3	5 (6.85%)	12 (1.25%)	2.46	4.85E-03	0.025	Altered group
USP8	15q21.2	5 (6.67%)	25 (1.33%)	2.32	4.91E-03	0.025	Altered group
PTGER2	14q22.1	5 (6.67%)	3 (0.84%)	2.99	5.08E-03	0.0253	Altered group
NBEAL2	3p21.31	5 (5.68%)	25 (1.14%)	2.31	5.15E-03	0.0255	Altered group
COL7A1	3p21.31	5 (6.85%)	30 (1.42%)	2.27	5.41E-03	0.0264	Altered group
ARID2	12q12	5 (6.85%)	32 (1.43%)	2.26	5.47E-03	0.0265	Altered group
SPTBN2	11q13.2	5 (6.02%)	25 (1.23%)	2.29	5.49E-03	0.0266	Altered group
LHCGR	2p16.3	5 (6.85%)	31 (1.43%)	2.26	5.49E-03	0.0266	Altered group
CROCC	1p36.13	5 (6.85%)	26 (1.41%)	2.28	5.54E-03	0.0268	Altered group
TET3	2p13.1	5 (6.02%)	26 (1.24%)	2.28	5.56E-03	0.0268	Altered group
PCSK5	9q21.13	5 (5.68%)	26 (1.17%)	2.28	5.58E-03	0.0269	Altered group
TBC1D8B	Xq22.3	5 (6.85%)	22 (1.41%)	2.28	5.75E-03	0.0274	Altered group
ZAN	7q22.1	5 (8.33%)	30 (1.78%)	2.23	5.92E-03	0.0278	Altered group
NUP160	11p11.2	5 (6.02%)	25 (1.27%)	2.24	6.23E-03	0.0286	Altered group
MALRD1	10p12.31	5 (5.88%)	19 (1.21%)	2.28	6.27E-03	0.0286	Altered group
SPATS2	12q13.12	5 (7.69%)	6 (1.30%)	2.57	6.29E-03	0.0286	Altered group
ACTN2	1q43	5 (6.85%)	27 (1.47%)	2.22	6.37E-03	0.0289	Altered group
USF3	3q13.2	5 (6.85%)	29 (1.48%)	2.21	6.45E-03	0.0291	Altered group
HIVEP3	1p34.2	5 (6.02%)	27 (1.30%)	2.22	6.51E-03	0.0293	Altered group
FN1	2q35	5 (8.20%)	37 (1.82%)	2.17	6.56E-03	0.0294	Altered group
DMXL1	5q23.1	5 (8.20%)	37 (1.83%)	2.16	6.72E-03	0.0299	Altered group
RIMS1	6q13	5 (5.68%)	29 (1.25%)	2.19	6.95E-03	0.0307	Altered group
FASN	17q25.3	5 (6.85%)	34 (1.53%)	2.16	7.00E-03	0.0309	Altered group
TNS4	17q21.2	5 (6.02%)	22 (1.30%)	2.22	7.01E-03	0.0309	Altered group
SHOC2	10q25.2	5 (8.20%)	30 (1.82%)	2.17	7.05E-03	0.0311	Altered group
COL6A6	3q22.1	5 (8.20%)	42 (1.87%)	2.13	7.21E-03	0.0315	Altered group
F8	Xq28	5 (8.20%)	36 (1.87%)	2.13	7.37E-03	0.032	Altered group
TUBGCP6	22q13.33	5 (6.02%)	26 (1.34%)	2.17	7.50E-03	0.0324	Altered group
SCN9A	2q24.3	5 (6.02%)	29 (1.37%)	2.14	7.90E-03	0.0336	Altered group
BRCA2	13q13.1	5 (8.20%)	46 (1.95%)	2.07	8.37E-03	0.0349	Altered group
COL22A1	8q24.23-q24.3	5 (8.20%)	45 (1.96%)	2.06	8.55E-03	0.0353	Altered group
WDR77	1p13.2	5 (12.50%)	9 (2.56%)	2.29	8.66E-03	0.0356	Altered group
FLNC	7q32.1	5 (9.80%)	53 (2.38%)	2.04	8.67E-03	0.0356	Altered group
SPTAN1	9q34.11	5 (6.85%)	33 (1.62%)	2.08	8.86E-03	0.0362	Altered group
EGFR	7p11.2	5 (6.58%)	38 (1.60%)	2.04	9.53E-03	0.038	Altered group
QSER1	11p13	5 (5.68%)	31 (1.36%)	2.06	9.59E-03	0.0382	Altered group
ANO6	12q12	5 (6.85%)	28 (1.64%)	2.06	9.73E-03	0.0386	Altered group
PXDNL	8q11.22-q11.23	5 (6.02%)	31 (1.46%)	2.04	0.0101	0.0396	Altered group
UTP20	12q23.2	5 (5.68%)	30 (1.38%)	2.05	0.0101	0.0396	Altered group
DOCK11	Xq24	5 (8.20%)	42 (2.06%)	1.99	0.0106	0.0402	Altered group
KIF1A	2q37.3	5 (6.85%)	40 (1.75%)	1.97	0.0116	0.0429	Altered group
PIKFYVE	2q34	5 (6.02%)	31 (1.52%)	1.99	0.0117	0.0433	Altered group
AHCTF1	1q44	5 (5.68%)	32 (1.44%)	1.98	0.012	0.0439	Altered group
TNXB	6p21.33-p21.32	5 (6.85%)	42 (1.81%)	1.92	0.0129	0.0448	Altered group
STAG1	3q22.3	5 (6.85%)	38 (1.81%)	1.92	0.0132	0.0454	Altered group
ADAMTSL1	9p22.2-p22.1	5 (6.85%)	40 (1.89%)	1.86	0.0154	0.0507	Altered group
F5	1q24.2	5 (5.68%)	34 (1.59%)	1.84	0.0172	0.0546	Altered group
TENM3	4q34.3-q35.1	5 (7.69%)	25 (2.14%)	1.85	0.0177	0.0556	Altered group
MYH8	17p13.1	5 (5.68%)	34 (1.64%)	1.79	0.0192	0.0589	Altered group
VPS13D	1p36.22-p36.21	5 (6.85%)	45 (2.04%)	1.75	0.0201	0.0606	Altered group
RGPD4	2q12.3	5 (6.85%)	36 (2.02%)	1.76	0.0203	0.0611	Altered group
MAP2	2q34	5 (6.85%)	46 (2.09%)	1.71	0.022	0.0646	Altered group
FLG2	1q21.3	5 (6.41%)	43 (1.99%)	1.69	0.0238	0.0683	Altered group
LCT	2q21.3	5 (5.68%)	38 (1.82%)	1.64	0.0278	0.0763	Altered group
ZNF536	19q12	5 (6.02%)	46 (1.95%)	1.62	0.028	0.0765	Altered group
FBN3	19p13.2	5 (6.85%)	50 (2.25%)	1.6	0.0287	0.0779	Altered group
JSRP1	19p13.3	4 (33.33%)	0 (0.00%)	>10	2.65E-10	2.87E-07	Altered group
EVA1B	1p34.3	4 (10.81%)	0 (0.00%)	>10	3.40E-08	8.52E-06	Altered group
FAM30A	14q32.33	4 (10.81%)	0 (0.00%)	>10	3.40E-08	8.52E-06	Altered group
TLX1NB	10q24.31	4 (10.81%)	0 (0.00%)	>10	3.40E-08	8.52E-06	Altered group
ECHDC3	10p14	4 (33.33%)	1 (0.11%)	8.31	6.96E-08	1.43E-05	Altered group
MGARP	4q31.1	4 (33.33%)	1 (0.11%)	8.31	6.96E-08	1.43E-05	Altered group
FAM9C	Xp22.2	4 (8.70%)	0 (0.00%)	>10	8.28E-08	1.58E-05	Altered group
YWHAG	7q11.23	4 (33.33%)	3 (0.21%)	7.29	1.01E-07	1.76E-05	Altered group
HINFP	11q23.3	4 (33.33%)	4 (0.24%)	7.09	1.11E-07	1.90E-05	Altered group
AKAIN1	18p11.31	4 (33.33%)	2 (0.21%)	7.31	2.07E-07	2.93E-05	Altered group
CLEC4D	12p13.31	4 (33.33%)	4 (0.30%)	6.79	2.52E-07	3.36E-05	Altered group
UGT1A7	2q37.1	4 (33.33%)	5 (0.37%)	6.5	4.16E-07	4.73E-05	Altered group
NRBP2	8q24.3	4 (5.71%)	0 (0.00%)	>10	4.49E-07	4.92E-05	Altered group
SSBP2	5q14.1	4 (5.71%)	0 (0.00%)	>10	4.49E-07	4.92E-05	Altered group
MYOZ2	4q26	4 (5.48%)	0 (0.00%)	>10	5.30E-07	5.51E-05	Altered group
RARRES1	3q25.32	4 (33.33%)	4 (0.38%)	6.46	6.35E-07	6.21E-05	Altered group
SPOCD1	1p35.2	4 (30.77%)	14 (0.69%)	5.47	2.92E-06	1.96E-04	Altered group
ALPI	2q37.1	4 (33.33%)	1 (0.28%)	6.87	3.38E-06	2.17E-04	Altered group
TNFSF12-TNFSF13	17p13.1	4 (12.12%)	2 (0.15%)	6.3	4.51E-06	2.71E-04	Altered group
PPP1R26	9q34.3	4 (30.77%)	15 (0.81%)	5.26	5.10E-06	2.80E-04	Altered group
CREB3L1	11p11.2	4 (16.00%)	6 (0.37%)	5.44	8.06E-06	3.87E-04	Altered group
KCNJ5-AS1	11q24.3	4 (10.81%)	1 (0.11%)	6.68	8.21E-06	3.91E-04	Altered group
KRTAP4-2	17q21.2	4 (10.81%)	1 (0.11%)	6.68	8.21E-06	3.91E-04	Altered group
PPAT	4q12	4 (12.12%)	3 (0.23%)	5.72	1.03E-05	4.65E-04	Altered group
CTNND1	11q12.1	4 (12.12%)	4 (0.27%)	5.48	1.25E-05	5.28E-04	Altered group
C7ORF25	7p14.1	4 (10.81%)	4 (0.24%)	5.47	1.33E-05	5.52E-04	Altered group
OTUD6A	Xq13.1	4 (17.39%)	6 (0.47%)	5.21	1.46E-05	5.88E-04	Altered group
RCOR3	1q32.2-q32.3	4 (14.29%)	7 (0.40%)	5.14	1.58E-05	6.18E-04	Altered group
SOAT2	12q13.13	4 (8.70%)	2 (0.15%)	5.82	1.70E-05	6.53E-04	Altered group
ATXN1L	16q22.2	4 (14.29%)	7 (0.41%)	5.11	1.71E-05	6.53E-04	Altered group
USP39	2p11.2	4 (12.12%)	4 (0.30%)	5.33	1.86E-05	6.97E-04	Altered group
ASCC3	6q16.3	4 (30.77%)	26 (1.19%)	4.69	1.87E-05	6.99E-04	Altered group
TCERG1	5q32	4 (12.12%)	6 (0.34%)	5.14	1.90E-05	7.02E-04	Altered group
CMTM7	3p22.3	4 (10.81%)	3 (0.24%)	5.49	1.90E-05	7.02E-04	Altered group
RIBC1	Xp11.22	4 (8.70%)	1 (0.11%)	6.37	1.94E-05	7.07E-04	Altered group
PDIA5	3q21.1	4 (12.12%)	4 (0.31%)	5.3	2.03E-05	7.28E-04	Altered group
ZP3	7q11.23	4 (8.89%)	3 (0.20%)	5.48	2.06E-05	7.31E-04	Altered group
TXNDC5	6p24.3	4 (8.70%)	3 (0.20%)	5.47	2.10E-05	7.42E-04	Altered group
AFAP1L2	10q25.3	4 (9.30%)	4 (0.24%)	5.29	2.18E-05	7.61E-04	Altered group
ZNF33B	10q11.21	4 (8.70%)	3 (0.20%)	5.44	2.24E-05	7.68E-04	Altered group
ACVR2B	3p22.2	4 (10.81%)	5 (0.31%)	5.15	2.36E-05	7.86E-04	Altered group
DCTN2	12q13.3	4 (12.12%)	3 (0.29%)	5.41	2.36E-05	7.86E-04	Altered group
MBNL3	Xq26.2	4 (9.30%)	3 (0.22%)	5.42	2.40E-05	7.94E-04	Altered group
PNMA3	Xq28	4 (12.12%)	5 (0.35%)	5.12	2.46E-05	8.03E-04	Altered group
SECISBP2L	15q21.1	4 (8.70%)	2 (0.17%)	5.68	2.50E-05	8.10E-04	Altered group
CPE	4q32.3	4 (10.00%)	4 (0.27%)	5.21	2.66E-05	8.47E-04	Altered group
NAT14	19q13.42	4 (8.00%)	1 (0.11%)	6.25	2.69E-05	8.53E-04	Altered group
ZNF800	7q31.33	4 (12.12%)	6 (0.38%)	5	2.79E-05	8.70E-04	Altered group
XPC	3p25.1	4 (12.12%)	4 (0.34%)	5.17	2.86E-05	8.87E-04	Altered group
TAAR1	6q23.2	4 (8.70%)	2 (0.18%)	5.62	2.91E-05	8.98E-04	Altered group
BTN2A2	6p22.2	4 (8.70%)	3 (0.21%)	5.34	2.93E-05	8.98E-04	Altered group
OR14C36	1q44	4 (12.12%)	7 (0.40%)	4.9	3.07E-05	9.33E-04	Altered group
DPEP3	16q22.1	4 (14.29%)	10 (0.53%)	4.76	3.21E-05	9.62E-04	Altered group
NMT1	17q21.31	4 (12.12%)	7 (0.41%)	4.88	3.26E-05	9.63E-04	Altered group
DPPA3	12p13.31	4 (8.89%)	2 (0.19%)	5.56	3.43E-05	1.00E-03	Altered group
IGSF9B	11q25	4 (30.77%)	33 (1.42%)	4.44	3.44E-05	1.01E-03	Altered group
ADGRA1	10q26.3	4 (7.69%)	3 (0.20%)	5.27	3.63E-05	1.04E-03	Altered group
ACSM2A	16p12.3	4 (8.70%)	5 (0.27%)	4.99	3.65E-05	1.04E-03	Altered group
CCNL2	1p36.33	4 (12.12%)	7 (0.43%)	4.8	4.03E-05	1.13E-03	Altered group
CFHR3	1q31.3	4 (10.81%)	7 (0.39%)	4.8	4.09E-05	1.13E-03	Altered group
ELF4	Xq26.1	4 (10.53%)	5 (0.34%)	4.94	4.09E-05	1.13E-03	Altered group
VPS50	7q21.2-q21.3	4 (12.12%)	6 (0.42%)	4.85	4.10E-05	1.13E-03	Altered group
LRR1	14q21.3	4 (8.70%)	4 (0.26%)	5.05	4.11E-05	1.13E-03	Altered group
GPR84	12q13.13	4 (12.12%)	7 (0.44%)	4.78	4.26E-05	1.16E-03	Altered group
MYF5	12q21.31	4 (8.33%)	3 (0.23%)	5.18	4.58E-05	1.22E-03	Altered group
KRT83	12q13.13	4 (8.70%)	4 (0.27%)	5.01	4.62E-05	1.22E-03	Altered group
LRCH1	13q14.13-q14.2	4 (12.12%)	8 (0.47%)	4.7	4.71E-05	1.23E-03	Altered group
NAP1L1	12q21.1	4 (10.81%)	6 (0.39%)	4.78	5.03E-05	1.30E-03	Altered group
OTUD4	4q31.21	4 (12.12%)	9 (0.49%)	4.63	5.14E-05	1.32E-03	Altered group
MAP9	4q32.1	4 (8.70%)	5 (0.30%)	4.86	5.21E-05	1.33E-03	Altered group
CHRNB4	15q25.1	4 (12.12%)	7 (0.47%)	4.7	5.27E-05	1.34E-03	Altered group
SYNPO	5q33.1	4 (8.33%)	5 (0.29%)	4.85	5.36E-05	1.36E-03	Altered group
SCEL	13q22.3	4 (12.12%)	8 (0.49%)	4.63	5.61E-05	1.40E-03	Altered group
SUSD5	3p22.3	4 (8.70%)	5 (0.31%)	4.82	5.68E-05	1.41E-03	Altered group
OR52A5	11p15.4	4 (7.84%)	2 (0.19%)	5.36	5.74E-05	1.42E-03	Altered group
MCHR2	6q16.2	4 (6.56%)	1 (0.11%)	5.96	5.78E-05	1.42E-03	Altered group
TUBGCP4	15q15.3	4 (12.12%)	7 (0.48%)	4.66	5.84E-05	1.43E-03	Altered group
STK26	Xq26.2	4 (14.81%)	6 (0.57%)	4.7	5.90E-05	1.44E-03	Altered group
ST6GALNAC3	1p31.1	4 (8.70%)	5 (0.31%)	4.79	6.19E-05	1.49E-03	Altered group
SEMA4D	9q22.2	4 (12.12%)	8 (0.51%)	4.58	6.39E-05	1.53E-03	Altered group
DEPDC1	1p31.3	4 (12.12%)	7 (0.51%)	4.58	7.17E-05	1.67E-03	Altered group
TTC21A	3p22.2	4 (12.12%)	10 (0.55%)	4.47	7.22E-05	1.68E-03	Altered group
MS4A14	11q12.2	4 (8.70%)	6 (0.35%)	4.63	7.71E-05	1.76E-03	Altered group
FAF1	1p32.3	4 (12.12%)	8 (0.53%)	4.51	7.72E-05	1.76E-03	Altered group
KIR2DS4	19q13.42	4 (8.89%)	3 (0.29%)	4.96	8.02E-05	1.81E-03	Altered group
E4F1	16p13.3	4 (6.67%)	3 (0.21%)	4.97	8.03E-05	1.81E-03	Altered group
DRD5	4p16.1	4 (8.70%)	5 (0.34%)	4.69	8.03E-05	1.81E-03	Altered group
PRKAG1	12q13.12	4 (6.90%)	3 (0.22%)	4.96	8.13E-05	1.83E-03	Altered group
FAM217B	20q13.33	4 (7.84%)	2 (0.21%)	5.22	8.38E-05	1.86E-03	Altered group
CLUH	17p13.3	4 (12.12%)	7 (0.53%)	4.51	8.63E-05	1.91E-03	Altered group
GSTK1	7q34	4 (5.71%)	2 (0.15%)	5.22	8.67E-05	1.92E-03	Altered group
OR2F1	7q35	4 (8.70%)	3 (0.29%)	4.93	8.70E-05	1.92E-03	Altered group
OTOP3	17q25.1	4 (8.70%)	6 (0.36%)	4.58	8.79E-05	1.94E-03	Altered group
SYCP2L	6p24.2	4 (7.84%)	6 (0.33%)	4.59	8.79E-05	1.94E-03	Altered group
RUFY1	5q35.3	4 (12.12%)	10 (0.58%)	4.39	8.86E-05	1.95E-03	Altered group
SNAPC4	9q34.3	4 (8.70%)	7 (0.38%)	4.51	9.07E-05	1.98E-03	Altered group
MAEL	1q24.1	4 (8.70%)	5 (0.35%)	4.64	9.18E-05	2.00E-03	Altered group
AXIN2	17q24.1	4 (8.70%)	8 (0.40%)	4.46	9.38E-05	2.03E-03	Altered group
KRIT1	7q21.2	4 (12.12%)	10 (0.59%)	4.36	9.62E-05	2.06E-03	Altered group
SULF2	20q13.12	4 (8.70%)	6 (0.37%)	4.55	9.68E-05	2.06E-03	Altered group
FNDC3A	13q14.2	4 (8.33%)	6 (0.36%)	4.55	9.69E-05	2.06E-03	Altered group
LINC02914	14q32.2	4 (5.71%)	1 (0.11%)	5.76	9.73E-05	2.06E-03	Altered group
ARMC5	16p11.2	4 (8.70%)	5 (0.35%)	4.62	9.81E-05	2.07E-03	Altered group
PPARA	22q13.31	4 (8.70%)	5 (0.36%)	4.61	1.00E-04	2.10E-03	Altered group
MAIP1	2q33.1	4 (8.33%)	3 (0.29%)	4.87	1.03E-04	2.13E-03	Altered group
ADGRF2	6p12.3	4 (12.12%)	13 (0.63%)	4.27	1.04E-04	2.16E-03	Altered group
MAP3K3	17q23.3	4 (10.81%)	9 (0.53%)	4.36	1.07E-04	2.19E-03	Altered group
EPC2	2q23.1	4 (8.70%)	8 (0.41%)	4.4	1.09E-04	2.23E-03	Altered group
ACIN1	14q11.2	4 (12.12%)	12 (0.63%)	4.27	1.09E-04	2.23E-03	Altered group
GABRB2	5q34	4 (8.70%)	8 (0.41%)	4.4	1.10E-04	2.23E-03	Altered group
CCKAR	4p15.2	4 (8.70%)	8 (0.41%)	4.39	1.11E-04	2.26E-03	Altered group
SLC6A16	19q13.33	4 (8.70%)	5 (0.37%)	4.56	1.12E-04	2.27E-03	Altered group
ZIM3	19q13.43	4 (8.70%)	6 (0.39%)	4.48	1.14E-04	2.30E-03	Altered group
MPPED2	11p14.1	4 (6.56%)	2 (0.19%)	5.1	1.14E-04	2.30E-03	Altered group
ERC2	3p14.3	4 (8.70%)	6 (0.39%)	4.48	1.15E-04	2.30E-03	Altered group
GLB1L3	11q25	4 (9.30%)	5 (0.40%)	4.55	1.16E-04	2.31E-03	Altered group
VPS11	11q23.3	4 (8.33%)	6 (0.37%)	4.48	1.16E-04	2.32E-03	Altered group
GGPS1	1q42.3	4 (7.55%)	4 (0.30%)	4.66	1.18E-04	2.35E-03	Altered group
ASMTL	Xp22.3 and Yp11.3	4 (7.14%)	2 (0.21%)	5.08	1.20E-04	2.37E-03	Altered group
TMEM161A	19p13.11	4 (8.00%)	3 (0.29%)	4.81	1.20E-04	2.37E-03	Altered group
AK7	14q32.2	4 (8.70%)	7 (0.42%)	4.39	1.27E-04	2.46E-03	Altered group
ASPHD2	22q12.1	4 (8.70%)	3 (0.32%)	4.78	1.27E-04	2.46E-03	Altered group
PCED1B	12q13.11	4 (8.70%)	3 (0.32%)	4.78	1.27E-04	2.46E-03	Altered group
JMY	5q14.1	4 (6.67%)	5 (0.29%)	4.53	1.27E-04	2.46E-03	Altered group
AGTR1	3q24	4 (8.70%)	7 (0.42%)	4.37	1.31E-04	2.51E-03	Altered group
IL21R	16p12.1	4 (12.12%)	11 (0.65%)	4.22	1.31E-04	2.51E-03	Altered group
TBC1D25	Xp11.23	4 (12.12%)	11 (0.65%)	4.22	1.32E-04	2.52E-03	Altered group
GMPS	3q25.31	4 (8.33%)	7 (0.40%)	4.37	1.33E-04	2.52E-03	Altered group
AATK	17q25.3	4 (14.29%)	15 (0.82%)	4.13	1.35E-04	2.55E-03	Altered group
CORO1A	16p11.2	4 (8.00%)	5 (0.35%)	4.5	1.35E-04	2.55E-03	Altered group
ONECUT2	18q21.31	4 (8.70%)	8 (0.44%)	4.31	1.36E-04	2.55E-03	Altered group
OSBPL6	2q31.2	4 (8.70%)	4 (0.36%)	4.59	1.38E-04	2.57E-03	Altered group
CASQ2	1p13.1	4 (8.33%)	4 (0.35%)	4.58	1.42E-04	2.62E-03	Altered group
IL17RA	22q11.1	4 (10.00%)	8 (0.51%)	4.29	1.43E-04	2.65E-03	Altered group
CELF4	18q12.2	4 (8.70%)	7 (0.43%)	4.34	1.43E-04	2.65E-03	Altered group
HAUS6	9p22.1	4 (8.70%)	5 (0.40%)	4.45	1.50E-04	2.73E-03	Altered group
STRADA	17q23.3	4 (8.70%)	7 (0.44%)	4.32	1.52E-04	2.73E-03	Altered group
DIS3	13q21.33	4 (8.70%)	7 (0.44%)	4.31	1.54E-04	2.73E-03	Altered group
TTLL2	6q27	4 (6.67%)	4 (0.28%)	4.55	1.56E-04	2.74E-03	Altered group
LIPE	19q13.2	4 (8.70%)	6 (0.43%)	4.35	1.60E-04	2.80E-03	Altered group
FNBP4	11p11.2	4 (8.33%)	9 (0.45%)	4.22	1.60E-04	2.80E-03	Altered group
ZNF676	19p12	4 (12.12%)	12 (0.70%)	4.11	1.65E-04	2.87E-03	Altered group
TNKS	8p23.1	4 (8.33%)	6 (0.41%)	4.34	1.65E-04	2.87E-03	Altered group
PSMD11	17q11.2	4 (6.56%)	3 (0.26%)	4.68	1.68E-04	2.91E-03	Altered group
ZFYVE1	14q24.2	4 (8.89%)	9 (0.49%)	4.19	1.69E-04	2.92E-03	Altered group
BMPR1B	4q22.3	4 (8.70%)	4 (0.38%)	4.51	1.69E-04	2.93E-03	Altered group
DYRK2	12q15	4 (6.56%)	4 (0.29%)	4.52	1.70E-04	2.93E-03	Altered group
SLC7A9	19q13.11	4 (8.70%)	9 (0.48%)	4.19	1.71E-04	2.95E-03	Altered group
TGM7	15q15.2	4 (6.67%)	3 (0.26%)	4.68	1.71E-04	2.95E-03	Altered group
SLC12A6	15q14	4 (12.12%)	13 (0.73%)	4.06	1.80E-04	3.06E-03	Altered group
RBM26	13q31.1	4 (8.33%)	10 (0.47%)	4.14	1.80E-04	3.06E-03	Altered group
DPYSL5	2p23.3	4 (8.70%)	9 (0.48%)	4.17	1.82E-04	3.08E-03	Altered group
WASL	7q31.32	4 (6.56%)	3 (0.26%)	4.65	1.83E-04	3.08E-03	Altered group
TNKS2	10q23.32	4 (8.33%)	9 (0.46%)	4.17	1.83E-04	3.09E-03	Altered group
PM20D1	1q32.1	4 (6.56%)	7 (0.35%)	4.24	1.90E-04	3.17E-03	Altered group
RRP9	3p21.2	4 (5.48%)	3 (0.22%)	4.64	1.90E-04	3.18E-03	Altered group
RPS6KB2	11q13.2	4 (8.89%)	7 (0.47%)	4.23	1.91E-04	3.18E-03	Altered group
TXNDC11	16p13.13	4 (12.12%)	6 (0.63%)	4.26	1.93E-04	3.19E-03	Altered group
POU3F4	Xq21.1	4 (8.33%)	7 (0.45%)	4.22	1.95E-04	3.20E-03	Altered group
OR52L1	11p15.4	4 (6.90%)	6 (0.36%)	4.28	1.99E-04	3.24E-03	Altered group
RXFP4	1q22	4 (4.71%)	1 (0.11%)	5.48	2.00E-04	3.26E-03	Altered group
DDX24	14q32.12	4 (6.67%)	5 (0.33%)	4.35	2.02E-04	3.27E-03	Altered group
ATXN2	12q24.12	4 (12.12%)	14 (0.76%)	4	2.02E-04	3.28E-03	Altered group
SMCR8	17p11.2	4 (8.33%)	7 (0.45%)	4.21	2.03E-04	3.28E-03	Altered group
RFX2	19p13.3	4 (5.63%)	4 (0.26%)	4.46	2.04E-04	3.29E-03	Altered group
ENPP6	4q35.1	4 (4.82%)	3 (0.20%)	4.62	2.04E-04	3.29E-03	Altered group
PDPR	16q22.1	4 (8.70%)	8 (0.49%)	4.16	2.04E-04	3.29E-03	Altered group
ZNF365	10q21.2	4 (8.33%)	7 (0.45%)	4.2	2.04E-04	3.29E-03	Altered group
ZSCAN25	7q22.1	4 (7.55%)	8 (0.42%)	4.16	2.05E-04	3.29E-03	Altered group
PLCD1	3p22.2	4 (5.71%)	4 (0.26%)	4.45	2.07E-04	3.31E-03	Altered group
PDE5A	4q26	4 (8.70%)	10 (0.51%)	4.09	2.07E-04	3.31E-03	Altered group
MAST2	1p34.1	4 (8.70%)	10 (0.52%)	4.07	2.15E-04	3.40E-03	Altered group
ZSCAN5A	19q13.43	4 (8.70%)	6 (0.46%)	4.24	2.16E-04	3.41E-03	Altered group
LONP1	19p13.2	4 (8.70%)	9 (0.51%)	4.1	2.17E-04	3.42E-03	Altered group
VWA7	6p21.33	4 (8.70%)	12 (0.53%)	4.02	2.18E-04	3.43E-03	Altered group
ZFP28	19q13.43	4 (8.70%)	8 (0.50%)	4.13	2.19E-04	3.45E-03	Altered group
PAPOLA	14q32.2	4 (6.56%)	6 (0.35%)	4.24	2.20E-04	3.45E-03	Altered group
SUSD4	1q41	4 (8.70%)	11 (0.53%)	4.04	2.21E-04	3.46E-03	Altered group
TRAPPC11	4q35.1	4 (8.33%)	7 (0.46%)	4.17	2.23E-04	3.48E-03	Altered group
SLC22A6	11q12.3	4 (6.56%)	4 (0.31%)	4.41	2.23E-04	3.48E-03	Altered group
EXOC1	4q12	4 (8.70%)	8 (0.50%)	4.12	2.24E-04	3.48E-03	Altered group
TSR1	17p13.3	4 (8.70%)	8 (0.50%)	4.12	2.24E-04	3.48E-03	Altered group
GABRA4	4p12	4 (8.70%)	10 (0.52%)	4.06	2.24E-04	3.48E-03	Altered group
OPN1SW	7q32.1	4 (5.48%)	2 (0.19%)	4.84	2.25E-04	3.50E-03	Altered group
CHMP2A	19q13.43	4 (6.90%)	6 (0.37%)	4.23	2.25E-04	3.50E-03	Altered group
VSTM2B	19q12	4 (8.00%)	4 (0.38%)	4.4	2.25E-04	3.50E-03	Altered group
ZNF630	Xp11.23	4 (8.70%)	7 (0.49%)	4.16	2.27E-04	3.52E-03	Altered group
LRPPRC	2p21	4 (12.12%)	15 (0.79%)	3.94	2.27E-04	3.52E-03	Altered group
SLC17A2	6p22.2	4 (5.48%)	3 (0.23%)	4.57	2.28E-04	3.52E-03	Altered group
KIF20A	5q31.2	4 (6.56%)	5 (0.33%)	4.3	2.29E-04	3.52E-03	Altered group
ABR	17p13.3	4 (12.12%)	12 (0.77%)	3.98	2.32E-04	3.55E-03	Altered group
CCNK	14q32.2	4 (5.71%)	3 (0.24%)	4.56	2.33E-04	3.55E-03	Altered group
TMCC3	12q22	4 (8.70%)	10 (0.53%)	4.04	2.33E-04	3.55E-03	Altered group
FAM111A	11q12.1	4 (8.70%)	9 (0.52%)	4.06	2.38E-04	3.61E-03	Altered group
PCDH17	13q21.1	4 (8.70%)	12 (0.55%)	3.98	2.41E-04	3.63E-03	Altered group
GTF3C5	9q34.13	4 (8.00%)	9 (0.48%)	4.06	2.41E-04	3.64E-03	Altered group
PSG8	19q13.2	4 (8.70%)	4 (0.42%)	4.37	2.45E-04	3.69E-03	Altered group
TANGO6	16q22.1	4 (8.70%)	9 (0.53%)	4.05	2.47E-04	3.71E-03	Altered group
ENDOU	12q13.11	4 (4.82%)	4 (0.23%)	4.38	2.49E-04	3.72E-03	Altered group
HERC4	10q21.3	4 (8.33%)	6 (0.46%)	4.18	2.54E-04	3.77E-03	Altered group
TRIM39	6p22.1	4 (7.14%)	4 (0.35%)	4.36	2.55E-04	3.77E-03	Altered group
SCYL3	1q24.2	4 (8.33%)	7 (0.48%)	4.12	2.56E-04	3.78E-03	Altered group
CERT1	5q13.3	4 (6.56%)	3 (0.29%)	4.52	2.56E-04	3.78E-03	Altered group
RIN3	14q32.12	4 (8.70%)	10 (0.54%)	4	2.61E-04	3.83E-03	Altered group
PREB	2p23.3	4 (12.12%)	10 (0.77%)	3.98	2.62E-04	3.84E-03	Altered group
RBSN	3p25.1	4 (8.70%)	10 (0.55%)	3.99	2.65E-04	3.88E-03	Altered group
TRIM3	11p15.4	4 (6.56%)	6 (0.37%)	4.17	2.67E-04	3.90E-03	Altered group
PTPN3	9q31	4 (8.70%)	11 (0.56%)	3.96	2.67E-04	3.91E-03	Altered group
POF1B	Xq21.1	4 (8.70%)	7 (0.51%)	4.1	2.68E-04	3.91E-03	Altered group
CCDC57	17q25.3	4 (8.70%)	10 (0.55%)	3.98	2.72E-04	3.96E-03	Altered group
CDKL5	Xp22.13	4 (8.70%)	9 (0.54%)	4	2.78E-04	4.03E-03	Altered group
ZNF563	19p13.2	4 (5.71%)	5 (0.31%)	4.23	2.80E-04	4.06E-03	Altered group
FOCAD	9p21.3	4 (12.12%)	18 (0.85%)	3.83	2.80E-04	4.06E-03	Altered group
NUP62	19q13.33	4 (8.70%)	5 (0.47%)	4.21	2.81E-04	4.07E-03	Altered group
UGT2B15	4q13.2	4 (8.33%)	5 (0.45%)	4.21	2.82E-04	4.07E-03	Altered group
RUNX2	6p21.1	4 (8.70%)	11 (0.57%)	3.94	2.84E-04	4.10E-03	Altered group
DNAJC2	7q22.1	4 (8.70%)	8 (0.53%)	4.03	2.84E-04	4.10E-03	Altered group
PYHIN1	1q23.1	4 (8.70%)	10 (0.56%)	3.96	2.85E-04	4.11E-03	Altered group
MFAP1	15q15.3	4 (6.56%)	3 (0.30%)	4.47	2.90E-04	4.16E-03	Altered group
GABRB1	4p12	4 (8.70%)	9 (0.55%)	3.98	2.92E-04	4.19E-03	Altered group
OAS3	12q24.13	4 (8.33%)	7 (0.50%)	4.06	2.96E-04	4.21E-03	Altered group
SLC16A1	1p13.2	4 (8.70%)	9 (0.55%)	3.98	2.98E-04	4.21E-03	Altered group
USP37	2q35	4 (8.33%)	8 (0.52%)	4.01	3.00E-04	4.21E-03	Altered group
SLC2A12	6q23.2	4 (10.26%)	5 (0.57%)	4.17	3.01E-04	4.21E-03	Altered group
SLC25A20	3p21.31	4 (6.90%)	6 (0.40%)	4.11	3.03E-04	4.24E-03	Altered group
CARS1	11p15.4	4 (6.67%)	5 (0.37%)	4.18	3.09E-04	4.30E-03	Altered group
SEMA6D	15q21.1	4 (8.70%)	13 (0.59%)	3.87	3.10E-04	4.30E-03	Altered group
ERC1	12p13.33	4 (8.33%)	10 (0.55%)	3.93	3.13E-04	4.33E-03	Altered group
KDM4C	9p24.1	4 (8.70%)	10 (0.58%)	3.92	3.21E-04	4.41E-03	Altered group
GAS2L3	12q23.1	4 (6.67%)	4 (0.35%)	4.27	3.25E-04	4.45E-03	Altered group
SOX9	17q24.3	4 (8.70%)	13 (0.60%)	3.85	3.27E-04	4.45E-03	Altered group
AP2B1	17q12	4 (8.70%)	10 (0.58%)	3.91	3.27E-04	4.45E-03	Altered group
NEDD4	15q21.3	4 (8.70%)	10 (0.58%)	3.91	3.27E-04	4.45E-03	Altered group
PTP4A3	8q24.3	4 (10.81%)	1 (0.28%)	5.25	3.27E-04	4.45E-03	Altered group
TRIM14	9q22.33	4 (5.48%)	5 (0.31%)	4.17	3.28E-04	4.45E-03	Altered group
CDHR5	11p15.5	4 (6.56%)	7 (0.40%)	4.03	3.31E-04	4.47E-03	Altered group
LIMA1	12q13.12	4 (8.70%)	9 (0.57%)	3.93	3.32E-04	4.48E-03	Altered group
FMO1	1q24.3	4 (8.70%)	8 (0.56%)	3.97	3.32E-04	4.48E-03	Altered group
BAAT	9q31.1	4 (5.48%)	5 (0.31%)	4.16	3.35E-04	4.49E-03	Altered group
NPFFR2	4q13.3	4 (8.70%)	8 (0.56%)	3.96	3.39E-04	4.54E-03	Altered group
VANGL2	1q23.2	4 (8.70%)	10 (0.58%)	3.9	3.40E-04	4.54E-03	Altered group
WDR81	17p13.3	4 (8.70%)	10 (0.59%)	3.89	3.48E-04	4.62E-03	Altered group
RNF8	6p21.2	4 (8.70%)	2 (0.35%)	4.65	3.48E-04	4.62E-03	Altered group
SCD5	4q21.22	4 (8.70%)	2 (0.35%)	4.65	3.48E-04	4.62E-03	Altered group
ACHE	7q22.1	4 (5.48%)	6 (0.33%)	4.07	3.48E-04	4.62E-03	Altered group
PRKD3	2p22.2	4 (8.33%)	9 (0.55%)	3.91	3.51E-04	4.65E-03	Altered group
PCDHB16	5q31.3	4 (8.70%)	9 (0.58%)	3.91	3.51E-04	4.65E-03	Altered group
SLC38A5	Xp11.23	4 (6.56%)	4 (0.35%)	4.24	3.51E-04	4.65E-03	Altered group
TMEM214	2p23.3	4 (8.00%)	9 (0.53%)	3.91	3.55E-04	4.68E-03	Altered group
ZNF793	19q13.12	4 (5.33%)	2 (0.21%)	4.66	3.57E-04	4.69E-03	Altered group
ZBTB33	Xq24	4 (9.30%)	11 (0.65%)	3.85	3.60E-04	4.69E-03	Altered group
MFN2	1p36.22	4 (5.71%)	5 (0.33%)	4.13	3.61E-04	4.70E-03	Altered group
SCARA3	8p21.1	4 (5.71%)	5 (0.33%)	4.13	3.61E-04	4.70E-03	Altered group
PTPRE	10q26.2	4 (6.67%)	7 (0.42%)	3.99	3.62E-04	4.71E-03	Altered group
UBE3C	7q36.3	4 (8.70%)	9 (0.58%)	3.9	3.63E-04	4.71E-03	Altered group
NLGN1	3q26.31	4 (8.70%)	8 (0.57%)	3.93	3.64E-04	4.73E-03	Altered group
EBF1	5q33.3	4 (8.70%)	12 (0.61%)	3.82	3.65E-04	4.73E-03	Altered group
NEK6	9q33.3	4 (4.82%)	3 (0.23%)	4.39	3.67E-04	4.76E-03	Altered group
ASB2	14q32.12	4 (6.56%)	7 (0.41%)	3.98	3.68E-04	4.76E-03	Altered group
RB1CC1	8q11.23	4 (14.29%)	12 (1.03%)	3.79	3.69E-04	4.76E-03	Altered group
DCAF8L2	Xp21.3	4 (6.56%)	5 (0.38%)	4.11	3.69E-04	4.76E-03	Altered group
CEP152	15q21.1	4 (12.12%)	16 (0.91%)	3.74	3.69E-04	4.76E-03	Altered group
CCDC148	2q24.1	4 (6.56%)	6 (0.40%)	4.04	3.70E-04	4.77E-03	Altered group
PSMD1	2q37.1	4 (9.30%)	7 (0.60%)	3.97	3.71E-04	4.77E-03	Altered group
AP4B1	1p13.2	4 (6.56%)	4 (0.35%)	4.21	3.75E-04	4.81E-03	Altered group
ALPK3	15q25.3	4 (8.70%)	12 (0.62%)	3.81	3.76E-04	4.82E-03	Altered group
ZBED5	11p15.4	4 (8.70%)	12 (0.62%)	3.81	3.76E-04	4.82E-03	Altered group
SLC38A4	12q13.11	4 (6.67%)	8 (0.44%)	3.93	3.76E-04	4.82E-03	Altered group
PCDHAC1	5q31.3	4 (8.70%)	7 (0.56%)	3.96	3.82E-04	4.87E-03	Altered group
CNTROB	17p13.1	4 (6.56%)	4 (0.36%)	4.2	3.89E-04	4.94E-03	Altered group
HORMAD1	1q21.3	4 (6.56%)	8 (0.44%)	3.91	3.94E-04	4.98E-03	Altered group
CLCA1	1p22.3	4 (8.70%)	11 (0.62%)	3.81	3.97E-04	5.01E-03	Altered group
C2ORF42	2p13.3	4 (6.56%)	9 (0.45%)	3.87	3.99E-04	5.03E-03	Altered group
KRBA1	7q36.1	4 (6.56%)	9 (0.45%)	3.87	3.99E-04	5.03E-03	Altered group
ZNF879	5q35.3	4 (8.00%)	8 (0.54%)	3.9	4.01E-04	5.04E-03	Altered group
FAM91A1	8q24.13	4 (8.70%)	9 (0.60%)	3.86	4.02E-04	5.04E-03	Altered group
UGT2B7	4q13.2	4 (8.70%)	5 (0.52%)	4.06	4.07E-04	5.10E-03	Altered group
USP26	Xq26.2	4 (7.84%)	9 (0.54%)	3.86	4.08E-04	5.11E-03	Altered group
PROX1	1q32.3	4 (8.70%)	10 (0.61%)	3.82	4.09E-04	5.11E-03	Altered group
DHX15	4p15.2	4 (8.70%)	12 (0.63%)	3.78	4.11E-04	5.13E-03	Altered group
FRMD3	9q21.32	4 (8.70%)	8 (0.59%)	3.88	4.16E-04	5.18E-03	Altered group
EXOC4	7q33	4 (8.33%)	11 (0.60%)	3.79	4.18E-04	5.20E-03	Altered group
MUC20	3q29	4 (12.12%)	11 (0.89%)	3.77	4.24E-04	5.25E-03	Altered group
XPO5	6p21.1	4 (10.00%)	5 (0.61%)	4.04	4.25E-04	5.25E-03	Altered group
ARHGEF15	17p13.1	4 (8.70%)	10 (0.62%)	3.81	4.25E-04	5.25E-03	Altered group
UBA1	Xp11.3	4 (8.70%)	9 (0.61%)	3.83	4.27E-04	5.27E-03	Altered group
KIF20B	10q23.31	4 (12.12%)	17 (0.95%)	3.68	4.28E-04	5.27E-03	Altered group
ITGB6	2q24.2	4 (8.70%)	6 (0.56%)	3.97	4.29E-04	5.28E-03	Altered group
ADAM12	10q26.2	4 (8.70%)	9 (0.61%)	3.83	4.30E-04	5.28E-03	Altered group
DTX4	11q12.1	4 (4.82%)	5 (0.29%)	4.06	4.33E-04	5.32E-03	Altered group
ACTBL2	5q11.2	4 (5.48%)	7 (0.36%)	3.92	4.34E-04	5.33E-03	Altered group
DZIP3	3q13.13	4 (8.33%)	14 (0.63%)	3.72	4.35E-04	5.34E-03	Altered group
EML2	19q13.32	4 (8.70%)	13 (0.65%)	3.74	4.36E-04	5.34E-03	Altered group
FYCO1	3p21.31	4 (8.70%)	12 (0.64%)	3.75	4.36E-04	5.34E-03	Altered group
INTS6	13q14.3	4 (8.70%)	11 (0.64%)	3.77	4.38E-04	5.36E-03	Altered group
RASEF	9q21.32	4 (8.70%)	11 (0.64%)	3.77	4.38E-04	5.36E-03	Altered group
MCMDC2	8q13.1	4 (5.48%)	6 (0.35%)	3.97	4.49E-04	5.47E-03	Altered group
PNLIPRP1	10q25.3	4 (6.56%)	5 (0.40%)	4.04	4.50E-04	5.47E-03	Altered group
DLG2	11q14.1	4 (6.67%)	10 (0.48%)	3.8	4.50E-04	5.48E-03	Altered group
RNF31	14q12	4 (8.70%)	12 (0.65%)	3.73	4.58E-04	5.55E-03	Altered group
ARHGAP20	11q22.3-q23.1	4 (5.48%)	7 (0.37%)	3.9	4.59E-04	5.55E-03	Altered group
SLC26A4	7q22.3	4 (6.67%)	8 (0.46%)	3.85	4.63E-04	5.59E-03	Altered group
MAGEB6	Xp21.3	4 (8.70%)	11 (0.65%)	3.75	4.65E-04	5.61E-03	Altered group
TINAG	6p12.1	4 (8.70%)	10 (0.64%)	3.77	4.65E-04	5.61E-03	Altered group
SLC13A3	20q13.12	4 (8.70%)	8 (0.61%)	3.83	4.70E-04	5.65E-03	Altered group
CCS	11q13.2	4 (6.90%)	7 (0.47%)	3.88	4.75E-04	5.68E-03	Altered group
EPHA1	7q34-q35	4 (9.30%)	12 (0.71%)	3.72	4.75E-04	5.68E-03	Altered group
COL23A1	5q35.3	4 (6.90%)	6 (0.45%)	3.94	4.77E-04	5.70E-03	Altered group
SRCIN1	17q12	4 (10.00%)	16 (0.79%)	3.65	4.78E-04	5.70E-03	Altered group
KIAA0319L	1p34.3	4 (8.70%)	13 (0.67%)	3.7	4.78E-04	5.70E-03	Altered group
PRAMEF2	1p36.21	4 (7.84%)	9 (0.56%)	3.8	4.78E-04	5.71E-03	Altered group
MAP3K15	Xp22.12	4 (8.70%)	11 (0.65%)	3.74	4.80E-04	5.71E-03	Altered group
ZNF773	19q13.43	4 (5.71%)	4 (0.33%)	4.12	4.80E-04	5.71E-03	Altered group
PITRM1	10p15.2	4 (8.33%)	12 (0.63%)	3.72	4.80E-04	5.72E-03	Altered group
PLPPR3	19p13.3	4 (5.33%)	4 (0.31%)	4.12	4.83E-04	5.74E-03	Altered group
MPP4	2q33.1	4 (6.90%)	5 (0.43%)	4	4.86E-04	5.77E-03	Altered group
YIPF7	4p12	4 (4.55%)	3 (0.24%)	4.27	4.88E-04	5.79E-03	Altered group
MRC2	17q23.2	4 (8.33%)	13 (0.64%)	3.69	4.88E-04	5.79E-03	Altered group
CDH26	20q13.33	4 (8.33%)	11 (0.63%)	3.73	4.90E-04	5.81E-03	Altered group
UNC45B	17q12	4 (6.56%)	9 (0.48%)	3.79	4.98E-04	5.88E-03	Altered group
DGKB	7p21.2	4 (8.70%)	9 (0.64%)	3.77	5.02E-04	5.91E-03	Altered group
LRRTM1	2p12	4 (8.70%)	10 (0.65%)	3.74	5.02E-04	5.91E-03	Altered group
ARID5B	10q21.2	4 (8.89%)	15 (0.71%)	3.65	5.04E-04	5.92E-03	Altered group
NAA35	9q21.33	4 (5.48%)	4 (0.32%)	4.1	5.04E-04	5.92E-03	Altered group
SLC9A2	2q12.1	4 (8.70%)	7 (0.60%)	3.85	5.07E-04	5.92E-03	Altered group
INPP4A	2q11.2	4 (8.89%)	15 (0.71%)	3.65	5.09E-04	5.92E-03	Altered group
UGGT2	13q32.1	4 (12.12%)	17 (1.00%)	3.6	5.14E-04	5.96E-03	Altered group
CYP4X1	1p33	4 (4.82%)	2 (0.21%)	4.52	5.17E-04	5.98E-03	Altered group
ZMYM6	1p34.3	4 (8.70%)	13 (0.68%)	3.67	5.17E-04	5.98E-03	Altered group
IL12RB1	19p13.11	4 (8.70%)	7 (0.61%)	3.84	5.20E-04	6.01E-03	Altered group
PRR14	16p11.2	4 (8.70%)	12 (0.68%)	3.68	5.21E-04	6.01E-03	Altered group
NMNAT2	1q25.3	4 (4.82%)	4 (0.28%)	4.09	5.25E-04	6.03E-03	Altered group
FRMPD2	10q11.22	4 (12.12%)	16 (1.00%)	3.6	5.28E-04	6.05E-03	Altered group
NOP9	14q12	4 (6.56%)	7 (0.46%)	3.84	5.31E-04	6.08E-03	Altered group
ZNF347	19q13.42	4 (6.56%)	7 (0.46%)	3.84	5.31E-04	6.08E-03	Altered group
PI4KB	1q21.3	4 (8.70%)	14 (0.70%)	3.64	5.34E-04	6.09E-03	Altered group
MED14	Xp11.4	4 (8.70%)	12 (0.68%)	3.67	5.38E-04	6.13E-03	Altered group
PRICKLE1	12q12	4 (4.82%)	7 (0.34%)	3.84	5.38E-04	6.13E-03	Altered group
P2RY10	Xq21.1	4 (8.70%)	6 (0.59%)	3.88	5.40E-04	6.14E-03	Altered group
MLH1	3p22.2	4 (8.33%)	10 (0.64%)	3.71	5.47E-04	6.21E-03	Altered group
CEP78	9q21.2	4 (5.71%)	7 (0.40%)	3.83	5.55E-04	6.29E-03	Altered group
RBM15	1p13.3	4 (8.70%)	12 (0.69%)	3.66	5.57E-04	6.31E-03	Altered group
FIGN	2q24.3	4 (8.70%)	8 (0.64%)	3.76	5.59E-04	6.32E-03	Altered group
E2F1	20q11.22	4 (7.27%)	8 (0.53%)	3.77	5.60E-04	6.32E-03	Altered group
NFIC	19p13.3	4 (6.56%)	9 (0.49%)	3.74	5.64E-04	6.34E-03	Altered group
RNF145	5q33.3	4 (6.56%)	4 (0.40%)	4.05	5.65E-04	6.34E-03	Altered group
AP1G2	14q11.2	4 (8.33%)	13 (0.67%)	3.64	5.67E-04	6.36E-03	Altered group
USP54	10q22.2	4 (8.70%)	13 (0.70%)	3.63	5.69E-04	6.38E-03	Altered group
TTC27	2p22.3	4 (6.56%)	8 (0.48%)	3.77	5.70E-04	6.38E-03	Altered group
VAV2	9q34.2	4 (6.56%)	9 (0.49%)	3.73	5.72E-04	6.40E-03	Altered group
GPR107	9q34.11	4 (5.13%)	5 (0.33%)	3.95	5.74E-04	6.42E-03	Altered group
RELCH	18q21.33	4 (6.56%)	8 (0.48%)	3.76	5.77E-04	6.44E-03	Altered group
CCDC62	12q24.31	4 (6.35%)	7 (0.45%)	3.8	5.82E-04	6.47E-03	Altered group
CENPO	2p23.3	4 (6.67%)	7 (0.48%)	3.8	5.85E-04	6.50E-03	Altered group
ARSK	5q15	4 (5.71%)	4 (0.35%)	4.04	5.85E-04	6.50E-03	Altered group
ZNF439	19p13.2	4 (5.48%)	6 (0.38%)	3.86	5.87E-04	6.51E-03	Altered group
CCDC13	3p22.1	4 (5.48%)	6 (0.38%)	3.86	5.91E-04	6.54E-03	Altered group
SIGLEC7	19q13.41	4 (8.70%)	10 (0.68%)	3.68	5.95E-04	6.58E-03	Altered group
ADGRG7	3q12.2	4 (6.56%)	8 (0.49%)	3.75	5.97E-04	6.59E-03	Altered group
CTSO	4q32.1	4 (4.82%)	4 (0.29%)	4.03	5.99E-04	6.61E-03	Altered group
CD1D	1q23.1	4 (4.55%)	6 (0.31%)	3.85	6.03E-04	6.63E-03	Altered group
BCHE	3q26.1	4 (8.33%)	11 (0.66%)	3.65	6.03E-04	6.63E-03	Altered group
TAX1BP1	7p15.2	4 (6.56%)	5 (0.43%)	3.91	6.09E-04	6.67E-03	Altered group
PFAS	17p13.1	4 (6.67%)	10 (0.52%)	3.67	6.20E-04	6.77E-03	Altered group
WASHC5	8q24.13	4 (8.70%)	17 (0.74%)	3.55	6.22E-04	6.78E-03	Altered group
CNTN4	3p26.3-p26.2	4 (8.33%)	15 (0.71%)	3.56	6.38E-04	6.91E-03	Altered group
DCAF13	8q22.3	4 (6.56%)	9 (0.51%)	3.69	6.41E-04	6.92E-03	Altered group
TLE3	15q23	4 (8.33%)	14 (0.70%)	3.57	6.44E-04	6.94E-03	Altered group
IGSF9	1q23.2	4 (8.70%)	13 (0.73%)	3.58	6.45E-04	6.94E-03	Altered group
MLPH	2q37.3	4 (6.67%)	9 (0.52%)	3.68	6.52E-04	6.98E-03	Altered group
SLC1A3	5p13.2	4 (6.67%)	9 (0.52%)	3.68	6.52E-04	6.98E-03	Altered group
GALNT14	2p23.1	4 (8.00%)	10 (0.64%)	3.64	6.53E-04	6.98E-03	Altered group
PAM	5q21.1	4 (6.56%)	11 (0.53%)	3.63	6.55E-04	7.00E-03	Altered group
MLLT10	10p12.31	4 (8.70%)	14 (0.74%)	3.55	6.67E-04	7.10E-03	Altered group
MFSD11	17q25.1	4 (5.48%)	8 (0.42%)	3.71	6.69E-04	7.11E-03	Altered group
LHX4	1q25.2	4 (4.82%)	5 (0.33%)	3.88	6.78E-04	7.18E-03	Altered group
CYB5R4	6q14.2	4 (5.48%)	6 (0.39%)	3.8	6.79E-04	7.18E-03	Altered group
SUSD1	9q31.3-q32	4 (5.48%)	6 (0.39%)	3.8	6.79E-04	7.18E-03	Altered group
SANBR	2p15	4 (6.56%)	11 (0.54%)	3.61	6.83E-04	7.21E-03	Altered group
TSC1	9q34	4 (10.00%)	17 (0.88%)	3.5	6.85E-04	7.21E-03	Altered group
TRPC6	11q22.1	4 (8.70%)	14 (0.75%)	3.54	6.87E-04	7.22E-03	Altered group
WNK4	17q21.2	4 (5.48%)	7 (0.41%)	3.74	6.88E-04	7.22E-03	Altered group
SGSM1	22q11.23	4 (8.70%)	11 (0.72%)	3.59	6.90E-04	7.23E-03	Altered group
ZNF816	19q13.41	4 (8.70%)	11 (0.72%)	3.59	6.90E-04	7.23E-03	Altered group
LRRTM3	10q21.3	4 (5.71%)	6 (0.41%)	3.79	6.91E-04	7.24E-03	Altered group
PTGS2	1q31.1	4 (8.70%)	16 (0.76%)	3.51	6.95E-04	7.27E-03	Altered group
STAM2	2q23.3	4 (4.82%)	7 (0.36%)	3.74	6.99E-04	7.31E-03	Altered group
FLT3LG	19q13.33	4 (6.56%)	6 (0.48%)	3.78	7.05E-04	7.36E-03	Altered group
HEATR4	14q24.3	4 (5.48%)	6 (0.40%)	3.79	7.09E-04	7.40E-03	Altered group
ALOX15B	17p13.1	4 (5.48%)	3 (0.32%)	4.12	7.13E-04	7.43E-03	Altered group
ZNF540	19q13.13	4 (8.70%)	16 (0.77%)	3.5	7.17E-04	7.45E-03	Altered group
SLFN13	17q12	4 (6.67%)	10 (0.54%)	3.61	7.18E-04	7.45E-03	Altered group
SLC52A2	8q24.3	4 (7.27%)	8 (0.57%)	3.67	7.19E-04	7.46E-03	Altered group
KATNAL2	18q21.1	4 (6.67%)	9 (0.53%)	3.64	7.20E-04	7.46E-03	Altered group
OGA	10q24.32	4 (5.71%)	6 (0.42%)	3.78	7.21E-04	7.46E-03	Altered group
FOXO4	Xq13.1	4 (6.56%)	6 (0.48%)	3.77	7.21E-04	7.46E-03	Altered group
WFIKKN1	16p13.3	4 (4.55%)	5 (0.32%)	3.85	7.34E-04	7.55E-03	Altered group
RBPJL	20q13.12	4 (6.90%)	7 (0.53%)	3.71	7.41E-04	7.60E-03	Altered group
HRC	19q13.33	4 (8.70%)	14 (0.76%)	3.51	7.42E-04	7.60E-03	Altered group
PCDHB3	5q31.3	4 (5.48%)	9 (0.44%)	3.63	7.42E-04	7.60E-03	Altered group
ANKMY1	2q37.3	4 (7.14%)	10 (0.59%)	3.6	7.45E-04	7.63E-03	Altered group
SAMD15	14q24.3	4 (5.71%)	5 (0.40%)	3.84	7.48E-04	7.64E-03	Altered group
LGI2	4p15.2	4 (5.48%)	8 (0.43%)	3.67	7.49E-04	7.64E-03	Altered group
ZMYND10	3p21.31	4 (5.33%)	4 (0.35%)	3.94	7.53E-04	7.67E-03	Altered group
THBS1	15q14	4 (8.70%)	15 (0.77%)	3.49	7.55E-04	7.67E-03	Altered group
PLG	6q26	4 (8.70%)	12 (0.75%)	3.54	7.57E-04	7.68E-03	Altered group
ZFP91	11q12.1	4 (6.67%)	9 (0.54%)	3.62	7.58E-04	7.68E-03	Altered group
B4GALNT2	17q21.32	4 (6.56%)	10 (0.54%)	3.59	7.59E-04	7.68E-03	Altered group
POLR2B	4q12	4 (7.14%)	10 (0.59%)	3.59	7.60E-04	7.69E-03	Altered group
NUP214	9q34.13	4 (8.70%)	15 (0.77%)	3.49	7.61E-04	7.69E-03	Altered group
MIB2	1p36.33	4 (5.13%)	6 (0.38%)	3.76	7.68E-04	7.74E-03	Altered group
PRR23B	3q23	4 (5.48%)	8 (0.44%)	3.65	7.70E-04	7.75E-03	Altered group
MBTD1	17q21.33	4 (6.67%)	5 (0.47%)	3.82	7.73E-04	7.77E-03	Altered group
SAFB	19p13.3	4 (5.33%)	8 (0.42%)	3.65	7.79E-04	7.80E-03	Altered group
SALL4	20q13.2	4 (6.67%)	10 (0.56%)	3.58	7.82E-04	7.81E-03	Altered group
DYM	18q21.1	4 (8.70%)	2 (0.43%)	4.33	7.84E-04	7.82E-03	Altered group
ADGRL4	1p31.1	4 (8.70%)	14 (0.77%)	3.49	7.85E-04	7.82E-03	Altered group
PCK1	20q13.31	4 (5.48%)	5 (0.39%)	3.82	7.90E-04	7.86E-03	Altered group
LRCH2	Xq23	4 (8.70%)	10 (0.74%)	3.56	7.93E-04	7.88E-03	Altered group
OR51G2	11p15.4	4 (5.48%)	8 (0.44%)	3.64	8.01E-04	7.93E-03	Altered group
RNF214	11q23.3	4 (6.56%)	8 (0.53%)	3.63	8.05E-04	7.96E-03	Altered group
MYRIP	3p22.1	4 (8.70%)	8 (0.71%)	3.62	8.08E-04	7.98E-03	Altered group
ZNF438	10p11.23	4 (6.67%)	11 (0.57%)	3.54	8.12E-04	8.01E-03	Altered group
TBC1D14	4p16.1	4 (6.56%)	5 (0.47%)	3.8	8.13E-04	8.02E-03	Altered group
ENTPD7	10q24.2	4 (6.67%)	11 (0.57%)	3.54	8.18E-04	8.05E-03	Altered group
DCDC1	11p14.1	4 (8.70%)	17 (0.80%)	3.44	8.20E-04	8.06E-03	Altered group
RARB	3p24.2	4 (6.56%)	5 (0.47%)	3.79	8.22E-04	8.06E-03	Altered group
SLC9C2	1q25.1	4 (8.70%)	16 (0.80%)	3.45	8.23E-04	8.07E-03	Altered group
RFX7	15q21.3	4 (4.82%)	7 (0.38%)	3.67	8.26E-04	8.08E-03	Altered group
FGG	4q32.1	4 (8.33%)	9 (0.70%)	3.57	8.32E-04	8.14E-03	Altered group
DDX49	19p13.11	4 (4.55%)	5 (0.33%)	3.8	8.39E-04	8.19E-03	Altered group
BMPR2	2q33.1-q33.2	4 (8.70%)	19 (0.82%)	3.41	8.40E-04	8.19E-03	Altered group
ZAP70	2q11.2	4 (5.48%)	8 (0.45%)	3.62	8.43E-04	8.22E-03	Altered group
ZNF397	18q12.2	4 (5.48%)	7 (0.43%)	3.66	8.44E-04	8.23E-03	Altered group
BMX	Xp22.2	4 (8.70%)	11 (0.76%)	3.51	8.45E-04	8.23E-03	Altered group
SLC6A18	5p15.33	4 (4.82%)	7 (0.38%)	3.66	8.49E-04	8.25E-03	Altered group
NELFB	9q34.3	4 (7.69%)	5 (0.56%)	3.77	8.53E-04	8.28E-03	Altered group
DLGAP5	14q22.3	4 (6.56%)	11 (0.57%)	3.52	8.57E-04	8.31E-03	Altered group
WDR44	Xq24	4 (12.12%)	22 (1.18%)	3.36	8.69E-04	8.38E-03	Altered group
P2RX4	12q24.31	4 (5.71%)	8 (0.47%)	3.6	8.70E-04	8.39E-03	Altered group
ADAMTS15	11q24.3	4 (4.82%)	8 (0.40%)	3.6	8.79E-04	8.45E-03	Altered group
CREB5	7p15.1-p14.3	4 (5.48%)	7 (0.44%)	3.64	8.87E-04	8.51E-03	Altered group
CHGB	20p12.3	4 (6.56%)	11 (0.58%)	3.5	8.90E-04	8.53E-03	Altered group
GPATCH3	1p36.11	4 (6.67%)	10 (0.58%)	3.53	8.91E-04	8.53E-03	Altered group
CLIP1	12q24.31	4 (8.33%)	15 (0.77%)	3.43	8.91E-04	8.53E-03	Altered group
FCRL1	1q23.1	4 (5.48%)	10 (0.47%)	3.53	8.93E-04	8.53E-03	Altered group
ADAM21	14q24.2	4 (8.70%)	14 (0.80%)	3.44	9.00E-04	8.59E-03	Altered group
ATXN2L	16p11.2	4 (5.48%)	9 (0.47%)	3.55	9.05E-04	8.63E-03	Altered group
SLC7A3	Xq13.1	4 (6.56%)	8 (0.55%)	3.58	9.12E-04	8.66E-03	Altered group
PTPN23	3p21.31	4 (8.33%)	13 (0.76%)	3.45	9.13E-04	8.66E-03	Altered group
BUB1B	15q15.1	4 (6.56%)	11 (0.58%)	3.49	9.14E-04	8.67E-03	Altered group
SALL3	18q23	4 (10.00%)	19 (0.97%)	3.37	9.19E-04	8.70E-03	Altered group
SNTG2	2p25.3	4 (5.48%)	6 (0.43%)	3.68	9.26E-04	8.75E-03	Altered group
KIF6	6p21.2	4 (8.70%)	16 (0.82%)	3.4	9.28E-04	8.76E-03	Altered group
CTTNBP2NL	1p13.2	4 (5.48%)	6 (0.43%)	3.68	9.28E-04	8.76E-03	Altered group
CDK13	7p14.1	4 (5.33%)	8 (0.45%)	3.58	9.31E-04	8.79E-03	Altered group
PRKCG	19q13.42	4 (6.56%)	11 (0.59%)	3.48	9.34E-04	8.81E-03	Altered group
UMOD	16p12.3	4 (4.55%)	5 (0.34%)	3.75	9.36E-04	8.82E-03	Altered group
PTPN14	1q32.3-q41	4 (6.56%)	7 (0.54%)	3.61	9.37E-04	8.83E-03	Altered group
EFCAB13	17q21.32	4 (5.33%)	5 (0.40%)	3.75	9.38E-04	8.83E-03	Altered group
ZNF671	19q13.43	4 (5.33%)	7 (0.43%)	3.62	9.41E-04	8.85E-03	Altered group
STX6	1q25.3	4 (5.48%)	4 (0.38%)	3.85	9.45E-04	8.86E-03	Altered group
HEATR5A	14q12	4 (6.56%)	10 (0.58%)	3.5	9.47E-04	8.86E-03	Altered group
EDIL3	5q14.3	4 (8.70%)	5 (0.66%)	3.72	9.51E-04	8.89E-03	Altered group
SCMH1	1p34.2	4 (6.56%)	11 (0.59%)	3.48	9.52E-04	8.89E-03	Altered group
SLC39A1	1q21.3	4 (6.90%)	2 (0.36%)	4.25	9.55E-04	8.91E-03	Altered group
URB2	1q42.13	4 (8.70%)	17 (0.84%)	3.38	9.56E-04	8.91E-03	Altered group
ALDOB	9q31.1	4 (5.48%)	8 (0.46%)	3.57	9.60E-04	8.92E-03	Altered group
HSPA12B	20p13	4 (5.48%)	8 (0.46%)	3.57	9.60E-04	8.92E-03	Altered group
MYO1B	2q32.3	4 (5.48%)	8 (0.46%)	3.57	9.60E-04	8.92E-03	Altered group
EPHA7	6q16.1	4 (8.70%)	14 (0.82%)	3.4	9.80E-04	9.05E-03	Altered group
PCDHA12	5q31.3	4 (6.56%)	12 (0.60%)	3.45	9.81E-04	9.05E-03	Altered group
GRHL1	2p25.1	4 (6.56%)	11 (0.59%)	3.46	9.82E-04	9.05E-03	Altered group
SEPTIN2	2q37.3	4 (4.71%)	5 (0.35%)	3.73	9.86E-04	9.07E-03	Altered group
DENND1C	19p13.3	4 (5.48%)	8 (0.47%)	3.55	9.88E-04	9.08E-03	Altered group
ZBTB40	1p36.12	4 (6.67%)	8 (0.57%)	3.55	9.93E-04	9.11E-03	Altered group
TMEM200C	18p11.31	4 (5.71%)	9 (0.50%)	3.51	1.01E-03	9.25E-03	Altered group
GLE1	9q34.11	4 (6.56%)	7 (0.55%)	3.58	1.02E-03	9.28E-03	Altered group
FCMR	1q32.1	4 (4.82%)	6 (0.39%)	3.64	1.03E-03	9.35E-03	Altered group
CBLC	19q13.32	4 (5.48%)	7 (0.46%)	3.58	1.03E-03	9.35E-03	Altered group
PRDM13	6q16.2	4 (5.71%)	10 (0.51%)	3.47	1.03E-03	9.36E-03	Altered group
PRPF4B	6p25.2	4 (6.67%)	11 (0.61%)	3.44	1.04E-03	9.40E-03	Altered group
CPEB1	15q25.2	4 (8.70%)	15 (0.84%)	3.36	1.05E-03	9.42E-03	Altered group
CCIN	9p13.3	4 (8.70%)	17 (0.86%)	3.34	1.05E-03	9.49E-03	Altered group
CBL	11q23.3	4 (5.63%)	8 (0.49%)	3.53	1.06E-03	9.49E-03	Altered group
BRINP1	9q33.1	4 (8.70%)	18 (0.87%)	3.33	1.06E-03	9.50E-03	Altered group
LARP1B	4q28.2	4 (5.33%)	8 (0.46%)	3.53	1.06E-03	9.51E-03	Altered group
MAGEC1	Xq27.2	4 (8.70%)	16 (0.86%)	3.35	1.06E-03	9.53E-03	Altered group
PIBF1	13q21.33-q22.1	4 (6.67%)	12 (0.63%)	3.41	1.06E-03	9.53E-03	Altered group
SAMD3	6q23.1	4 (6.56%)	12 (0.62%)	3.41	1.07E-03	9.57E-03	Altered group
WIZ	19p13.12	4 (8.70%)	19 (0.87%)	3.32	1.07E-03	9.58E-03	Altered group
ANKRD50	4q28.1	4 (6.15%)	6 (0.50%)	3.62	1.07E-03	9.60E-03	Altered group
COL24A1	1p22.3	4 (6.56%)	13 (0.63%)	3.39	1.08E-03	9.63E-03	Altered group
PUS7	7q22.3	4 (5.48%)	9 (0.49%)	3.48	1.08E-03	9.64E-03	Altered group
SYBU	8q23.2	4 (8.89%)	19 (0.90%)	3.31	1.08E-03	9.65E-03	Altered group
ECE1	1p36.12	4 (6.56%)	9 (0.59%)	3.48	1.09E-03	9.66E-03	Altered group
SLITRK2	Xq27.3	4 (12.12%)	23 (1.26%)	3.27	1.09E-03	9.66E-03	Altered group
SLC16A10	6q21	4 (8.33%)	4 (0.61%)	3.77	1.09E-03	9.66E-03	Altered group
PCDHB7	5q31.3	4 (8.70%)	15 (0.85%)	3.35	1.09E-03	9.68E-03	Altered group
ZNF649	19q13.41	4 (5.48%)	9 (0.49%)	3.48	1.10E-03	9.75E-03	Altered group
EML4	2p21	4 (8.33%)	15 (0.82%)	3.34	1.10E-03	9.76E-03	Altered group
SH3KBP1	Xp22.12	4 (8.70%)	11 (0.82%)	3.41	1.11E-03	9.79E-03	Altered group
NLRC3	16p13.3	4 (8.33%)	12 (0.80%)	3.39	1.11E-03	9.80E-03	Altered group
GUSB	7q11.21	4 (5.71%)	8 (0.50%)	3.51	1.11E-03	9.80E-03	Altered group
ALKBH8	11q22.3	4 (8.70%)	2 (0.48%)	4.18	1.11E-03	9.81E-03	Altered group
CGN	1q21.3	4 (8.70%)	16 (0.87%)	3.32	1.12E-03	9.86E-03	Altered group
SYMPK	19q13.32	4 (8.70%)	16 (0.87%)	3.32	1.12E-03	9.86E-03	Altered group
LILRB5	19q13.4	4 (6.56%)	12 (0.63%)	3.39	1.13E-03	9.89E-03	Altered group
MYBPC1	12q23.2	4 (8.00%)	16 (0.80%)	3.32	1.13E-03	9.90E-03	Altered group
ZSCAN1	19q13.43	4 (8.70%)	15 (0.86%)	3.33	1.13E-03	9.91E-03	Altered group
SLC22A12	11q13.1	4 (6.90%)	7 (0.60%)	3.53	1.14E-03	9.95E-03	Altered group
TEX2	17q23.3	4 (6.56%)	11 (0.62%)	3.4	1.14E-03	9.96E-03	Altered group
USP4	3p21.31	4 (5.48%)	9 (0.50%)	3.46	1.14E-03	9.96E-03	Altered group
ZNF273	7q11.21	4 (6.67%)	3 (0.44%)	3.92	1.15E-03	9.98E-03	Altered group
DAAM1	14q23.1	4 (6.67%)	10 (0.62%)	3.42	1.15E-03	1.00E-02	Altered group
MED15	22q11.21	4 (4.55%)	7 (0.39%)	3.54	1.16E-03	0.01	Altered group
ZNF616	19q13.41	4 (5.48%)	9 (0.50%)	3.45	1.18E-03	0.0102	Altered group
VNN2	6q23.2	4 (5.71%)	7 (0.50%)	3.52	1.18E-03	0.0102	Altered group
UBR2	6p21.1	4 (8.70%)	16 (0.88%)	3.3	1.18E-03	0.0102	Altered group
KLHL13	Xq24	4 (8.33%)	11 (0.80%)	3.38	1.19E-03	0.0102	Altered group
ZHX2	8q24.13	4 (6.67%)	14 (0.66%)	3.33	1.19E-03	0.0102	Altered group
SYCP2	20q13.33	4 (8.70%)	19 (0.90%)	3.27	1.19E-03	0.0102	Altered group
SLFN5	17q12	4 (5.71%)	7 (0.50%)	3.52	1.20E-03	0.0103	Altered group
PDE4B	1p31.3	4 (8.70%)	18 (0.90%)	3.28	1.20E-03	0.0103	Altered group
RLF	1p34.2	4 (8.70%)	14 (0.87%)	3.32	1.20E-03	0.0103	Altered group
LY75	2q24.2	4 (6.90%)	7 (0.60%)	3.51	1.20E-03	0.0103	Altered group
MTM1	Xq28	4 (8.33%)	13 (0.82%)	3.34	1.20E-03	0.0103	Altered group
SCYL2	12q23.1	4 (7.84%)	14 (0.78%)	3.33	1.20E-03	0.0103	Altered group
BCL11B	14q32.2	4 (6.56%)	15 (0.66%)	3.32	1.21E-03	0.0103	Altered group
DNTTIP2	1p22.1	4 (8.70%)	15 (0.88%)	3.31	1.21E-03	0.0103	Altered group
SLC37A1	21q22.3	4 (5.33%)	9 (0.49%)	3.44	1.21E-03	0.0103	Altered group
SEC24D	4q26	4 (5.48%)	10 (0.52%)	3.41	1.22E-03	0.0104	Altered group
MARS1	12q13.3	4 (6.67%)	8 (0.60%)	3.46	1.22E-03	0.0104	Altered group
LRRC8C	1p22.2	4 (8.33%)	10 (0.79%)	3.39	1.23E-03	0.0104	Altered group
RGS22	8q22.2	4 (7.55%)	13 (0.75%)	3.33	1.23E-03	0.0104	Altered group
PARP4	13q12.12	4 (8.70%)	17 (0.90%)	3.28	1.23E-03	0.0104	Altered group
ENTHD1	22q13.1	4 (8.89%)	12 (0.88%)	3.34	1.24E-03	0.0104	Altered group
FILIP1	6q14.1	4 (8.70%)	19 (0.91%)	3.25	1.25E-03	0.0105	Altered group
PDZRN3	3p13	4 (6.56%)	11 (0.64%)	3.37	1.26E-03	0.0106	Altered group
APBB1	11p15.4	4 (4.82%)	10 (0.46%)	3.4	1.26E-03	0.0106	Altered group
CRNKL1	20p11.23	4 (8.70%)	16 (0.90%)	3.28	1.27E-03	0.0106	Altered group
TRPM8	2q37.1	4 (8.70%)	20 (0.92%)	3.24	1.27E-03	0.0106	Altered group
MYH3	17p13.1	4 (8.70%)	18 (0.91%)	3.25	1.27E-03	0.0106	Altered group
NEUROD6	7p14.3	4 (5.48%)	8 (0.50%)	3.44	1.30E-03	0.0108	Altered group
HBS1L	6q23.3	4 (8.70%)	8 (0.81%)	3.43	1.30E-03	0.0108	Altered group
ARHGAP31	3q13.32-q13.33	4 (9.30%)	23 (1.01%)	3.2	1.31E-03	0.0108	Altered group
MED12L	3q25.1	4 (8.70%)	22 (0.94%)	3.21	1.32E-03	0.0108	Altered group
TLR8	Xp22.2	4 (8.70%)	11 (0.86%)	3.34	1.32E-03	0.0109	Altered group
[truncated: 16,305 more rows]
