# Supplementary material for: Integrative multi-omic sequencing reveals the MMTV-Myc mouse model mimics human breast cancer heterogeneity
Source: Breast Cancer Res. 2023 Oct 7;25:120. doi: 10.1186/s13058-023-01723-3 (PMC10559619; doi:10.1186/s13058-023-01723-3)
Supplement: Supplementary file 41 — Additional file 41: Table S16. Human gene homologs and genomic location that correspond to genes contained within the conserved microacinar tumor amplification events on mouse chromosomes 11 and 15. [file 13058_2023_1723_MOESM41_ESM.xlsx]

## Sheet: Sheet1
Hugo_Symbol	Chromosome/scaffold name	Karyotype band
LGALS8	1	q43
NID1	1	q42.3
TBCE	1	q42.3
ARID4B	1	q42.3
GUK1	1	q42.13
MRPL55	1	q42.13
GGPS1	1	q42.3
ZWINT	10	q21.1
ZMYND11	10	p15.3
KLF6	10	p15.2
P4HA1	10	q22.1
JMJD1C	10	q21.3
RTKN2	10	q21.2
SAR1A	10	q22.1
ANK3	10	q21.2
MICU1	10	q22.1
SGPL1	10	q22.1
CDH23	10	q22.1
VPS26A	10	q22.1
UNC5B	10	q22.1
SRGN	10	q22.1
GDI2	10	p15.1
EGR2	10	q21.3
FGFR2	10	q26.13
SIRT1	10	q21.3
HSP90B1	12	q23.3
ELK3	12	q23.1
KANSL2	12	q13.11
HMGA2	12	q14.3
KIF21A	12	q12
EEA1	12	q22
KRT18	12	q13.13
FKBP11	12	q13.12
GALNT6	12	q13.13
LTA4H	12	q23.1
HNRNPA1	12	q13.13
GPD1	12	q13.12
NUDT4	12	q22
NEDD1	12	q23.1
YAF2	12	q12
TBK1	12	q14.2
SOAT2	12	q13.13
SLC48A1	12	q13.11
SLC41A2	12	q23.3
SLC38A1	12	q13.11
SLC11A2	12	q13.12
SENP1	12	q13.11
SCN8A	12	q13.13
MCRS1	12	q13.12
SCAF11	12	q12
RAP1B	12	q15
RACGAP1	12	q13.12
PTPRR	12	q15
PFDN5	12	q13.13
PCBP2	12	q13.13
OS9	12	q13.3
CTDSP2	12	q14.1
NR4A1	12	q13.13
NFYB	12	q23.3
RNF41	12	q13.3
CNOT2	12	q15
AAAS	12	q13.13
NAB2	12	q13.3
BTG1	12	q21.33
CACNB3	12	q13.12
CAND1	12	q14.3
ATG101	12	q13.13
ASB8	12	q13.11
ARL1	12	q23.2
ARF3	12	q13.12
AQP5	12	q13.12
APAF1	12	q23.1
ADCY6	12	q13.12
CELA1	12	q13.13
CBX5	12	q13.13
PAPOLA	14	q32.2
SYNJ2BP	14	q24.2
ZFYVE26	14	q24.1
PTGR2	14	q24.3
TMED10	14	q24.3
NOVA1	14	q12
GTF2A1	14	q31.1
PPM1A	14	q23.1
DIO2	14	q31.1
JKAMP	14	q23.1
SOS2	14	q21.3
MAP4K5	14	q22.1
ACTR10	14	q23.1
MPG	16	p13.3
TOM1L1	17	q22
TRAF4	17	q11.2
NBR1	17	q21.31
CHAD	17	q21.33
TEFM	17	q11.2
OVCA2	17	p13.3
NLE1	17	q12
NME1	17	q21.33
NOL11	17	q24.2
SUZ12	17	q11.2
ARL4D	17	q21.31
TOM1L2	17	p11.2
NT5C3B	17	q21.2
ARL16	17	q25.3
NUP85	17	q25.1
OGFOD3	17	q25.3
NME2	17	q21.33
MYBBP1A	17	p13.2
ST6GALNAC2	17	q25.1
TRIM16	17	p12
LPO	17	q22
LUC7L3	17	q21.33
MBTD1	17	q21.33
ATPAF2	17	p11.2
MED1	17	q12
MED9	17	p11.2
METTL23	17	q25.1
TSR1	17	p13.3
MIEN1	17	q12
MLX	17	q21.2
ACADVL	17	p13.1
MRPL10	17	q21.32
MRPL12	17	q25.3
TRIM37	17	q22
ACOX1	17	q25.1
MRPL27	17	q21.33
ATP2A3	17	p13.2
MRPS23	17	q22
MRPS7	17	q25.1
TOB1	17	q21.33
TRIM25	17	q22
TADA2A	17	q12
MSI2	17	q22
PEX12	17	q12
PELP1	17	p13.2
RFNG	17	q25.3
RNF167	17	p13.2
RNF43	17	q22
RPA1	17	p13.3
RPL27	17	q21.31
RPS6KB1	17	q23.1
SAP30BP	17	q25.1
SCRN2	17	q21.32
AKAP10	17	p11.2
SHMT1	17	p11.2
RFFL	17	q12
AKAP1	17	q22
SLC25A11	17	p13.2
SLC39A11	17	q25.1
SLC46A1	17	q11.2
TIMM22	17	p13.3
SMARCD2	17	q23.3
SNF8	17	q21.32
STARD3	17	q12
SREBF1	17	p11.2
SRP68	17	q25.1
SRSF2	17	q25.1
SLC25A10	17	q25.3
PDK2	17	q21.33
TMEM101	17	q21.31
RANGRF	17	p13.1
PEMT	17	p11.2
ST6GALNAC1	17	q25.1
POLDIP2	17	q11.2
POLG2	17	q23.3
PPP1R1B	17	q12
PRPSAP2	17	p11.2
PSMB3	17	q12
LIG3	17	q12
PSMB6	17	p13.2
PSMC3IP	17	q21.2
STAT5A	17	q21.2
PSMD11	17	q11.2
PSME3	17	q21.31
TNK1	17	p13.1
PTRH2	17	q23.1
TMEM97	17	q11.2
PYCR1	17	q25.3
RAB40B	17	q25.3
RABEP1	17	p13.2
STAT5B	17	q21.2
TMEM11	17	p11.2
RAD51D	17	q12
PSMD3	17	q21.1
B9D1	17	p11.2
NCOR1	17	p11.2
DYNLL2	17	q22
AARSD1	17	q21.31
FLCN	17	p11.2
CBX4	17	q25.3
GPS1	17	q25.3
G6PC3	17	q21.31
DERL2	17	p13.2
FDXR	17	q25.1
C1QBP	17	p13.2
DHRS7B	17	p11.2
CBX1	17	q21.32
HID1	17	q25.1
DDX5	17	q23.3
ERAL1	17	q11.2
DRG2	17	p11.2
GDPD1	17	q22
CARD14	17	q25.3
VPS25	17	q21.2
ELP5	17	p13.1
VPS53	17	p13.3
CCDC47	17	q23.3
ELAC2	17	p12
EIF5A	17	p13.1
GPRC5C	17	q25.1
AATF	17	q12
CASC3	17	q21.1
DCXR	17	q25.3
IFT20	17	q11.2
FN3K	17	q25.3
CENPV	17	p11.2
TUBD1	17	q23.1
KAT2A	17	q21.2
COA3	17	q21.2
TUBG2	17	q21.2
COASY	17	q21.2
YWHAE	17	p13.3
COIL	17	q22
COPS3	17	p11.2
CPD	17	q11.2
JMJD6	17	q25.1
EIF4A1	17	p13.1
FTSJ3	17	q23.3
INPP5K	17	p13.3
CYB561	17	q23.3
TCF3	19	p13.3
TPGS1	19	p13.3
MED16	19	p13.3
TLE2	19	p13.3
GAMT	19	p13.3
MATK	19	p13.3
MTIF2	2	p16.1
AFTPH	2	p14
PSME4	2	p16.2
LIMS1	2	q12.3
MDH1	2	p15
FAM161A	2	p15
VPS54	2	p14
PELI1	2	p14
FANCL	2	p16.1
PNPT1	2	p16.1
CCT4	2	p15
PEX13	2	p15
BCL11A	2	p16.1
POFUT2	21	q22.3
FTCD	21	q22.3
PTTG1IP	21	q22.3
PRMT2	21	q22.3
UBE2G2	21	q22.3
ITGB2	21	q22.3
EIF3D	22	q12.3
XRCC6	22	q13.2
BIK	22	q13.2
TIMP3	22	q12.3
SOX10	22	q13.1
PPARA	22	q13.31
POLR3H	22	q13.2
POLR2F	22	q13.1
SREBF2	22	q13.2
ST13	22	q13.2
TAB1	22	q13.1
ACO2	22	q13.2
PMM1	22	q13.2
TCF20	22	q13.2
PLA2G6	22	q13.1
ADSL	22	q13.1
PRR5	22	q13.31
SLC25A17	22	q13.2
DESI1	22	q13.2
RANGAP1	22	q13.2
RHBDD3	22	q12.2
RNF185	22	q12.2
RTCB	22	q12.3
SAMM50	22	q13.31
PIM3	22	q13.33
ANKRD54	22	q13.1
SCO2	22	q13.33
SEC14L4	22	q12.2
ALG12	22	q13.33
ARFGAP3	22	q13.2
SERHL	22	q13.2
SF3A1	22	q12.2
DRG1	22	q12.2
SGSM3	22	q13.1
EIF3L	22	q13.1
PICK1	22	q13.1
TEF	22	q13.2
PHF5A	22	q13.2
TST	22	q12.3
ARHGAP8	22	q13.31
NUP50	22	q13.31
IFT27	22	q12.3
TXN2	22	q12.3
PATZ1	22	q12.2
TNRC6B	22	q13.1
INPP5J	22	q12.2
MPST	22	q12.3
NF2	22	q12.2
GTPBP1	22	q13.1
TCN2	22	q12.2
PDXP	22	q13.1
PES1	22	q12.2
NAGA	22	q13.2
TOMM22	22	q13.1
MCAT	22	q13.2
ATG7	3	p25.3
TRMT10A	4	q23
METAP1	4	q23
SSBP2	5	q14.1
HMMR	5	q34
SUB1	5	p13.3
WWC1	5	q34
MRPL22	5	q33.2
HINT1	5	q31.1
HEXB	5	q13.3
SDHA	5	p15.33
SKP2	5	p13.2
MXD3	5	q35.3
LMAN2	5	q35.3
CNOT8	5	q33.2
LIFR	5	p13.1
CNOT6	5	q35.3
CMBL	5	p15.2
SAR1B	5	q31.1
MYO10	5	p15.1
PHYKPL	5	q35.3
CXCL14	5	q31.1
SLC1A3	5	p13.2
XRCC4	5	q14.2
ZFP2	5	q35.3
MAT2B	5	q34
DBN1	5	q35.3
SPDL1	5	q35.1
ZFYVE16	5	q14.1
CPEB4	5	q35.2
MEF2C	5	q14.3
SLC22A5	5	q31.1
RUFY1	5	q35.3
SLU7	5	q33.3
IL6ST	5	q11.2
MAPK9	5	q35.3
BRIX1	5	p13.2
MAP1B	5	q13.2
STC2	5	q35.2
HNRNPAB	5	q35.3
SMAD5	5	q31.1
AP3B1	5	q14.1
AMACR	5	p13.2
KIF2A	5	q12.1
UIMC1	5	q35.2
G3BP1	5	q33.1
CANX	5	q35.3
RANBP17	5	q35.1
OXCT1	5	p13.1
GABRP	5	q35.1
UQCRQ	5	q31.1
RAD50	5	q31.1
GOLPH3	5	p13.3
RAD1	5	p13.2
NPM1	5	q35.1
FBXO4	5	p13.1
OTULIN	5	p15.2
GALNT10	5	q33.2
FABP6	5	q33.3
GRK6	5	q35.3
NR2F1	5	q15
VDAC1	5	q31.1
PRLR	5	p13.2
RASA1	5	q14.3
NUP155	5	p13.2
VCAN	5	q14.2
EDIL3	5	q14.3
FOXI1	5	q35.1
CCT5	5	p15.2
NHP2	5	q35.3
GPX8	5	q11.2
F13A1	6	p25.1
UTRN	6	q24.2
BCLAF1	6	q23.3
LAMA2	6	q22.33
TBPL1	6	q23.2
PRDM1	6	q21
TUBB2B	6	p25.2
FRK	6	q22.1
SYNE1	6	q25.2
FOXF2	6	p25.3
TUBB2A	6	p25.2
FUCA2	6	q24.2
PCMT1	6	q25.1
ARHGAP18	6	q22.33
LAMA4	6	q21
RAB32	6	q24.3
SERINC1	6	q22.31
HFE	6	p22.2
SNX3	6	q21
HDAC2	6	q21
SGK1	6	q23.2
HIVEP2	6	q24.2
SHPRH	6	q24.3
AHI1	6	q23.3
REV3L	6	q21
SEC63	6	q21
NQO2	6	p25.2
DTNBP1	6	p22.3
RGS17	6	q25.2
ENPP1	6	q23.2
WASF1	6	q21
TXNDC5	6	p24.3
AOAH	7	p14.2
TBRG4	7	p13
POLD2	7	p13
INHBA	7	p14.1
FIGNL1	7	p12.1
RALA	7	p14.1
HUS1	7	p12.3
EPDR1	7	p14.1
DDX56	7	p13
GLI3	7	p14.1
MRPS24	7	p13
TMED4	7	p13
VPS28	8	q24.3
TOP1MT	8	q24.3
TRPS1	8	q23.3
TRIB1	8	q24.13
CHRAC1	8	q24.3
SLC52A2	8	q24.3
BOP1	8	q24.3
HSF1	8	q24.3
GRHL2	8	q22.3
GPT	8	q24.3
GPAA1	8	q24.3
FZD6	8	q22.3
EXOSC4	8	q24.3
ENY2	8	q23.1
EIF3H	8	q24.11
EIF3E	8	q23.1
EFR3A	8	q24.22
EEF1D	8	q24.3
EBAG9	8	q23.2
DPYS	8	q22.3
DGAT1	8	q24.3
DERL1	8	q24.13
DEPTOR	8	q24.12
DCAF13	8	q22.3
CYC1	8	q24.3
CPSF1	8	q24.3
COX6C	8	q22.2
KHDRBS3	8	q24.23
MED30	8	q24.11
OXR1	8	q23.1
NIPAL2	8	q22.2
NSMCE2	8	q24.13
ATP6V1C1	8	q22.3
PTP4A3	8	q24.3
NCALD	8	q22.3
PUF60	8	q24.3
RAD21	8	q24.11
MYC	8	q24.21
RECQL4	8	q24.3
MTSS1	8	q24.13
MTDH	8	q22.1
RRM2B	8	q22.3
MRPL13	8	q24.12
SCRIB	8	q24.3
SHARPIN	8	q24.3
ADCY8	8	q24.22
ARHGAP39	8	q24.3
PABPC1	8	q22.3
AUH	9	q22.31
ASPN	9	q22.31
NAA35	9	q21.33
GAS1	9	q21.33
HABP4	9	q22.32
SYK	9	q22.2
OMD	9	q22.31
ABCB7	X	q13.3
MOSPD1	X	q26.3
MID2	X	q22.3
LAS1L	X	q12
