# Supplementary material for: Integrative multi-omic sequencing reveals the MMTV-Myc mouse model mimics human breast cancer heterogeneity
Source: Breast Cancer Res. 2023 Oct 7;25:120. doi: 10.1186/s13058-023-01723-3 (PMC10559619; doi:10.1186/s13058-023-01723-3)
Supplement: Supplementary file 42 — Additional file 42: Table S17. Fisher exact test of ERBB2 and MYC amplification in human breast cancer patients. MYC and ERBB2 amplification trend toward co-occurrence. [file 13058_2023_1723_MOESM42_ESM.csv]

# MYC and ERBB2 amplification co-ocurrence statistics
# Data obtained from cBioPortal breast cancer patient samples profiles for copy number variants
# Note there are 6 patients with deletions in ERBB2 that overlap with MYC amplification and 1 patient with MYC deletion that overlaps with ERBB2 amplification
# There are also 7 patients with deletions in ERBB2 alone
# However these patients with deletions do not affect the statistical outcomes
A	B	Neither	A Not B	B Not A	Both	Log2 Odds Ratio	p-Value	q-Value	Tendency
MYC	ERBB2	6299	1081	727	332	1.412	<0.001	<0.001	Co-occurrence
